# Supplementary material for: Transcriptional profiling of mouse peripheral nerves to the single-cell level to build a sciatic nerve ATlas (SNAT)
Source: eLife. 2021 Apr 23;10:e58591. doi: 10.7554/eLife.58591 (PMC8064760; doi:10.7554/eLife.58591)
Supplement: Supplementary file 1. — The file depicts the RPKM values for each sample submitted to bulk RNA sequencing derived from peripheral nerve tissue (related to Figure 1) and from sorted Schwann cells (related to Figure 2). Each dataset is displayed in individual tabs. [file elife-58591-supp1.xls]

## Sheet: RPKM related to Figure 1
gene_id	gene_name	E13_1	E13_2	E13_3	E13_4	E17_1	E17_2	E17_3	E17_4	P1_1	P1_2	P1_3	P1_4	P5_1	P5_2	P5_3	P5_4	P14_1	P14_2	P14_3	P14_4	P24_1	P24_2	P24_3	P24_4	P60_1	P60_2	P60_3	P60_4
ENSMUSG00000102693	4933401J01Rik	0	0	0	0	0	0	0	0	0	0	0	0	0	0	0	0	0	0	0	0	0	0	0	0	0	0	0	0
ENSMUSG00000064842	Gm26206	0	0	0	0	0	0	0	0	0	0	0	0	0	0	0	0	0	0	0	0	0	0	0	0	0	0	0	0
ENSMUSG00000051951	Xkr4	5.593	3.316	1.45	0.7638	9.356	11.55	10.54	9.333	12.02	10.98	10.59	8.886	7.166	7.451	5.84	7.203	5.756	6.021	5.127	5.992	3.926	6.228	4.542	4.681	5.414	5.324	4.865	4.476
ENSMUSG00000103377	Gm37180	0	0	0.08796	0	0.02284	0.02154	0.01569	0	0.05642	0	0	0.02292	0	0.01884	0.01402	0.05945	0.06049	0	0.1175	0	0	0	0.1818	0.03523	0	0	0	0
ENSMUSG00000104017	Gm37363	0	0.02528	0	0	0	0	0	0	0.05342	0.01937	0	0	0.052	0.07134	0	0	0.09545	0.04122	0.05933	0	0	0	0.05738	0	0	0	0	0
ENSMUSG00000103025	Gm37686	0	0	0.02148	0.05941	0	0	0	0	0	0.01874	0.05079	0	0	0.0115	0	0	0.01846	0.01993	0.02869	0	0	0.03684	0.0185	0.01434	0.02987	0.02798	0	0
ENSMUSG00000089699	Gm1992	0.5542	0.2258	0.3967	0.2744	0.2575	1.7	0.1769	1.727	0.4772	0.6922	0	0.3877	5.574	4.036	4.899	5.229	31.03	40.68	41.33	31.67	72.68	68.22	51.76	58.39	57.38	57.88	49.4	49.52
ENSMUSG00000103201	Gm37329	0	0	0	0.1667	0	0	0.043	0.06995	0.1353	0	0.07601	0	0	0.02582	0	0.1466	0	0.179	0	0.01503	0.03296	0.0827	0.08305	0.01609	0.03353	0.03141	0.02832	0
ENSMUSG00000103161	Gm38148	0	0	0.01647	0.02277	0	0.1008	0	0.07166	0.0264	0	0	0	0.01285	0.1146	0	0.02226	0.04246	0.09167	0.011	0.0616	0	0	0.05672	0	0.04579	0.0429	0	0.1364
ENSMUSG00000102331	Gm19938	0.1134	0.1732	0.1217	0.1263	0.3161	0.03727	0.19	0.4194	0.1464	0.1195	0.1799	0.009913	0.09501	0.1874	0.1576	0.2263	0.157	0.1271	0.1423	0.0854	0.08322	0.09135	0.06552	0.1016	0.04232	0.1189	0.01787	0.05401
ENSMUSG00000102348	Gm10568	0	0.03454	0	0	0	0	0	0	0	0	0	0	0	0	0	0	0	0.02816	0	0	0.04149	0	0	0	0	0	0.0713	0
ENSMUSG00000102592	Gm38385	0	0	0	0	0	0	0	0	0	0	0	0	0	0	0	0	0	0	0	0	0	0	0	0	0	0	0	0
ENSMUSG00000088333	Gm27396	0	0	0	0	0	0	0	0	0	0	0	0	0	0	0	0	0	0	0	0	0	0	0	0	0	0	0	0
ENSMUSG00000102343	Gm37381	0	0	0	0	0	0	0	0	0.2044	0	0	0	0	0	0	0	0	0	0	0	0	0	0	0	0	0	0	0
ENSMUSG00000025900	Rp1	0.08653	0.09065	0.0531	0.03672	0.0517	0.2438	0.2841	0.2889	1.384	1.042	1.245	0.9771	1.14	1.265	0.8672	1.292	1.152	0.9977	1.277	1.126	1.216	1.446	1.555	1.533	1.089	1.262	0.9199	0.958
ENSMUSG00000104123	Gm37483	0	0	0	0	0	0	0	0	0	0	0	0	0	0	0	0	0	0	0	0	0	0	0	0	0	0	0	0
ENSMUSG00000025902	Sox17	1.531	1.378	1.989	1.077	1.647	1.942	2.185	1.84	1.087	1.031	1.25	1.146	2.745	2.346	2.182	2.377	4.213	5.378	5.719	5.7	7.372	5.761	5.264	5.62	7.979	11.08	8.975	10.51
ENSMUSG00000104238	Gm37587	0.05591	0	0	0	0	0.03676	0.1606	0	0.02407	0	0	0	0.04686	0	0	0.06087	0	0.02786	0	0.1685	0	0.07723	0.02585	0.02004	0.04175	0.1173	0.1058	0.03552
ENSMUSG00000096126	Gm22307	0	0	1.39	0	0	0	0	0	0	0.4043	0	0	0	0	0	2.506	0	0	0	0	0	0.3975	0.3991	0	0	1.208	0	0
ENSMUSG00000104328	Gm37323	0.09993	0	0	0	0	0	0	0.05189	0	0	0	0	0	0	0	0	0	0	0.01194	0	0	0.01534	0	0.07162	0	0	0	0
ENSMUSG00000088000	Gm25493	0	0	0	0	0	0	0	0	0	0	0	0	0	0.7733	0	0	0	0	0	0	0	0	0	0.6427	0	0	0	0
ENSMUSG00000033845	Mrpl15	27.28	24.76	32.63	38.7	15.57	16.2	14.91	15.57	18.26	14.1	15.64	13.92	10.02	11.17	10.75	11.66	7.643	7.351	8.867	7.524	8.678	7.106	6.906	8.199	7.581	7.669	8.167	7.08
ENSMUSG00000102275	Gm37144	0.9638	0.7362	0.3881	0.1789	0.168	0.05281	0.2307	0.4379	0.2766	0.4138	0.4079	0.2809	0.2019	0.1847	0.1718	0.2914	0.3336	0.1601	0.3456	0.1345	0.1769	0.4068	0	0.2878	0.2399	0.05618	0.2026	0.2041
ENSMUSG00000025903	Lypla1	36.22	22.63	23.42	13.89	25.85	27.88	25.06	27.99	32.7	30.15	25.56	26.75	21.69	24.53	22.3	23.52	18.74	20.36	17.34	17.29	14.15	16.84	16.7	16.8	17.46	12.28	15.71	18.23
ENSMUSG00000104217	Gm37988	40.81	26.82	25.25	18.79	37.93	40.12	34.47	38.11	39.48	36.55	35.16	36.22	33.31	32.02	37.21	34.82	27.33	24.65	27.54	24.85	25.31	29.28	23.55	29.61	26.75	23.18	25.28	29.09
ENSMUSG00000033813	Tcea1	34.16	18.96	21.62	17.12	27.4	25.82	24.85	26.38	33.02	26.92	24.7	23.89	25.43	26.52	24.82	27.4	22.78	21.8	21.2	22.01	21.75	27.41	21.94	22.86	21.89	20.58	19.46	21.27
ENSMUSG00000103280	Gm37277	0.2494	0.05081	0.1786	0	0	0	0	0	0	0	0	0	0	0	0	0	0	0	0.1491	0	0	0	0	0	0	0	0	0
ENSMUSG00000002459	Rgs20	4.376	2.244	2.014	0.8124	0.4357	0.05138	0.1122	0.06087	0	0.0366	0	0	0	0.04493	0	0.1134	0	0	0	0	0	0	0.1084	0.028	0	0.05465	0	0
ENSMUSG00000102653	Gm37079	0	0	0	0	0	0	0	0	0	0	0	0	0	0	0	0	0	0	0	0	0	0	0	0	0	0	0	0
ENSMUSG00000085623	Gm16041	0	0	0	0	0	0	0	0	0	0	0	0	0	0	0	0.008998	0	0	0	0	0	0	0	0	0	0	0	0
ENSMUSG00000033793	Atp6v1h	86.16	47.41	66.56	57.21	20.43	17.42	17.33	17.26	28.18	25.18	24.41	24.43	21.27	20.95	20.89	22.67	18.38	14.89	15.67	16.29	15.71	15.27	16.03	17.1	18.72	14.06	16.94	16.44
ENSMUSG00000104046	Gm37567	0	0	0	0	0	0	0	0	0	0	0	0	0	0	0	0	0	0	0	0	0	0	0	0	0	0	0	0
ENSMUSG00000102907	Gm38264	0	0	0	0	0	0	0	0	0	0	0	0	0	0	0	0	0	0	0	0	0	0	0	0	0	0	0	0
ENSMUSG00000025905	Oprk1	0.1884	0.1152	0.1686	0	1.729	2.457	1.744	1.859	0.2704	0.456	0.4386	0.1538	0.09212	0.1986	0.1209	0.1595	0	0	0	0.03155	0	0.01446	0	0	0	0	0	0
ENSMUSG00000093015	Gm22463	0	0	0	0	0	0	0	0	0	0	0	0	0	0	0	0	0	0.4556	0	0	0	0	0	0	0	0	0	0
ENSMUSG00000103519	Gm37429	0	0	0	0	0	0	0	0	0	0	0	0	0	0	0	0	0	0	0	0	0	0	0	0	0	0	0	0
ENSMUSG00000033774	Npbwr1	0.02502	0.01529	0	0.03716	0	0.01645	0	0	0	0	0	0	0	0	0	0	0	0	0	0	0	0	0	0	0	0	0	0
ENSMUSG00000025907	Rb1cc1	50.75	22.37	15.51	10.13	34.35	36.3	36.18	33.95	45.6	36.15	32.1	29.74	32.01	37.16	31.45	34.36	35.43	34.45	30.44	33.58	28.11	35.89	33.76	37.65	42.97	37.54	42.31	43.69
ENSMUSG00000090031	4732440D04Rik	1.636	1.194	0.8212	0.3155	2.399	1.844	1.688	0.728	1.299	1.532	1.115	1.233	0.7478	1.478	1.272	1.388	1.294	1.482	1.478	1.337	1.435	1.096	0.884	0.9592	1.745	1.783	1.956	2.105
ENSMUSG00000087247	Alkal1	0	0	0	0	0	0	0	0	0	0	0	0	0	0	0	0	0	0	0	0	0	0	0	0	0	0	0	0
ENSMUSG00000033740	St18	13.38	4.193	4.724	2.447	0.02368	0	0.01626	0.07938	0	0.01591	0.01438	0	0	0	0	0	0	0	0.01218	0	0	0	0.01571	0	0	0	0.02142	0
ENSMUSG00000103329	Gm42492	0	0	0	0	0	0	0	0	0	0	0	0	0	0	0	0	0	0	0	0	0	0	0	0	0	0	0	0
ENSMUSG00000051285	Pcmtd1	26.95	10.43	8.048	2.725	17.99	17.3	15.57	16.58	37.59	31.01	25.05	26.29	30.21	34.82	28.59	34.09	29.63	33.37	28.3	31.13	32.64	36.57	30.67	33.82	41.77	37.77	40.68	40.32
ENSMUSG00000103509	Gm38372	2.052	0.9249	0.2832	0.1703	1.47	1.719	1.263	0.8216	1.984	2.084	1.582	1.323	1.182	1.371	0.8141	1.323	0.9313	1.154	0.8469	1.113	1.33	1.721	1.272	1.66	1.901	2.005	2.646	2.025
ENSMUSG00000077244	Gm23274	0	0	0	0	0	0	0	0	0	0	0	0	0	0	0	0	0	0	0	0	0	0	0	0	0	0	0	0
ENSMUSG00000097797	Gm26901	1.545	1.605	0.7049	0.4588	0.9689	1.168	1.183	1.203	0.7647	0.7958	0.4249	0.3241	0.7767	0.5772	0.4294	0.6726	0.3564	0.3463	0.6092	0.4654	0.1701	0.7112	0.4642	0.6366	0.2307	0.3781	0.2435	0.1472
ENSMUSG00000103067	Gm30414	0	0	0	0	0	0	0	0	0	0	0	0	0	0	0	0	0	0	0	0	0	0	0	0	0	0	0	0
ENSMUSG00000025909	Sntg1	1.706	0.6194	1.161	0.4014	0.1177	0	0	0	0	0	0	0	0.01416	0	0.01445	0.01226	0.06237	0	0.01211	0.02262	0.0496	0	0.04686	0	0.05045	0	0.06392	0
ENSMUSG00000102647	Gm38024	0	0	0	0	0	0	0	0	0	0	0	0	0	0	0	0	0	0	0	0	0	0	0	0	0	0	0	0
ENSMUSG00000102253	Gm38259	0	0	0	0	0	0	0	0	0	0	0	0	0	0	0	0	0	0	0	0	0	0	0	0	0	0	0	0
ENSMUSG00000093970	Gm23358	0	0	0	0	0	0	0	0	0	0	0	0	0	0	0	0	0	0	0	0	0	0	0	0	0	0	0	0
ENSMUSG00000103884	Gm37005	0	0	0	0	0	0	0	0	0	0	0	0	0	0	0	0	0	0	0	0	0	0	0	0	0	0	0	0
ENSMUSG00000076135	Gm24276	0	0	0	0	0	0	0	0	0	0	0	0	0	0	0	0	0	0	0	0	0	0	0	0	0	0	0.5295	0
ENSMUSG00000102316	Gm37629	0	0	0	0	0	0	0	0	0	0	0	0	0	0	0	0	0	0	0	0	0	0	0	0	0	0	0	0
ENSMUSG00000102871	Gm37143	0	0	0	0	0	0	0	0	0	0	0	0	0	0	0	0	0	0	0	0	0	0	0	0	0	0	0	0
ENSMUSG00000065625	Gm24765	0	0	0	0	0	0	0	0	0	0	0	0	0	0	0	0	0	0	0	0	0	0	0	0	0	0	0	0
ENSMUSG00000061024	Rrs1	12.94	11.58	12.76	9.578	6.664	6.998	7.342	7.236	10.66	9.189	9.83	10.57	5.934	5.562	6.887	5.646	3.185	3.663	3.461	3.518	3.178	2.907	4.025	3.62	3.536	2.965	3.356	3.954
ENSMUSG00000025911	Adhfe1	1.829	0.9631	0.816	1.17	0.667	0.5551	0.8354	0.3946	1.187	0.4218	1.405	1.24	1.156	1.456	2.022	1.511	2.624	2.243	2.886	1.489	4.545	2.592	5.83	4.882	5.674	6.417	9.478	9.69
ENSMUSG00000079671	2610203C22Rik	1.129	0.8193	0.7198	0.1572	0.541	0.6495	0.6081	0.7145	0.09113	0.1653	0.2688	0.4196	0.5618	0.8316	0.2415	0.4609	0.749	0.3867	0.4807	0.8978	0.3626	0.7148	0.8157	0.9609	0.9484	0.7403	0.534	0.6724
ENSMUSG00000067879	3110035E14Rik	12.84	6.501	8.012	5.646	0.01977	0	0	0.0221	0.08549	0.1462	0.1561	0.02977	0.07132	0.03262	0.1335	0.1853	0.02618	0	0.02034	0	0	0.01306	0.01312	0	0.02118	0	0	0
ENSMUSG00000099827	Gm29520	0	0	0	0	0	0	0	0	0	0	0	0	0	0	0	0	0	0	0	0	0	0	0	0	0	0	0	0
ENSMUSG00000025912	Mybl1	3.934	1.217	1.695	0.7573	8.124	9.674	8.603	9.91	7.443	4.777	5.919	3.907	2.523	2.583	2.804	3.172	1.434	0.8952	1.027	1.415	0.8912	1.073	1.594	1.288	1.559	2.242	2.389	2.159
ENSMUSG00000045210	Vcpip1	7.736	4.134	3.139	1.731	5.877	5.693	5.829	5.594	6.392	4.913	4.302	3.701	4.32	3.881	3.481	3.734	3.979	3.786	3.221	3.727	3.582	3.59	3.229	4.102	4.089	3.578	4.38	3.665
ENSMUSG00000097893	1700034P13Rik	0.1529	0	0.3283	0.07568	0.07104	0.402	0.09759	0.3969	0	0.2387	0.08626	0.1069	0.4698	0.4687	0.1308	0.07396	0.09407	0.1523	0.1096	0.06825	0.7481	0.04693	0.377	0.1461	0.0761	0.4277	0.1285	0.06474
ENSMUSG00000025915	Sgk3	8.147	5.17	4.592	2.55	27.31	25.41	24.72	24.48	29.3	24.86	21.22	20.06	14.09	15.87	13.23	16.45	12.12	10.37	9.234	11.66	9.83	11.93	10.15	10.69	13.98	11.27	12.78	12.69
ENSMUSG00000088916	Gm22607	0	0	0	0	0	0	0	0	0	0	0	0	0	0	0	0	0	0	0	0	0	0	0	0	0	0	0	0
ENSMUSG00000046101	Mcmdc2	0.3296	0.4532	0.4866	0.3977	0.201	0.3792	0.217	0.353	0.2128	0.07719	0.08717	0.317	0.01726	0.05921	0.08811	0.1046	0.03803	0.0821	0	0.02759	0	0.05691	0	0	0	0	0.07794	0
ENSMUSG00000098234	Snhg6	47.65	34.51	39.29	27.41	30.49	28.35	25.9	28.62	30.89	29.43	31.04	28.43	16	20.3	18.1	19.51	10.06	10.46	10.67	10.39	8.291	11.65	9.563	9.92	10.22	8.234	8.227	7.883
ENSMUSG00000093178	Snord87	14.86	15.57	6.27	1.577	11.1	4.188	4.067	4.135	4.571	4.973	6.29	2.228	3.114	2.747	1.816	1.541	0	0	1.142	0.3555	1.559	0	0	1.141	0	2.97	1.339	4.047
ENSMUSG00000099032	Tcf24	0.1758	0.1652	0.08711	0.3012	0.2639	0.08889	0.1942	0.1685	0.4656	0.3546	0.1716	0.1324	0.1133	0.2021	0.1388	0.2159	0.1373	0.08083	0.126	0.1086	0.2977	0.1868	0.25	0.08721	0.4644	0.4539	0.2046	0.3607
ENSMUSG00000104025	E330040D14Rik	0	0	0	0	0	0	0	0	0	0	0.02845	0	0	0	0	0	0	0	0	0	0	0	0.03108	0	0	0	0	0
ENSMUSG00000025916	Ppp1r42	0.4348	0.1771	0	0.287	0	0.06352	0	0.07525	0.08319	0	0.08178	0.1352	0	0	0	0	0	0.04814	0.2425	0.03235	0.07092	0.04449	0	0.2077	0	0.3379	0.3047	0.06138
ENSMUSG00000087199	Gm15818	0	0	0	0	0	0	0	0	0	0	0	0	0	0	0	0	0	0	0	0	0	0	0	0	0	0	0	0
ENSMUSG00000095780	Gm24674	0	0	0	0	0	0	0	0	0	0	0.7517	0	0	0	0	0	0	0	0	0	0	0	0	0	0	0.6212	0	0
ENSMUSG00000025917	Cops5	151.2	105.9	137.3	122.4	88.98	86.57	81.24	85.03	106.2	82.22	87.66	88.24	68.32	72.54	72.34	74.12	55.74	45.94	48.82	47.17	47.83	58.6	53.48	55.59	41.83	45.9	48.61	45.25
ENSMUSG00000056763	Cspp1	50.92	28.27	16.25	10.77	29.28	30.6	28.48	34.37	28.77	26.77	24.48	22.91	21.22	21.39	18.91	21.53	13.77	13.95	12.55	12.67	14.85	15.44	10.07	14.88	15.9	13.21	17.04	14.38
ENSMUSG00000102356	1700047N06Rik	0	0	0	0	0	0	0	0	0	0	0	0	0	0	0	0	0	0	0	0	0	0	0	0	0	0	0	0
ENSMUSG00000067851	Arfgef1	76.13	39.74	29.68	16.69	48.98	45.9	45.37	45.18	52.14	43.05	39.04	37.25	35.97	39.36	32.74	38.5	35.41	34.49	30.43	31.82	25.93	33.01	30.81	33.21	34.72	29.42	34.52	31.11
ENSMUSG00000088153	Gm26348	0	0	0	0	0	0	0	0	0	0	0	0	0	0	0	0	0	0	0	0	0	0	0	0	0	0	0	0
ENSMUSG00000102556	Gm37569	0	0.1639	0	0	0.07477	0	0.05136	0	0.02309	0	0	0.03752	0	0.1079	0	0	0.02476	0.05345	0.01923	0	0	0.0247	0	0	0	0	0	0
ENSMUSG00000042501	Cpa6	0.02026	0	0.02175	0	0	0	0	0.06311	0.01744	0	0	0.01417	0	0.01165	0.05198	0.0294	0	0	0	0	0	0	0	0	0	0	0	0
ENSMUSG00000103810	Gm38005	0	0	0	0	0	0	0	0	0	0	0	0	0	0	0	0	0	0	0	0	0	0	0	0	0	0	0	0
ENSMUSG00000094979	Gm25253	0	0	0	0	0	0	0	0	0	0	0	0	0	0	0	0	0	0	0	0	0	0	0	0	0	0	0	0
ENSMUSG00000103448	Gm37133	0	0	0	0	0	0	0	0	0	0	0	0	0	0	0	0	0	0	0	0	0	0	0	0	0	0	0	0
ENSMUSG00000088585	Gm22963	0	0	0	0	0	0	0	0	0	0	0	0	0	0	0	0	0	0	0	0	0	0	0	0	0	0	0	0
ENSMUSG00000048960	Prex2	5.339	2.915	1.442	0.9148	38.33	36.91	40.13	40.5	38.95	30.81	26.96	25.75	22.94	22.88	21.88	26.93	68.4	62.81	62.01	61.6	63.42	80.19	65.49	77.5	83.59	71.87	93.83	79.9
ENSMUSG00000077318	Gm24173	0	0	0	0	0	0	0	0	0	0	0	0	0	0	0	0	0	0	0	0	0	0	0	0	0	0	0	0
ENSMUSG00000103494	Gm37410	0	0	0	0	0	0	0	0	0	0	0	0	0	0	0	0	0	0	0	0	0	0	0	0	0	0	0	0
ENSMUSG00000057715	A830018L16Rik	5.013	1.412	2.336	1.312	0.1421	0.06703	0.1302	0.1059	0	0.01592	0.1007	0.1189	0.01424	0.05861	0.01454	0	0.04705	0.01693	0.01219	0.02276	0.02495	0.01565	0	0.04871	0.203	0.0713	0.08572	0.2375
ENSMUSG00000103825	Gm38178	0	0	0	0.02776	0	0	0	0	0	0	0	0	0	0	0	0	0	0	0	0	0	0	0	0	0	0	0	0
ENSMUSG00000103561	Gm38069	0	0	0	0	0	0	0	0	0	0	0	0	0	0	0	0	0	0	0	0	0	0	0	0	0	0	0	0
ENSMUSG00000093864	Gm22633	0	0	0	0	0	0	0	0	0	0	0	0	0	0	0	0	0	0	0	0	0	0	0	0	0	0	0	0
ENSMUSG00000098555	Mir6341	0	0	0	0	0	0	0	0	0	0	0	0	0	0	0	0	0	0	0	0	0	0	0	0	0	0	0	0
ENSMUSG00000097171	Gm17644	0	0	0	0	0	0	0	0	0	0	0	0	0	0	0	0	0	0	0	0	0	0	0	0	0	0	0	0
ENSMUSG00000101314	Gm29663	0	0	0	0	0	0	0	0	0	0	0	0	0	0	0	0	0	0	0	0	0	0	0	0	0	0	0	0
ENSMUSG00000016918	Sulf1	35.3	20.11	13.06	13.71	11.49	9.597	6.778	4.852	5.702	4.656	7.283	5.018	7.382	8.229	11.05	7.843	18.02	21.02	14.97	20.22	20.3	10.33	25	28.32	23.94	10.25	15.44	18.63
ENSMUSG00000025938	Slco5a1	18.25	8.581	8.78	5.862	0.14	0.03962	0.04809	0.09388	0.1297	0.04705	0.1785	0.07026	0.06734	0.07507	0.1375	0.05832	0.1391	0.04003	0.02161	0.006726	0.01475	0.00925	0.03715	0.007199	0	0.04215	0.01267	0.01276
ENSMUSG00000104518	Gm37162	0	0	0	0	0	0	0	0	0	0	0	0	0	0	0	0	0	0	0	0	0	0	0	0	0	0	0	0
ENSMUSG00000099498	Gm29283	0	0	0	0	0	0	0	0	0	0	0	0	0	0	0	0	0	0	0	0	0	0	0	0	0	0	0	0
ENSMUSG00000042414	Prdm14	0.09006	0	0.03868	0.02675	0	0	0	0.02806	0	0	0	0.0126	0	0	0	0.02614	0	0	0	0	0	0	0	0.03873	0	0	0	0
ENSMUSG00000005886	Ncoa2	31.34	26.62	18.68	11.22	22.53	26.24	25.38	24.82	20.98	21.63	20.13	20.35	21.13	22.28	19.65	21.77	22.4	21.39	21.36	22.48	22.12	22.74	22.55	24.26	29.18	27.76	31.94	31.56
ENSMUSG00000103506	Gm38376	0	0.02505	0.04402	0.03044	0.2286	0.02695	0	0	0.05295	0.1152	0.05205	0.1147	0.06872	0.03535	0.08768	0.1041	0.01892	0	0.0147	0	0	0.01888	0.09478	0	0.09183	0.02867	0.02585	0
ENSMUSG00000103495	Gm37409	0	0	0	0	0	0	0	0	0	0	0	0	0	0.1143	0	0	0.02622	0.0283	0.02037	0	0.0417	0	0.1839	0.06107	0	0	0	0
ENSMUSG00000099183	Gm27881	0	0	0	0	0	0	0	0	0	0	0	0	0	0	0	0	0	0	0	0	0	0	0	0	0	0	0	0
ENSMUSG00000102639	Gm38223	0	0	0	0	0	0	0.06363	0	0	0	0	0	0.1114	0	0	0	0	0	0	0	0.2927	0	0	0	0	0.2789	0	0
ENSMUSG00000104170	Gm37702	0	0	0	0	0.172	0	0	0	0.06372	0.02311	0	0	0	0.05673	0.04221	0	0.1594	0	0.01769	0.03304	0	0	0.02281	0	0	0	0	0.03134
ENSMUSG00000087782	Gm23169	0	0	0	0	0.5748	0	0	0	0	0	0	0	0	0	0	0	0	0.4109	0.2957	0	0	0	0	0	0	0	0	0
ENSMUSG00000103085	Gm38120	0.02985	0	0	0	0.09708	0.02616	0.02858	0.0155	0.03426	0.03728	0	0.04872	0.08338	0.02288	0.09362	0.02888	0.101	0.05948	0.03568	0.04663	0.01461	0.02749	0.0736	0.01426	0.08914	0.0835	0.1129	0.07584
ENSMUSG00000102664	Gm38380	0.04109	0.1507	0	0.03051	0.1718	0.08104	0	0.16	0.07076	0	0.03478	0.115	0.01722	0.08268	0.123	0	0.05689	0.02047	0.05893	0.08254	0.06032	0.05676	0.07599	0.162	0.06136	0	0.07774	0.1305
ENSMUSG00000101476	Gm29570	0.2035	0	0	0	0	0.08917	0.06494	0	0.05839	0.06353	0.1148	0	0.05684	0.07798	0	0	0	0	0	0	0	0.06245	0	0	0	0	0.08554	0.1723
ENSMUSG00000025935	Tram1	56.6	53.8	39.59	29.72	104	105.7	96.15	104.9	113.7	93.87	86.01	84.1	90.67	96.72	84.11	99.38	71.99	72.61	66.73	74.52	70.12	73.66	67.07	70.42	66.09	67.06	66.01	65.01
ENSMUSG00000025937	Lactb2	4.284	3.437	2.412	1.822	6.709	7.073	6.615	6.733	10.94	9.954	8.866	8.687	12.48	12.9	11.06	13.7	15.52	16.89	13.71	13.06	13.55	16.75	13.82	16	14.91	16.05	14.5	16.02
ENSMUSG00000102982	Gm38319	0.1094	0.3567	0	0	0.3051	0.1439	0.2096	0	0.5654	0.3417	0.247	0.5359	0.2752	0.5663	0.4993	0.4765	0.06734	0.6179	0.05232	0.09771	0.1607	0.2352	0.1687	0.4706	0.1634	0.6123	0.4601	0.2317
ENSMUSG00000067813	Xkr9	0	0	0	0	0	0	0	0	0	0	0	0	0	0	0.02051	0	0	0	0	0.01606	0	0	0	0	0	0	0	0
ENSMUSG00000077368	Gm26273	0	0	0	0	0	0	0	0	0	0	0	0	0	0	0	0	0	0	0	0	0	0	0	0	0	0	0	0
ENSMUSG00000102166	Gm36947	0.02054	0	0.02205	0	0	0.027	0	0.06398	0	0	0	0	0	0	0	0.0149	0	0	0.08836	0.11	0.03015	0.03782	0.1709	0	0	0	0	0
ENSMUSG00000089358	Gm25491	0	0	0	0	0	0	0	0	0	0	0	0	0	0	0	0	0	0	0	0	0	0	0	0	0	0	0	0
ENSMUSG00000104209	Gm37400	0	0	0	0	0	0	0	0	0	0	0	0	0	0	0	0	0	0	0	0	0	0	0	0	0	0	0	0
ENSMUSG00000025932	Eya1	5.778	6.541	11.67	9.033	0.4522	0.3732	0.6795	0.1895	0.1746	0.03798	0.5663	0.5105	0.01699	0.03497	0.05203	0.103	0.05614	0.0202	0.1018	0.04073	0	0.01867	0.07499	0.05812	0.06055	0.08508	0	0.02576
ENSMUSG00000095853	Gm22616	0	0	0	0	0	0	0	0	0	0	0	0	0	0	0	0	0	0	0	0	0	0	0	0	0	0	0	0
ENSMUSG00000102588	Gm37444	0	0	0	0	0	0	0	0	0	0	0	0	0	0	0	0	0	0	0	0	0	0	0	0	0	0	0	0
ENSMUSG00000054493	Gm9947	0.3328	0.1252	0.02749	0.03802	0.1428	0.03366	0.09806	0.1994	0.06613	0	0.02167	0.05372	0.06437	0.04415	0.0438	0.01858	0.02363	0.102	0.07344	0.01714	0	0.04715	0.1657	0.01835	0.2676	0.03581	0.09687	0.06505
ENSMUSG00000025930	Msc	2.122	10.22	4.244	3.275	0.754	0.4377	0.3586	0.5833	0.2866	0.2339	0.1409	0.2037	0.2441	0.4306	0.3915	0.1812	0.6145	0.539	0.4476	0.4458	0.6719	0.3831	0.5387	0.7753	0.8699	0.6402	0.5248	0.4757
ENSMUSG00000103492	Gm37412	0.04275	0.02613	0	0	0	0	0	0	0	0.03004	0.009046	0	0	0	0	0	0	0	0.023	0	0.03138	0	0	0	0	0	0	0.01358
ENSMUSG00000032769	Trpa1	0.2492	0.1192	0.1047	0.04827	0	0	0	0	0.009328	0	0	0	0	0	0	0	0	0	0	0	0	0	0	0.007765	0	0.01515	0	0
ENSMUSG00000088159	Gm26345	0	0	0	0	0	0	0	0	0	0	0	0	0	0	0	0	0	0	0	0	0	0	0	0	0	0	0	0
ENSMUSG00000092083	Kcnb2	2.004	0.6663	0.6908	0.2188	0.1027	0.1227	0.1082	0.0612	0.09725	0.05981	0.08729	0.05497	0.02469	0.03388	0.008402	0.01782	0.02267	0.02447	0.01409	0.0296	0.01442	0.004522	0.004541	0.01056	0.007334	0.04122	0	0
ENSMUSG00000102937	Gm38116	0	0	0	0	0	0	0	0	0	0	0	0	0	0	0	0	0	0	0	0	0	0	0	0	0	0	0	0
ENSMUSG00000104149	Gm37138	0	0	0	0	0	0	0	0	0	0	0	0	0	0	0	0	0	0	0	0	0	0	0	0	0	0	0	0
ENSMUSG00000088829	Gm25227	0	0	0	0	0	0	0	0	0	0	0	0	0	0	0	0	0	0	0	0	0	0	0	0	0	0	0	0
ENSMUSG00000077377	Gm25168	0	0	0	0	0	0	0	0	0	0	0	0	0	0	0	0	0	0	0	0	0	0	0	0	0	0	0	0
ENSMUSG00000025925	Terf1	11.81	7.337	4.828	3.197	14.87	14.21	12.5	12.74	9.576	6.497	6.599	7.227	4.069	4.166	3.887	4.287	4.481	3.861	4.888	4.148	3.441	3.854	4.07	4.491	6.179	4.148	5.279	4.679
ENSMUSG00000104379	Gm37509	0.1603	0.2137	0.0313	0	0.1219	0.1725	0.1116	0.1589	0.1129	0.1638	0.185	0.2345	0.2321	0.1089	0.2119	0.1163	0.2287	0.1888	0.04181	0.03904	0.08558	0.2147	0.09434	0.2507	0.5658	0.06116	0.2573	0.4629
ENSMUSG00000032719	Sbspon	0.2689	0.2259	0.6136	0.1997	75.91	77.19	78.68	76.13	59.96	49.72	51.44	45.12	37.37	32.84	33.71	38.24	82.99	88.92	103.1	81.28	95.39	91.51	83.88	89.5	87.92	94.48	99.9	98.62
ENSMUSG00000088943	Gm23259	0	0	0	0	0	0	0	0	0	0	0	0	0	0	0	0	0	0	0.1093	0	0	0	0	0	0	0	0	0
ENSMUSG00000067795	4930444P10Rik	0.8207	0.2736	0.6409	0.3324	0.364	0.7358	0.5716	0.1162	0.1606	0	0.06315	0.0261	0.4064	0.1501	0.06383	0.3249	0.3099	0.2602	0.2943	0.1998	0.05477	0.3779	0.2415	0.4011	0.1671	0.2609	0.7999	0.1422
ENSMUSG00000043716	Rpl7	1107	1015	1422	1229	957	877.3	944.6	931.7	1101	861.5	893.2	834	732.2	768.1	749.2	796.5	551.3	531.7	537.7	497.9	543.6	457.6	442.8	453.3	520.9	473	530.6	509.3
ENSMUSG00000025921	Rdh10	17.32	14.96	14.47	9.671	16.74	19.64	16.89	19.46	9.851	8.597	8.768	8.283	5.541	5.343	4.559	6.515	8.025	8.928	8.265	7.349	7.555	7.009	7.316	8.571	6.79	5.964	6.68	6.792
ENSMUSG00000104165	Gm38249	0.0398	0	0	0	0	0	0	0	0	0	0	0	0	0	0	0	0	0	0	0	0	0	0	0	0	0	0	0
ENSMUSG00000100868	Gm28095	0	0	0	0	0	0	0	0	0	0	0	0	0	0	0	0	0	0	0	0	0	0	0	0	0	0	0	0
ENSMUSG00000025920	Stau2	55.59	28.19	37.02	23.84	7.926	7.792	7.725	6.143	8.67	8.12	5.863	7.66	7.03	7.815	8.066	9.051	7.909	8.438	8.858	8.016	9.816	7.392	9.182	8.064	7.773	7.813	7.07	5.57
ENSMUSG00000089982	Gm7568	0	0	0	0	0	0	0	0	0	0	0	0	0	0	0	0	0	0	0	0	0	0	0	0	0	0	0	0
ENSMUSG00000025939	Ube2w	64.67	34.57	34.93	20.78	30.8	30.84	32.73	35.61	37.39	26.38	25.27	23.32	24.03	24.58	19.52	24.38	25.72	24	21.11	27.04	23.41	25.35	22.63	25.44	24.76	21.36	24.12	22.74
ENSMUSG00000102457	Gm38342	0.04649	0.05682	0.01664	0	0.04321	0	0	0	0.01334	0.05807	0	0	0.01299	0.02673	0	0	0.01431	0.04633	0	0.03113	0	0.04281	0.01433	0.01111	0	0	0.01955	0.01969
ENSMUSG00000079658	Eloc	207.4	96.56	119	58.97	87.47	76.23	71.41	72.52	92.38	77.64	70.55	68.91	64.53	65.82	63.56	66.57	60.47	65.62	61.82	57.21	64.49	82.31	68.51	70.75	84.5	85.35	72.51	74.27
ENSMUSG00000097744	D030040B21Rik	0	0	0	0	0	0	0	0.0258	0	0	0	0	0	0	0.01417	0	0	0	0	0.01109	0.02432	0	0.01532	0	0	0	0	0
ENSMUSG00000025940	Tmem70	37.81	23.77	24.02	20.08	18.6	19.33	17.33	15.42	20.13	16.55	14.69	15.74	16.56	14.09	14.89	16.62	14.17	14.12	14.64	15.24	13.96	16.1	14.2	16.32	14.07	10.98	13.42	12.02
ENSMUSG00000025779	Ly96	4.974	3.824	1.378	1.787	2.572	3.903	4.148	4.249	7.943	5.336	5.228	5.05	4.773	5.258	2.951	5.181	6.294	6.315	5.696	6.5	6.713	6.87	6.454	5.232	4.313	5.162	7.487	4.688
ENSMUSG00000101640	Gm28376	0	0	0	0	0	0	0	0	0	0	0	0	0	0	0	0	0	0	0	0	0	0	0	0	0	0	0	0
ENSMUSG00000104133	4921511E07Rik	0	0	0	0	0	0	0	0	0	0	0	0	0	0	0	0	0	0	0	0	0	0	0	0	0	0	0	0
ENSMUSG00000042686	Jph1	1.056	1.79	0.7863	0.177	1.258	1.232	0.9295	1.061	1.525	1.212	1.153	1.489	0.842	1.087	0.743	1.063	0.6602	0.6618	0.5007	0.536	0.9	0.9723	1.134	0.7567	0.6612	0.8099	0.6658	0.9736
ENSMUSG00000100110	Gm28783	0	0	0	0	0	0	0	0	0	0	0	0	0	0	0	0	0	0	0	0	0	0	0	0	0	0	0	0
ENSMUSG00000025777	Gdap1	36.43	13.3	16.07	8.245	0.4748	0.3807	0.212	0.1857	0.1906	0.07976	0.2162	0.2382	0.1713	0.1077	0.102	0.01236	0.1415	0.1018	0.07328	0.09123	0	0.06273	0.06299	0.1831	0.1017	0.07146	0.02148	0.1298
ENSMUSG00000099899	Gm28784	0	0	0.2453	0.6784	0	0	0	0	0	0.1284	0	0	0	0	0	0	0	0	0	0	0	0	0	0	0	0	0	0
ENSMUSG00000089534	Gm25166	0	0	0	0	0	0	0	0	0	0	0	0	0	0	0	0	0	0	0	0	0	0	0	0	0	0	0	0
ENSMUSG00000067780	Pi15	0.4403	0.1957	0.09313	0	0.1581	0.1403	0.1086	0.2494	0.2527	0.1125	0.271	0.196	0.2516	0.3912	0.8218	0.2711	1.195	0.8375	0.531	1.072	0.7247	0.5283	0.9192	0.8511	0.2192	0.09332	0.143	0.2966
ENSMUSG00000100053	Gm28154	0.3504	0.4416	0	0.06504	0.01526	0.02879	0.06291	0	0.02828	0	0.01853	0.0383	0.009176	0.006295	0.01873	0	0.03032	0.01091	0.0157	0.04399	0	0.02017	0.02025	0.07063	0.0327	0.01532	0.02762	0.04173
ENSMUSG00000085125	Gm16070	0.419	0.09145	0.2089	0.1778	0.1252	0.09839	0.07165	0.04663	0.1546	0.01402	0.02533	0.06281	0.03763	0.06883	0.1152	0.04344	0	0.01491	0.05366	0.01002	0.02197	0.05513	0.0692	0.1394	0.1564	0.1675	0.1699	0.03803
ENSMUSG00000025776	Crispld1	20.91	10.81	10.41	6.638	9.611	6.897	7.408	6.423	9.984	6.768	8.711	7.153	3.179	3.575	2.907	3.388	1.918	1.003	1.041	1.392	1.937	1.367	2.486	2.778	4.581	2.746	3.1	3.248
ENSMUSG00000099895	Gm28153	0	0	0	0	0	0	0	0	0.06322	0	0	0	0	0	0	0	0	0	0	0	0	0	0	0	0	0	0	0
ENSMUSG00000099473	Gm18775	1.103	0.5779	0.4231	0	0	0	0	0	0.06786	0	0	0	0	0	0	0	0	0	0	0	0	0	0	0	0	0	0	0
ENSMUSG00000109887	Gm28756	1.946	0.6994	0.4609	0.4675	0.03989	0.07525	0.0548	0	0.02464	0	0	0.02002	0	0	0	0	0	0	0	0	0	0	0	0	0	0	0	0
ENSMUSG00000101717	Gm45784	0	0	0	0	0	0	0	0	0	0	0	0	0	0	0	0	0	0	0	0	0	0	0	0	0	0	0	0
ENSMUSG00000025774	Crisp4	0	0	0	0	0	0	0	0	0	0	0	0	0	0	0	0	0	0	0	0	0	0	0	0	0	0	0	0
ENSMUSG00000073735	Defb18	0	0	0	0	0	0	0	0	0	0	0	0	0	0	0	0	0	0	0	0	0	0	0	0	0	0	0	0
ENSMUSG00000067773	Defb41	0	0	0	0	0	0	0	0	0	0	0	0	0	0	0	0	0	0	0	0	0	0	0	0	0	0	0	0
ENSMUSG00000088800	Gm24075	0	0	0	0	0	0	0	0	0	0	0	0	0	0	0	0	0	0	0	0	0	0	0	0	0	0	0	0
ENSMUSG00000089787	Gm15825	0	0	0	0	0	0	0	0	0	0	0	0	0	0	0	0	0	0	0	0	0	0	0	0	0	0	0	0
ENSMUSG00000042596	Tfap2d	0	0	0	0	0	0	0	0	0	0	0	0	0	0	0	0	0	0	0	0	0	0	0	0	0	0	0	0
ENSMUSG00000025927	Tfap2b	26.29	19.86	24.23	23.14	0.5349	0.3784	0.7533	0.4184	0.03304	0.1258	0.3086	0.2684	0.01608	0.04412	0	0.04177	0.01771	0.03824	0.01376	0.06424	0	0.01767	0.05323	0	0	0	0	0.02438
ENSMUSG00000100538	Gm28340	0	0	0	0	0	0	0	0	0	0	0	0	0	0	0	0	0	0	0	0	0	0	0	0	0	0	0	0
ENSMUSG00000084668	Gm24633	0	0	0	0	0	0	0	0	0	0	0	0	0	0	0	0	0	0	0	0	0	0	0	0	0	0	0	0
ENSMUSG00000102597	Gm38382	0	0	0	0	0	0	0	0	0	0	0	0	0	0	0	0	0	0	0	0	0	0	0	0	0	0	0	0
ENSMUSG00000043760	Pkhd1	0	0.1822	0.08621	0.01703	0	0	0	0	0	0	0.009707	0	0	0	0	0	0	0.01143	0.02467	0.03072	0.01684	0.01056	0.02121	0.00822	0	0.08021	0.01446	0
ENSMUSG00000104095	Gm37315	0	0	0	0	0	0	0	0	0	0	0	0	0	0	0	0	0	0	0	0	0	0	0	0	0	0	0	0
ENSMUSG00000089914	4930486I03Rik	0	0	0	0	0	0	0	0	0	0	0	0	0	0	0	0	0	0	0	0	0	0	0	0	0	0	0	0
ENSMUSG00000070175	Gm24162	0	0	0	0	0	0	0	0	0	0	0	0	0	0	0	0	0	0	0	0	0	0	0	0	0	0	0	0
ENSMUSG00000099906	Gm28653	0.3347	5.863	0.2567	0.5207	0.06665	0	0.04578	0.04965	0	0	0.06744	0	0	0	0	0	0	0.01588	0	0	0	0	0	0	0	0	0	0
ENSMUSG00000065559	Mir206	0	1.546	0	0	0	0	0	0	0	0	0	0	0	0	0	0	0	0	0	0	0	0	0	0	0	0	0	0
ENSMUSG00000065480	Mir133b	0.7762	8.064	0.4167	0.5764	0	0	0	0	0	0	0	0	0	0	0	0	0	0	0	0	0	0	0	0	0	0	0	0
ENSMUSG00000025929	Il17a	0	0	0	0	0	0	0	0	0	0	0	0	0	0	0	0	0	0	0	0	0	0	0	0	0	0	0	0
ENSMUSG00000041872	Il17f	0.05779	0	0.06205	0	0.1611	0	0	0	0	0.2165	0.04891	0.08085	0.04843	0	0.04943	0	0	0	0	0	0	0.05321	0	0	0	0	0	0
ENSMUSG00000041859	Mcm3	31.64	69.22	87.91	91.53	83.39	83.24	80.43	83.13	43.84	38.95	45.14	44.12	23.53	19.76	24.68	22.46	8.123	5.378	6.845	7.157	6.87	5.215	6.639	6.555	4.725	5.244	5.064	4.493
ENSMUSG00000102121	Gm28065	0	0	0	0	0	0	0	0	0	0	0	0	0	0	0	0	0	0	0	0	0	0	0	0	0	0	0	0
ENSMUSG00000088858	Gm24723	0	0	0	0	0	0	0	0	0	0	0	0	0	0	0	0	0	0	0	0	0	0	0	0	0	0	0	0
ENSMUSG00000097934	6720483E21Rik	1.155	0.4536	0.4428	0	0.5748	0.7049	0.3554	0.1285	0.2485	0.4249	0.2792	0.2308	0.3456	0.3319	0.3175	0.3591	0.3426	0.6163	0.4436	0.5246	0.1816	0.7974	0.4576	0.532	0.6158	0.7498	1.04	0.3667
ENSMUSG00000025931	Paqr8	10.41	7.852	8.367	7.278	2.621	3.278	2.374	2.707	13.11	12.52	12.85	12.82	13.9	13.77	13.23	15.7	21.42	27.21	25.36	22.34	27.19	23.74	22.16	25.34	32.27	32.88	43.57	37.14
ENSMUSG00000077314	Gm24171	0	0	0	0	0	0	0	0	0	0	0	0	0	0	0	0	0	0	0	0	0	0	0	0	0	0	0	0
ENSMUSG00000041809	Efhc1	3.615	2.164	3.644	2.356	2.16	3.153	2.79	2.184	1.652	1.935	2.123	2.193	3.215	3.245	2.651	2.061	3.03	2.316	3.28	3.384	4.007	3.227	4.264	3.463	3.691	2.322	3.396	2.999
ENSMUSG00000041779	Tram2	5.406	10.48	6.787	5.601	12.94	12.56	12.65	12.69	9.952	9.695	10.24	8.788	9.169	8.547	8.336	8.136	7.307	7.105	6.166	7.231	7.483	6.033	8.558	8.543	8.342	6.86	8.523	6.181
ENSMUSG00000099971	Gm28287	0.08459	0	0	0	0	0	0	0	0	0	0	0	0	0	0	0	0	0	0	0	0	0	0	0	0	0	0	0
ENSMUSG00000025933	Tmem14a	4.603	3.534	5.637	5.141	6.894	7.303	7.104	6.815	9.695	12.19	8.983	10.75	14.89	15.44	15.26	15.07	16.68	16.79	19.23	16.1	17.15	20.49	17.1	18.4	15.85	20.54	18.52	15.37
ENSMUSG00000102633	Gm38224	0.02199	0.05376	0	0	0	0	0	0	0	0	0.03723	0.03077	0.01843	0.03793	0	0	0	0	0	0.05891	0.03229	0.06076	0.08135	0.04729	0	0.1231	0.05548	0
ENSMUSG00000025934	Gsta3	0.5651	0.4221	0.2697	0.5595	0.4377	0.1238	0.4209	0.2934	0.865	0.5294	0.4252	0.4392	0.7631	0.2166	0.6715	0.8203	0.7535	1.157	0.8331	0.925	0.507	1.214	0.5516	0.9901	3.563	2.196	4.435	2.992
ENSMUSG00000099343	Gm28836	0	0	0	0.3251	0.3051	0	0.06986	0	0.06282	0.1367	0	0	0.06115	0.2097	0	0.2647	0.8081	0.5089	0.8895	0.7817	1.285	1.277	1.417	0.9413	1.525	0.9185	0.184	1.668
ENSMUSG00000025936	Gm4956	0	0	0	0	0	0	0	0	0	0	0	0	0	0	0	0	0.05265	0	0.2045	0	0	0	0	0	0.08518	0	0	0
ENSMUSG00000067750	Khdc1a	0	0	0	0	0	0	0	0	0	0	0	0	0	0	0	0	0	0	0	0	0	0	0	0	0	0	0	0
ENSMUSG00000041722	Khdc1c	0	0	0	0	0	0	0	0	0	0	0	0	0	0	0	0	0	0	0	0	0	0	0	0	0	0	0	0
ENSMUSG00000085079	Khdc1b	0	0	0	0	0	0.02716	0	0	0	0	0	0	0	0	0	0	0	0	0	0	0	0	0	0	0	0	0	0
ENSMUSG00000028033	Kcnq5	1.509	1.039	1.193	0.7334	2.084	2.489	2.233	3.013	4.015	3.212	2.914	2.092	1.839	1.348	1.467	1.682	1.76	1.435	0.8656	1.424	0.3021	0.4674	0.3678	0.4031	0.7784	0.7867	0.519	0.8365
ENSMUSG00000104138	Gm36949	0.01985	0	0	0	0.02767	0	0	0	0	0.01859	0.05039	0	0	0	0	0	0.01832	0	0	0	0	0	0	0	0	0	0	0
ENSMUSG00000103748	Gm38243	0	0	0	0	0	0	0.02822	0	0	0	0	0	0	0.03389	0.02521	0	0.05441	0	0.04227	0	0.1298	0	0	0	0	0	0	0
ENSMUSG00000097109	Gm26580	0	0	0	0	0	0	0	0	0	0	0	0	0	0	0	0	0	0	0	0	0	0	0	0	0	0	0	0
ENSMUSG00000041670	Rims1	8.741	5.574	4.251	2.054	1.295	1.471	0.9805	1.233	0.4908	0.6922	0.5361	0.6572	0.3627	0.3581	0.2799	0.4673	0.4287	0.7153	0.5072	0.5231	0.8834	0.8846	0.5955	0.6204	1.419	1.27	1.451	1.301
ENSMUSG00000101227	Gm29506	0.0889	0	0	0	0	0	0.06385	0.1039	0.09568	0.04164	0.03762	0	0.01863	0.01278	0	0	0	0	0	0	0	0	0	0	0	0	0	0
ENSMUSG00000073730	4933415F23Rik	0.07779	0.03169	0.02785	0.03851	0	0	0	0	0.04465	0.04858	0	0.03628	0.02173	0	0.08873	0	0	0	0	0	0	0	0.02398	0	0	0	0	0
ENSMUSG00000089553	Gm24176	0	0	0	0	0	0	0	0	0	0	0	0	0	0	0	0	0	0	0	0	0	0	0	0	0	0	0	0
ENSMUSG00000102766	Gm6420	0	0	0.08678	0	0	0	0	0	0	0	0	0	0	0	0	0	0	0	0	0	0	0	0	0	0	0	0	0
ENSMUSG00000065405	Mir30a	0	0	0	0	0	0	0	0	0	0	0	0	0	0	0	0	0	0	0	0	0	0	0	0	0	0	0	0
ENSMUSG00000097970	Gm27028	0.3472	0.2829	0.1243	0	1.775	1.522	0.2217	1.623	2.79	2.494	0.8817	1.053	0.9701	0.4658	1.287	1.176	0.7479	0	0.415	0.465	0.5098	0.9593	0.107	1.161	0.6914	1.295	2.92	1.029
ENSMUSG00000065567	Mir30c-2	0	0	0	0	0	0	0	0	0	0	0	0	0	0	0	0	0	0	0	0	0	0	0	0	0	0	0	0
ENSMUSG00000100775	Gm29107	0.1331	0	0	0	0	0	0	0	0	0	0.3379	0	0.1115	0	0	0	0	0	0	0	0	0	0	0	0.1988	0.3723	0	0
ENSMUSG00000026158	Ogfrl1	21.14	9.031	11.47	8.095	5.533	5.099	4.781	4.245	6.205	4.523	4.629	5.207	3.939	4.164	4.006	4.991	4.322	4.921	3.988	3.625	5.021	5.996	5.226	5.886	6.501	6.78	6.944	7.622
ENSMUSG00000099503	Gm28822	0.1781	0.07255	0	0.1763	0	0	0	0	0	0	0	0	0	0	0	0	0	0	0	0	0	0	0	0	0	0	0	0
ENSMUSG00000026156	B3gat2	8.238	3.166	3.418	3.476	0.2828	0.1641	0.2092	0	0.0403	0.0877	0	0.08731	0.1177	0.1615	0.02669	0.2151	0.1008	0.01555	0.1007	0.04179	0	0.02874	0	0.0671	0.0932	0	0	0.01982
ENSMUSG00000026155	Smap1	105.9	73.45	71.35	59.17	88.2	86.18	82.44	91.77	80.86	80.21	71.07	72.93	66.84	62.37	59.52	67.82	43.79	42.21	41.01	43.79	36.52	41.27	37.67	42.61	38.33	35.91	35.92	37.6
ENSMUSG00000026154	Sdhaf4	37.31	30.23	39.26	31.79	21.02	17.74	17.55	18.42	21.37	17.63	17.76	15.03	15.22	13.65	15.11	15.11	15.45	14.94	15.41	14.33	16.51	16.26	14.56	16.83	13.68	10.14	11.45	11
ENSMUSG00000102495	Gm26524	0	0	0	0	0	0	0	0	0	0	0	0	0	0	0	0	0	0	0	0	0	0	0	0	0	0	0	0
ENSMUSG00000026153	Fam135a	40.23	16.98	10.69	3.805	21.76	22.12	21.64	22.84	23.46	19.32	17.88	16.24	12.94	14.21	11.23	13.16	9.009	8.659	7.889	8.277	6.553	9.486	8.683	9.115	9.703	7.87	9.528	9.295
ENSMUSG00000102398	Gm37580	0.06598	0.1411	0	0	0	0.06507	0.01579	0	0.07101	0.04635	0.01396	0.06923	0.04147	0.03793	0.04233	0.1077	0.04567	0.03287	0.02366	0.01104	0	0	0	0	0	0.02307	0.0208	0.06287
ENSMUSG00000026147	Col9a1	7.887	11.87	6.877	5.809	28.97	27.44	32.74	33.31	10.82	11.64	13.64	13	5.763	7.487	6.802	6.254	2.023	2.056	2.081	1.856	2.524	2.217	1.391	1.432	0.353	1.022	1.111	0.1638
ENSMUSG00000026141	Col19a1	1.816	2.739	0.6273	0.7256	1.806	1.536	1.841	1.837	2.515	2.866	2.571	2.125	1.024	1.014	0.9087	1.133	0.1471	0.1376	0.1981	0.2703	0.09356	0.04891	0.1179	0.08374	0.01586	0	0.02679	0.01349
ENSMUSG00000077463	Gm26418	0	0	0	0	0	0	0	0	0	0	0	0	0	0	0	0	0	0	0	0	0	0	0	0	0	0	0	0
ENSMUSG00000073725	Lmbrd1	32.52	28.43	21.19	19.81	43.49	45.09	44.36	48.06	60.64	52.22	49.08	49.51	53.57	56.08	51.66	58.67	75.51	73.35	70.63	71.75	86.07	97.43	88.45	93	120.1	120	115.6	121.4
ENSMUSG00000100483	Gm28237	0	0	0	0	0	0	0	0	0	0	0	0	0	0	0	0	0	0	0	0	0	0	0	0	0	0	0	0
ENSMUSG00000099392	Gm29414	0	0	0	0	0	0	0	0	0	0	0	0	0	0	0	0	0	0	0	0	0	0	0	0	0	0	0	0
ENSMUSG00000033569	Adgrb3	13.79	8.142	9.263	7.451	9.105	9.258	8.815	8.166	7.519	6.296	6.149	5.198	2.777	2.007	2.267	3.203	1.3	0.7192	0.8571	1.062	0.8512	0.9371	0.7769	1.094	0.5478	0.331	0.3283	0.4059
ENSMUSG00000104257	Gm20172	0	0	0.03197	0.04422	0	0.07831	0.05703	0	0	0.1116	0	0	0	0	0	0	0	0	0	0	0	0	0	0	0	0	0	0
ENSMUSG00000096866	Gm22260	0	0	0	0	0	0	0	0	0	0	0	0	0	0	0.3692	0	0	0	0	0	0	0	0	0	0	0	0	0
ENSMUSG00000102296	Gm37543	0	0	0	0	0	0	0	0	0	0	0	0	0	0	0	0	0	0	0	0	0	0	0	0	0	0	0	0
ENSMUSG00000103209	Gm37331	0	0.03345	0.1176	0	0.03815	0	0.06552	0.02132	0	0.05128	0.02316	0.02872	0.02294	0.007867	0	0	0	0.02727	0.009814	0	0	0	0	0	0	0	0	0
ENSMUSG00000104027	Gm37211	0	0	0.02889	0	0.03751	0	0	0.2305	0	0.0126	0.01139	0.00941	0	0.01547	0	0	0	0	0	0	0	0	0	0	0	0	0	0
ENSMUSG00000102407	Gm37862	0.01823	0	0	0	0.05083	0.0959	0.01746	0	0	0	0	0	0	0	0	0.01323	0	0.01817	0	0	0	0	0	0	0	0	0	0
ENSMUSG00000103214	Gm38286	0.01487	0.03636	0.03194	0	0	0.05867	0.04273	0	0	0	0.02518	0	0	0.008551	0	0.01079	0	0	0	0	0	0	0	0	0	0	0	0
ENSMUSG00000104100	Gm37880	0	0.01733	0	0.1053	0.01977	0.03729	0.04073	0	0.02442	0.03985	0	0	0.01188	0.008152	0	0.04116	0	0	0	0	0	0	0	0	0	0	0	0
ENSMUSG00000084740	Gm25294	0	0	0	0	0	0	0	0	0	0	0	0	0	0	0	0	0	0	0	0	0	0	0	0	0	0	0	0
ENSMUSG00000103889	Gm37011	0.01574	0	0	0	0	0	0	0	0	0	0	0	0	0.009046	0.01346	0	0	0	0	0	0	0	0	0	0	0	0	0
ENSMUSG00000104221	Gm37051	0	0	0	0.02331	0	0	0	0.02445	0	0	0.01328	0	0	0	0	0	0	0	0	0	0	0	0	0	0	0	0	0
ENSMUSG00000102250	Gm38260	0.01156	0.02826	0	0.05151	0.09669	0.0152	0.01107	0.05402	0.009954	0	0.009785	0.008087	0.009688	0.03323	0.009889	0.00839	0	0.01152	0.02487	0	0	0	0	0	0	0	0	0
ENSMUSG00000102317	Gm37628	0	0.03113	0.009116	0.02522	0.04734	0	0.01626	0	0.02193	0	0.03593	0.005939	0	0	0	0.006161	0	0	0	0	0	0	0	0	0	0	0	0
ENSMUSG00000103563	8030445P17Rik	0	0.04119	0.05428	0.02502	0.02349	0	0	0	0	0	0.05704	0	0	0	0	0.01223	0.01555	0	0	0	0	0	0	0	0	0	0	0
ENSMUSG00000102465	Gm38198	0.06448	0.04729	0.01385	0.09577	0.1438	0.1865	0.08645	0.1607	0.03331	0.01208	0	0.009022	0.03243	0.04449	0	0.05616	0	0.0257	0	0	0.01893	0	0	0	0	0	0	0
ENSMUSG00000102659	Gm37077	0	0.01529	0.05374	0.01858	0.1047	0.01645	0	0	0.02155	0	0.02118	0.02626	0	0.01439	0	0.02724	0	0	0.008973	0	0	0.01152	0	0	0	0	0	0
ENSMUSG00000103924	Gm37895	0.01015	0.02481	0	0.01507	0	0	0.02916	0.03162	0.008739	0.009508	0	0	0	0	0.01737	0.01473	0.009369	0	0	0	0	0	0	0	0	0	0	0
ENSMUSG00000104132	Gm36952	0	0	0	0.1135	0.0888	0.01675	0.0732	0.05954	0.01097	0.01193	0	0	0	0.007325	0	0.02774	0	0	0.02741	0	0	0	0.02356	0	0	0	0	0.03237
ENSMUSG00000102747	Gm37602	0.01395	0	0	0	0	0.07339	0.02672	0.04347	0.02403	0.02614	0	0	0	0	0.01194	0.02025	0	0	0	0	0	0	0	0	0	0	0	0
ENSMUSG00000102386	2900022M07Rik	0.1362	0.222	0.1463	0.4721	0.3798	0.4777	0.2609	0.5659	0.2737	0.04254	0.1922	0.03177	0.1142	0.07832	0	0.03296	0.2096	0	0	0.09123	0	0.1673	0	0.03255	0	0	0	0
ENSMUSG00000103004	2900002M20Rik	0	0	0	0	0.3902	0	0	0	0.241	0	0	0	0	0	0	0	0	0.2789	0	0	0	0	0	0	0	0	0	0
ENSMUSG00000104516	Gm9884	0.4157	0.4157	0.4464	0.5052	0.1054	0.09939	0.1448	0	0	0.0354	0.03199	0.05287	0.1584	0.04346	0	0	0	0.03766	0.08131	0.02531	0	0.1044	0.03495	0.05418	0	0.1057	0.09534	0
ENSMUSG00000088111	Gm24064	0	0	0	0	0	0	0	0	0	0	0	0	0	0	0	0	0	0	0	0	0	0	0	0	0	0	0	0
ENSMUSG00000073722	4931408C20Rik	0.0107	0	0	0	0	0	0	0	0	0	0	0	0	0	0	0	0	0	0	0	0	0	0	0	0	0	0	0
ENSMUSG00000095256	n-R5s209	0	0	0	0	0	0	0	0	0	0	0	0	0	0	0	0	0	0	0	0	0	0	0	0	0	0	0	0
ENSMUSG00000101514	Gm5524	0	0	0	0	0	0	0	0	0	0	0	0	0	0	0	0	0	0	0	0	0	0	0	0	0	0	0	0
ENSMUSG00000103241	Gm38089	0	0	0	0	0	0	0	0	0	0	0	0	0	0	0	0	0	0	0	0	0	0	0	0	0	0	0	0
ENSMUSG00000048411	Gm597	0	0	0	0	0	0.04207	0.01532	0.04984	0.01377	0	0	0.01119	0	0	0	0	0	0	0	0	0	0	0	0	0	0	0	0
ENSMUSG00000064433	Gm25586	0	0	0	0	0	0	0	0	0	0	0	0	0	0	0	0	0	0	0	0	0	0	0	0	0	0	0	0
ENSMUSG00000080625	Gm22679	0	0	0	0	0	0	0	0	0	0	0	0	0	0	0	0	0	0	0	0	0	0	0	0	0	0	0	0
ENSMUSG00000080391	Gm23785	0	0	0	0	0	0	0	0	0	0	0	0	0	0	0	0	0	0	0	0	0	0	0	0	0	0	0	0
ENSMUSG00000099257	Mir6342	0	0	0	0	0	0	0	0	0	0	0	0	0	0	0	0	0	0	0	0	0	0	0	0	0	0	0	0
ENSMUSG00000096829	Gm23771	0	0	0	0	0	0	0	0	0	0	0	0	0	0	0	0	0	0	0	0	0	0	0	0	0	0	0	0
ENSMUSG00000098883	Gm27430	0	0	0	0	0	0	0	0	0	0	0	0	0	0	0	0	0	0	0	0	0	0	0	0	0	0	0	0
ENSMUSG00000053185	Gm9898	0	0	0	0	0	0	0	0	0	0	0	0	0	0	0	0	0	0	0	0	0	0	0	0	0	0	0	0
ENSMUSG00000048874	Phf3	62.39	46.2	33.95	18.75	61.23	59.88	59.38	61.98	63	50.98	51.23	47.94	40.95	40.52	39.72	42.62	38.44	32.52	33.59	34.12	30.45	30.75	30.53	36.1	39.4	36.64	36.73	36.65
ENSMUSG00000103783	Gm37522	0.06406	0	0	0.07135	0	0	0	0	0	0	0.04066	0	0	0.09206	0.0548	0	0.05912	0.03191	0	0	0	0.04424	0.04443	0.02296	0.02391	0	0	0
ENSMUSG00000104315	Gm37906	0.03043	0.1116	0	0.1582	0.08485	0	0	0	0	0	0	0.02129	0	0.05249	0	0.01104	0.09832	0.01516	0.04365	0.02038	0	0.01401	0.05629	0.02181	0	0	0.1152	0.03867
ENSMUSG00000026064	Ptp4a1	37.68	21.74	22.24	12.49	20.69	17.38	14.88	17.88	24.6	19.63	18.35	16.47	14.32	13.14	14.2	17.35	14.03	13.1	12.24	12.93	9.899	13.09	12.16	13.11	12.49	9.905	12.13	11.36
ENSMUSG00000100371	Gm29669	0	0	0	0	0	0	0	0	0	0	0	0	0	0	0	0	0	0	0	0	0	0	0.09695	0.1503	0	0	0	0.0666
ENSMUSG00000100237	Gm28644	0	0	0	0	0	0	0	0	0	0	0	0	0	0	0	0	0	0	0	0	0	0	0	0	0.1179	0	0	0
ENSMUSG00000098529	Gm27362	0	0	0	0	0	0	0	0	0	0	0	0	0	0	0	0	0	0	0	0	0	0	0	0	0	0	0	0
ENSMUSG00000086727	4931428L18Rik	0	0	0	0	0	0	0	0	0	0	0	0	0	0	0	0	0	0	0	0	0	0	0	0	0	0	0	0
ENSMUSG00000100910	Gm29128	0	0	0	0	0	0	0	0	0	0	0	0	0	0	0	0	0	0	0.01159	0	0	0	0	0	0	0	0	0
ENSMUSG00000050217	Lgsn	0	0	0.1126	0	0	0	0	0	0	0	0	0	0	0	0	0	0	0	0	0	0	0	0	0	0	0	0	0
ENSMUSG00000026063	Pih1d3	0	0	0	0	0	0	0	0	0	0	0	0	0	0	0	0	0	0	0	0	0	0	0	0	0	0	0	0
ENSMUSG00000077664	Gm26145	0	0	0	0	0	0	0	0	0	0	0	0	0	0	0	0	0	0	0	0	0	0	0	0	0	0	0	0
ENSMUSG00000088620	Gm23032	0	0	0	0	0	0	0	0	0	0	0	0	0	0	0	0	0	0	0	0	0	0	0	0	0	0	0	0
ENSMUSG00000026058	Khdrbs2	8.812	3.275	6.244	3.036	0.083	0.1827	0.2281	0.03092	0	0.03718	0.1176	0.05553	0.06653	0.01141	0.06791	0.0144	0.01832	0	0	0	0	0	0	0	0	0	0	0
ENSMUSG00000064688	Gm25814	0	0	0	0	0	0	0	0	0	0	0	0	0	0	0	0	0	0	0	0	0	0	0	0	0	0	0	0
ENSMUSG00000103482	Gm37999	0.3064	0.1872	0.2741	0.3412	0	0.03357	0	0	0	0	0	0	0	0	0	0	0	0	0	0	0	0	0	0	0	0	0	0
ENSMUSG00000104498	Gm37110	0	0	0	0	0	0	0	0	0	0	0.04802	0	0	0	0	0	0	0	0	0	0	0	0	0	0	0	0	0
ENSMUSG00000104313	Gm37911	0.08968	0	0	0	0	0	0	0	0	0	0	0	0	0	0	0	0	0	0	0	0	0	0	0	0	0	0	0
ENSMUSG00000102865	Gm9839	0	0	0	0	0	0	0	0	0	0	0	0	0	0	0	0	0	0	0	0	0	0	0	0	0	0	0	0
ENSMUSG00000102321	Gm37792	0.0406	0	0	0	0	0	0	0	0	0	0	0	0	0	0	0	0	0	0	0	0	0	0	0	0	0	0	0
ENSMUSG00000091318	Gm5415	0.0128	0	0	0	0	0	0	0	0	0	0	0	0	0	0	0	0	0	0	0	0	0	0	0	0	0	0	0
ENSMUSG00000089489	Gm24732	0	0	0	0	0	0	0	0	0	0	0	0	0	0	0	0	0	0	0	0	0	0	0	0	0	0	0	0
ENSMUSG00000104433	Gm37426	0.05609	0.0457	0.1004	0	0	0	0	0	0	0	0	0	0	0	0	0	0	0	0	0	0	0	0	0	0	0	0	0
ENSMUSG00000089395	Gm23024	0	0	0	0	0	0	0	0	0	0	0	0	0	0	0	0	0	0	0	0	0	0	0	0	0	0	0	0
ENSMUSG00000102926	Gm37151	0	0	0	0	0	0	0	0	0	0	0	0	0	0	0	0	0	0	0	0	0	0	0	0	0	0	0	0
ENSMUSG00000102917	Gm37724	0	0	0	0	0	0	0	0	0	0	0	0	0	0	0	0	0	0	0	0	0	0	0	0	0	0	0	0
ENSMUSG00000088750	Gm24901	0	0	0	0	0	0	0	0	0	0	0	0	0	0	0	0	0	0	0	0	0	0	0	0	0	0	0	0
ENSMUSG00000104230	Gm37591	0	0	0	0	0	0	0	0	0	0	0	0	0	0	0	0	0	0	0	0	0	0	0	0	0	0	0	0
ENSMUSG00000065223	Gm25792	0	0	0	0	0	0	0	0	0	0	0	0	0	0	0	0	0	0	0	0	0	0	0	0	0	0	0	0
ENSMUSG00000065260	Gm23453	0	0	0	0	0	0	0	0	0	0	0	0	0	0	0	0	0	0	0	0	0	0	0	0	0	0	0	0
ENSMUSG00000026134	Prim2	11.73	12.04	14.32	13.47	19.36	18.4	18.96	17.75	13.67	11.4	11.95	11.8	7.918	7.753	8.932	7.884	3.785	2.949	3.714	4.005	3.538	3.62	3.655	4.181	3.504	2.661	2.506	2.471
ENSMUSG00000102714	Gm37618	0.01502	0	0	0.02231	0.04187	0	0	0.07019	0	0	0	0.03152	0	0	0	0	0	0.01497	0	0	0	0	0	0.04306	0	0	0	0
ENSMUSG00000103746	1700001G17Rik	0.1575	0.4493	0.5075	0.7799	0.0732	0.1381	0.3017	0.2454	0	0.09838	0.3111	0.3673	0.22	0.483	0.1348	0.4573	0.04847	0.2093	0	0.211	0	0	0.04856	0.2258	0	0.1469	0	0.2001
ENSMUSG00000102198	Gm38173	0	0	0	0	0	0	0	0	0	0	0.01689	0	0.01673	0	0	0	0.03684	0	0	0	0	0	0	0	0	0	0	0
ENSMUSG00000004768	Rab23	17.73	15.67	14.02	9.769	15.57	17.79	16.35	16.04	12.27	10.15	12.38	9.703	10.21	9.608	9.35	9.966	9.428	10.08	9.777	9.874	9.628	9.059	10.09	11.57	11.6	11.15	10.1	9.796
ENSMUSG00000042215	Bag2	11.44	16.08	15.03	17.6	7.776	10.45	7.523	8.545	7.845	8.666	6.885	9.95	10.05	8.231	6.84	8.265	7.166	4.539	4.834	5.945	4.231	4.623	5.244	3.932	2.916	2.211	2.697	2.953
ENSMUSG00000103072	Gm37905	0	0	0	0	0	0	0	0	0.1166	0	0	0	0	0	0	0	0	0	0	0	0	0	0	0	0	0	0	0
ENSMUSG00000042197	Zfp451	66.61	38.18	33.09	20.6	36.89	39.54	34.76	36.89	34.78	28.35	26.63	24.96	22.24	22.99	20.52	23.27	18.14	15.07	15.01	16.65	11.5	13.71	13.63	14.73	13.92	13.53	14.1	13.03
ENSMUSG00000042182	Bend6	15.09	7.331	8.068	7.314	0.3961	0.3736	0.4534	0.1967	0.05436	0.1479	0.2672	0.04416	0.4498	0.1996	0.4591	0.252	0.1457	0.2202	0.5886	0.4228	0.6025	0.7267	0.4087	0.8598	1.838	1.016	0.8759	0.9625
ENSMUSG00000104416	Gm37067	0	0.06934	0	0	0	0	0	0	0	0	0	0	0	0	0	0	0	0	0	0	0	0	0	0	0	0	0	0
ENSMUSG00000026131	Dst	62.31	74.55	32.92	15.66	182.5	206.2	204.2	214	161.7	160.9	157.7	153.1	124.5	131.6	118.9	135.3	113.6	99.59	101.1	104.8	87.79	94.87	89.84	101.3	129.5	119.7	136.2	119.5
ENSMUSG00000103596	Gm37354	0	0	0	0	0	0	0	0	0	0	0	0	0	0	0	0	0	0	0	0	0	0	0	0	0	0	0	0
ENSMUSG00000084506	Gm23792	0	0	0	0	0	0	0	0	0	0	0	0	0	0	0	0	0	0	0	0	0	0	0	0	0	0	0	0
ENSMUSG00000103364	Gm38157	0.9248	0.7978	1.11	1.939	0.5687	1.037	0.4948	0.805	0.7494	0.2038	0.9208	0.3234	0.4103	0.344	0.2792	0.2171	0.5774	0.7046	0.3706	0.255	0.3194	0.3006	0.3018	0.3119	0.4062	0.5326	0.3087	0.4147
ENSMUSG00000105982	Mir6896	0	0.7732	0	0	0	0	0	0	0	0	0	0	0	0	0	0	0	0	0	0	0	0	0	0	0	0	0	0
ENSMUSG00000096992	Gm26788	0.07152	0.04371	0.0576	0	0.324	0.2586	0.1712	0.4456	0.7389	0.4522	0.6356	0.6629	0.05994	0.3084	0.1377	0.2206	0.04951	0.1425	0.02565	0.09578	0.0525	0.01647	0.0496	0.01282	0	0	0	0
ENSMUSG00000103001	A930005N03Rik	0	0	0	0	0	0	0.03546	0.05769	0	0	0	0	0	0	0	0	0.03419	0	0	0	0	0	0	0	0	0.05181	0	0
ENSMUSG00000104397	Gm37958	0	0	0	0	0	0	0	0	0	0	0	0	0	0	0	0	0	0	0	0	0	0	0	0	0	0	0	0
ENSMUSG00000102839	Gm37385	0	0	0	0	0	0	0	0	0	0	0	0	0	0	0	0	0	0	0	0	0	0	0	0	0	0	0	0
ENSMUSG00000101462	Gm3052	1.15	1.036	0.715	0.3596	0.7172	0.3582	0.3767	0.2829	0.3648	0.6521	0.2305	0.2752	0.2029	0.2262	0.233	0.3075	0.1117	0.1809	0.1085	0.1216	0	0.1393	0.2519	0.1085	0.09039	0	0	0.03845
ENSMUSG00000102336	Gm37233	1.349	0.8652	1.006	0.5038	0.6476	0.64	0.9815	0.896	0.7301	0.5457	0.724	0.4952	0.3523	0.496	0.4037	0.3211	0.06807	0.2351	0.07932	0.1185	0.0433	0.0747	0.15	0.1586	0.2312	0.1031	0.0558	0.04684
ENSMUSG00000092852	Mir5103	0	2.143	2.511	1.736	0.8149	0.7687	1.12	0.9107	0	0.5476	0	0.8179	0	1.68	0	1.697	0	0	0	0	0	0	0	0	0	0	0	0
ENSMUSG00000042111	Ccdc115	20.94	16.65	22.62	21.29	10.53	10.84	12.09	11.37	12.37	11.73	11.64	12.7	9.741	9.508	8.738	8.416	6.853	6.25	6.022	6.189	6.465	5.917	7.789	5.688	6.805	6.84	7.007	7.936
ENSMUSG00000101711	Gm28306	0.3492	0.4268	0.375	0	0	0	0.0836	0	0.2255	0.1636	0.4434	0.6718	0.07317	0.251	0.2987	0	0.08058	0	0.1878	0.1169	0.1282	0	0	0	0	0	0	0
ENSMUSG00000026127	Imp4	39.08	42.13	47.02	47.37	27.8	24.9	24.11	24.24	25.78	25.91	26.17	26.32	22.81	20.45	23.92	21.58	16.88	16.45	19.12	18.07	19.11	16.76	18.99	17.13	20.24	21.64	22.17	20.11
ENSMUSG00000026126	Ptpn18	0.6866	2.915	2.639	4.079	0.9572	1.093	1.211	0.7881	0.5601	0.4739	0.6423	0.9353	1.03	1.35	1.917	1.049	1.034	1.476	1.192	1.234	2.494	0.5657	1.571	1.58	1.241	1.668	1.231	1.056
ENSMUSG00000100280	Gm28417	0.3317	0.1158	0.2544	0.2111	0	0.1869	0.04537	0	0	0.08877	0.1203	0.03314	0.07942	0.1634	0.1216	0.1375	0.3936	0.09443	0	0.1269	0.2087	0.1309	0.3943	0.06792	0	0	0.05976	0.301
ENSMUSG00000101223	4930568A12Rik	0	0	0	0.09633	0	0	0	0	0	0	0.0549	0	0	0	0	0	0	0	0	0	0	0	0	0	0	0	0	0
ENSMUSG00000026125	Prss39	0	0	0	0	0	0	0	0	0	0	0	0	0	0	0	0	0	0	0	0	0	0	0	0	0.303	0	0	0
ENSMUSG00000026124	Cfc1	0	0	0	0	0	0	0	0	0	0	0	0	0	0	0	0	0	0	0	0	0	0	0	0	0	0	0	0
ENSMUSG00000037529	Prss40	0.03752	0	0	0	0	0	0	0	0	0	0	0	0	0	0	0	0	0	0	0	0	0	0	0	0	0	0	0
ENSMUSG00000045815	1700101I19Rik	0	0	0	0	0	0	0	0	0	0	0	0	0	0	0	0	0	0	0	0	0	0	0	0	0	0	0	0
ENSMUSG00000045174	Amer3	6.467	7.12	9.925	10.84	0.01466	0	0.06042	0.04914	0	0	0.0267	0.01471	0	0.01209	0	0.01526	0.009706	0.01048	0.01508	0	0	0.009683	0	0	0	0	0	0
ENSMUSG00000037509	Arhgef4	13.5	18.68	18.73	20.84	23.3	24.21	28.11	26.07	4.18	4.512	5.494	4.448	2.042	2.452	2.15	2.404	2.091	1.897	1.775	1.67	0.8664	0.8765	1.356	1.146	0.6254	0.8521	0.8164	0.5321
ENSMUSG00000104002	Gm38336	0.1268	0.1329	0.2529	0.2422	0.6314	0.3574	0.399	0.1976	0.0468	0.1528	0.1994	0.0507	0.01518	0.04167	0.1395	0.0526	0.05017	0.05416	0.07796	0.07279	0.1862	0.1168	0.1005	0.1169	0.02706	0	0.1371	0.04604
ENSMUSG00000037503	Fam168b	247.9	261.3	289.9	225.3	146.5	146.4	143.6	143.4	124.3	116.2	121.4	118	89.57	84.87	85.01	83.35	82.19	67.05	69.67	74.81	72.6	73.64	77.63	83.56	81.39	75.03	79.76	84.06
ENSMUSG00000104358	Gm37127	0	0	0.06534	0	0.08482	0	0	0.07109	0	0	0.01288	0	0	0	0	0	0	0	0	0	0	0	0	0	0	0	0	0
ENSMUSG00000026123	Plekhb2	24.75	21.91	32.11	34.01	15.96	17.4	18.25	17.87	13.76	15.04	12.53	15.69	20.25	17.95	18.44	19.92	23.95	20.63	21.6	22.4	26.11	25.41	27.24	29.1	35.59	32.4	30.42	32.78
ENSMUSG00000077231	Gm25096	0	0	0	0	0	0	0	0	0	0	0	0	0	0	0	0	0	0	0	0	0	0	0	0	0	0	0	0
ENSMUSG00000104417	Gm37068	0.2165	0	0.07749	0	0	0	0	0	0	0	0	0	0	0	0	0	0	0	0	0	0	0	0	0	0	0	0	0
ENSMUSG00000064601	Gm25634	0	0	0	0	0	0	0	0	0	0	0	0	0	0	0	0	0	0	0	0	0	0	0	0	0	0	0	0
ENSMUSG00000101714	Gm28415	0	0	0	0	0	0	0	0	0	0	0	0	0	0	0	0	0	0	0	0	0	0	0	0	0	0	0	0
ENSMUSG00000102531	1110002O04Rik	0	0	0	0	0	0	0	0	0	0	0	0	0	0	0	0	0	0	0	0	0	0	0	0	0	0	0	0.2073
ENSMUSG00000102279	Gm37146	0.1995	0	0	0	0	0	0	0	0	0	0	0	0	0	0	0	0.2762	0	0	0.1336	0	0	0	0	0	0	0	0
ENSMUSG00000103708	Gm33222	0.07929	0	0.1703	0.2355	0	0	0	0	0	0	0	0	0	0	0	0	0	0	0	0	0	0	0	0	0	0	0	0
ENSMUSG00000104201	4930535G08Rik	0	0	0	0	0	0	0	0	0	0	0	0	0	0	0	0	0	0	0	0	0	0	0	0	0	0	0	0
ENSMUSG00000102434	Gm38049	0	0	0	0	0	0	0	0	0	0	0	0	0	0	0	0	0	0	0	0	0	0	0	0	0	0	0	0
ENSMUSG00000045216	Hs6st1	23.88	28.5	28.1	34.95	11.66	10.98	11.48	9.155	11.19	12.06	12.86	13.73	17.45	14.39	16.38	16.25	9.426	9.243	9.61	10.42	8.26	7.026	7.238	8.934	7.753	5.824	6.897	7.533
ENSMUSG00000104523	Gm37335	0.2066	0	0	0.1534	0	0.4076	0	0	0	0	0	0	0	0	0.08839	0	0	0	0	0	0	0	0	0	0	0	0	0
ENSMUSG00000102202	Gm33280	0.03192	0.01301	0	0	0	0	0	0	0.01832	0.009969	0	0	0	0	0.01821	0	0	0	0	0	0	0	0	0.03051	0.01589	0	0	0
ENSMUSG00000037470	Uggt1	65.52	69.73	62.77	50.31	88.54	84.82	83.6	84.38	67.5	54.34	57.4	55.14	46.38	42.94	45.08	51.81	32.79	28.48	28.48	31.26	22.3	24.65	28.13	30.38	27.48	21.28	22.63	23.18
ENSMUSG00000098752	Mir6897	0.7449	0	0	0	0	0	0	0	0	0	0	0	0	0	0	0	0	0	0	0	0	0	0	0	0	0	0	0
ENSMUSG00000047180	Neurl3	2.161	4.273	3.155	3.967	2.573	4.246	3.557	2.875	1.359	1.547	1.315	1.614	2.055	2.024	2.056	1.392	1.053	1.161	0.9403	1.138	1.319	0.9839	1.347	1.427	1.197	1.359	1.501	0.9872
ENSMUSG00000037447	Arid5a	1.354	5.314	2.643	3.289	5.203	4.692	4.418	5.878	4.626	4.764	6.335	5.839	7.528	7.923	7.737	5.879	10.09	9.829	10.96	10.73	10.09	7.516	9.767	9.187	11.51	12.62	13.99	10.6
ENSMUSG00000102762	4930403P22Rik	0	0	0	0	0	0	0	0	0	0	0	0	0	0	0	0	0	0	0	0	0	0	0	0	0	0	0	0.576
ENSMUSG00000010453	Kansl3	40.68	55.67	53.69	45.69	54.97	50.61	48.7	52.57	44.82	43.35	46.96	44.24	44.79	39.76	40.03	39.34	42.02	37.26	40.59	40	37.35	34.35	37.76	40.39	55.38	50.46	60.13	51.43
ENSMUSG00000098680	Mir6898	0	0	0	0	0	0	0	0	0	0	0.5077	0.4196	0	0	0	0	0	0	0	0	0	0	0.5546	0.4299	0	0	0	0
ENSMUSG00000037432	Fer1l5	0.01465	0.1074	0.06292	0	0.04084	0.0963	0	0	0	0	0	0.01025	0.01228	0.008421	0.02506	0	0	0	0	0.01962	0	0.01349	0	0	0	0	0	0.03722
ENSMUSG00000001143	Lman2l	31.98	38.23	38.83	45.79	28.51	29.69	27.14	28.76	17.75	17.79	17	17.58	22.35	21	20.3	22.56	22.32	20.76	20.82	22.57	22.96	18.48	21.34	23.09	19.47	17.03	18.82	18.08
ENSMUSG00000037408	Cnnm4	2.496	4.348	3.77	5.33	3.959	4.308	4.124	5.153	3.117	2.748	3.341	3.449	3.687	2.852	3.19	2.831	3.528	2.721	3.279	3.448	3.917	2.256	3.362	3.444	3.518	3.077	3.523	2.954
ENSMUSG00000104316	Gm37909	0	0	0	0	0	0.02813	0	0.03332	0.05525	0	0	0	0.03585	0.03689	0	0.01552	0	0	0.03068	0	0	0	0	0	0	0	0	0.05435
ENSMUSG00000106081	AC084391.1	0	3.603	3.869	3.892	0.9132	6.46	5.646	3.572	3.948	3.682	2.772	4.124	2.196	4.708	3.082	2.852	2.721	0.6527	3.758	1.974	1.923	1.81	2.726	2.348	3.424	4.582	2.892	0.8323
ENSMUSG00000001138	Cnnm3	9.941	18.09	15.09	15.22	10.92	10.77	9.845	9.721	8.883	10.4	11.91	10.12	13.44	14.53	13.25	12.56	13.42	13.27	14.14	13.78	13.73	13.25	14.14	14.48	23.07	21.33	22.71	21.65
ENSMUSG00000102845	Gm38033	0	0	0	0	0	0	0	0	0	0	0	0	0	0	0	0	0	0	0	0	0	0	0	0	0	0	0	0
ENSMUSG00000067653	Ankrd23	4.235	11.26	5.875	6.106	6.766	6.178	6.127	6.067	3.194	5.27	6.253	5.319	6.347	5.261	6.135	4.711	6.249	5.483	5.21	4.844	3.948	3.815	3.659	5.029	5.678	4.584	6.706	6.127
ENSMUSG00000109510	Gm42417	4.691	12.22	6.795	8.047	7.401	7.459	6.93	6.854	3.632	6.404	7.664	7.173	8.046	6.878	7.964	5.648	6.713	6.703	7.12	6.234	6.033	5.425	5.683	6.021	6.788	6.511	8.806	7.438
ENSMUSG00000079610	Ankrd39	5.715	8.116	6.173	6.427	5.526	7.949	6.327	5.249	5.234	7.242	7.438	7.395	7.891	8.129	7.659	6.689	5.58	7.209	7.226	7.565	7.566	6.571	7.943	6.227	7.499	7.948	9.458	8.688
ENSMUSG00000026121	Sema4c	17.93	46.1	35.74	34.61	40.42	38.4	40.75	38.72	58.86	77.26	87.99	86.38	91.85	82.41	81.78	70.82	72.76	91.36	93.21	85.36	97.68	99.58	85.06	91.73	105.8	112.9	135.1	136.7
ENSMUSG00000087589	D430040D24Rik	1.606	2.905	2.966	3.72	3.268	3.378	2.583	5.053	9.734	13.36	11.31	12.96	11.74	10.76	11.26	9.51	6.67	6.336	4.699	5.57	6.648	5.708	6.504	4.949	6.954	7.368	7.575	5.835
ENSMUSG00000046337	Fam178b	0.5402	1.76	1.498	2.34	1.694	1.48	1.595	1.613	5.852	8.771	8.686	11.97	106.6	94.61	114.9	93.66	389.5	436.3	508.3	462.9	526.3	519.9	472.7	449.5	363.5	481.6	417.5	442.2
ENSMUSG00000077939	Gm24133	0	0	0	0	0	0	0	0	0	0	0	0	0	0	0	0	0	0	0	0	0	0	0	0	0	0	0	0
ENSMUSG00000061518	Cox5b	133.4	171.9	186.6	249.4	113.9	103	99.93	110.4	102.6	104.6	108.3	111.6	98.93	95.57	107.3	100.7	74.76	82.23	92.19	76.01	106.8	86.26	86.79	78.7	76.03	95.55	80.32	100.2
ENSMUSG00000037351	Actr1b	109.8	166.3	200.8	216.3	136	135.5	146.2	131.8	137.3	169.9	173.8	179	164.5	139.4	162.2	140.8	120.5	121.7	131.4	140.6	123.3	108.1	135.7	122	91.52	100.3	92.04	95.24
ENSMUSG00000102416	4933424G06Rik	0.2884	0	0.3097	0.4283	0	0.09481	0.2762	0.1123	0.1242	0	0.06103	0	0	0.4145	0.06168	0.05233	0	0	0.05171	0.1449	0	0.0664	0	0	0	0	0	0
ENSMUSG00000104237	Gm33533	0	0	0.1822	0	0	0	0	0	0	0	0	0	0	0	0	0	0	0	0	0	0	0	0	0	0	0	0	0
ENSMUSG00000026117	Zap70	0.1907	0.9322	0.4914	0.5664	0	0.05015	0.07304	0.05941	0	0	0.09684	0.08003	0.03196	0.02193	0	0.1107	0.0352	0.076	0.1641	0.1021	0.2799	0.07024	0.1411	0.164	0.1139	0.1067	0.1443	0.1454
ENSMUSG00000097291	Gm18828	0	0	0	0	0	0	0	0	0	0	0	0	0	0	0	0	0	0	0	0	0	0	0	0	0	0	0	0
ENSMUSG00000026116	Tmem131	42.78	45.58	27.77	19.45	42.97	42.99	41.36	40.94	37.18	30.34	31.16	32.52	28.79	30.96	27.22	29.27	23.05	21.13	19.91	23.95	20.18	18.05	21.71	23.17	26.13	22.24	25.22	25.2
ENSMUSG00000103016	Gm37506	0	0	0	0	0	0	0	0	0	0	0	0	0	0.9284	0	0	0	0	0	0	0	0	0	0	0	0	0	0
ENSMUSG00000102930	Gm38115	0	0.117	0.0411	0	0	0	0	0	0	0	0	0	0.01604	0	0	0	0.03533	0.01907	0	0	0	0	0.0708	0.01372	0	0	0	0
ENSMUSG00000103159	F830112A20Rik	0.03901	0.01589	0	0.01931	0.09063	0	0	0	0	0.01218	0	0.009095	0.1199	0.0598	0.02225	0.02831	0.04801	0.03887	0.0373	0	0.01909	0	0.01202	0.009319	0.01942	0.01819	0	0
ENSMUSG00000095944	n-R5s210	0	0	0	0	0	0	0	0	0	0	0	0	0	0	0	0	0	0	0	0	0	0	0	0	0	0	0	0
ENSMUSG00000050122	Vwa3b	0.1813	0.2215	0.03893	0.2154	0.2021	0	0	0	0.3745	0.3396	0.1534	0.4564	0.2734	0.2293	0.3101	0.2105	0.2677	0.1445	0.026	0.1699	0	0.1669	0	0.1299	0.1083	0.1014	0.04572	0.7369
ENSMUSG00000103603	Gm37020	0	0.0569	0	0	0.1947	0	0.1337	0	0	0	0	0	0	0	0.03983	0	0	0	0	0	0	0	0	0	0	0	0	0
ENSMUSG00000026114	Cnga3	0.06532	0.1331	0.02338	0.4527	0	0	0	0	0	0	0	0	0	0	0	0	0	0	0	0	0	0	0	0	0	0	0	0
ENSMUSG00000102231	1700074A21Rik	0	0	0	0	0	0	0	0	0	0	0	0	0	0	0	0	0	0	0	0	0	0	0	0	0	0	0	0
ENSMUSG00000026113	Inpp4a	25.33	20.11	18.4	14.36	13.36	13.39	12.11	14.15	13.29	15.24	14.76	14.7	18.05	19.92	17.58	17.33	19.88	20.38	20.8	21.63	24.22	24	21.58	22.96	30.49	29.47	34.43	31.7
ENSMUSG00000086064	4930439A04Rik	0	0	0	0	0	0	0	0	0	0	0	0	0	0	0	0	0	0	0	0	0	0	0	0	0	0	0	0
ENSMUSG00000102879	Gm37135	0	0	0	0	0	0	0	0	0	0	0	0	0	0	0	0	0	0	0	0	0	0	0	0	0	0	0	0
ENSMUSG00000026112	Coa5	45.29	39.78	42.01	35.94	23.79	28.28	24.52	23.66	31.5	28.63	27.18	25.77	30.21	28.75	27.31	29.93	30.24	28	29.11	29.01	34.31	38.08	32.73	34.5	43.94	40.8	40.71	41.13
ENSMUSG00000026111	Unc50	51.82	38.36	39.74	39.23	55.48	48.47	50.64	44.62	55.09	48.07	42.78	45.15	43.3	43.4	40.16	41.73	38.61	35.46	36.87	32.46	37.44	34.64	33.01	36.08	42.85	33.62	36.58	39.29
ENSMUSG00000026110	Mgat4a	10.92	7.025	6.065	4.587	2.91	2.989	3.176	3.118	2.745	2.17	2.541	2.22	2.241	2.285	2.373	2.843	3.036	2.892	2.164	2.863	2.435	2.673	2.988	3.238	3.779	2.86	3.463	3.397
ENSMUSG00000103948	4930594C11Rik	0.01676	0	0	0	0	0	0	0	0	0	0	0.01173	0	0	0.01434	0.0365	0	0	0	0	0	0	0.031	0	0	0	0.04229	0
ENSMUSG00000026090	2010300C02Rik	0.7311	1.064	1.813	1.138	0.1699	0.206	0.25	0.2983	0.04497	0.1631	0.2505	0.1827	0.08754	0.06005	0.134	0.05053	0.06427	0	0.07491	0.06994	0	0.01603	0.06439	0.07486	0.05199	0	0.1537	0.02212
ENSMUSG00000089767	4930556I23Rik	0	0	0	0	0	0	0	0	0	0	0	0	0	0	0	0	0	0	0	0	0	0	0	0	0	0	0	0
ENSMUSG00000104365	4930470B04Rik	0	0	0	0	0	0	0	0	0	0	0	0	0	0	0	0	0	0	0	0	0	0	0	0	0	0	0	0
ENSMUSG00000102650	Gm19863	0	0	0	0	0	0	0	0	0	0	0	0	0	0	0	0	0	0	0	0	0	0	0	0	0	0	0	0
ENSMUSG00000060771	Tsga10	10.75	4.29	4.599	2.09	5.518	5.957	5.004	5.708	4.22	3.505	3.141	2.542	3.576	3.858	2.288	3.153	4.81	3.882	3.903	3.593	3.677	6.08	4.232	5.098	6.95	5.948	5.675	5.854
ENSMUSG00000097268	Gm26805	0.1196	0.01827	0.08027	0	0.04168	0	0.0859	0.04658	0	0	0	0.01046	0	0.008595	0.01279	0.0217	0	0	0.02144	0	0	0	0	0.03215	0	0	0	0.01899
ENSMUSG00000037216	Lipt1	3.891	3.346	5.828	3.353	2.277	2.59	2.622	3.367	3.309	3.015	2.643	2.722	1.852	2.541	2.712	2.231	2.084	2.01	1.998	1.866	1.551	2.787	2.265	2.513	2.869	1.814	1.817	2.258
ENSMUSG00000026088	Mitd1	23.06	15.15	8.702	6.09	16	18.33	14.6	16.61	14.2	13.2	11.72	9.954	9.015	8.902	6.768	7.842	6.812	7.162	6.988	7.882	5.595	8.707	9.011	7.641	7.132	6.545	9.613	7.783
ENSMUSG00000026087	Mrpl30	69.54	74.39	95.41	112.8	55.14	56.59	56.93	63.55	55.56	58.9	63.16	58.19	47.55	48.84	49.14	46.1	41.96	38.65	43.06	37.08	40.82	44.85	46.13	44.26	42.32	42.45	45.87	42.15
ENSMUSG00000061584	Lyg2	0	0	0.03868	0	0	0	0	0	0	0	0	0.0126	0	0	0	0	0	0	0.02584	0	0	0	0	0.02582	0	0.05039	0	0.02288
ENSMUSG00000087374	Gm15457	0	0	0	0	0	0	0	0.01803	0	0	0	0	0	0	0	0	0	0	0	0	0	0	0	0	0	0	0	0
ENSMUSG00000026085	Lyg1	0	0	0.2142	0	0	0	0	0	0.229	0	0	0	0	0	0.1137	0	0	0	0	0	0	0	0	0	0	0	0	0
ENSMUSG00000089141	Gm23409	0	0	0	0	0	0	0	0	0	0	0	0	0	0	0	0	0	0	0	0	0	0	0	0	0	0	0	0
ENSMUSG00000058407	Txndc9	76.22	51.85	66.7	44.71	49.63	48.23	48.34	45.64	59.33	45.78	44.03	42.53	35.08	39.6	36.98	39.97	34.94	30.78	29.37	31.48	30.78	36.63	33.6	34.94	35.07	35.58	35.17	35.14
ENSMUSG00000026083	Eif5b	57.66	34.02	26.69	17	58.96	56.05	53.12	57.39	61.27	49.32	45.78	42.71	38.94	40.16	39.84	42.8	31.19	30	30.9	28.58	32.95	35.33	32.14	32.58	40.44	36.3	37.98	36.42
ENSMUSG00000026082	Rev1	61.89	42.5	40.87	25.59	49.46	47.06	45.94	45.95	53.12	43.63	43.32	45.45	31.11	30.89	32.72	37.49	24.63	19.51	23.82	23.1	22.49	25.26	22.98	27.25	32.97	28.8	32.53	32.32
ENSMUSG00000103804	Gm37062	2.569	0.5636	0.1415	0.2935	0.1837	0.5198	0.8201	0.9237	0.9643	0.5555	0.7807	0.8756	0.6626	0.4545	0.8454	0.9563	0.5473	0.7878	0.8032	0.9706	0.7738	0.3033	0.2437	0.09444	0.5903	0.8294	0.4986	1.088
ENSMUSG00000102716	Gm5099	0	0	0	0	0	0	0	0	0	0	0	0	0	0	0	0	0	0	0	0	0	0	0	0	0	0	0	0
ENSMUSG00000037138	Aff3	35.88	34.9	37.27	31.83	13.88	10.67	10.28	8.684	8.512	7.875	12.31	9.073	7.892	7.727	9.183	8.353	8.592	6.112	4.658	7.792	5.906	3.289	8.425	10.24	16.54	6.334	14.31	16.3
ENSMUSG00000085391	Gm16150	0	0	0	0.1236	0	0	0	0	0	0	0	0	0	0	0	0	0	0	0	0	0	0	0	0	0	0	0	0
ENSMUSG00000085280	Gm16151	0	0	0	0	0	0	0	0	0	0	0	0	0	0	0	0	0	0	0	0	0	0.06656	0	0	0	0	0	0
ENSMUSG00000087131	Gm16152	0.04484	0.1096	0.04815	0.06659	0	0	0.04294	0	0.193	0	0.1518	0.03137	0.263	0.1031	0.1534	0.1302	0.2897	0.2681	0.1929	0.2402	0.3291	0.3303	0.4146	1.478	1.473	0.439	0.9049	1.31
ENSMUSG00000103531	2610300A13Rik	0	0.1122	0	0	0.256	0.1207	0.1758	0.4291	0	0	0.07771	0	0	0.1056	0.4713	0	0	0	0	0	0	0	0	0	0	0	0	0
ENSMUSG00000048814	Lonrf2	35.25	21.07	24.37	17.51	9.3	9.587	9.145	8.51	15.19	13.25	13.6	12.33	11.16	11.68	11.27	12.15	7.331	6.26	5.598	7.366	5.537	5.979	5.499	6.19	3.342	3.85	3.286	4.311
ENSMUSG00000026080	Chst10	11.68	10.19	12.78	14.17	1.381	1.031	1.175	1.405	1.553	1.191	1.715	1.148	0.9915	0.9182	1.088	0.9766	0.3549	0.4568	0.3288	0.5942	0.5428	0.2587	0.588	0.5936	0.3975	0.1034	0.2798	0.4885
ENSMUSG00000103647	Gm37707	0	0	0	0.211	0	0	0	0	0	0	0	0	0	0	0	0	0	0	0	0	0	0	0	0	0	0	0	0
ENSMUSG00000067604	Nms	1.357	0.3014	0.927	0.3663	0	0	0	0	0.05309	0	0	0	0	0	0	0	0	0	0	0	0	0	0	0	0	0	0.07777	0
ENSMUSG00000026078	Pdcl3	40.1	34.34	45	33.78	37.45	38.15	36.64	36.86	36.33	31.04	32.31	29.89	23.68	25.95	25.39	26.76	27.16	21.08	22.94	20.43	26.93	27.42	27.33	30.38	30.89	31.15	32.92	30.71
ENSMUSG00000103046	Gm37309	3.24	2.652	1.906	0.3348	2.278	2.408	1.727	1.844	1.189	1.557	1.669	1.084	1.063	0.7776	0.5785	0.6953	0.6242	0.73	0.2627	0.6415	0.9515	1.349	0.7296	0.9896	1.136	0.8671	1.315	1.038
ENSMUSG00000104188	Gm37821	0	0	0	0	0	0	0	0	0.06473	0.07042	0	0.05259	0.021	0	0.02144	0.01819	0.06939	0	0	0.01678	0	0	0	0	0	0	0.1896	0
ENSMUSG00000103182	Gm37091	0	0	0	0	0	0	0	0	0	0	0	0	0	0	0	0	0	0	0	0	0	0	0	0	0	0	0	0
ENSMUSG00000098833	Mir6349	0	0	0	0	0	0	0	0	0	0	0	0	0	0	0	0	0	0	0	0	0	0	0	0	0	0	0	0
ENSMUSG00000026077	Npas2	0.9872	1.435	0.8881	0.4359	2.418	1.333	1.533	2.078	1.631	1.675	1.49	1.474	1.61	2.04	2.214	1.375	1.207	1.595	1.186	1.679	1.645	0.5405	1.382	1.109	0.8765	0.4852	0.3365	0.3729
ENSMUSG00000073702	Rpl31	531.2	644	793.3	1015	454.7	434	433	451.3	417.7	377.5	399.5	373.7	315.2	307.7	320.4	310.7	216.7	198.6	205.6	192.2	254.7	207.4	183.6	205.7	235.4	230.5	240.7	252.9
ENSMUSG00000003134	Tbc1d8	7.325	9.246	8.024	5.015	2.598	2.087	2.279	2.156	0.9532	1.262	1.39	1.536	1.392	1.358	1.152	1.433	2.265	2.096	2.633	2.026	3.494	1.546	2.952	3.729	4.574	3.536	5.166	4.313
ENSMUSG00000102607	Gm37265	0	0	0	0	0	0.06862	0	0	0	0	0	0	0	0	0	0	0	0	0	0	0	0	0.04826	0.0374	0	0	0	0
ENSMUSG00000104827	Gm24826	0	0	0	0	0	0	0	0	0	0	0	0	0	0	0	0	0	0	0	0	0	0	0	0	0	0	0	0
ENSMUSG00000065629	Gm24826	0	0	0	0	0	0	0	0	0	0	0	0	0	0	0	0	0	0	0	0	0	0	0	0	0	0	0	0
ENSMUSG00000003135	Cnot11	20.27	18.13	21.41	18.46	12.94	13.5	13.58	14.55	16.51	14.3	12.91	12.98	10.73	11.37	10.18	11.4	7.602	7.931	6.966	7.164	4.917	6.278	6.359	6.793	7.709	6.863	6.61	7.209
ENSMUSG00000085894	Gm15832	3.807	4.56	5.495	3.07	3.198	3.514	3.307	3.574	5.318	6.116	5.548	5.996	5.894	6.189	5.327	6.294	5.189	4.773	4.411	4.237	4.589	5.339	3.357	4.716	5.045	4.655	4.61	4.964
ENSMUSG00000077704	Snord89	2.099	2.053	0.4508	0	1.756	4.417	1.206	1.962	0	1.967	3.554	0.8811	1.056	0.7241	0.3592	0.9141	0	1.255	0	1.125	0	0.7733	1.553	1.806	3.135	3.524	2.648	1.6
ENSMUSG00000048234	Rnf149	33.8	31.06	31.45	20.02	26.98	25.63	20.59	21.36	43.84	42.2	41.44	41.9	44.13	42.68	40.91	43.5	34.31	30.86	29.85	32.36	30.76	31.5	25.9	26.9	33.53	32.24	31.42	33.16
ENSMUSG00000064936	Gm23722	0	0	0	0	0	0	0	0.5534	0	0	0	0	0	0.4085	0	0	0.9837	0	1.019	0	0	0	0	0	0	0	0	0
ENSMUSG00000050967	Creg2	2.972	1.362	1.637	1.07	0.06342	0.01994	0.1525	0.02362	0.01959	0.01421	0.05776	0.04774	0.02542	0.04795	0.05189	0.07153	0.02799	0.03022	0.02719	0.03554	0	0	0.08414	0.03804	0.09058	0.04242	0.07651	0.106
ENSMUSG00000097083	D930019O06Rik	0.02522	0.06164	0.01354	0	0	0	0	0	0	0	0	0	0.01057	0	0	0	0	0	0	0	0.03702	0	0	0	0.03766	0	0	0
ENSMUSG00000057173	Rfx8	0.1698	0.6641	0.8752	0.4035	0	0	0.1951	0	0	0.1909	0.2299	0.09502	0.1423	0.01952	0.02905	0.1232	0.06269	0.1692	0.1218	0	0	0.1251	0.0314	0.04868	0	0.0475	0.04283	0.04314
ENSMUSG00000091937	Gm3646	0	0	0	0	0	0	0	0	0	0	0	0	0	0	0	0	0	0	0	0	0.7705	0	0.2427	0.1881	0	0	0.1655	0
ENSMUSG00000101634	1700066B17Rik	1.312	1.031	0.8052	0.2784	1.437	0.7395	0.2693	0.5841	1.453	2.722	4.205	1.311	1.493	1.078	0.4811	0.6122	0	0.3736	0.06722	0	0	0.3453	0.4334	0	0	0.1311	0	0
ENSMUSG00000026074	Map4k4	233.8	279.3	236.9	165.3	388.4	388.5	386.6	384	521.2	554.6	527.9	549.2	390	396.4	395.8	427.1	286.9	260.5	273.3	274.4	251.9	262.4	255.7	259.8	206.8	214	201.3	191.6
ENSMUSG00000102985	4930456G14Rik	0.4167	0.382	0.1864	0.4126	0	0	0	0	0	0	0	0	0	0	0	0	0	0	0	0.02325	0	0	0	0.02489	0	0	0	0.04412
ENSMUSG00000026073	Il1r2	0.154	0.3764	0.6614	0.2287	0	0.4049	0	0.7995	0.3977	0	0.08688	0	0	0	0	0	0	0	0	0.03437	0.2261	0.09453	0	0.03679	0	0.2154	0.06474	0.2608
ENSMUSG00000097899	Gm16894	0.9324	0.4022	0.2945	0.4888	0	0	0	0.08544	0.04723	0	0	0.1151	0	0	0	0	0	0	0	0	0	0	0.1014	0	0.3276	0	0.1384	0.2787
ENSMUSG00000102975	Gm37347	0.04512	0	0.0323	0	0	0	0	0	0	0	0	0	0	0	0	0	0	0	0	0	0	0	0	0	0	0	0	0
ENSMUSG00000026072	Il1r1	1.619	1.857	0.9763	0.5734	3.125	2.981	2.6	2.697	2.005	2.24	2.245	1.621	2.129	2.12	3.101	2.486	3.3	3.611	3.001	2.644	4.023	2.799	3.905	4.767	7.533	5.993	6.095	5.333
ENSMUSG00000103560	Gm38070	0	0	0	0	0	0	0	0	0	0	0.006032	0	0	0	0	0	0	0	0	0	0	0	0	0	0	0.009969	0	0
ENSMUSG00000070942	Il1rl2	3.503	3.763	2.712	2.382	11.72	10.67	9.798	9.19	13.4	11.3	11.39	9.415	7.787	9.455	7.665	8.55	6.824	4.611	4.733	5.679	4.818	3.599	5.456	5.867	3.497	2.94	4.325	3.982
ENSMUSG00000026069	Il1rl1	0.3162	0.3092	0.1188	0.09393	0.08816	0.4574	0.2422	0.8867	0.1361	0.237	0.1204	0.1438	0.3578	0.3272	0.4193	0.1377	0.7881	0.8507	0.5783	0.6352	0.8588	0.8154	0.6579	1.077	1.889	0.9952	0.698	1.928
ENSMUSG00000026070	Il18r1	0.09149	0.1342	0.09824	0.02717	0.05102	0.02406	0.01752	0.05701	0.06302	0.1028	0.03097	0.1024	0.06134	0.1368	0.07827	0.1461	0.03378	0.1094	0.07873	0.06126	0	0	0.05076	0.1049	0.02732	0.1536	0.02308	0.06974
ENSMUSG00000026068	Il18rap	0.2949	0.4806	0.1056	0.146	0.5756	0.2068	0.5648	0.5819	0.948	0.2579	0.6157	0.7702	0.4943	0.3278	0.4205	0.3567	0.3267	0.5877	0.2115	0.3818	0.4907	0.1629	0.9454	0.5073	0.411	0	0.248	0.2498
ENSMUSG00000104441	Gm35801	0	0	0	0	0	0	0	0	0	0	0	0	0	0	0	0	0	0	0	0	0	0	0	0	0	0	0	0
ENSMUSG00000026065	Slc9a4	0	0	0	0	0	0	0	0	0	0	0.04414	0	0	0	0	0	0	0	0	0.08731	0.1531	0.02401	0.07235	0.01869	0.07789	0.2189	0.09867	0.03313
ENSMUSG00000102676	Gm37435	0	0	0	0	0	0	0	0	0	0	0	0	0	0	0	0	0	0	0	0	0	0	0	0	0	0	0	0
ENSMUSG00000026062	Slc9a2	0.08265	0.0202	0	0	0.04609	0.0652	0.07914	0	0.02846	0	0	0.03469	0.01385	0.02851	0.01414	0.012	0.06103	0.03294	0.02371	0.06641	0.1699	0	0.03057	0.05924	0.09874	0	0.02085	0.063
ENSMUSG00000103679	Gm37623	0	0	0	0	0	0	0	0	0	0	0	0	0	0	0	0	0	0	0	0	0	0	0	0	0	0	0	0
ENSMUSG00000103270	Gm37915	0	0	0.01521	0.02103	0	0	0	0.04412	0	0.01327	0.01199	0	0	0	0	0	0	0	0	0.02845	0	0	0	0	0	0	0	0
ENSMUSG00000041945	Mfsd9	2.056	1.637	1.806	2.36	0.8251	0.8397	1.611	0.825	0.9656	1.065	0.8701	1.035	1.123	1.451	1.306	1.356	1.136	0.8691	1.106	1.387	1.464	1.764	1.498	1.262	1.605	1.329	1.1	1.088
ENSMUSG00000079588	Tmem182	0.102	0.9352	0.0913	0.02525	0.0237	0	0.03257	0.07947	0.1903	0.1274	0.08635	0.1903	0.2138	0.1075	0.2182	0.4689	0.7063	0.61	0.6585	0.5238	0.3245	0.4228	0.8177	0.8288	0.9903	1.332	0.5147	0.5401
ENSMUSG00000104072	4930448I06Rik	0	0	0	0	0	0	0	0	0	0	0	0	0	0	0	0	0	0	0	0	0	0	0	0	0	0	0	0
ENSMUSG00000100185	Gm28634	0	0	0	0	0	0	0	0	0	0.01656	0	0	0	0	0	0	0	0	0	0	0	0	0	0	0	0	0	0
ENSMUSG00000100832	Gm29260	0.3626	0.03409	0.2096	0	0	0	0.05341	0.04344	0.1921	0.1306	0.1416	0.09754	0.04675	0.0962	0.04772	0	0	0	0	0	0	0	0	0	0	0	0	0
ENSMUSG00000053640	Gm9915	0	0	0	0	0	0	0	0	0	0	0	0	0	0	0	0	0	0	0	0	0	0	0	0	0	0	0	0
ENSMUSG00000101919	Gm29664	0	0	0	0	0	0	0	0	0	0	0	0	0	0	0	0	0	0	0	0	0	0	0	0	0	0	0	0
ENSMUSG00000101299	Gm28175	0.6401	0.1204	0.2644	0.3656	0	0	0	0	0	0	0	0	0	0	0	0	0	0	0	0	0	0	0	0	0	0	0	0
ENSMUSG00000100180	Gm28140	0	0	0	0	0	0	0	0	0	0	0	0	0	0	0	0	0	0	0	0	0	0	0	0	0	0	0	0
ENSMUSG00000103106	Gm37047	0.4332	0	0	0	0	0	0	0	0	0	0	0	0	0	0	0	0	0	0	0	0	0	0	0	0	0	0	0
ENSMUSG00000060424	Pantr1	31.39	20.15	32.76	40.97	0.6189	0.6672	0.3644	0	0.1638	0.2971	0	0.2662	0.1063	0.03646	0	0.1841	0	0	0.1364	0.04247	0.09311	0.1168	0	0.09091	0.7577	0	0.4799	0.08057
ENSMUSG00000104199	4930420N18Rik	0	0	0	0	0	0	0	0	0	0	0	0	0	0	0	0	0	0	0	0	0	0	0	0	0	0	0	0
ENSMUSG00000093436	Gm20646	1.402	0.5142	0.502	0.7636	0	0	0	0	0	0	0	0	0	0	0	0	0	0	0	0	0	0	0	0	0	0	0	0
ENSMUSG00000045515	Pou3f3	4.563	3.207	4.237	3.425	0	0.04098	0	0	0.01073	0.005839	0	0	0	0.01792	0	0	0	0	0	0	0	0	0	0	0	0	0	0
ENSMUSG00000097063	Pantr2	1.599	1.485	0.4808	0.475	0	0	0	0	0	0	0	0	0	0	0	0	0	0	0	0	0	0	0	0	0	0	0	0
ENSMUSG00000099784	Dalir	0.08513	0.1301	0.04571	0.09482	0	0	0	0	0	0	0	0	0	0	0	0	0	0	0	0	0	0	0	0	0	0	0	0
ENSMUSG00000060679	Mrps9	16.57	17.69	18.25	16.57	15.64	16.31	14.91	16.39	15.34	16.32	15.23	16.91	11.03	11.8	12.17	10.99	8.952	10.06	10.01	8.388	9.329	7.98	8.885	8.368	11.21	10.08	9.74	10.51
ENSMUSG00000077448	Gm23126	0	0	0	0	0	0	0	0	0	0	0	0	0	0	0	0	0	0	0	0	0	0	0	0	0	0	0	0
ENSMUSG00000041907	Gpr45	4.982	3.647	5.66	4.468	0.1006	0.3797	0.09218	0.03749	0	0.06763	0.04074	0.1683	0.08068	0.05534	0.1235	0.03493	0.02221	0.07194	0.1381	0.08058	0.212	0.1773	0.04451	0.05175	0.03594	0	0.1518	0.06115
ENSMUSG00000089088	Gm24001	0	0	0	0	0	0	0	0	0	0	0	0	0	0	0	0	0	0	0	0	0	0	0	0	0	0	0	0
ENSMUSG00000070939	Tgfbrap1	21.07	26.38	26.94	22.18	19.96	17.79	15.72	19.79	22.84	25.68	26.13	25.26	28.65	23.23	25.01	25.97	21.01	20.44	21.05	19.44	21.1	20.9	18.53	19.97	24.13	22.89	22.33	22.71
ENSMUSG00000100269	Gm28782	0.1116	0	0	0	0	0	0	0	0	0	0	0	0	0	0	0	0	0	0	0	0	0	0	0	0	0	0	0
ENSMUSG00000041878	8430432A02Rik	0.222	0.1809	0.1192	0.2198	0.1032	0.04866	0.07087	0.2306	0.06372	0.1733	0.1566	0.233	0.2171	0.1489	0.1899	0.2954	0.3757	0.2581	0.1327	0.07434	0.5433	0.4089	0.03422	0.2652	0.3316	0.1553	0.3734	0.4231
ENSMUSG00000010290	AI597479	18.99	12.14	14.83	8.946	10.63	11.36	9.515	10.61	13.94	10.71	11.38	10.34	10.31	11.53	10.17	10.37	13.23	12.1	11.92	13.07	12.1	14.83	11.88	12.9	12.88	12.07	12.55	13.63
ENSMUSG00000008136	Fhl2	12.99	16.95	19.18	15.4	4.76	3.176	3.868	2.919	2.116	1.482	3.736	2.389	2.548	2.634	3.384	3.113	6.612	4.398	3.912	5.828	8.743	2.646	9.589	13.13	16.79	5.825	10.72	13.65
ENSMUSG00000099576	Gm29040	0	0	0	0	0	0	0	0	0	0	0	0	0	0	0	0	0	0	0	0	0	0	0	0	0	0	0	0
ENSMUSG00000066877	Nck2	21.17	42.72	30.6	27.96	37.05	43.74	41.64	43.47	25.51	39.45	42.8	43.34	21.68	23.42	28.46	21.93	13.84	10.88	13.81	13.5	12.64	11.21	10.93	10.41	9.936	11.77	10.47	11.44
ENSMUSG00000103422	Gm37536	0.01854	0.02266	0	0	0.07754	0.02438	0.01775	0	0.01596	0	0	0.01297	0	0	0	0.04037	0.06845	0	0	0	0	0	0	0.05315	0.05537	0	0	0
ENSMUSG00000103945	Gm38228	1.679	2.052	0.7671	0.3183	1.743	2.02	2.565	2.615	2.922	2.275	2.539	1.224	0.6885	0.6982	0.7639	0.6999	0.2638	1.246	0.1025	0.1435	0.3671	0.8223	0.2973	0.256	0.32	0.1499	0.3604	0.363
ENSMUSG00000026051	1500015O10Rik	5.786	4.318	4.783	5.095	148.2	154.5	176.6	162.6	26.01	33.57	36.49	30.69	10.17	11.19	12.97	10.18	6.238	4.337	4.149	6.686	7.893	3.253	7.67	6.862	3.211	1.361	2.777	2.797
ENSMUSG00000100764	Gm29155	0	0	0	0	0	0.2504	0.5471	0.2967	0.164	1.962	1.451	0.6661	0.6384	0	0	0.2764	0.1758	0.3795	0	0	0.2796	0.7015	0.1761	0.4095	0	0.7992	0	0
ENSMUSG00000100635	Gm29157	0.1509	0.1845	0.1621	0	3.051	4.366	3.469	4.232	0.7147	0.4948	1.086	0.2639	0.3162	0.08677	0.3873	0.2738	0	0	0.1624	0.4548	0.1108	0.06949	0.06978	0.1623	0	0	0	0
ENSMUSG00000100480	Gm29156	1.111	1.357	0.2982	0	0	0.3651	0.5318	0.4325	1.195	1.647	0.7833	1.619	0.6981	0.4257	0.3959	0.7388	0.2563	0.2767	0.06637	0.124	0	0.3409	0.2568	0.06634	0.5528	0.3884	0.2335	0.8231
ENSMUSG00000057363	Uxs1	23.65	16.45	15.05	15.85	27.84	24.11	22.93	29.89	35.35	31.7	28.04	27.78	17.02	21.59	20.9	23.21	14.14	16.53	13.23	13.89	15.78	12.91	14.13	15.19	13.05	10.56	15.48	13.56
ENSMUSG00000088848	Gm26352	0	0	0	0	0	0	0	0	0	0	0	0	0	0	0	0	0	0	0	0	0	0	0	0	0	0	0	0
ENSMUSG00000095757	Gm24180	0	0	0	0	0	0	0	0	0	0	0	0	0	0	1.078	0	0	0	0	0	0	0	0	0	0	0	0	0
ENSMUSG00000041763	Tpp2	53.74	27.71	22.75	13.51	32.89	35.48	31.58	31.1	39.72	28.55	27.93	26.74	22.38	23.68	21.4	24.34	17.79	16.34	15.82	16.3	14.52	15	15.21	15.48	15.78	12.47	13.44	15.43
ENSMUSG00000047343	Mettl21c	1.316	0.9517	0.7785	0.8374	0.1123	0.1765	0.1543	0.08365	0.2081	0.1258	0.1818	0.2442	0.09001	0.1852	0.04594	0.1169	0.4709	0.6689	0.4814	0.1978	0.2365	0.6182	0.4469	0.5196	0.08019	0.7136	0.1355	0.03411
ENSMUSG00000091844	Gm8251	0.02315	0.01886	0.04143	0.01146	0.04303	0.1928	0.1108	0.3005	0.01993	0	0.01959	0.03239	0.0194	0.0488	0.006601	0.0168	0	0.03844	0	0.005167	0.02266	0.007106	0	0	0.05762	0	0.009733	0
ENSMUSG00000026049	Tex30	24.17	15.14	15.47	9.743	24	20.86	20.29	21.05	15.79	11.82	12.05	11.33	6.485	6.801	6.379	6.673	2.588	3.464	3.177	2.666	2.552	2.995	3.681	3.938	2.177	2.588	2.97	1.781
ENSMUSG00000101104	Gm29247	39.84	25.84	23.34	17.21	45.99	37.04	33.94	36.63	32.55	23.69	24.05	21.18	17.37	18.97	16.35	21.73	14.05	19.3	13.59	13.2	10.68	14.02	13.92	14.37	10.86	10.18	7.575	7.307
ENSMUSG00000026047	Kdelc1	29.37	26.94	21.62	15.52	39.39	39.88	34.97	37.69	28.17	22.81	23.7	23.06	20	19.7	20.13	20.95	16.48	17.61	15.3	16.66	12.14	15.02	17.31	17.09	11.74	11.17	10.2	8.442
ENSMUSG00000041684	Bivm	47.79	25.08	27.28	16.46	15.63	15.84	16.18	13.96	16.15	11.88	11.93	9.952	11.09	11.71	9.644	11.05	10.64	9.248	8.223	9.807	7.544	9.316	9.474	9.507	9.4	9.659	8.669	8.038
ENSMUSG00000026048	Ercc5	35.14	26.85	23.51	16.37	34.69	30.36	31.74	35.19	33.49	25.95	31.49	27.86	23.78	21.94	20.33	22.33	16.41	17.64	15.52	16.18	17.43	17.45	16.76	17.53	21.93	19.26	20.04	17.01
ENSMUSG00000046828	Mettl21e	0.01937	0	0	0	0	0	0	0	0	0.07259	0.0164	0	0	0	0	0	0	0.0193	0	0	0	0	0	0	0	0	0	0.09845
ENSMUSG00000100769	Gm28893	0	0	0	0	0	0	0	0	0	0	0	0	0	0	0	0	0	0	0	0	0	0	0	0	0	0	0	0
ENSMUSG00000056870	Gulp1	26.16	16.87	13.89	8.342	89.68	106.8	99.25	96.29	121.8	116.7	93.98	92.6	82.81	101.9	78.7	88.85	86.41	95.57	76.27	93.41	67.14	93.7	71.52	77.33	81.9	79.02	78.97	75.64
ENSMUSG00000102319	Gm37626	0.02024	0.01237	0.03261	0.07516	0.4515	0.2129	0.1648	0.1892	0.2614	0.1233	0.05997	0.1558	0.1527	0.2618	0.1991	0.2424	0.4297	0.2925	0.2903	0.06777	0.08916	0.1025	0.234	0.2321	0.1511	0.3964	0.1021	0.03858
ENSMUSG00000101701	4930521E06Rik	0	0	0	0	0	0	0	0	0	0	0	0	0	0	0	0	0	0	0	0	0	0	0	0	0	0	0	0
ENSMUSG00000103071	Gm38110	0.02978	0	0.03197	0	0.2075	0.03915	0.1996	0	0.07691	0.1395	0.3528	0.2291	0.1747	0.4793	0.1528	0.2377	0.1374	0.02967	0.08542	0.05982	0.08743	0	0.05507	0.1281	0	0.1666	0.4507	0.07566
ENSMUSG00000026043	Col3a1	757.4	1295	887.8	857.6	7191	6842	7524	7315	5496	6028	7005	6932	4778	4695	5101	3871	4028	3978	3419	5084	3386	1718	3866	4120	749.4	677.2	425.5	514.2
ENSMUSG00000105211	AC125167.1	412.4	537.6	332.7	335.2	3317	2745	2685	2824	2680	1725	1960	1921	1412	1408	1388	1302	1152	1025	833.2	1487	879.5	471.1	1026	1236	229.4	167.7	106.6	134.8
ENSMUSG00000026042	Col5a2	80.85	104.1	70.11	53.54	609	565.2	599.1	617.9	461.1	455.6	518.3	519	385.6	375.7	410	326.9	219.5	214.6	196	247.8	186.7	134	205.4	218.6	110.6	100.9	96.97	103.1
ENSMUSG00000104476	Gm38211	0.0256	0.01564	0	0.009504	0.1873	0.09256	0.03064	0.1595	0.1873	0.1079	0.08666	0.1074	0.06972	0.1545	0.03832	0.09753	0.04135	0.07652	0.01377	0.06428	0.009395	0	0.05326	0.04587	0.02867	0.04476	0.06457	0.04878
ENSMUSG00000095121	Gm23216	0	0	0	0	0	0	0	0	0	0	0	0	0	0	0	0	0	0	0	0	0	0	0	0	0	0	0	0
ENSMUSG00000065255	Gm23974	0	0	0	0	0	0	0	0	0	0	0	0	0	0	0	0	0	0	0	0	0	0	0	0	0	0	0	0
ENSMUSG00000087764	Gm23984	0	0	0	0	0	0	0	0	0	0	0	0	0	0	0	0	0	0	0	0	0	0	0	0	0	0	0	0
ENSMUSG00000025995	Wdr75	57.21	38.14	38.67	25.41	43.86	38.58	35.61	31.23	52.24	31.28	34.11	31.46	20.94	20.05	17.94	21.29	13.56	13.43	11.99	10.58	11.86	13.58	12.76	12.03	11.97	11.94	11.26	12.3
ENSMUSG00000098549	Gm5269	0	0	0	0	0	0	0	0	0	0	0	0	0	0	0.08908	0	0	0	0	0	0	0	0	0	0	0	0	0
ENSMUSG00000025993	Slc40a1	40.19	31.42	26.29	14.57	3.494	2.974	1.902	2.619	7.027	6.442	6.778	7.911	12.78	10.23	10.9	11.71	3.498	2.711	3.135	2.374	2.064	1.52	2.685	2.782	0.4564	0.5558	0.1928	1.048
ENSMUSG00000044457	Stk-ps2	0	0	0	0	0	0	0	0	0	0	0	0	0	0	0	0	0	0	0	0	0	0	0	0	0	0	0	0
ENSMUSG00000041144	Dnah7b	3.919	1.557	1.446	0.6962	2.279	2.434	2.245	2.49	4.668	3.975	3.286	3.826	2.035	2.668	2.108	2.512	1.675	2.156	2.422	1.787	1.765	2.225	1.834	2.137	1.939	1.984	2.486	2.077
ENSMUSG00000096047	n-R5s211	0	0	0	0	0	0	0	0	0	0	0	0	0	0	0	0	0	0	0	0	0	0	0	0	0	0	0	0
ENSMUSG00000101337	Dnah7c	0.4395	0.1151	0.1686	0.1166	0.08753	0.2683	0.1353	0.02445	0.2568	0.2647	0.1993	0.1318	0.1316	0.2166	0.094	0.1823	0.1449	0.2033	0.09006	0.04205	0.1613	0.07228	0.1016	0.1688	0.1641	0.2635	0.3168	0.2194
ENSMUSG00000025986	Slc39a10	76.21	48.36	40.02	25.19	50.28	54.15	53.97	51.84	41.65	39.06	32.37	35.52	33.35	34.78	33.23	39.93	34.5	39.4	35	39.93	41.75	44	36.47	41.17	43.21	39.23	44.66	37.79
ENSMUSG00000100213	Gm28151	3.302	3.027	2.764	0.577	1.015	1.724	0.8835	1.21	1.714	1.501	0.6577	1.359	0.9361	1.396	0.9971	1.163	1.614	2.226	2.09	1.821	1.854	2.907	2.201	2.436	4.206	3.736	3.246	4.134
ENSMUSG00000103129	Gm37393	0	0	0	0	0	0	0	0	0	0	0	0	0	0	0	0	0.01102	0	0	0.007991	0	0	0	0	0	0.01669	0.01505	0
ENSMUSG00000101447	Gm28826	0	0	0	0	0	0	0	0	0	0	0	0	0	0	0	0	0	0	0	0	0	0	0	0	0	0	0	0
ENSMUSG00000103246	Gm38090	0	0	0	0	0	0	0	0	0	0	0	0	0	0	0	0	0	0	0	0	0	0	0	0	0	0	0	0
ENSMUSG00000098876	Mir6350	0	0	0	0	0	0	0	0	0	0	0	0	0	0	0	0	0	0	0	0	0	0	0	0	0	0	0	0
ENSMUSG00000104067	Gm37196	0	0	0	0	0.2132	0	0	0.1588	0	0	0	0	0	0	0	0	0	0	0	0	0	0	0	0	0	0	0	0
ENSMUSG00000094968	Gm22419	0	0	0	0	0	0	0	0	0	0	0	0	0	0	0	0	0	0	0	0	0	0	0	0	0	0	0	0
ENSMUSG00000088017	Gm23829	0	0	0	0	0	0	0	0	0	0	0	0	0	0	0	0	0	0	0	0	0	0	0	0	0	0	0	0
ENSMUSG00000064943	Gm23240	0	0	0	0	0	0	0	0	0	0	0	0	0	0	0	0	0	0	0	0	0	0	0	0	0	0	0	0
ENSMUSG00000092790	Gm22693	0	0	0	0	0	0	0	0	0	0	0	0	0	0	0	0	0	0	0	0	0	0	0	0	0	0	0	0
ENSMUSG00000051616	C230029F24Rik	0	0	0	0	0	0	0	0	0	0	0	0	0	0	0	0	0	0	0	0	0	0	0	0	0	0	0	0
ENSMUSG00000099608	4933411E06Rik	0	0	0	0	0	0	0	0	0	0	0	0	0	0	0	0	0	0	0	0	0	0	0	0	0	0	0	0
ENSMUSG00000098249	Gm27330	0	0	0	0	0	0	0	0	0	0	0	0	0	0	0	0	0	0	0	0	0	0	0	0	0	0	0	0
ENSMUSG00000100451	Gm29665	0	0	0	0	0	0	0	0	0	0	0	0	0	0	0	0	0	0	0	0	0	0	0	0	0	0	0	0
ENSMUSG00000084531	Gm25843	0	0	0	0	0	0	0	0	0	0	0	0	0	0	0	0	0	0	0	0	0	0	0	0	0	0	0	0
ENSMUSG00000100816	Gm28321	0	0	0	0	0	0	0	0	0	0	0	0	0	0	0	0	0	0	0	0	0	0	0	0	0	0	0	0
ENSMUSG00000026109	Tmeff2	55.74	22.16	36.18	27.99	5.249	5.703	4.313	4.9	3.857	2.657	3.59	3.151	2.217	1.343	2.344	1.124	1.98	1.377	0.6323	1.213	3.219	0.812	4.562	4.253	4.697	1.367	3.336	4.027
ENSMUSG00000100671	Gm28322	0	0	0	0	0	0	0	0	0	0	0	0	0	0	0	0	0	0	0	0	0	0	0	0	0	0	0	0
ENSMUSG00000092906	Gm25736	0	0	0.491	0	0	0	0	0	0	0	0	0	0	0	0	0	0	0	0	0	0	0	0	0	0	0	0	0
ENSMUSG00000101242	Gm28319	0	0	0	0	0	0	0	0	0	0	0	0	0	0	0	0	0	0	0	0	0	0	0	0	0	0	0	0
ENSMUSG00000099924	Gm28320	0.02032	0	0.08727	0.03018	0	0	0.03891	0	0	0	0	0	0	0	0	0	0.03751	0	0	0	0	0.01871	0.03758	0	0	0	0.07688	0.1033
ENSMUSG00000099625	Gm29325	0.1462	0	0.1569	0	0	0.04804	0	0	0	0	0	0	0	0	0.03126	0	0	0.0182	0	0	0	0	0	0	0	0	0	0.02321
ENSMUSG00000101799	9330175M20Rik	0.05429	0.1106	0.09716	0.05375	0	0	0	0.02819	0	0	0	0	0	0	0	0	0	0	0	0	0	0	0.01674	0	0	0	0	0
ENSMUSG00000045954	Cavin2	4.157	4.989	3.506	1.774	11.25	9.502	12.2	10.53	4.53	4.234	6.116	4.547	6.056	6.553	9.26	6.243	16.3	8.27	11.54	9.009	13.92	6.919	18.9	21.61	32.69	21.34	33.08	28.46
ENSMUSG00000101702	1700072G22Rik	0	0	0	0	0	0	0	0	0	0	0	0	0	0	0	0	0	0	0	0	0	0	0	0	0	0	0	0
ENSMUSG00000026107	Nabp1	3.903	1.719	1.638	1.501	0.7181	0.5731	0.683	0.7407	1.808	1.132	1.056	0.8038	1.461	1.868	1.424	1.553	2.871	3.869	3.098	3.211	4.014	3.576	4.104	3.976	4.408	4.628	4.598	4.833
ENSMUSG00000099413	Gm17767	0	0	0	0	0	0	0	0	0	0	0	0	0	0	0	0	0	0	0.01466	0	0	0	0	0	0	0	0	0
ENSMUSG00000103424	Gm37535	0	0	0	0	0	0	0	0	0	0	0	0	0	0	0	0	0	0	0	0	0	0	0	0	0	0	0	0
ENSMUSG00000101741	Gm28055	0.2466	0.2411	0.1059	0	0	0	0	0	0.08492	0	0.1252	0.06899	0	0.08506	0	0.07158	0.09104	0.04914	0.2122	0	0	0	0.09121	0.03535	0.1473	0.2069	0.1866	0.06265
ENSMUSG00000018417	Myo1b	83.51	44.96	39.86	20.79	30.08	28.19	27.61	24.16	41.53	36.52	30.28	36.8	60	63.98	59.32	66.66	85.69	85.68	82.24	79.81	96.3	113.4	100	102.9	135.5	132.1	121.6	130.3
ENSMUSG00000101724	Gm29453	0.03611	0	0	0	0	0.04748	0	0.05625	0	0	0	0	0	0	0	0	0	0.07196	0.1036	0	0	0.03325	0	0	0	0	0	0
ENSMUSG00000100313	Gm28323	0	0	0.01985	0.1372	0	0	0.0177	0	0	0.01731	0	0	0.01549	0	0	0	0.1194	0.03683	0.02651	0	0	0	0.01709	0.09272	0	0.02585	0	0
ENSMUSG00000099135	Gm27607	0	0	0	0	0	0	0	0	0	0	0	0	0	0	0	0	0	0	0	0	0	0	0	0	0	0	0	0
ENSMUSG00000062939	Stat4	0.3555	0.1862	0.2181	0.3017	0.07079	0.2337	0.04862	0.1187	0.306	0.09514	0.04298	0.3019	0.08511	0.2044	0.3258	0.2764	0.3047	0.3795	0.2367	0.595	0.8946	0.6079	1.197	0.8189	0.8341	0.9234	0.8006	0.8709
ENSMUSG00000101628	Gm28177	6.342	5.849	4.69	5.146	7.856	9.336	9.215	7.842	7.172	8.672	6.762	7.619	9.337	8.968	9.642	9.565	14.16	13.78	12.27	13.87	13.73	15	19.23	17.02	14.49	13.04	16.72	12.92
ENSMUSG00000109599	Gm31812	0.07895	0	0	0.7035	0.05503	0	0.0756	0	0.5438	0.1109	0.03341	0.3037	1.059	0.6354	1.216	1.146	8.016	9.125	8.408	6.978	13.27	18.17	13.58	13.1	16.21	15.63	16.38	16.75
ENSMUSG00000026104	Stat1	15.77	11.96	10.83	11.68	17.39	19.99	20.68	17.48	17.99	18.4	15.21	16.19	22.39	20.4	21.31	21.92	31.46	31.62	28.74	32.17	31.09	34.08	41.02	38.89	32.16	29.86	36.3	30.32
ENSMUSG00000026103	Gls	105	43.02	37.93	22.84	59.38	66.83	61.86	61.27	81.19	63.64	59.9	57.1	60.8	65.68	55.65	67.45	65.37	74.09	59.73	63.9	57.12	80.32	60.78	77.04	103.2	87.76	98.81	85.64
ENSMUSG00000065192	Gm23460	0	0	0	0	0	0	0	0	0	0	0	0	0	0	0	0	0	0	0	0	0	0	0	0	0	0	0	0
ENSMUSG00000002881	Nab1	18.14	11.05	6.609	4.187	17.19	18.07	16.47	15.3	20.83	19.43	18.27	19.77	33.78	33.13	32.23	33.94	52.97	56.95	52.66	52.05	57.63	65.33	61.24	59.87	62.06	65.16	65.27	62.76
ENSMUSG00000100120	Gm553	0.06588	0.08052	0	0	0	0	0	0	0.2269	0.432	0.05576	0.04609	0.1656	0.1515	0	0.1913	0.2432	0.1313	0.6615	0.3088	0.7738	0.06067	0.2437	0.04722	0.5903	0.3686	0.2493	0.2511
ENSMUSG00000099878	Gm28178	0	0	0	0	0	0	0	0	0	0.0147	0	0	0.01315	0	0	0	0	0	0	0	0	0	0	0	0	0	0	0
ENSMUSG00000043015	Nemp2	10.16	7.972	7.217	5.165	10.85	10.57	9.611	11.26	7.633	6.246	6.497	5.42	4.274	4.983	4.301	4.315	3.626	3.465	2.83	3.342	2.831	3.933	3.633	3.203	4.628	5.092	4.386	4.487
ENSMUSG00000103630	Gm37242	0.0443	0.05414	0	0	0	0	0	0	0	0.02075	0	0.01549	0.03713	0.02547	0.01895	0	0	0	0.04766	0.05933	0	0.0408	0	0.01588	0	0.03098	0.05588	0.02814
ENSMUSG00000041439	Mfsd6	8.695	4.628	4.21	3.312	3.672	3.7	2.694	3.613	4.407	4.094	3.99	4.03	6.095	5.971	5.992	6.473	12.75	13.09	12.86	11.64	14.39	15.48	15.26	16.21	26.59	23.55	26.26	24.91
ENSMUSG00000100302	Gm29670	0	0	0	0.05507	0	0	0	0	0	0	0	0	0	0	0	0	0.03423	0	0	0	0	0	0	0	0	0.02593	0	0
ENSMUSG00000026102	Inpp1	22.76	20.49	16.02	14.2	41.22	46.36	46.57	46.11	68.92	66.51	60.68	60.72	47.76	48.09	42.74	50.8	37.32	38.9	34.23	36.66	33.01	33.89	30.98	35.79	36.16	36.7	36.87	35.26
ENSMUSG00000041426	Hibch	25.92	14.64	18.14	8.345	18.95	21.66	20.88	16.63	25.73	21.85	21.02	18.67	18.93	20.98	19.65	21.13	17.38	16.94	16.47	15.19	16.34	19.08	17.21	17.39	17.83	14.2	16.7	14.32
ENSMUSG00000043629	1700019D03Rik	1.347	1.352	1.498	0.3215	0.4694	0.5061	0.5758	0.9368	0.7663	0.7211	0.3461	0.5721	0.4233	0.7744	0.2881	0.3317	0.5107	0.1678	0.138	0.2416	0.3531	0.06645	0.3337	0.2758	0.467	0.3365	0	0.1528
ENSMUSG00000026100	Mstn	0.5722	2.338	0.6528	0.1062	0	0.02351	0	0.02785	0	0.0335	0	0	0	0.01028	0	0.01298	0	0	0	0	0	0	0	0	0	0	0	0
ENSMUSG00000089334	Gm24349	0	0	0	0	0	0	0	0	0	0	0	0	0	0	0	0	0	0	0	0	0	0	0	0	0	0	0	0
ENSMUSG00000060715	1700019A02Rik	0.1346	0.6583	0.07229	0	0	0	0.1289	0	0	0	0	0.09419	0.05642	0.07741	0	0.04886	0.3728	0	0.09656	0	0	0	0.06226	0	0.2011	0.09417	0.1698	0
ENSMUSG00000026098	Pms1	8.771	5.84	5.521	2.47	10.12	10.26	9.152	7.538	10.05	6.743	8.678	6.178	4.106	5.477	3.467	6.036	3.713	3.104	2.993	3.301	3.197	3.481	3.552	3.295	3.794	3.046	3.853	3.458
ENSMUSG00000100763	Gm28777	0	0	0	0	0	0	0	0	0	0.08087	0	0.3623	0	0	0	0.06265	0.1594	0	0	0.0578	0.1267	0	0	0.1237	0.3867	0.2415	0	0.1097
ENSMUSG00000026097	Ormdl1	16.1	10.26	9.35	6.493	9.71	10.16	9.313	10.16	10.45	7.948	6.789	6.544	5.403	6.028	5.483	6.682	4.395	4.006	4.451	4.367	3.699	4.026	3.563	3.625	3.347	2.41	3.715	2.895
ENSMUSG00000100679	Gm28778	18.3	11.86	10.42	8.388	12.3	10.52	14.59	14.3	13.93	9.094	9.909	11.07	8.481	7.678	6.643	8.966	6.191	5.51	5.907	5.161	4.405	5.255	7.018	5.44	5.711	4.197	6.678	4.26
ENSMUSG00000026096	Osgepl1	12.55	6.826	5.126	3.727	8.403	7.635	6.856	6.516	9.788	6.062	6.935	6.299	5.444	5.46	4.42	5.446	4.315	3.555	3.653	3.987	4.262	4.962	5.461	4.55	3.895	3.683	4.686	4.689
ENSMUSG00000099913	Gm28551	29.52	19.29	20.35	16.59	17.13	16.06	15.92	15.43	16.15	11.81	12.91	11.68	10.43	11.88	11.77	12.75	7.815	7.645	6.82	7.982	7.984	8.23	7.068	7.069	6.958	5.716	7.212	6.872
ENSMUSG00000101838	Gm18800	1.379	0.5184	0.3416	0.3937	0.2957	0.2789	0.2031	0.2478	0.04565	0.3477	0.04488	0.1855	0.04444	0.1524	0.09072	0.1154	0.1468	0	0.1521	0.1065	0.3114	0.2441	0.1471	0.038	0.2375	0.1483	0	0.3368
ENSMUSG00000026095	Asnsd1	85.15	56.49	62.07	51.61	49.65	48.61	47.54	45.99	48.44	35.44	39.09	34.07	30.73	34.96	34.23	38.24	23.36	23.38	20.79	23.87	23.63	24.59	21.7	22.29	20.78	18.99	22.01	20.98
ENSMUSG00000096141	Dnah7a	0.6193	0.3741	0.4663	0.1374	0.01985	0	0.0409	0.07762	0.0429	0.02	0.01205	0.03486	0	0.06957	0.03045	0.0155	0.02628	0.1064	0.01531	0.02383	0.03135	0.02622	0.006583	0.01531	0.03189	0.009957	0.06285	0.04522
ENSMUSG00000092657	Gm25240	0	0	0	0	0	0	0	0	0	0	0	0	0	0	0	0	0	0	0	0	0	0	0	0	0	0	0	0
ENSMUSG00000026094	Stk17b	8.205	5.406	5.464	2.961	8.02	7.354	7.221	8.033	7.302	6.162	5.432	5.98	5.148	4.836	4.804	5.639	4.02	3.974	3.731	3.192	3.6	3.187	4.557	3.45	6.298	5.034	4.77	5.882
ENSMUSG00000102405	Gm37863	0	0	0	0	0	0	0	0	0	0	0	0	0	0	0	0	0	0	0	0	0	0	0	0	0	0	0	0
ENSMUSG00000042807	Hecw2	5.129	2.745	2.715	1.427	1.485	1.58	1.01	1.318	4.074	3.787	3.059	3.603	9.762	9.675	9.142	10.16	14.4	15.51	13.43	12.08	12.91	13.8	12.4	12.56	14.54	14.85	16.25	15.09
ENSMUSG00000098443	Mir7681	0	0	0	0	0	0	0	0	0	0	0	0	0	0	0	0	0	0	0	0	0	0	0	0	0	0	0	0
ENSMUSG00000087949	Gm24251	0	0	0	0	0	0	0	0	0	0	0	0	0	0	0	0	0	0	0	0.2713	0	0	0	0	0	0	0	0
ENSMUSG00000102868	Gm37633	0	0.02091	0.07347	0	0	0	0	0	0	0	0	0	0	0.059	0.01463	0	0.1263	0.03409	0	0.03436	0	0	0.1107	0.04904	0.05109	0	0.1942	0
ENSMUSG00000094013	Gm25829	0	0	0	0	0	0	0	0	0	0	0	0	0	0	0	0	0	0	0	0	2.535	0	0	0	0.6446	0	0	0
ENSMUSG00000025983	Ccdc150	0.6546	0.2667	0.05857	0.05401	0.6337	0.2152	0.1567	0.1983	0.04697	0.2725	0.1231	0.2035	0.04571	0.1254	0.1244	0.1188	0	0.03623	0.01304	0	0.02669	0.05023	0	0.0391	0.0543	0.1272	0.02293	0.0462
ENSMUSG00000041303	Gtf3c3	35.48	22.07	18.06	11.41	19.2	21.21	17.73	20.19	21.25	17.58	17.34	15.24	12.92	14.07	12.69	12.26	11.63	12.16	9.385	11.48	9.904	11	10.08	13.25	11.74	9.862	11.61	11.57
ENSMUSG00000109809	Gm34066	0	0.06842	0	0	0	0	0	0	0	0	0	0	0.09383	0	0	0	0	0	0	0	0	0	0	0	0	0.1566	0.07061	0
ENSMUSG00000073678	Pgap1	20.29	8.357	7.125	2.959	12.72	12.5	13.3	12.18	11.3	8.537	8.116	7.082	8.468	9.444	7.917	10.36	6.993	6.45	6.166	6.814	4.945	5.803	5.172	6.075	4.879	3.848	4.529	4.035
ENSMUSG00000104136	Gm36955	0.1668	0.06797	0	0	0.1163	0.2194	0	0.04331	0.07182	0.05209	0.04707	0	0	0.03197	0	0.04036	0	0	0	0.03724	0	0	0.1286	0.03986	0	0	0	0
ENSMUSG00000052331	Ankrd44	22.3	15.83	11.41	7.304	31.05	32.09	29.86	31.38	22.77	18.29	18.71	19.01	14.63	13.83	12.64	15.33	14.42	14.31	14.57	14.09	14.99	16.97	15.27	17.37	22.93	17.83	19.36	19.98
ENSMUSG00000101674	4930444A19Rik	0.06718	0	0	0	0	0	0	0	0	0	0	0	0	0	0	0	0	0	0	0	0	0	0	0	0	0	0	0
ENSMUSG00000102503	Gm37370	0.2293	0.2002	0	0.09729	0.274	0.08614	0.2196	0.102	0.08461	0.2148	0.05545	0.2979	0.02745	0.113	0.1401	0.04754	0.1814	0.1305	0.02349	0.04387	0	0	0.06058	0	0.04891	0	0.1239	0.1248
ENSMUSG00000089245	Gm24053	0	0	0	0	0	0	0	0	0	0	0	0	0	0	0	0	0	0	0	0	0	0	0	0	0	0	0	0
ENSMUSG00000102642	A130048G24Rik	0.05038	0.04105	0	0	0	0	0	0.02616	0.05784	0	0	0	0.01407	0.009655	0.0431	0	0.155	0.03347	0	0.01125	0.07397	0.01547	0.01553	0	0.1254	0	0	0
ENSMUSG00000025982	Sf3b1	303.6	178.1	132.3	80.71	201.3	200.6	194.3	193	216.8	177.8	172.5	162.8	131.7	134.1	121.6	143.6	103.5	98.85	87.91	91.88	83.08	90.41	89.63	98.49	114.8	88.22	104.2	100.7
ENSMUSG00000103030	E330011M16Rik	0	0.03146	0.05529	0	0.1077	0	0.07395	0.0802	0.399	0.1206	0.305	0.2341	0.2373	0.3404	0.1762	0.1681	0.02376	0.1796	0.07385	0.1207	0.07559	0.1185	0.09522	0.09226	0.1922	0.144	0	0.03271
ENSMUSG00000025981	Coq10b	19.15	10.12	10.33	4.873	8.494	8.793	9.096	9.248	15.82	10.89	9.918	10.97	10.42	9.503	9.409	9.207	11.48	10.37	8.269	10.5	11.19	8.719	8.726	12.21	12.18	7.868	9.34	8.734
ENSMUSG00000025980	Hspd1	287.2	181.6	192.2	100.1	201.1	203.7	192.8	187.6	252.2	188.7	189.9	170.8	122.4	125.6	127	133.2	86.2	78.06	85.99	87.79	66.15	81.38	81.18	83.94	78.9	71.92	75.67	64.08
ENSMUSG00000073676	Hspe1	93.11	80.93	105.6	92.9	57.12	52.2	50.74	50.42	57.56	45.21	50.65	48.63	36.61	39.57	41.51	42.7	23.99	26.95	28.7	27.15	33.71	31.96	30.32	28.64	19.68	22.08	20.24	23.16
ENSMUSG00000025979	Mob4	76.74	33.48	38.48	22.62	38.18	37.17	36.11	35.71	44.57	32.58	31.02	29.52	30.64	30.51	26.61	29.51	27.62	25.49	25.92	25.67	20.55	26.58	23.38	23.83	20.99	21.39	21.88	22.53
ENSMUSG00000025978	Rftn2	9.843	15.07	12.62	13.7	27.7	25.79	25.35	27.01	21.81	20.17	19.96	18.93	20.78	20.39	19.84	20.12	20.21	19.3	18.91	21.73	18.3	16.62	19.13	17.7	22.42	21.51	19.91	20.81
ENSMUSG00000097649	Gm10561	1.646	2.347	1.51	0.611	3.537	3.967	3.283	1.549	3.513	3.115	3.047	2.254	2.213	2.641	2.405	2.264	1.962	1.913	1.623	2.571	2.114	1.642	1.997	2.531	1.485	0.6714	1.73	1.437
ENSMUSG00000046994	Mars2	1.992	1.255	0.8346	0.6804	1.813	2.001	1.555	1.701	2.113	1.713	1.586	1.505	1.186	1.197	1.064	1.241	0.9855	1.039	0.8654	1.041	0.7447	0.8777	0.9533	1.082	0.9774	1.03	1.125	0.9303
ENSMUSG00000025977	Boll	0.04815	0.05885	0.05171	0	0	0	0	0	0	0	0	0.03368	0	0	0	0.03495	0	0	0.03453	0	0	0	0	0	0	0	0	0
ENSMUSG00000038349	Plcl1	8.07	3.961	3.438	2.22	2.158	1.6	1.469	1.133	1.139	0.756	0.9406	0.7773	1.186	1.491	1.415	1.834	2.833	2.36	1.727	2.17	2.369	1.986	2.141	2.75	3.852	2.757	4.088	4.672
ENSMUSG00000102145	Gm38056	0	0	0.01973	0.02729	0.01281	0.02416	0	0	0.00791	0	0	0.01285	0	0.01585	0.007859	0.02667	0.00848	0	0.006589	0	0.01349	0.00846	0.008496	0.01317	0	0.0257	0	0
ENSMUSG00000102831	Gm37382	0	0	0	0	0.04034	0	0	0	0	0	0	0	0	0	0	0	0.02671	0	0	0	0	0	0.08028	0	0	0	0	0
ENSMUSG00000099950	9130227L01Rik	0	0	0	0	0	0	0	0	0	0	0	0	0	0	0	0	0	0	0	0	0	0	0	0	0	0	0	0
ENSMUSG00000102491	Gm36986	0	0	0	0	0	0	0	0	0	0	0	0	0	0	0	0	0	0	0	0	0	0	0	0	0	0	0	0
ENSMUSG00000100372	1700003I22Rik	0	0	0	0	0	0	0	0	0	0	0	0	0	0	0	0	0	0	0	0	0	0	0	0	0	0	0	0
ENSMUSG00000101332	Gm28240	0	0	0	0	0	0	0	0	0	0	0	0	0	0	0	0	0	0	0	0	0	0	0	0	0	0	0	0
ENSMUSG00000045336	Hsfy2	0	0	0	0	0	0	0	0	0	0	0	0	0	0	0	0	0	0	0	0	0	0	0	0	0	0	0	0
ENSMUSG00000038331	Satb2	1.486	1.72	0.9744	0.6445	2.291	2.11	2.065	2.397	3.351	3.511	3.818	3.33	1.829	2.056	2.182	2.338	1.153	1.441	1.122	0.8101	0.8495	0.8356	0.8148	0.8483	0.923	0.6806	0.5971	1.019
ENSMUSG00000087022	9130024F11Rik	0.1489	0.1092	0.09592	0.1769	0.04151	0	0.05703	0.04638	0.2307	0.5021	0.5797	0.5416	0.4242	0.3766	0.2547	0.6915	0.8245	1.157	1.174	0.7178	3.016	3.016	2.313	2.092	2.179	1.958	1.465	2.989
ENSMUSG00000104310	Gm4081	0	0	0	0	0	0	0	0	0	0	0	0	0	0	0	0	0	0	0	0	0	0	0	0	0	0	0	0
ENSMUSG00000094128	Gm23943	0	0	0	0	0	0	0	0	0	0	0	0	0	0	0	0	0	0	0	0	0	0	0	0	0	0	0	0
ENSMUSG00000099945	1700126A01Rik	0	0	0	0	0	0	0	0	0	0	0	0	0	0	0	0	0	0	0	0	0	0	0	0	0	0	0	0
ENSMUSG00000101429	BC055402	0	0	0.01502	0	0	0	0	0	0	0	0.04737	0.05872	0.03518	0.008043	0.07181	0	0.01291	0	0.01003	0.01874	0	0	0	0	0	0	0	0
ENSMUSG00000097519	4930558J18Rik	0.4276	0.4126	0.4592	0.3008	0.9726	1.716	1.142	1.683	0.5814	0.759	0.7429	0.6455	0.3772	0.2588	0.3466	0.392	0.06232	0.02243	0.03228	0.04521	0	0.1036	0.04163	0	0	0	0	0
ENSMUSG00000038323	1700066M21Rik	14.59	7.262	5.731	2.748	8.829	9.778	8.62	8.646	10.91	10.23	8.583	7.989	7.932	9.225	6.849	8.392	5.715	5.46	3.547	5.647	4.231	5.079	4.771	5.075	4.41	3.982	4.757	4.114
ENSMUSG00000048495	Tyw5	18.73	6.875	8.877	5.521	14.93	9.969	10.16	14.32	14.49	10.26	10.43	8.93	7.707	8.436	9.457	9.975	8.623	7.554	6.945	8.516	8.976	7.792	7.599	8.484	8.911	7.868	8.822	7.022
ENSMUSG00000025971	Maip1	6.817	4.562	5.764	5.771	3.459	4.432	3.322	4.309	5.936	4.617	4.218	5.076	3.468	3.736	3.991	3.466	2.412	2.538	2.606	2.735	3.175	2.598	2.71	3.21	3.115	2.426	2.575	2.315
ENSMUSG00000077776	Gm22371	0	0	0	0	0	0	0	0	0	0	0	0	0	0	0	0	0	0	0	0	0	0	0	0	0	0	0	0
ENSMUSG00000088353	Gm24014	0	0	0	0	0	0	0	0	0	0	0	0	0	0	0	0	0	0	0	0	0	0	0	0	0	0	0	0
ENSMUSG00000102685	Gm37373	0	0	0	0	0	0	0	0	0	0	0	0	0	0	0	0	0	0	0	0	0	0	0	0	0	0	0	0
ENSMUSG00000038305	Spats2l	31.31	37.18	27.75	21.57	33.9	29.92	30.56	27.68	21.65	17.81	20.74	20.28	16.94	16.08	17.86	17.25	14.14	10.83	9.209	12.28	11.15	10.33	12.43	15.79	14.86	7.825	10.02	12.36
ENSMUSG00000091283	Gm17234	0	0	0	0	0	0	0	0	0	0	0	0	0	0	0	0	0	0	0	0	0	0	0	0.08444	0	0	0.1486	0.449
ENSMUSG00000054770	Kctd18	14.41	10.17	7.747	5.067	7.306	7.946	7.558	8.004	10.74	10.22	9.742	10.37	8.595	8.78	8.774	8.472	7.095	7.68	8.431	7.239	6.699	7.684	6.652	7.719	10.28	9.344	10.29	9.818
ENSMUSG00000026039	Sgo2a	5.8	4.211	3.993	1.588	21.21	20.85	20.06	20.48	13.52	9.332	8.855	9.18	4.079	3.844	3.891	4.003	1.186	0.9065	0.8482	1.066	0.8014	0.4294	0.7151	0.4646	0.3227	0.2227	0.2438	0.3757
ENSMUSG00000063558	Aox1	0.4	0.2601	0.2376	0.1011	0.8543	0.9849	0.8395	0.8486	4.932	4.122	3.775	4.084	1.933	2.354	1.711	1.872	1.265	1.315	1.264	1.254	1.287	1.474	1.96	2.16	3.356	2.643	3.156	2.833
ENSMUSG00000064294	Aox3	0.5856	0.4045	0.08202	0.3403	0.07098	0.1004	0.02438	0.03966	0.06576	0	0.02155	0	0.06401	0.04391	0.1525	0.09238	0.611	0.6088	0.4747	0.4944	0.4112	0.1641	0.5886	0.9306	1.711	0.8903	0.8349	2.07
ENSMUSG00000089275	Gm24548	0	0	0	0	0	0	0	0	0	0	0	0	0	0	0	0	0	0	0	0	0	0	0	0	0	0	0	0
ENSMUSG00000038242	Aox4	0.1489	0.2503	0	0.1935	0	0	0	0	0.01603	0	0.03151	0	0	0	0	0	0	0	0	0	0	0	0	0	0.0278	0	0	0
ENSMUSG00000089822	Gm15759	0.0124	0.04548	0.01332	0	0	0	0.01188	0.1159	0.01068	0	0	0.008677	0	0	0	0.009003	0	0	0	0	0	0	0	0	0	0	0	0
ENSMUSG00000079554	Aox2	0.04001	0	0.008593	0	0.02231	0.02105	0.07663	0.0748	0.07579	0.05997	0.1016	0.01679	0.02683	0.03221	0.04108	0	0.02955	0.05582	0.04017	0.02679	0.03525	0.00737	0.0814	0.1147	0	0	0	0.05084
ENSMUSG00000103839	Gm37607	1.778	0.9684	0.8319	0.2092	0.6382	0.602	0.4721	0.8777	0.288	0.3299	0.2682	0.234	0.2951	0.2126	0.4067	0.3578	0.2275	0.4561	0.1768	0.3655	0.2843	0.2919	0.2279	0.5048	0.2892	0.1231	0.3775	0.4698
ENSMUSG00000051223	Bzw1	321.5	194.4	183.1	90.12	232.7	241.3	230.4	225.7	307.2	246	228.3	221.6	176.3	191.1	180.3	205.3	133.3	124.2	115.9	122.1	99.98	120.1	109	119.5	98.92	98.06	92.57	101.2
ENSMUSG00000026034	Clk1	182.9	93.39	54.45	26.61	114.3	109	92.75	106.8	121.5	83.02	81.83	66.34	61.36	61.2	45.03	47.83	92.58	94.38	75.78	74.48	85.3	86.23	77.3	92.3	149.4	117.9	163.9	123
ENSMUSG00000026035	Ppil3	34.7	28.7	36.89	35.62	22.62	20.15	24.84	20.52	20.74	16.89	17.38	18.32	13.22	14.91	13.54	15.99	11	10.28	12.75	11.43	14.11	15.31	15.28	12.31	13.76	11.21	14.27	14
ENSMUSG00000026036	Nif3l1	34.71	30.57	41.15	37.02	20.8	18.78	18.52	19.39	20.77	18.48	18.84	18.29	13.2	13.71	12.91	15.49	10.36	8.528	9.526	8.95	7.914	8.009	9.662	8.743	8.839	9.407	6.414	6.849
ENSMUSG00000026037	Orc2	53.38	31.78	31.56	15.06	38.41	48.29	38.95	41.01	60.08	43.47	40.76	35.75	29.87	27.92	27.11	31.17	19.92	18.74	18.19	17.49	16.95	19.21	17.06	20.6	20.68	17.16	19.28	18.1
ENSMUSG00000094245	Gm23966	1.295	0	0.4635	0	1.805	1.703	1.24	0.6724	0.3716	0.4043	1.827	0.6039	0.3617	0.7444	0	0	0	0.4301	0.3095	0	0.6337	0.3975	0	0	0	0	0	0
ENSMUSG00000085054	Gm15834	0.1216	0.421	0.1741	0.09029	0.2825	0.4263	0.1552	0.3157	0.3664	0.07593	0.3087	0.241	0.1359	0.1515	0.2254	0.1765	0.07482	0.2423	0.07266	0.06785	0.08925	0.05598	0.07496	0.02905	0.09079	0.05669	0	0.02575
ENSMUSG00000038174	Fam126b	11.13	4.635	2.484	1.137	7.42	6.656	6.28	7.696	10.56	8.196	7.582	6.425	6.516	6.97	5.684	6.653	6.952	8.181	7.023	6.232	5.159	7.705	7.753	8.827	9.585	6.935	9.149	8.53
ENSMUSG00000026032	Ndufb3	52.3	50.01	65.52	53.22	39.83	39.24	39.41	42.15	40.23	40.37	41.96	38.61	34.19	32.36	34.43	37.07	30.23	29.61	33.9	31.25	35.28	34.84	30.34	35.14	38.69	32.77	39.01	29.07
ENSMUSG00000047528	Als2cr12	0	0	0	0	0	0	0	0	0	0	0	0	0	0	0	0	0.03098	0.06689	0.09628	0	0.1971	0	0.1242	0.09623	0.401	0.1408	0.1693	0.1706
ENSMUSG00000102059	Gm20257	0.7798	0.3177	0.9305	0	2.657	2.962	0.9127	3.104	2.835	2.11	1.98	2.546	1.815	1.943	1.631	0.8175	1.28	1.554	1.367	0.5222	1.145	1.037	1.202	1.615	1.423	1.333	1.858	2.312
ENSMUSG00000026031	Cflar	21.96	19.46	12.98	8.845	51.61	48.45	52.1	50.91	56.8	48.61	46.5	39.35	40.29	40.9	39.31	39.03	55.79	49.69	55.98	55.31	52.57	57.77	52.58	60.43	62.49	50.83	65.22	59.22
ENSMUSG00000026029	Casp8	12.08	11.35	8.328	4.366	14.65	12.27	14.41	13.05	10.26	8.024	7.739	7.902	6.111	5.63	6.595	6.216	4.316	4.706	4.134	3.798	4.418	3.986	4.945	5.84	6.361	5.116	4.321	5.088
ENSMUSG00000102719	Gm37760	0.03607	0.02939	0	0.05357	0.06705	0	0.01151	0	0	0.05632	0	0.04205	0	0.01383	0.01029	0.06981	0.05549	0	0	0.008051	0	0	0.1223	0.02585	0.01796	0.01682	0.06066	0.03055
ENSMUSG00000026028	Trak2	56.48	60.99	44.69	33.45	130.8	142	142.6	134.4	114.3	111.7	103.4	100.9	98.13	101.2	90.39	103	130.5	111	125.5	123.9	121.3	128.4	104.9	116.2	162.5	145.2	182.8	138.4
ENSMUSG00000026027	Stradb	27.97	19.33	23.73	26.68	11.65	12.63	11.85	10.58	9.792	8.979	9.531	7.862	10.69	10.31	9.041	9.372	9.879	9.818	9.326	9.366	8.529	9.012	9.525	9.496	8.475	9.532	10.6	8.629
ENSMUSG00000047383	C2cd6b	0	0	0	0	0	0	0	0	0	0	0	0	0	0	0	0	0	0	0	0	0	0	0	0	0	0	0	0
ENSMUSG00000099752	Gm29018	0	0	0	0	0	0	0	0	0	0	0	0	0	0	0	0	0	0	0	0	0	0	0	0	0	0	0	0
ENSMUSG00000072295	C2cd6	0.03677	0	0	0	0.1025	0	0	0.2291	0.03166	0	0	0	0.06163	0	0.03146	0.02669	0	0	0.02637	0	0	0	0	0	0	0	0	0
ENSMUSG00000077616	Gm25502	0	0	0	0	0	0	0	0	0	0	0	0	0	0	0	0	0	0	0	0	0	0	0	0	0	0	0	0
ENSMUSG00000038079	Tmem237	19.73	25.32	18.02	21.3	48.99	52.06	52.59	51.14	39.1	30.59	31.92	32.9	24.32	26.48	25.12	27.61	24.02	23.54	24.43	22.73	23.88	30.47	26.6	25.46	23.39	25.15	23.16	22.57
ENSMUSG00000097573	G730003C15Rik	0.6003	0.3668	0.3868	0.3566	0.3347	0.3684	0.115	0.1559	0.1551	0.2624	0.2202	0.238	0.3186	0.2646	0.3252	0.2614	0.2401	0.319	0.1292	0.2144	0.05875	0.3685	0.2221	0.1291	0.1195	0.3639	0.1514	0.2034
ENSMUSG00000079550	Mpp4	2.781	3.024	4.037	2.592	3.289	2.043	2.792	3.227	2.708	3.486	3.312	3.367	5.272	4.984	4.331	4.496	5.399	4.739	5.901	4.97	6.223	6.27	5.871	5.774	5.155	5.044	4.765	5.458
ENSMUSG00000101586	Gm29017	0	0	0	0	0	0	0	0	0	0	0	0	0	0	0	0	0	0	0	0	0	0	0	0	0	0	0	0
ENSMUSG00000026024	Als2	22.35	23.24	23.36	14.25	22.62	23.23	21.72	23.04	30.03	29.06	27.6	29.79	38.62	34.95	34.14	37.38	40.66	39.9	39.63	39.56	40.95	45.75	44.7	43.58	42.38	42.62	41.84	41.51
ENSMUSG00000026023	Cdk15	0.6973	0.6015	0.3083	0.3655	1.715	1.025	0.9426	0.8306	1.73	1.96	2.43	1.406	2.337	2.405	2.737	2.858	4.657	4.496	4.677	3.735	7.527	5.854	9.368	8.261	7.411	4.59	6.156	6.201
ENSMUSG00000099922	Gm29016	0	0	0.1469	0	0	0	0	0	0	0	0.03859	0	0	0	0	0.03309	0	0	0	0	0.4016	0	0	0	0	0	0.23	0
ENSMUSG00000104502	Gm37737	0.0282	0	0	0	0	0	0	0	0.1214	0.05282	0	0	0.02363	0	0.02412	0	0	0	0	0	0.1656	0	0	0	0	0	0	0
ENSMUSG00000041075	Fzd7	17.04	19.14	15.44	11.14	11.24	10.06	9.436	9.255	4.992	4.219	5.537	4.092	3.442	3.158	3.156	3.128	3.443	2.772	2.492	3.883	4.354	2.919	5.164	5.902	6.635	3.806	5.347	6.227
ENSMUSG00000097819	Gm26813	0	0	0	0	0	0	0	0	0	0	0	0.009006	0	0	0	0	0	0	0	0	0	0	0	0.03691	0	0	0	0
ENSMUSG00000047361	Gm973	2.36	1.096	3.092	2.033	0.329	0.06206	0.09039	0	0.1219	0.08843	0.1997	0.03302	0.1187	0.4342	0.2019	0.3425	0.7842	0.4703	0.5416	0.8217	0.2772	0.08693	0.6547	0.6766	1.339	0.1981	0.6548	1.019
ENSMUSG00000099811	Gm28411	0	0	0	0	0	0	0	0	0	0	0	0	0	0	0	0	0	0	0	0	0	0	0	0	0	0	0	0
ENSMUSG00000101409	1700122D07Rik	0	0	0	0	0	0	0	0	0	0	0	0	0	0	0	0	0	0	0	0	0	0	0	0	0	0	0	0
ENSMUSG00000026021	Sumo1	167.8	103.9	134.7	102	83.55	91.87	81.27	84.27	89.88	73.04	69.21	66.19	56.26	59.06	52.29	59.43	40.16	34.4	36.02	38.42	34.69	40.89	38.97	40.4	39.99	33.8	42.86	35.69
ENSMUSG00000089276	Gm24545	0	0	0	0	0	0	0	0	0	0	0	0	0	0	0	0	0	0	0	0	0	0	0	0	0	0	0	0
ENSMUSG00000103821	D430013B06Rik	0.2714	0.3015	0.02649	0	0.172	0.1946	0.4961	0.269	0.1062	0.5084	0.3967	0.3106	0.3515	0.2411	0.1477	0.3939	0.1139	0.1229	0.08846	0.2148	0	0.02272	0.3194	0.1238	0.03684	0.2071	0.1867	0.1567
ENSMUSG00000026020	Nop58	110.5	62.25	59.18	30.82	79.52	81.63	78.84	77.28	101.7	79.2	73.82	71.61	39.96	40.1	39.57	43.44	21	17.83	17.7	16.89	16.62	20.13	18.53	19.58	15.84	18.39	14.87	16.61
ENSMUSG00000077345	Snord70	0	0	0	0	0	0	0	0.8269	0.4571	0.4973	1.348	0	0	0	0.4541	0	0	0	0	0	0	0	0	0	0	0	0	0
ENSMUSG00000077358	Gm26293	4.398	4.032	0	0	0	1.446	1.053	2.569	0.9468	0.515	0.9307	3.846	0	0.6322	0	1.995	0.5075	0	0	0	0	0	0	0	0	0	0	0
ENSMUSG00000089512	Gm26287	0	1.394	0	0	0.7948	0	0.546	0	1.473	0	0.4826	0.3988	0	0	0	0	0	0	0	0	0	1.05	0	0	0	0	0	0
ENSMUSG00000089093	Snord11	0.5498	2.016	0	0	0	0	0	0	0.9468	0	0	0.3846	0.4608	0	0	0	0	0	0	0.3682	0.8072	0	0	0	0	0	0	0
ENSMUSG00000067336	Bmpr2	29.84	17.37	10.23	5.483	22.49	20.91	21.46	20.41	26.98	22.39	19.73	19.49	19.34	20.7	17.37	22.76	19.36	17.62	15.55	17.54	15.2	18.85	15.8	21.06	27.19	21.77	25.66	23.37
ENSMUSG00000104052	Gm38125	0	0.01642	0	0	0	0	0.02573	0.1256	0	0	0	0	0	0.02317	0.01149	0	0	0	0	0.008995	0	0	0	0.009628	0	0.01879	0.01694	0
ENSMUSG00000103131	Gm37977	0	0	0	0	0	0	0	0	0	0	0	0	0	0	0	0	0	0	0	0	0	0	0	0	0	0	0	0
ENSMUSG00000041040	Fam117b	62.06	39.22	50.08	36.79	12.58	11.68	11.69	12.1	13.81	13.84	13.47	12.37	12.31	12.76	11.27	11.7	11.37	12.29	9.45	9.811	11.38	10.83	10.84	12.03	16.05	12.93	14.87	14.25
ENSMUSG00000103696	Gm37531	0.03412	0.01042	0.02748	0	0.05945	0.01121	0.01633	0	0	0	0	0	0	0.01961	0.01459	0.01238	0.007872	0	0	0.01142	0	0.02356	0.03155	0.01223	0	0	0.01076	0
ENSMUSG00000026018	Ica1l	21.38	11.48	14.72	9.237	0.07379	0.1044	0.1774	0.2474	0.1823	0.07438	0.0896	0.1296	0.06654	0.03043	0.02264	0.1729	0.04886	0	0	0.01772	0.07771	0.04874	0.02447	0.03794	0.1976	0.03702	0.1001	0.3026
ENSMUSG00000026019	Wdr12	24.02	16.8	20.87	14.39	11.12	12.24	11.14	11.54	14.29	12.98	11.76	11.23	7.451	9.117	8.436	9.45	4.393	4.742	4.86	4.704	3.801	5.399	4.648	5.117	4.065	4.154	4.49	3.531
ENSMUSG00000026017	Carf	8.031	5.285	3.377	2.03	5.741	4.628	5.342	5.337	7.801	5.682	5.657	4.727	4.754	4.951	3.699	4.429	4.009	4.16	3.907	3.986	4.425	4.275	4.276	4.656	5.228	4.216	5.242	3.639
ENSMUSG00000073664	Nbeal1	14.04	5.719	3.749	1.983	12.9	15.36	14.96	13.46	19.62	13.36	13.31	11.31	13.44	15.1	12.46	15.46	17.73	18.05	14.92	17.65	17.23	20.05	17.66	21.33	30.15	23.8	29.75	30.03
ENSMUSG00000049439	Cyp20a1	23.33	21.39	22.08	15.89	41.49	35.91	35.29	39.95	39.42	30.08	32.13	28.54	31.17	30.23	30.85	34.57	24.45	22.27	25.26	23.09	19.97	23.74	24.94	25.37	20.98	23.38	19.25	18.75
ENSMUSG00000103822	6030460B20Rik	0.04365	0.1067	0.09375	0	0.1217	0.0574	0.0418	0.204	0.03758	0.08178	0.1478	0.1527	0.4756	0.2008	0	0.2851	0.04029	0	0.1878	0	0.06409	0.0804	0.04037	0	0.06519	0.1832	0	0
ENSMUSG00000026782	Abi2	66.53	37.83	32.23	18.48	27.73	24.82	24.37	24.17	35.03	33.25	26.96	27.36	35.65	36.22	31.76	40.24	30.09	32.77	26.93	31.06	26.97	31.43	24.97	27.44	20.13	20.51	20.57	20.44
ENSMUSG00000026014	Raph1	29.87	22.73	15.47	10.46	23.69	23.62	23.12	22.88	16.12	12.41	12.24	13.15	11.6	11.22	10.18	10.83	6.491	7.268	5.142	6.448	4.888	5.547	6.068	7.723	5.364	3.324	4.234	4.686
ENSMUSG00000103215	Gm38388	0	0	0	0	0	0	0	0	0	0	0	0	0	0	0	0	0	0	0	0	0	0	0	0	0	0	0	0
ENSMUSG00000088973	Gm23762	0	0	0	0	0	0	0	0	0	0	0	0	0	0	0	0	0	0	0	0	0	0	0	0	0	0	0	0
ENSMUSG00000026012	Cd28	1.428	0.8975	0.7229	0.3635	0.1137	0.3219	0.1758	0.3178	0.3864	0.172	0.2417	0.214	0.171	0.2111	0.1745	0.1036	0	0.04065	0.04389	0.1093	0.2096	0.01879	0.1886	0.1023	0	0.0856	0	0.05183
ENSMUSG00000086795	Gm11579	0	0	0	0	0	0	0	0	0	0	0	0	0	0	0	0	0	0	0	0	0	0	0	0	0	0	0	0
ENSMUSG00000085965	2310016D23Rik	0	0	0	0	0	0	0	0	0	0	0	0	0	0	0	0	0	0	0	0	0	0	0	0	0	0	0	0
ENSMUSG00000104069	Gm37198	0	0	0	0	0	0	0	0	0	0	0	0	0	0	0	0	0	0	0	0	0	0	0	0	0	0	0	0
ENSMUSG00000102549	Gm38137	0.2967	0	0.0354	0.4406	0	0	0	0	0	0	0	0.02306	0	0	0.0282	0	0	0.03285	0	0	0	0.03036	0	0	0	0	0	0
ENSMUSG00000026011	Ctla4	0	0	0	0	0	0	0	0	0	0	0	0	0	0	0	0	0	0	0	0	0	0	0	0	0	0	0.05399	0
ENSMUSG00000026009	Icos	0.4331	0.4458	0.7833	0.474	0.09533	0.08992	0.131	0	0.1766	0.04271	0.1351	0.01595	0.03821	0.1179	0.117	0.04963	0.1262	0.02271	0.09809	0	0	0.04198	0.08432	0.06535	0.2723	0.03189	0	0.05792
ENSMUSG00000102561	Gm37039	0.01858	0	0	0	0	0	0	0	0	0	0	0	0	0	0	0	0	0	0	0	0	0	0.03437	0	0	0	0	0
ENSMUSG00000100893	Gm28083	0	0	0	0	0	0	0	0	0	0	0	0	0	0	0	0	0	0	0	0	0	0	0	0	0	0	0	0
ENSMUSG00000085248	Gm11587	0.1649	0.0504	0	0	0	0	0	0	0	0	0	0	0	0.04741	0	0	0	0	0	0	0	0	0	0	0	0	0	0
ENSMUSG00000085447	9530026F06Rik	0.05178	0.1266	0.0556	0	0	0	0	0	0	0	0	0	0	0	0	0	0	0	0	0	0	0	0	0	0	0	0	0
ENSMUSG00000086408	Gm11588	0	0	0	0	0	0	0	0	0	0	0	0	0	0	0	0	0	0	0	0	0	0	0	0	0	0	0	0
ENSMUSG00000089546	Gm25839	0	0	0	0	0	0	0	0	0	0	0	0	0	0	0	0	0	0	0	0	0	0	0	0	0	0	0	0
ENSMUSG00000100965	Gm28449	0	0	0.09801	0	0	0	0	0	0	0	0	0	0	0	0	0	0	0	0	0	0	0	0	0	0	0	0	0
ENSMUSG00000102168	Gm36943	0	0	0	0	0	0	0	0	0	0	0	0	0	0	0	0	0	0	0	0	0	0	0	0	0	0	0	0
ENSMUSG00000086009	4930587A21Rik	0	0	0	0	0	0	0	0	0	0	0	0	0	0	0	0	0	0	0	0	0	0	0	0	0	0	0	0
ENSMUSG00000052062	Pard3b	9.502	12.24	10.03	5.839	15.36	14.28	15.19	14.6	11.96	10.43	10.9	9.664	7.576	6.902	7.346	7.998	7.063	6.062	5.704	7.077	6.097	7.297	6.528	8.324	8.259	6.442	6.519	6.349
ENSMUSG00000103656	Gm37205	0.01688	0	0	0.02507	0.02353	0.0222	0	0	0.02907	0.01581	0	0	0	0.01941	0.0722	0	0.04674	0	0.01211	0	0	0	0.01561	0.0242	0	0.02361	0	0
ENSMUSG00000104402	Gm38012	0	0	0.04912	0	0.1488	0	0.0292	0	0.01313	0.0857	0	0	0	0.01753	0.01304	0	0	0.04558	0.02187	0.02042	0.02238	0	0	0.02186	0.09108	0	0	0
ENSMUSG00000104081	Gm38278	0	0	0	0	0	0	0	0	0	0	0	0	0	0	0	0	0	0	0.04853	0	0	0	0	0	0	0	0	0
ENSMUSG00000085842	Pard3bos1	0	0	0	0	0	0	0	0	0	0.2981	0.02993	0.07421	0	0.04066	0.03025	0.07699	0	0.03524	0	0	0	0	0.0327	0	0	0	0	0
ENSMUSG00000103002	Gm38075	0	0	0.05391	0	0.14	0	0.04807	0	0.04322	0	0	0	0	0	0	0	0.1853	0.05002	0	0	0	0	0	0	0	0	0	0
ENSMUSG00000085019	Pard3bos2	0	0	0	0	0	0	0	0	0	0	0	0	0.4021	0.03448	0	0	0	0.05976	0.04301	0.04016	0	0.2209	0	0.129	0	0.1678	0	0
ENSMUSG00000102359	Gm38351	0	0	0	0.02724	0	0	0	0	0	0	0.01552	0	0	0.02109	0.03138	0.02662	0	0.03655	0	0	0	0	0	0	0	0	0	0.06991
ENSMUSG00000085400	Pard3bos3	0	0	0	0	0	0	0	0.5842	0.7381	0.9034	0.4081	0.4872	0.3143	0.0308	0.2292	0.2333	0.04945	0.2135	0.2305	0.4305	0.07866	0.6907	0.2973	0.192	1.84	1.724	2.838	3.948
ENSMUSG00000100750	Gm29084	0.06361	0	0.03415	0.04724	0	0	0	0	0.05477	0	0	0	0	0.01829	0	0.02308	0	0	0.02281	0.0213	0.09339	0	0	0.0228	0	0	0.04012	0
ENSMUSG00000025969	Nrp2	43.12	51.39	45.46	40.22	119.5	121.6	121.4	121.2	78.65	77.32	73.59	72.29	54.62	53.65	52.37	57.64	43.82	41.11	39.89	44.66	33.31	33.83	34.44	37.68	30.56	26.01	29.42	26.58
ENSMUSG00000100811	Gm29083	0.252	0.385	0.1353	0.09357	2.547	3.645	2.775	3.533	2.984	2.361	3.04	3.923	3.696	4.238	2.749	2.515	8.491	6.843	8.45	7.13	7.863	9.167	6.584	6.954	6.586	9.783	6.437	4.963
ENSMUSG00000103032	Gm37121	0.8673	0.7508	0.2134	0.4025	2.065	1.568	1.955	1.351	1.353	1.354	1.132	0.6952	0.5603	0.7687	0.7574	0.5507	0.8172	1.368	0.5313	0.5808	0.9019	0.5657	0.6015	0.9972	0.9174	0.6319	0.7521	0.505
ENSMUSG00000100426	Gm4208	0.2121	0	0	0	0	0	0	0	0	0	0	0	0	0	0	0	0	0	0.07605	0	0	0	0.04903	0	0	0	0	0
ENSMUSG00000040865	Ino80d	11.07	8.452	5.49	2.388	11.99	12.8	11.66	11.5	11.28	10.6	10.38	9.27	9.07	9.342	8.318	9.609	8.296	9.212	7.973	8.635	8.262	8.294	7.597	9.31	10.81	9.541	10.95	10.71
ENSMUSG00000104991	Gm44468	0	0	0	0	0	0	0	0	0	0	0	0	0	0	0	0	0	0	0	0	0	0	0	0	0	0	0	0
ENSMUSG00000088953	Gm24942	0	0	0	0	0	0	0	0	0	0	0	0	0	0	0	0	0	0	0	0	0	0	0	0	0	0	0	0
ENSMUSG00000084799	Ino80dos	3.923	3.051	2.585	0.7945	7.768	6.096	6.062	5.972	4.03	4.343	5.509	3.617	3.25	3.665	2.479	4.044	3.662	5.375	2.59	3.284	3.665	3.243	3.628	4.281	6.124	4.303	3.936	2.945
ENSMUSG00000101599	Gm20342	0.9408	0.8478	0.2959	0.3105	1.417	1.543	1.147	1.118	0.7446	0.6855	0.5711	0.6415	0.4938	0.6146	0.4187	0.5138	0.5351	0.5729	0.4055	0.5345	0.3837	0.6213	0.6415	0.7322	0.745	0.7244	0.6832	0.7908
ENSMUSG00000025968	Ndufs1	147.4	97.05	96.76	58.81	89.04	82.52	83.82	90.18	125.6	90.79	90.75	86.85	69.16	75.39	72.92	81.82	59.85	52.65	51.32	51.02	49.09	55.39	53.9	55.09	53.78	48.53	51.66	48.35
ENSMUSG00000077884	Gm24557	0	0	0	0	0	0	0	0	0	0	0	0	0	0.2983	0	0	0	0	0	0	0	0	0	0	0	0	0	0
ENSMUSG00000025967	Eef1b2	647.1	638.3	896.4	1078	444.8	428.1	450.8	429.2	433.4	376.8	377.7	375.3	283.6	309.4	309.8	302.1	183.2	167	184.5	181.9	172.7	170.9	168.1	166.1	174.6	169.8	188.3	177.2
ENSMUSG00000098850	Gm27390	14.96	15.71	9.58	5.456	17.56	13.11	15.33	16.76	4.519	7.129	6.441	7.709	2.859	3.47	4.041	3.047	1.938	5.752	2.258	3.69	0.7705	2.416	1.213	3.95	7.053	3.304	3.31	1.667
ENSMUSG00000064612	Gm26457	10.66	11.58	3.179	4.397	0.8254	6.228	4.536	4.612	4.078	2.773	1.002	3.313	0.9924	1.362	1.013	1.289	2.186	1.77	2.972	0	3.477	2.181	0.5475	1.273	0	0.8282	3.734	0
ENSMUSG00000105060	Gm26457	22.43	11.29	5.668	9.798	1.839	6.94	7.581	10.28	9.089	3.708	2.234	7.384	1.106	2.276	2.258	1.915	3.654	0	0	0	7.749	4.861	1.22	2.837	0	1.846	8.321	0
ENSMUSG00000064602	Snora41	12.25	10.69	4.884	4.677	3.902	10.58	2.68	8.72	5.422	3.278	10.07	4.65	2.932	4.425	4.49	2.793	3.875	0.3486	1.255	2.109	4.623	0.3222	1.618	1.254	2.612	1.958	1.324	0.4445
ENSMUSG00000046856	Gpr1	0.2393	0.1253	0.1468	0.1523	0	0.1349	0.1637	0.1598	0.0883	0	0	0.02391	0	0.07861	0.08773	0.04962	0.1262	0	0	0.02289	0	0.06296	0.2213	0.049	0.4594	0.1913	0.08623	0.04343
ENSMUSG00000094290	Gm27512	0	0	0	0	0	0	0	0	0	0	0	0	0	0	0	0	0	0	0	0	0	0	0	0	0	0	0	0
ENSMUSG00000086730	Platr12	0	0	0	0	0	0	0	0	0	0	0	0	0	0	0	0	0	0	0	0	0	0	0	0	0	0	0	0
ENSMUSG00000102536	1700039I01Rik	0.09642	0	0.2071	0.1432	0.1344	0	0	0	0	0	0	0	0	0	0	0	0	0	0	0	0	0	0	0	0	0	0	0
ENSMUSG00000087561	Gm11608	0	0	0	0.08426	0	0	0	0	0	0.05315	0	0	0	0	0	0	0	0	0	0	0	0	0	0	0	0	0	0
ENSMUSG00000092705	Gm24513	0	0	0	0	0	0	0	0	0	0	0	0	0	0	0	0	0	0	0	0	0	0	0	0	0	0	0	0
ENSMUSG00000027520	Zdbf2	8.678	6.525	5.328	3.75	6.239	6.654	6.96	6.657	6.634	5.565	5.097	4.568	2.253	1.986	1.898	2.316	0.5044	0.3812	0.3018	0.4355	0.1123	0.2466	0.1769	0.1528	0.1387	0.09173	0.1999	0.1736
ENSMUSG00000094214	Gm23448	0.4441	0	0	0	0	0	0	0	0	0	0	0	0	0	0	0	0	0	0	0	0	0	0	0	0	0	0	0
ENSMUSG00000025964	Adam23	28.91	32.87	22.63	16.21	69.92	72.06	69.63	74.85	92.52	84.22	79.76	73.29	33.94	33.23	30.83	38.02	23.29	22.29	19.73	21.86	11.19	13.72	11.58	12.15	11.87	9.282	9.741	9.493
ENSMUSG00000087823	Gm22281	0	0	0	0	0	0	0	0	0	0	0	0	0	0	0	0	0	0	0	0	0	0	0	0	0	0	0	0
ENSMUSG00000115378	FAM237A	0	0	0	0	0	0	0	0	0	0	0	0	0	0	0	0	0	0	0	0	0	0	0	0	0	0	0	0
ENSMUSG00000069085	Dytn	0.2456	0.1896	0.1527	0	0	0	0	0	0.01113	0	0	0	0	0.007431	0	0	0	0	0	0	0	0	0	0	0	0	0	0
ENSMUSG00000025963	Mdh1b	0.2149	0	0.1731	0	0	0.3533	0	0	0	0.02517	0	0.07517	0	0	0	0.0195	0	0	0	0.01799	0	0.04948	0	0	0.04012	0	0.06777	0
ENSMUSG00000025962	Fastkd2	21.1	13.82	12.39	6.027	13.4	14.04	13.31	12.05	19.3	12.47	11.16	10.72	9.586	8.501	9.069	9.276	6.906	7.783	5.729	6.419	7.856	7.263	7.247	7.835	6.287	6.634	7.197	8.087
ENSMUSG00000025961	4933402D24Rik	0.05254	0	0.05642	0.07803	0	0	0	0	0	0.07383	0.02224	0.01838	0	0	0.02247	0	0.07275	0	0	0.01759	0	0.04838	0.1458	0.07532	0.07846	0	0.03313	0.06675
ENSMUSG00000044689	Gm13749	0.0645	0.07883	0.2078	0	0.4945	0.4241	0.2162	0.4522	0.722	0.3928	1.037	0.564	0.2703	0.09271	0.2483	0.2341	0.2977	0.6748	0.4163	0.3671	0.6629	0.8316	1.193	1.156	2.071	1.263	3.091	2.417
ENSMUSG00000025959	Klf7	47.01	23.64	20.14	12.29	30.33	32.7	31.8	26.45	29.17	24.38	27.55	24.24	14.42	16.78	16.07	17.81	20.27	19.67	16.83	17.2	16.16	16.78	16.97	23.13	33.02	27.67	29.15	28.46
ENSMUSG00000097272	Gm26649	0	0	0	0.02146	0	0	0.01384	0	0	0	0	0	0	0.02492	0	0.02097	0	0	0	0	0	0	0	0.01036	0	0	0	0
ENSMUSG00000098487	Mir6899	0	0	0	0	0	0	0	0	0	0	0	0	0	0	1.235	0	0	0	2.07	0	0	0	0	0.5172	0	4.038	0	0
ENSMUSG00000086836	Gm13748	0	0	0	0	0	0	0	0	0	0	0.2068	0	0	0	0	0	0	0	0	0	0	0	0	0	0	0	0	0
ENSMUSG00000101895	Gm28981	0.07171	0	0	0	0	0	0	0	0.06175	0.06718	0	0	0	0	0	0	0	0	0	0.04802	0	0	0	0	0.05355	0	0	0
ENSMUSG00000093228	Gm25748	0	0	0	0	0	0	0	0	0	0	0	0	0	0	0	0	0	0	0	0	0	0	0	0	0	0	0	0
ENSMUSG00000025958	Creb1	58.73	29.1	21.89	12.63	50.42	51.11	47.23	50.01	46.74	34.04	31.86	28.9	26.97	30.7	24.3	27.39	25.71	23.44	21.98	23.72	18.62	22.38	18.79	21.98	24.06	22.67	23.75	24.43
ENSMUSG00000025956	Mettl21a	10.84	10.61	10.71	10.02	11.45	10.06	11.59	10.05	11.08	8.752	10.53	10.7	8.722	8.965	11.12	9.169	10.53	9.409	9.3	9.841	9.079	8.665	8.824	10.03	12.02	10.33	12.41	10.94
ENSMUSG00000101832	Gm28982	0.1804	0.2205	0	0	0.2515	0.2372	0	0	0.3107	0.0845	0.1527	0	0	0.05186	0	0	0.08326	0	0	0.0604	0	0.1661	0	0	0.1347	0	0.1138	0
ENSMUSG00000100437	Gm29152	0	0	0	0	0	0	0	0	0	0	0	0	0.1191	0.0817	0	0.1031	0	0	0	0	0.2086	0	0.2628	0.1019	0	0	0	0
ENSMUSG00000087213	2810408I11Rik	1.829	1.788	1.235	1.785	2.696	2.543	2.502	1.384	1.26	1.077	1.239	1.243	1.007	0.8112	0.5365	0.9482	0.04824	0.1041	0.1874	0.28	0.3069	0	0.04833	0.1498	0	0	0	0
ENSMUSG00000070871	Ccnyl1	13.94	10.02	10.53	8.725	15.02	14.26	12.79	12.78	23.71	17.8	18.42	17.18	14.83	13.38	13.3	16.66	8.551	8.285	7.956	7.338	6.933	6.679	7.062	7.692	6.546	7.712	7.837	7.349
ENSMUSG00000045005	Fzd5	0.5179	0.7135	1.709	1.44	0.9582	1.164	0.8836	1.188	1.475	1.244	1.227	1.139	1.349	1.353	1.128	1.442	1.095	0.835	0.9318	1.129	1.161	0.9798	1.245	1.201	0.703	0.7244	0.9263	0.957
ENSMUSG00000102140	Gm38058	0	0.03877	0.01135	0	0	0	0	0	0	0.009905	0	0	0	0	0	0	0	0	0.007583	0	0	0	0	0	0	0	0	0
ENSMUSG00000051344	Plekhm3	11.54	9.757	8.622	6.873	9.505	11.38	10.78	11.82	12.86	10.78	11.45	11.82	9.233	8.721	7.983	9.775	9.42	8.413	8.154	8.619	8.436	9.073	10.12	9.522	12.65	11.34	11.04	10.38
ENSMUSG00000077471	Gm24788	0	0	0	0	0	0	0	0	0	0	0	0	0	0	0	0	0	0	0	0	0	0	0	0	0	0	0	0
ENSMUSG00000025955	Akr1cl	0.255	0.3116	0.1956	0.05409	0	0.04789	0.1046	0.05674	0	0	0	0	0	0	0	0	0	0	0	0	0	0	0	0	0	0	0	0
ENSMUSG00000070870	Cryge	0	0	0	0	0	0	0	0	0	0	0	0	0	0	0.05982	0	0	0	0	0	0	0	0	0	0	0	0	0
ENSMUSG00000067299	Crygd	0	0	0	0	0	0	0	0	0	0	0	0	0	0	0	0	0.1626	0	0	0	0	0	0	0	0	0	0	0
ENSMUSG00000025952	Crygc	0	0	0	0	0	0	0	0	0	0	0	0	0	0	0	0	0	0	0	0	0	0	0	0	0	0	0	0
ENSMUSG00000073658	Crygb	0	0	0	0.2164	0	0	0	0	0	0	0	0	0	0	0	0	0	0	0	0	0	0	0	0	0	0	0	0
ENSMUSG00000044429	Cryga	0	0.1682	0	0	0	0	0	0	0	0	0	0	0	0	0	0	0	0	0	0	0	0	0	0	0	0	0	0
ENSMUSG00000100846	Gm28845	0.126	0.308	0.3383	0.1871	0	0	0	0	0	0	0	0.04407	0	0	0	0	0	0	0	0	0	0	0	0	0	0	0	0
ENSMUSG00000044816	D630023F18Rik	0.3878	0.3016	0.4164	0.6283	0	0	0	0	0	0.03303	0	0.04932	0	0.02027	0	0.07676	0	0	0	0	0	0	0	0	0	0	0	0
ENSMUSG00000025950	Idh1	383.2	209.3	309.3	205.5	174.3	178.6	169.6	180.1	208.1	164.1	165.5	160.3	159.8	160.3	156.4	170.6	126.4	102	109.5	106.2	97.72	105.9	111.5	124.3	98.39	75.86	82.57	83.22
ENSMUSG00000025949	Pikfyve	22.9	11.7	8.497	5.039	16.45	17.92	15.88	16.63	25.46	21.03	19.84	16.42	18.25	20.8	17.24	21.05	17.66	17.26	15.54	15.9	14.9	17.01	16.4	18.51	19.02	15.35	19.06	16.77
ENSMUSG00000025946	Pth2r	0.6676	0.5563	0.4888	0.6309	0	0.0798	0	0	0.1568	0.1421	0	0.02123	0	0	0.07787	0	0.14	0	0.04352	0.04064	0.1336	0	0	0	0	0	0	0
ENSMUSG00000025945	Crygf	0	0	0	0	0	0	0	0	0	0	0	0	0	0	0	0	0	0	0	0	0	0	0	0	0	0	0	0
ENSMUSG00000015222	Map2	368.6	169.9	178.4	100.6	17.26	18.29	16.35	16.52	7.539	5.754	6.297	6.792	3.165	3.235	3.753	3.779	3.31	2.718	3.256	2.67	2.465	2.811	2.628	3.514	3.077	3.282	4.836	3.757
ENSMUSG00000088850	Gm24729	0	0	0	0	0	0	0	0	0	0	0	0	0	0	0	0	0	0	0	0	0	0	0	0	0	0	0	0
ENSMUSG00000073656	Gm10558	0	0	0	0	0	0	0	0.04331	0	0	0	0	0	0	0	0	0	0	0	0	0	0	0	0	0	0	0	0
ENSMUSG00000065694	Gm25411	0.9176	0	0	0.9085	0	0	0.8786	0	0	0	0	0	0	0	0	0	0	0	0	0	0	0	0	0	0	0	0	0.7771
ENSMUSG00000055567	Unc80	2.793	2.2	1.637	0.9348	0.1234	0.1552	0.2072	0.06128	0.1524	0.2119	0.2747	0.2064	0.08242	0.0735	0.06731	0.0571	0.01816	0.0196	0.09169	0.06586	0.01444	0.0634	0.09094	0.03524	0	0.01376	0.02481	0.04998
ENSMUSG00000103375	Gm37181	0	0.06537	0	0	0	0	0	0	0	0	0	0	0	0.03075	0	0	0	0	0.05753	0	0	0	0	0.01917	0	0	0	0.03397
ENSMUSG00000026005	Rpe	22.33	10.94	12.18	7.341	24.53	23.64	24.88	24.37	20.73	16.84	15.4	12.91	14.23	15.23	13.22	16.31	14.13	14.51	11.66	16.13	9.957	12.62	11.17	12.75	10.34	7.516	8.885	7.736
ENSMUSG00000026004	Kansl1l	14.81	7.597	5.069	3.459	8.006	8.856	8.86	8.947	10.55	6.928	6.779	5.746	6.198	6.495	5.344	6.315	8.395	10.33	8.802	8.04	6.653	9.288	8.862	10.05	13.16	10.59	13	12.45
ENSMUSG00000102559	Gm37570	0.5948	0.4362	0.1437	0.08833	0.3731	0.4106	0.1993	0.3474	0.192	0.3482	0.2265	0.104	0.08723	0.2223	0.1399	0.205	0.2196	0.4297	0.16	0.1394	0.1746	0.2875	0.2888	0.2238	0.4441	0.3744	0.4126	0.2267
ENSMUSG00000102374	Gm38387	0.7885	0.1971	0.09622	0	0.1999	0.3299	0.1201	0.5025	0.2469	0.1679	0.04551	0.163	0.1202	0.1649	0.138	0.1951	0.215	0.3036	0.2313	0.18	0.1842	0.3301	0.08286	0.2184	0.2676	0.3259	0.2938	0.296
ENSMUSG00000102776	Gm38162	0.06028	0	0.01079	0.1194	0.08403	0.07926	0.08658	0.1095	0.2336	0.2917	0.1616	0.1124	0.09262	0.2137	0.1289	0.0802	0.1762	0.1602	0.08646	0.06727	0.0295	0.07401	0.0929	0.1008	0.07501	0.08432	0.1014	0.1915
ENSMUSG00000103706	6820402A03Rik	0.1218	0.08507	0.1121	0	0.07277	0.06864	0	0.08132	0	0.0163	0.01473	0.1096	0.01458	0.09004	0.04466	0.06314	0.08031	0.06936	0.02496	0.01165	0.07664	0.0641	0.06437	0.09978	0.02599	0	0.06584	0.1769
ENSMUSG00000103756	Gm37285	0.8515	1.338	0.1742	0	0.9609	0.3732	1.048	1.769	1.746	0.9116	1.304	0.8509	0.6796	1.049	0.8325	0.5885	0.3743	0.8484	0.7851	0.6245	0.4167	0.5601	1.2	0.7847	0.9688	0.7941	0.2557	0.8242
ENSMUSG00000103382	Gm37755	0	0	0	0	0.02955	0	0.06089	0.03302	0.2372	0.278	0.0897	0.1927	0	0.03656	0.09066	0.06153	0.07825	0.02112	0	0	0	0.09759	0.0588	0.01519	0.09495	0.0593	0.1337	0.2962
ENSMUSG00000103553	Gm38218	0	0.01204	0	0	0	0.01295	0	0.03069	0.05088	0.07381	0.08336	0.04823	0.03302	0.02265	0.01685	0.03574	0.07273	0.02944	0.02119	0.03957	0.02892	0.04535	0.06376	0.05648	0.103	0.01378	0.06211	0.2252
ENSMUSG00000026003	Acadl	60.56	51.82	50.95	37.72	89.69	77.16	79.62	79.52	76.58	64.56	59.94	66.88	56.07	52.88	51.8	58.3	57.29	53.52	53.4	40.74	47.33	47.37	47.34	48.36	59.66	53.21	56.8	58.86
ENSMUSG00000089420	Gm27934	0	0	0	0	0	0	0	0	0	0	0	0	0	0	0	0	0	0	0	0	0	0	0	0	0	0	0	0
ENSMUSG00000077328	Gm25832	0	0	0	0	0	0	0	0	0	0	0	0	0	0	0	0	0	0	0	0	0	0	0	0	0	0	0	0
ENSMUSG00000061816	Myl1	12.3	139.5	15.51	18.56	4.683	2.385	1.48	5.966	0.1735	0.6923	0.3412	0.329	0.4505	0.07725	0.6322	1.121	0.9302	3.548	0.3373	1.395	0.09864	0	0.6213	0.09631	1.204	1.316	1.356	0.6829
ENSMUSG00000026000	Lancl1	37.8	37.64	43.85	55.21	14.45	15.49	15.36	14.38	16.32	16.92	16.86	17.77	15.8	16.54	17.34	15.87	19.17	18.94	18.43	17.52	18.1	18.91	20.76	18.62	20.11	20.65	21.58	21.04
ENSMUSG00000025991	Cps1	0.09977	0.03048	0.06249	0.1729	0	0	0	0.01295	0.03579	0.04673	0.01407	0	0	0	0	0	0.01535	0	0	0	0.02441	0	0	0	0	0.02326	0	0
ENSMUSG00000086204	Gm15668	0	0	0	0	0	0	0	0	0	0	0	0	0	0	0	0	0	0	0	0	0	0	0	0	0	0	0	0
ENSMUSG00000077745	Gm26342	0	0	0	0	0	0	0	0	0	0	0	0	0	0	0	0	0	0	0	0	0	0	0	0	0	0	0	0
ENSMUSG00000095282	Gm22548	0	0	0	0	0	0	0	0	0	0	0	0	0	0	0	0	0	0	0	0	0	0	0	0	0	0	0	0
ENSMUSG00000085075	Gm15669	0	0	0	0	0	0	0	0	0	0	0	0	0	0	0	0	0	0	0	0	0	0	0	0	0	0	0	0
ENSMUSG00000104395	Gm37957	0	0	0	0	0	0	0	0	0	0	0	0	0	0	0	0	0	0	0	0	0	0	0	0	0	0	0	0
ENSMUSG00000096031	Gm23189	0	0	0	0	0	0	0	0	0	0	0	0	0	0	0	0	0	0	0	0	0	0	0	0	0	0	0	0
ENSMUSG00000087329	Gm15671	0	0	0	0	0	0	0	0	0	0	0	0	0	0	0	0	0	0	0	0	0	0	0	0	0	0	0	0
ENSMUSG00000062209	Erbb4	8.116	3.93	2.645	1.715	0.2981	0.2362	0.2621	0.3064	0.7732	0.5688	0.5357	0.5384	2.064	2.08	2.063	2.874	4.208	4.661	3.416	4.02	4.558	5.348	4.097	4.959	2.937	3.912	3.268	3.683
ENSMUSG00000102449	Gm37100	0	0	0	0	0	0	0	0	0	0	0	0.02388	0	0	0	0	0	0	0	0	0	0	0.06313	0	0.05097	0	0	0
ENSMUSG00000080539	Gm25542	0	0	0	0	0	0	0	0	0	0	0	0	0	0	0	0	0	0	0	0	0	0	0	0	0	0	0	0
ENSMUSG00000103307	Gm19335	0	0	0	0.03315	0	0	0	0	0	0	0	0	0	0	0	0	0	0.04448	0	0	0	0	0	0	0	0	0	0
ENSMUSG00000104508	Gm37735	0	0.08029	0	0	0	0	0	0	0	0	0	0	0	0	0	0	0	0	0.02356	0	0	0	0	0	0	0	0	0
ENSMUSG00000103642	Gm37769	0	0	0.02093	0	0	0	0	0	0	0	0	0	0	0	0	0	0	0.01943	0	0	0	0	0.03606	0.01397	0	0	0	0
ENSMUSG00000103809	Gm37061	0	0	0	0	0	0	0	0	0	0	0	0	0	0.01637	0	0	0	0	0	0.01907	0	0	0	0	0	0	0	0
ENSMUSG00000087514	Gm16076	0	0.1176	0	0	0	0	0	0	0	0	0	0	0	0	0	0.06983	0	0	0	0.1933	0	0	0.1779	0	0	0	0	0
ENSMUSG00000099804	Gm28497	0	0	0	0	0	0	0	0	0	0	0	0	0	0	0	0	0	0	0	0	0	0	0	0	0	0	0	0
ENSMUSG00000100354	Gm29113	0	0	0	0	0	0	0.01289	0	0	0	0	0	0	0	0.02302	0	0.01242	0	0	0	0	0	0	0	0	0	0	0
ENSMUSG00000101156	Gm29114	0	0	0	0	0	0	0	0	0	0	0.03117	0	0	0	0	0	0	0	0	0	0	0	0	0	0	0	0	0
ENSMUSG00000025997	Ikzf2	5.083	3.129	2.305	1.258	2.31	2.278	2.326	2.141	2.934	2.275	1.721	1.923	2.051	2.251	1.965	2.418	2.989	3.095	2.417	2.307	2.211	2.445	2.054	3.05	3.514	2.16	3.04	4.042
ENSMUSG00000100815	Gm29112	0	0	0	0	0	0	0	0	0	0	0	0	0	0.01523	0	0	0.02445	0	0	0	0.01944	0	0.0245	0	0	0	0	0
ENSMUSG00000099954	Gm28112	0	0.0301	0	0	0	0	0	0	0	0	0	0	0	0	0	0	0.04547	0	0	0	0.07232	0	0	0	0	0	0	0
ENSMUSG00000103402	Gm37930	0	0	0	0	0	0	0	0	0	0	0	0	0	0	0	0	0	0	0	0	0	0	0	0	0	0	0	0
ENSMUSG00000053153	Spag16	1.168	1.428	0.8363	0.3856	0	0.03414	0.04972	0.08088	0.0447	0.1459	0.02197	0.01816	0	0.01492	0	0.113	0	0	0	0	0	0	0	0	0	0	0	0
ENSMUSG00000089345	Gm22665	0	0	0	0	0	0	0	0	0	0	0	0	0	0	0	0	0	0	0	0	0	0	0	0	0	0	0	0
ENSMUSG00000080524	Gm23879	0	0	0	0	0	0	0	0	0	0	0	0	0	0	0	0	0	0	0	0	0	0	0	0	0	0	0	0
ENSMUSG00000103052	Gm38272	0	0	0	0	0	0	0	0	0	0	0	0	0	0	0	0	0	0	0	0	0	0	0	0	0	0	0	0
ENSMUSG00000104287	Gm37456	0	0	0	0	0	0	0	0	0	0	0	0	0	0	0	0	0	0	0	0	0	0	0	0	0	0	0	0
ENSMUSG00000075952	Gm23422	0	0	0	0	0	0	0	0	0	0	0	0	0	0	0	0	0	0	0	0	0	0	0	0	0	0	0	0
ENSMUSG00000045648	Vwc2l	2.186	1.54	1.077	0.4584	0	0	0.02463	0.02003	0	0	0.03266	0.07197	0	0	0	0	0	0.01281	0	0	0	0	0	0	0.01921	0	0	0
ENSMUSG00000026196	Bard1	2.318	2.543	2.357	1.588	6.143	5.129	4.462	4.92	2.825	3.027	2.963	2.284	0.9097	1.051	0.8448	1.291	0.5198	0.4229	0.1405	0.235	0.1797	0.2104	0.249	0.2398	0.2072	0.04566	0.1544	0.06221
ENSMUSG00000050296	Abca12	0.1164	0.08535	0	0	0.09735	0.06122	0.05573	0.1632	7.536	5.321	4.541	5.373	8.613	7.247	7.985	9.486	1.139	1.044	0.8597	1.021	0.2221	0.4609	0.2045	0.2753	0.1217	0.2279	0.1321	0.05915
ENSMUSG00000026192	Atic	30.87	37.65	51.57	52.7	23.43	24.33	22.42	23.18	23.3	24.66	25.15	25.29	19.79	18.68	20.92	20.15	15.26	15.07	15.43	16.36	18.95	18.75	19.19	19.13	19.25	21.12	19.07	19.02
ENSMUSG00000026193	Fn1	208.9	345.2	225.2	135.2	195.1	179	186.3	172.6	131.9	99.55	162.1	135.8	135.3	116.9	138.1	100.5	114	73.85	62.16	120.4	108.4	46.01	156.3	177.1	135.1	71.92	83.77	104.7
ENSMUSG00000073652	Apol7d	0.8353	0.4712	0.414	0.1908	0.3583	0	0	0	0.166	0	0.1088	0	0.05385	0.03694	0.05496	0.04663	0.05931	0.06402	0	0.1721	0	0	0.1782	0.04605	0.09595	0	0.08104	0
ENSMUSG00000102689	Gm37217	0	0	0	0	0	0	0	0	0	0	0	0	0	0	0	0	0	0	0	0	0	0	0	0	0	0	0	0
ENSMUSG00000099707	Gm8883	0	0	0	0	0	0	0	0	0	0	0	0	0	0	0	0	0	0	0	0	0	0	0	0	0	0	0	0
ENSMUSG00000101211	Gm28818	0.05726	0	0.03075	0	0.1996	0	0	0	0.09861	0	0	0	0	0	0	0	0	0	0	0	0	0	0	0	0	0	0	0
ENSMUSG00000101848	4933417E11Rik	0.1268	0.3615	0.363	0.3765	0	0	0	0	0.07276	0	0	0	0	0	0	0	0	0	0	0.1132	0	0	0.03907	0	0	0.05911	0	0
ENSMUSG00000101764	4930556G22Rik	0	0	0	0	0	0	0	0	0	0	0	0	0	0	0	0	0	0	0	0	0	0	0	0	0	0	0	0
ENSMUSG00000102123	Gm4319	0.3157	0.2205	0.4117	0.2009	0	0	0	0	0	0	0	0	0	0	0	0	0	0	0	0	0	0	0.02085	0	0	0	0	0
ENSMUSG00000039395	Mreg	6.248	2.669	4.538	3.063	1.663	1.941	1.53	1.858	1.184	0.966	0.9584	1.315	0.322	0.5115	0.467	0.4549	0.112	0.02015	0.0435	0.1489	0	0.03724	0.0374	0.02899	0.1208	0.02828	0.204	0.1798
ENSMUSG00000094655	Gm25360	1.693	0	1.298	0	0.3371	0	0	0	0.6246	0.2265	0	0	0.2026	0	0.4137	0.1755	0	0	0	0	0	0	0	0	0	0	0	0.3072
ENSMUSG00000097131	D230017M19Rik	3.949	3.126	2.022	2.826	0.4279	0.8072	0.6466	0.6375	0.4933	0.345	0.5196	0.4437	0.4287	0.4588	0.3676	0.2673	0.3022	0.367	0.3375	0.2329	0.7811	0.3392	0.5109	0.352	0.55	0.7156	0.5678	0.4159
ENSMUSG00000094050	Gm23472	0	0	0	0	0	0	0	0	0.4164	0	0	0	0	0	0	0	0	0	0	0.1619	0	0	0	0	0	0	0	0
ENSMUSG00000093956	Gm24497	0.7254	0	0.5193	0	0	0.3179	0.6946	0.3767	1.249	0	0	0	0	0.278	0	0	0	0.2409	0	0	0	0	0	0.3466	0	0	0	1.229
ENSMUSG00000093843	Gm25939	0.2418	0.591	2.077	0.3591	0	0	0	0	0.6246	0.2265	0.8186	0	0	0	0.2069	0	0	0.2409	0	0	0.355	0.2227	0	0	0.7222	1.015	0.305	1.536
ENSMUSG00000026189	Pecr	3.953	5.923	8.337	7.757	6.363	7.363	7.66	5.644	11.55	9.962	12.15	10.83	6.664	6.033	6.642	5.634	3.952	3.704	4.826	3.907	5.388	4.29	5.352	5.598	6.605	4.871	6.588	5.201
ENSMUSG00000026188	Tmem169	19.24	6.604	9.251	6.435	1.137	0.4022	0.5857	0.5161	0.1536	0.191	0.151	0.1426	0.1709	0.1465	0.1744	0.148	0.1647	0.05079	0.1279	0.03413	0.07484	0.1878	0.2828	0.2375	0.1522	0.107	0.2572	0.3238
ENSMUSG00000026187	Xrcc5	21.64	18.78	19.06	15.44	16.38	15.05	16.06	15.21	21.57	17.71	16.92	16.39	11.39	11.04	11.01	11.45	8.726	7.763	7	7.153	8.412	9.754	8.659	9.056	8.341	9.204	8.823	8.061
ENSMUSG00000039372	38047	7.871	5.232	7.81	6.282	0.02828	0.04001	0.04857	0.0316	0.03493	0.04751	0.07727	0.05676	0	0.05248	0.01735	0.02945	0	0.04043	0	0.01358	0	0	0	0	0	0	0.01279	0
ENSMUSG00000039354	Smarcal1	21.01	26.85	26.72	27.93	20.27	21.68	20.38	23.75	12.56	16.39	16.5	14.92	16	14.27	13.86	13.44	13.34	12.75	12.25	12.99	13.27	12.94	14.55	13.18	13.93	12.61	14.16	13.36
ENSMUSG00000110712	Gm39662	0.3749	0.3665	0.5636	0.2227	0.1045	0	0.0359	0	0.03228	0.03512	0	0	0	0	0	0	0	0	0	0.0251	0	0	0	0	0	0	0	0
ENSMUSG00000039342	Ankar	0	0	0	0	0	0	0	0	0	0	0	0	0	0	0	0	0	0	0	0	0	0	0	0	0	0	0	0
ENSMUSG00000046330	Rpl37a	326.8	772.4	936.1	1330	488.7	448.7	519.5	526.4	426.5	526.9	563.5	561.4	463	457.3	457.7	401.7	310.7	294	318.7	298.1	360.7	279.4	271	288.5	354.8	389.4	374	389.5
ENSMUSG00000039323	Igfbp2	49.86	130.5	122.7	224.4	8.5	7.904	9.855	6.265	5.846	9.155	11.64	12.46	7.611	8.378	9.618	6.308	0.6386	0.9479	1.116	1.708	0.7618	0.3584	0.8398	1.147	0.452	0.3024	0.1636	0.1648
ENSMUSG00000026185	Igfbp5	519.3	1174	811.2	525.1	185.8	162.6	142.2	142.5	71.61	54.03	111.5	59.71	74.37	69.28	75.53	70.87	68.65	47.17	42.87	61.49	89.3	49.62	121.3	134.3	147.6	93.86	89.66	98.03
ENSMUSG00000101968	1700027A15Rik	0	0	0.4668	0	0	0	0	0	0	0	0	0	0	0	0	0	0	0	0	0	0	0	0	0	0	0	0	0
ENSMUSG00000026182	Tnp1	0	0	0	0	0	0	0	0	0	0	0	0	0	0	0	0	0	0	0	0	0	0	0	0	0	0	0	0
ENSMUSG00000102266	Gm38106	0	0	0	0	0	0	0	0	0	0	0	0	0	0	0	0	0	0	0	0	0	0	0	0	0	0	0	0
ENSMUSG00000101112	Gm29185	0.4475	0	0	0	0	0	0	0	0	0	0	0	0	0	0	0	0	0	0	0	0	0	0	0	0	0	0	0
ENSMUSG00000099877	Pinc	0	0.2163	0.09501	0.0438	0	0	0	0	0	0	0.02496	0	0	0	0	0	0	0	0	0	0	0	0	0	0	0	0	0
ENSMUSG00000098697	Gm27315	0	0	0	0	0	0	0	0	0	0	0	0	0	0	0	0	0	0	0	0	0	0	0	0	0	0	0	0
ENSMUSG00000101812	D530049I02Rik	0	0	0	0	0	0	0	0	0	0	0	0	0	0	0	0	0	0	0	0	0	0	0	0	0	0	0	0
ENSMUSG00000100444	C530043A13Rik	0.1532	0.0312	0	0	0	0	0	0.03977	0.02198	0	0	0	0.1284	0.2348	0.1966	0.1853	0.4949	0.9921	1.117	0.5641	1.574	1.175	1.251	0.8783	2.516	1.964	1.095	1.362
ENSMUSG00000100429	Gm29186	0	0	0	0	0	0	0	0	0	0	0	0	0	0	0	0	0	0	0	0	0	0	0	0	0	0	0	0
ENSMUSG00000100301	6030407O03Rik	0.5008	0.6121	0.2988	0.1653	0.2327	0.03658	0.1598	0.3034	0.07186	0.02606	0.1884	0.2725	0.6295	0.5278	0.714	0.6461	2.029	2.689	1.975	1.919	4.003	4.432	3.499	3.589	5.443	6.227	6.913	7.458
ENSMUSG00000101344	Gm29183	0.1169	0	0.3139	0.1736	0.08149	0.2306	0	0	0	0	0	0	0.196	0.2353	0.5001	0.2546	1.187	2.796	1.3	0.6655	1.631	2.207	2	1.886	2.619	2.126	3.76	3.491
ENSMUSG00000088666	Gm25329	0	0	0	0	0	0	0	0	0	0	0	0	0	0	0	0	0	0	0	0	0	0	0	0	0	0	0	0
ENSMUSG00000098504	Mir6351	0	0	0	0	0	0	0.8934	0	0	0	0	0	0	0	0	0	0.8612	0.9297	0.6691	0	0	1.289	2.588	0.3344	2.09	0.6525	0.5884	0
ENSMUSG00000055322	Tns1	19.12	45.06	28.52	26.4	68.1	66.9	73.33	69.83	58.46	77.36	85.37	83.1	93.21	87.72	95.84	81.19	155.2	148	153.8	149.7	194.7	157.4	178.6	184.9	280.2	251.3	346.4	303.5
ENSMUSG00000061815	Rufy4	0.3563	0.4899	0.6934	0.3307	0.4967	0.205	0.1493	0.1388	0.3451	0.2712	0.2827	0.3115	0.3919	0.2816	0.4381	0.404	0.2878	0.2441	0.6228	0.2684	0.2288	0.3486	0.2471	0.2075	0.8978	1.433	1.208	0.7638
ENSMUSG00000026180	Cxcr2	0.1929	0.343	0.2637	0.1563	0.2201	0.2076	0.1008	0.05465	0.07551	0.04929	0.04454	0	0.0588	0	0	0	0	0	0.01258	0	0	0	0	0	0	0	0	0
ENSMUSG00000048480	Cxcr1	0	0.04382	0	0	0	0	0	0	0	0	0	0	0	0	0	0	0	0	0	0	0	0	0	0	0	0	0	0
ENSMUSG00000087820	Mir1928	0	0	0	0	0	0	0	0	0	0	0	0	0	0	0	0	0	0	0	0	0	0	0	0	0	0	0	0
ENSMUSG00000094768	Gm25524	0	0	0	0	0	0	0	0	0	0	0	0	0	0	0	0	0	0	0	0	0	0	0	0	0	0	0	0
ENSMUSG00000006304	Arpc2	238.6	197.8	238	195.8	180.3	167.7	173.1	166.4	206.8	173.8	175.9	173.9	172.6	166	168.5	181.8	151	147.2	147.4	136.4	160	161.9	168.6	158.2	184.2	174.6	176.1	183.2
ENSMUSG00000064272	Gpbar1	0	0	0	0	0	0	0	0.1338	0	0	0	0	0	0	0	0	0	0	0	0	0.06307	0	0	0	0	0	0	0
ENSMUSG00000006299	Aamp	41.87	102.5	106	141.8	64.05	70.36	75.66	62.45	54.09	91.17	97.07	97.88	87.59	82.42	94.3	71.21	72.28	72.73	82.9	82.27	95.02	80.87	89.1	81.72	85.01	101.4	103.5	102.7
ENSMUSG00000101503	Gm28364	0	0	0	0	0	0	0	0	0	0	0	0	0	0	0	0	0	0	0	0	0	0	0	0	0.2065	0	0	0
ENSMUSG00000026179	Pnkd	16.69	31.32	34.52	43.58	18.33	18.56	21.93	17.78	19.7	27.28	27.27	29.03	35.03	33.9	33.43	27.5	36.98	36.74	39.02	37.79	39.34	35.39	32.93	33.55	33.43	37.27	36.01	37.72
ENSMUSG00000103013	Gm37503	0	0	0	0	0.6055	0	0	0.2255	0	0.1356	0	0	0.1213	0.5826	0.3716	0.2101	0.2673	0.2885	0.2077	0.1939	0	0.4	0.6694	0.9339	0.2162	0	0.1826	0
ENSMUSG00000006301	Tmbim1	6.304	8.359	7.567	8.824	30.19	27.18	28.05	29.92	35.47	34.74	35.38	37.36	65.44	57.75	55.79	62.28	82.6	85.55	91.51	87.71	110.9	106.5	103.6	101.6	121.1	119.1	114.7	114.4
ENSMUSG00000099931	Gm29358	0.09311	0.3869	0.02	0.02766	0.3375	0.3918	0.3031	0.3191	1.235	1.43	1.135	1.381	1.342	1.081	1.02	1.243	1.547	1.893	1.349	1.372	1.531	1.938	2.067	1.869	3.003	3.308	4.439	4.755
ENSMUSG00000103403	Gm37931	0.06446	0.01969	0	0.0718	0.337	0.02119	0.108	0.1004	0.4717	0.7246	0.5592	0.3156	0.4997	0.667	0.4136	0.2339	0.9222	1.349	0.5432	0.3992	0.9226	1.217	0.76	0.8431	1.251	1.398	2.053	1.167
ENSMUSG00000073650	Catip	0.3273	0.2222	0.5076	0.27	0.3042	0.4782	0.1393	0.05665	0.1252	0.1363	0.4617	0.2289	0.06095	0.2509	0.1867	0.2639	0.1678	0.4711	0.4433	0.3653	1.014	0.9711	0.7734	0.8341	0.706	0.6104	0.9632	1.109
ENSMUSG00000026177	Slc11a1	2.865	7.649	6.275	9.183	3.364	3.47	2.455	2.173	2.175	1.836	2.17	3.481	3.349	2.146	3.193	2.353	1.949	1.728	1.757	2.424	2.933	2.014	2.998	5.134	3.547	4.377	4.422	4.023
ENSMUSG00000026176	Ctdsp1	19.72	39.8	35.44	46.38	52.68	50.81	56.01	55.3	37.41	54.71	54.1	56.36	53.91	47.24	50.06	45.24	48.46	46.73	53.14	52.92	60.09	52.04	55.02	54.48	60.99	65.01	67.82	67.53
ENSMUSG00000065468	Mir26b	0	0	0	0	0	0	0	0	0	0	0	0	0	0	0	0	0	0	0	0	0	0	0	0	0	0	0	0
ENSMUSG00000026175	Vil1	0.07485	0	0.3617	0.1667	0	0	0.1075	0	0	0.1052	0	0.05236	0.2196	0.06455	0.06403	0.08148	0.2073	0.2983	0.1879	0.1504	0.3297	0.3791	0.3115	0.3755	0.6148	0.4188	0.7553	0.4755
ENSMUSG00000033364	Usp37	22.25	18.21	14.88	8.466	22.24	24.25	22.19	23.5	18.91	16.68	14.86	13.81	10.78	11.48	10.6	12.78	8.845	8.771	8.066	9.282	6.215	7.628	7.617	9.069	9.311	8.914	9.117	7.922
ENSMUSG00000103227	Gm37733	0.01559	0.07623	0	0	0.06521	0	0.1194	0.02429	0	0.02921	0.03959	0	0	0	0	0.03395	0.02878	0	0.03355	0.01044	0.06867	0	0	0.0447	0.02328	0.08724	0	0
ENSMUSG00000026174	Cnot9	60.8	53.28	68.65	66.39	43.89	44.46	42.73	37.88	41.48	33.83	34.42	30.93	25.17	22.3	21.65	25.3	14.91	14.37	12.75	13.18	12.53	10.4	12.41	13.62	12.06	11.77	11.05	11.92
ENSMUSG00000026173	Plcd4	3.558	1.525	2.082	1.528	0.04701	0	0.01615	0.02627	0	0.0158	0.02854	0.03538	0	0.03878	0.01442	0.01224	0.07782	0.0504	0.08465	0.1468	0.2228	0.1863	0.1091	0.1209	0.1763	0.1179	0.2127	0.08569
ENSMUSG00000026135	Zfp142	6.919	10.71	8.818	5.9	8.771	10.27	9.72	9.787	8.085	7.203	8.391	6.835	7.671	6.863	6.171	6.422	6.045	5.796	6.067	6.205	5.582	4.989	5.256	5.716	6.018	5.77	6.749	6.581
ENSMUSG00000093155	Gm25035	0.5998	0	0	0	0	3.155	0	0	0	0	0	0	0	0	1.026	0	0.5536	0	1.29	0.8033	0	0	0	0	0	0	0	1.524
ENSMUSG00000026172	Bcs1l	14.64	16.99	16.66	21.25	10.56	10.27	10.31	9.019	8.289	6.654	5.983	6.734	7.955	7.354	7.804	7.915	6.525	6.507	7.628	7.461	4.991	5.828	5.696	7.19	4.122	6.31	6.793	3.892
ENSMUSG00000026171	Rnf25	46.99	68.01	70.31	66.66	40.25	49.26	42.8	39.87	34.71	36.6	40.29	37.54	33.21	27.01	29.83	26.47	24.14	21.38	24.25	23.23	27.14	21.86	24.76	23.22	31.39	26.12	28.46	25.06
ENSMUSG00000033276	Stk36	6.467	9.978	6.773	8.535	2.879	2.568	3.342	2.743	1.268	1.155	1.816	1.668	2.012	1.555	1.712	1.243	0.9013	1.308	1.584	1.04	1.41	0.8255	1.229	1.124	1.124	0.5822	1.11	1.078
ENSMUSG00000033257	Ttll4	39.87	41.08	33.89	19.58	44.26	43.22	41.35	45.96	36.52	29.69	29.72	30.12	19.34	19.92	18.92	21.85	14.15	12.34	12.95	13.4	10.92	11.93	11.52	14.53	17.07	13.12	15.52	16.55
ENSMUSG00000026170	Cyp27a1	3.963	7.189	5.062	5.019	2.094	1.646	1.478	2.08	2.012	1.329	1.307	2.13	3.287	3.454	3.319	3.179	9.05	9.021	7.899	8.241	14.45	7.914	13.27	16.27	33.7	18.15	24.73	26.24
ENSMUSG00000006542	Prkag3	0.1895	1.853	0.3306	0.3166	0.2311	0.1869	0.2948	0.2214	1.55	2.152	1.804	1.905	0.1588	0.1634	0.2026	0.1031	0.3498	0.0472	0.1868	0.0793	0.1391	0.1527	0.219	0.2886	0.6013	0.09939	0.239	0.3611
ENSMUSG00000098351	Gm27507	0	0	0	0	0	0	0	0	0	0	0	0	0	0	0	0	0	0	0	0	0	0	0	0	0	0	0	0
ENSMUSG00000033227	Wnt6	5.372	7.923	7.89	13.25	18.2	17.98	19.39	19.52	14.35	18.68	17.74	16.8	8.9	7.756	9.613	7.841	10.29	7.906	10.58	11.51	12.24	8.813	11.19	11.9	13.69	10.28	16.55	15.88
ENSMUSG00000099472	Gm29539	0	0	0.06543	0	0	0	0.05834	0	0.4197	0.3425	1.083	0.7672	0.1532	0.07006	0.1042	0.3095	0.1125	0.2428	0.1748	0.0408	0.2683	0.1683	0	0.131	0	0.2557	0	0.4644
ENSMUSG00000026167	Wnt10a	0.119	0.1818	0.1278	0.08839	0.04148	0.03913	0	0	0.6405	0.3345	0.2015	0.3331	0.424	0.1882	0.1273	0.2591	0.3845	0.0593	0.2561	0.3587	0.3932	0.08221	0.3302	0.3413	1.511	0.5828	1.389	1.815
ENSMUSG00000089964	Gm16582	0	0	0	0	0	0	0	0	0	0	0	0	0	0	0	0	0	0	0	0	0	0	0	0	0	0	0	0
ENSMUSG00000090071	Cdk5r2	10.1	9.801	14.26	18.48	0.161	0.06509	0.1106	0.2056	0.05683	0.03091	0.06983	0.08079	0.04148	0.05692	0.07058	0.03592	0.06092	0	0.02367	0.0442	0.04845	0.01519	0.01526	0	0.02464	0.06924	0	0.1677
ENSMUSG00000055197	Fev	0	0	0.1035	0	0	0	0	0	0	0	0	0	0	0	0	0	0	0	0	0	0	0	0	0	0	0	0	0
ENSMUSG00000006546	Cryba2	0.05622	0.1374	0.3018	0.167	0	0	0	0	0	0	0	0	0	0	0	0	0.1038	0.1681	0.2016	0.07529	0.4127	0	0.104	0.1612	0	0	0.2127	0.4285
ENSMUSG00000065616	Mir375	0	0	0	0	0	0	0	0	0	0	0	0	0	0	0	0	0	0	0	0	0	0	0	0	0	0	0	0
ENSMUSG00000047021	Cfap65	0.04231	0.02586	0.05679	0	0.04424	0	0	0	0.009108	0	0	0	0.01773	0.006081	0	0.007677	0	0	0	0	0	0.01948	0.009782	0	0.06319	0	0	0
ENSMUSG00000089653	Gm15841	0	0	0	0	0	0	0	0	0	0	0	0	0	0	0	0	0	0	0	0	0	0	0	0	0	0	0	0
ENSMUSG00000006538	Ihh	0.07194	0.3224	0.103	0.1424	0.03343	0.09459	0.1378	0.03735	0.02065	0.04493	0.0203	0.03355	0	0.05514	0.06154	0.0174	0.1771	0.02389	0.03439	0.08028	0.1056	0.06625	0	0.1203	0.07162	0.2013	0.121	0
ENSMUSG00000103145	Gm37744	0	0	0	0	0	0	0	0	0	0	0	0	0	0	0	0	0	0	0	0	0	0	0	0	0	0	0	0
ENSMUSG00000026162	Nhej1	7.188	12.12	11.44	15.71	6.68	6.301	7.911	7.336	8.678	4.257	5.035	6.588	10.18	6.365	5.089	6.356	9.761	7.985	5.332	5.975	6.914	5.782	7.564	7.165	8.513	7.859	5.002	5.563
ENSMUSG00000026205	Slc23a3	0.1942	0.03956	0	0	0	0.04256	0.03099	0.1008	0.05573	0	0.02739	0	0.08137	0.01861	0.05537	0.1409	0.02987	0.09674	0.04642	0	0.04751	0.05961	0.05986	0.06959	0.145	0.04527	0.1225	0.08223
ENSMUSG00000033159	Cnppd1	33.51	42.66	43.1	52.7	24.15	22.13	24.83	23.81	31.91	43.18	39.24	42.09	55.78	54.34	52.61	51.59	54.65	54.36	63.53	55.21	60.55	53.96	54.26	48.98	56.86	68.79	69.28	68.68
ENSMUSG00000049339	Retreg2	48.52	81.01	81.01	121.2	47.81	49.53	56.02	51.6	35.16	45.7	47.79	41.44	55.92	46.23	49.59	47.45	52.03	46.55	51.68	52.15	58.14	51.6	51.97	55.07	61.64	66.61	65.33	65.08
ENSMUSG00000026197	Zfand2b	8.65	20.17	18.95	29.33	11.57	14.2	13.84	12.85	8.093	13.58	17.82	16.44	18.52	14.89	17.54	12.08	16.52	18.28	18.9	17.78	23.49	17.04	22.56	18.17	17.1	20.49	21.63	20.33
ENSMUSG00000026198	Abcb6	11.49	15.3	17.43	20.77	12.47	12.86	13.63	12.98	16.24	17.08	18.89	17.04	11.11	10.67	10.69	11.26	7.161	6.205	6.399	6.234	8.393	6.43	6.74	6.468	5.488	4.627	6	4.928
ENSMUSG00000099519	Gm29253	6.957	10.74	11.23	15.17	9.021	8.869	9.291	8.816	9.221	10.24	12	11.59	8.687	8.639	8.89	7.618	6.316	6.747	7.883	6.988	8.736	6.268	7.087	6.999	5.775	7.496	7.271	7.515
ENSMUSG00000033124	Atg9a	12.6	22.37	18.96	26.91	16.51	18.06	18.4	17	12.57	17.41	20.86	20.37	17.81	18.48	18.96	15.24	15.48	16.95	20.81	19.78	21.72	15.63	17.75	18.8	16.81	21.05	21.68	22.09
ENSMUSG00000026199	Ankzf1	9.063	15.98	11.96	9.413	11.25	9.918	10.38	9.116	6.53	6.511	7.439	6.916	7.543	7.361	6.326	5.75	6.338	6.694	6.97	6.847	8.002	8.483	6.584	7.223	10.76	9.516	12.71	10.41
ENSMUSG00000026200	Glb1l	18.45	20.72	13.71	12.11	16.8	14.65	14.4	16.09	14.85	13.63	13.69	13.15	15	14.36	12.86	15.32	13.25	15.37	13.11	13.85	15.31	11.87	13.52	12.13	14.89	10.54	10.49	9.985
ENSMUSG00000099204	Gm27943	3.981	5.839	1.283	3.548	2.22	2.618	1.525	1.24	1.028	3.357	1.348	0.8355	2.002	1.602	1.362	2.6	2.572	1.587	4.854	1.333	0.5845	4.4	1.473	1.998	4.162	3.898	3.515	2.529
ENSMUSG00000026201	Stk16	67.59	78.01	95.25	105.1	62.17	63	58.14	60.38	44.4	42.98	45.61	49.91	44.79	42.55	43.78	43.09	34.64	32.81	40.67	38.83	35.28	35.38	36.67	38.27	29.98	27.39	33.42	29.08
ENSMUSG00000026202	Tuba4a	6.417	14.23	13.1	24.18	0.4969	0.9375	0.7965	0.8638	0.4092	0.7421	0.9387	0.665	1.029	1.161	0.9149	0.5462	0.7312	1.105	0.8806	0.7692	1.337	0.9483	1.172	1.788	1.952	2.549	2.048	3.07
ENSMUSG00000096094	A630095N17Rik	0	0.1999	0	0	0	0	0	0	0	0	0	0	0	0	0	0	0	0	0	0	0	0	0	0	0	0	0	0
ENSMUSG00000026203	Dnajb2	28.19	34.45	44.74	48.74	24.25	23.32	23.45	26	18.97	21.23	22.34	20.97	40.86	35.93	39.92	35.12	57.17	57.62	67.37	65.83	67.09	66.25	67.81	58.52	76.38	76.82	74.02	82.15
ENSMUSG00000026204	Ptprn	12.33	21.41	19.64	30.81	0.6977	0.4786	1.307	1.418	0.1959	0.8525	0.3466	1.878	1.335	1.229	0.7006	1.222	1.848	2.04	1.566	1.889	2.605	1.886	1.725	1.924	5.368	7.001	7.461	8.035
ENSMUSG00000101840	Gm28294	0	0	0	0	0	0	0	0	0	0	0	0.1674	0	0	0	0	0	0	0	0	0	0	0	0	0	0	0	0.152
ENSMUSG00000033061	Resp18	33.94	31.09	50.02	53.97	0	1.52	1.107	0.5146	0.1422	0.851	0.6291	0.8666	0.6229	0.1899	0.212	0.5394	0.1525	0.1646	0.4146	0.1659	0.1212	0.3803	0	0.296	0.74	0.8087	0.9375	0.9443
ENSMUSG00000100556	Gm28902	0	0	0	0	0	0	0	0	0	0	0	0	0	0	0	0	0	0	0	0	0	0	0	0	0	0	0	0
ENSMUSG00000026209	Dnpep	32.62	61.28	69.43	103.8	40.48	39.98	46.77	40.52	22.81	33.81	39	38.77	36.23	36.28	42.95	30.22	31.85	32.4	38.98	37.73	45.35	36.27	42.13	41.81	35.31	34.58	36.49	36.24
ENSMUSG00000026208	Des	1.461	35.57	7.204	10.49	1.372	1.686	1.056	1.904	0.7701	1.508	1.136	1.71	2.374	1.44	1.479	1.58	3.963	3.179	4.554	3.174	5.822	4.393	6.838	4.979	6.1	9.092	4.889	6.78
ENSMUSG00000085653	Gm15179	0	0.09134	0.08025	0	0	0	0	0	0	0	0	0	0	0	0	0	0	0	0	0	0	0	0.06911	0	0	0	0.09426	0
ENSMUSG00000026207	Speg	7.45	18.69	12.77	17.64	6.886	7.523	7.863	9.81	1.347	1.909	2.63	2.491	1.38	0.9466	1.373	1.464	0.9878	0.7383	1.122	1.061	1.722	0.7581	1.256	0.9293	1.229	1.353	1.35	1.438
ENSMUSG00000086053	Gm15178	0	0	0	0	0	0	0	0	0	0	0	0	0	0	0	0	0	0	0	0	0	0	0	0	0	0	0	0
ENSMUSG00000033021	Gmppa	20.21	50.13	42.81	54.02	43.47	45.75	48.11	45.18	28.59	40.83	48.26	51.31	40.28	41.73	44.29	34.17	30.65	33.25	33.57	31.96	34.24	29.07	39.75	32.33	31.89	29.26	28.38	31.5
ENSMUSG00000033007	Asic4	2.754	6.753	7.518	10.75	0.02509	0.02367	0.0517	0	0	0.05058	0	0.03777	0.01508	0.03104	0	0.02612	0.08307	0.07174	0.01291	0.0241	0.1057	0	0.01664	0.0387	0.1075	0.02518	0.1135	0.2744
ENSMUSG00000102605	Gm37264	0.2107	0.1545	0.1131	0.1252	0.3818	0.1662	0.0807	0.1313	0.1088	0.05921	0.1962	0.02948	0.03531	0.03634	0	0	0.0389	0.06298	0.04533	0	0	0	0	0.0151	0	0	0	0
ENSMUSG00000032997	Chpf	2.509	12.04	7.577	14.43	12.91	16.5	18.9	14.61	6.075	17.07	25.69	24.63	14.09	14.84	18.85	8.708	10.13	13.01	15.78	15.83	17.56	10.48	14.48	11.33	6.254	9.184	10.21	10.43
ENSMUSG00000026211	Obsl1	15.54	66.08	35.76	45.13	34.68	40.02	41.57	38.57	12.37	20.75	26.64	21.64	18.09	19.09	21.86	14.49	10.35	11.29	10.23	13.48	10.2	5.986	11.07	9.301	4.416	5.055	4.558	5.754
ENSMUSG00000051703	Tmem198	2.196	5.287	5.217	10.43	0.7885	0.6563	0.9877	0.5702	0.487	1.122	1.014	1.187	0.725	0.746	0.6262	0.5554	0.5835	0.6962	0.5488	0.8912	0.9281	0.1226	0.3692	0.4054	0.5466	1.024	0.5875	0.8032
ENSMUSG00000032968	Inha	2.474	7.692	4.136	4.79	1.44	0.9058	0.9894	1.902	0.8627	1.819	2.279	1.796	1.338	1.332	2.143	1.023	1.474	1.466	1.235	1.195	1.195	1.211	1.621	0.8528	1.59	1.402	1.501	2.069
ENSMUSG00000026213	Stk11ip	14.7	27.89	26.17	31.39	17.85	16.37	17.41	16.9	11.92	15.81	16.08	17.08	13.41	13.43	14.27	12.74	9.328	9.509	11.65	10.87	13.12	10.26	12.53	11.2	15.8	15.71	18.82	17.93
ENSMUSG00000006576	Slc4a3	11.52	27.66	15.69	19.12	9.421	10.12	9.784	8.85	4.517	7.64	9.617	8.782	7.219	7.797	8.074	5.037	8.352	7.693	8.888	8.805	11.1	9.43	10.61	9.326	11.6	12.4	13.7	11.96
ENSMUSG00000099996	Gm29065	0	0	0	0	0	0	0	0	0	0	0	0	0	0	0	0	0	0	0	0	0	0	0	0	0	0	0	0
ENSMUSG00000100827	Gm29069	0	0	0	0	0	0	0	0	0	0	0	0	0	0	0	0	0	0	0	0	0	0	0	0	0	0	0	0
ENSMUSG00000100553	Gm17751	0.0256	0.03129	0	0	0	0	0	0	0	0	0	0	0	0	0	0	0	0	0	0	0	0	0	0	0	0	0	0
ENSMUSG00000098611	Mir6343	0	0	0	0	0	0	0	0	0	0	0	0	0	0	0	0	0	0	0	0	0	0	0	0	0	0	0	0
ENSMUSG00000100534	Gm816	0	0	0	0.1396	0	0	0	0	0	0	0	0	0	0	0	0	0	0	0	0	0	0	0	0	0	0	0	0
ENSMUSG00000102904	Gm38265	0	0	0	0	0	0	0	0	0	0	0	0	0	0	0	0	0	0	0	0	0	0	0	0	0	0	0	0
ENSMUSG00000089326	Gm25974	0	0	0	0	0	0	0	0	0	0	0	0	0	0	0	0	0	0	0	0	0	0	0	0	0	0	0	0
ENSMUSG00000026235	Epha4	27.71	18.4	14.05	7.634	6.639	6.05	4.909	5.528	3.717	3.754	4.808	4.304	3.777	4.553	3.97	4.23	4.321	4.638	4.103	3.948	5.348	4.995	5.914	6.653	5.682	6.02	6.688	6.102
ENSMUSG00000099141	Mir6352	0	0	0	0	0	0	0	0	0	0	0	0	0	0	0	0	0	0	0	0	0	0	0.7363	0	0	0	0	0
ENSMUSG00000101849	Gm28386	0.07493	0.1526	0.08046	0.1484	0	0.03284	0	0	0.02151	0.09359	0.06342	0.06989	0.02093	0.08616	0.02137	0	0	0	0	0	0.03667	0	0	0	0	0	0	0
ENSMUSG00000065215	Gm26263	0	0	0	0	0	0	0	0	0	0	0	0	0	0	0	0	0	0	0	0	0	0	0	0	0	0	0	0
ENSMUSG00000102052	Gm28387	0	0	0	0	0	0	0	0	0	0	0	0	0	0	0	0	0	0	0	0	0	0	0	0	0	0	0	0
ENSMUSG00000004872	Pax3	3.595	2.554	2.666	2.398	0.227	0.1606	0.09094	0.2113	0.05841	0.02542	0.08038	0.09491	0.02274	0.0078	0.04643	0.03938	0.01252	0	0	0	0	0.01249	0	0.009724	0	0	0	0
ENSMUSG00000032908	Sgpp2	1.096	0.409	0.7683	0.7198	0.2252	0.0607	0.1105	0.1618	0.03974	0.01081	0.03907	0.05651	0	0.006635	0.03949	0.08375	0.948	0.7704	0.96	0.8114	0.9488	1.573	1.345	1.381	2.171	2.76	2.765	2.536
ENSMUSG00000099561	Gm28410	0	0	0.171	0	0	0	0	0	0	0	0	0	0	0	0	0	0	0.06347	0	0	0	0	0	0	0	0	0	0
ENSMUSG00000102945	Gm37884	0	0	0	0	0	0	0	0	0	0	0	0	0	0	0	0	0	0	0	0	0	0	0	0	0	0	0	0
ENSMUSG00000026245	Farsb	94.65	71.95	82.33	67.74	56.57	55.57	51.16	47.07	53.84	41.51	42.89	38.57	39.66	35.84	41.53	40.21	31.97	31.48	30.93	29.62	32.45	37.83	33.51	36.16	31.13	28.46	28.84	29
ENSMUSG00000104018	4833412K13Rik	1.28	0.458	0.1341	0.6493	0.9577	0.6159	0.4784	0.1459	0.4033	0.3218	0.3964	0.4587	0.2094	0.5924	0.1603	0.4306	0.2018	0.8712	0.1792	0.46	0.1375	0.4313	0.2888	0.5595	1.352	0.6989	0.7877	0.5554
ENSMUSG00000090486	BC035947	0.3958	0.09302	0.2452	0.04521	0	0	0	0	0	0	0	0	0	0	0	0	0	0	0	0	0	0	0.02815	0	0.04546	0	0	0.01934
ENSMUSG00000012187	Mogat1	0	0.3533	0.1242	0	0	0	0	0	0.3982	0	0	0.08089	0.1938	0.133	0.1484	0	0.05337	0	0.08293	0.1161	0	0.05324	0.05346	0.1658	0.259	0.3235	0.1458	0.2204
ENSMUSG00000099364	5730419F03Rik	0.02208	0.1889	0	0	0	0	0	0	0	0	0	0	0	0	0	0	0	0	0	0	0	0	0	0	0	0	0	0
ENSMUSG00000100562	Gm29611	0	0	0	0	0	0	0	0	0	0	0	0	0	0	0	0	0	0	0	0	0	0	0	0	0	0	0	0
ENSMUSG00000032883	Acsl3	46.89	32.34	20.74	13.44	44.33	42.49	34.08	40.89	59.54	39.46	43.26	39.2	69.87	73.89	55.89	68.8	65.13	76.49	70.05	68.56	80.13	93.69	99.39	101.2	54	55.21	44.45	48.21
ENSMUSG00000079470	Utp14b	4.186	2.262	1.477	0.9535	3.685	4.736	4.08	4.546	5.851	4.71	4.841	3.861	4.947	5.436	3.944	4.593	3.348	3.705	2.637	2.97	3.917	4.1	4.95	5.133	2.453	2.403	2.587	2.818
ENSMUSG00000099706	Gm29536	0	0	0	0	0	0	0	0	0	0	0	0	0	0	0	0	0	0	0	0	0	0	0	0	0	0	0	0
ENSMUSG00000047330	Kcne4	4.815	4.091	3.55	2.516	1.239	0.8966	0.8904	0.5472	0.338	0.09679	0.5072	0.2891	0.2771	0.4277	1.061	0.6148	1.163	0.7412	0.8743	1.135	0.5764	0.7992	2.255	1.733	1.605	1.705	1.46	0.9713
ENSMUSG00000101324	Gm29187	0.2011	0	0	0.09955	0	0.08814	0	0	0.05771	0	0	0	0.05618	0	0.05734	0	0.1237	0	0	0.04488	0	0	0	0	0	0	0	0.2555
ENSMUSG00000050711	Scg2	12.25	8.13	10.43	8.29	0.3997	0.05027	0.4576	0.2978	0	0.07163	0.178	0.1738	0	0.02198	0.06541	0	0.05293	0	0.01371	0.0512	0	0.1232	0	0.0137	0.1142	0	0.09644	0.04857
ENSMUSG00000077782	Gm24160	0	0	0	0	0	0	0	0	0	0	0	0	0	0	0	0	0	0	0	0	0	0	0	0	0	0	0	0
ENSMUSG00000054702	Ap1s3	0.2948	0.2402	0.4924	0.2432	0	0.04307	0	0	0.0282	0.3068	0.05545	0.1146	0.1098	0.01883	0.1961	0.07131	0.06047	0	0.04698	0.02193	0	0	0.1212	0.04695	0.04891	0.04582	0.04131	0
ENSMUSG00000102235	Gm37886	0	0	0	0	0	0	0	0	0	0	0	0	0	0	0	0	0	0	0	0	0	0	0	0	0	0	0	0
ENSMUSG00000073643	Wdfy1	22.25	19.85	12.51	8.612	18.17	20.61	16.49	20.42	17.21	17.4	15.22	16.3	11.01	12.11	11.44	11.25	8.644	8.795	6.164	7.903	7.195	10.28	8.47	9.048	12.22	9.224	10.26	9.779
ENSMUSG00000104497	Gm10555	0	0	0	0	0	0	0	0	0	0	0	0	0	0	0	0	0	0	0	0	0	0	0	0	0	0	0	0
ENSMUSG00000026248	Mrpl44	17.73	25.87	32.92	32.21	21.14	25.68	23.45	22.69	20.3	20.02	21.88	17.94	14.29	14.36	13.83	14.14	10.56	9.251	11.25	9.862	8.578	7.15	8.734	9.609	9.204	10.92	9.54	6.915
ENSMUSG00000026249	Serpine2	113.7	155.3	145.9	144.5	173	182.3	181	172.8	419.1	398.4	399.8	394.1	229.2	243.2	220.2	255.6	115.7	121.6	121.2	121.1	112.6	126.7	118.4	107.3	80.68	89.25	67.88	82.96
ENSMUSG00000096297	Gm23934	0	0	0	0	0	0	0	0	0	0	0	0	0	0	0	0	0	0	0	0	0.6337	0	0	0.3094	0.6446	0	0	0.5484
ENSMUSG00000102518	Gm38339	0	0	0	0	0	0	0	0	0	0	0	0	0	0	0	0	0	0	0	0	0	0	0	0	0	0	0	0
ENSMUSG00000099552	9830004L10Rik	0	0	0	0	0	0	0	0	0	0	0	0	0	0	0	0	0	0	0	0	0	0	0	0	0	0	0	0
ENSMUSG00000043230	Fam124b	0.4902	0.5045	0.5264	0.2299	0.8632	0.7803	0.9388	0.6431	0.3777	0.29	0.4804	0.2707	0.3892	0.2967	0.06622	0.2996	0.381	0.1543	0.4811	0.3801	0.2651	0.1663	0.09544	0.07397	0.03853	0.03609	0.03254	0.09834
ENSMUSG00000101257	2310015K22Rik	0	0	0	0.04695	0	0	0	0	0	0	0	0.04422	0	0	0	0	0	0	0	0.02117	0	0	0.05846	0	0.09441	0	0	0
ENSMUSG00000103404	Gm37932	0.03957	0	0	0	0	0	0	0	0	0	0.06699	0	0	0.0455	0	0	0	0.03943	0	0.053	0	0	0	0.1135	0	0	0	0
ENSMUSG00000004364	Cul3	151.6	68.38	59.14	29.27	91.78	97.23	87.41	85.39	133.9	116.6	101.5	101	95.79	96.67	90.56	108.1	90.67	88.7	84.12	85.55	81.97	98.64	82.88	90.34	86.51	81.77	89.32	89.38
ENSMUSG00000103076	Gm37902	0.4116	0.03354	0.1179	0.08151	0.1148	0.7577	0.2628	0.4702	0.378	0.7969	0.3019	0.6718	0.391	0.4733	0.3286	0.4979	0.3799	0.3555	0.1771	0.4594	0.4432	0.4296	0.4568	0.531	0.4917	0.6525	0.6576	0.2092
ENSMUSG00000103525	Gm37262	0	0.03105	0.05456	0	0	0.0334	0	0.07915	0	0	0	0	0	0.02921	0.04346	0	0	0.05063	0.03644	0	0	0.04679	0.07047	0.07283	0	0.1421	0	0
ENSMUSG00000101722	Gm29125	0	0	0	0	0	0.01886	0	0	0.0247	0.02687	0	0	0.01202	0.07421	0.01227	0.02082	0.02648	0.1143	0.05143	0.009604	0.1895	0.09246	0.1857	0.1234	0.1071	0	0.1266	0
ENSMUSG00000101483	1700016L21Rik	0	0	0	0	0	0	0	0	0	0	0	0	0	0	0	0	0	0	0	0	0	0	0	0	0	0	0	0
ENSMUSG00000110100	Gm45261	0	0	0	0	0	0	0	0	0	0	0	0	0	0	0	0	0	0	0	0	0	0	0	0	0	0	0	0
ENSMUSG00000038608	Dock10	11.55	6.502	4.099	2.516	23.73	23.57	21.45	20.11	69.2	57.57	52.3	53.76	57.13	61.14	50.83	59.57	43.14	42.01	36.65	39.62	37.97	47.23	40.83	45.28	47.97	43.21	47.77	45.67
ENSMUSG00000103192	Gm37645	0	0	0.08368	0	0.05431	0	0	0	0.02236	0	0	0.04542	0	0.0896	0.06666	0.009425	0.01199	0.01294	0.02794	0.03479	0.0572	0.01196	0	0	0.01939	0.01817	0.03276	0.033
ENSMUSG00000104488	Gm38062	0	0	0	0	0.03469	0	0	0.03876	0	0	0.02106	0	0.04171	0.01431	0	0	0.02297	0	0	0	0	0	0	0	0	0	0	0
ENSMUSG00000102721	A630081D01Rik	0.07559	0	0	0	0.03512	0	0.07238	0	0	0.0236	0	0	0	0	0.04311	0.03657	0.02326	0	0.03614	0	0	0	0	0.03612	0	0	0	0
ENSMUSG00000054976	Nyap2	9.15	4.276	6.089	4.016	0.04053	0.02549	0.01856	0.09059	0.008345	0	0.03281	0.0678	0.008123	0	0	0.0211	0	0.009658	0.006951	0.01298	0	0	0.008963	0.04168	0.04342	0.01356	0	0
ENSMUSG00000104029	Gm37210	0	0	0	0	0	0	0.02207	0	0	0	0	0	0	0	0	0	0	0	0	0	0	0	0	0	0	0	0	0
ENSMUSG00000103571	Gm37114	0	0	0	0	0	0	0	0	0	0	0	0	0	0	0	0	0	0	0	0	0	0	0	0	0	0	0	0
ENSMUSG00000098797	Mir6344	0	0	0	0	0	0	0	0	0	0	0	0	0	0	0	0	0	0	0	0	0	0	0	0	0	0	0	0
ENSMUSG00000055980	Irs1	6.298	7.624	4.86	2.625	5.534	5.532	5.605	5.303	5.462	6.193	5.69	5.674	6.286	6.832	6.023	5.766	6.643	7.473	6.056	6.869	9.981	9.935	9.906	9.55	8.598	8.104	9.243	9.4
ENSMUSG00000022591	Gm9747	0	0	0	0	0	0	0	0	0	0	0	0	0	0	0	0	0	0	0	0	0	0	0.01513	0	0	0	0	0.02079
ENSMUSG00000026142	Rhbdd1	2.648	3.285	2.829	2.45	7.178	7.663	7.326	6.55	6.186	5.883	5.484	5.417	5.408	5.072	5.19	5.282	5.318	6.284	6.116	5.586	6.134	6.077	7.752	6.58	7.471	7.668	8.005	6.271
ENSMUSG00000104493	Gm19552	0.0163	0	0	0.04842	0.02273	0	0.06244	0.02539	0	0.03054	0.05519	0.02281	0.01366	0	0	0.01183	0	0.04873	0	0.01092	0	0.06005	0	0	0	0	0	0.08284
ENSMUSG00000100786	Gm28940	0	0	0	0	0	0	0	0	0	0	0	0	0	0	0	0	0	0	0	0	0	0	0	0	0	0	0	0
ENSMUSG00000096779	Gm22112	0	0	0	0	0	0	0	0	0	0	0	0	0	0	0	0	0	0	0	0	0	0	0	0	0	0	0	0
ENSMUSG00000067158	Col4a4	0.4792	0.5658	0.471	0.1086	1.868	2.382	2.217	2.24	2.133	1.917	1.774	1.642	0.8032	1.083	1.042	1.037	4.168	2.533	2.318	3.731	3.482	1.892	4.199	4.814	6.78	2.727	4.866	4.613
ENSMUSG00000079465	Col4a3	0.4447	0.2912	0.1876	0.04717	0.06642	0	0.06083	0.07422	0.04102	0.02975	0.1075	0.02222	0.1065	0.06391	0.1223	0.1153	3.122	1.282	1.458	2.68	1.166	0.5411	2.541	3.233	9.321	1.666	4.787	5.993
ENSMUSG00000065055	n-R5s213	0	0	0	0	0	0	0	0	0.4058	0	0	0	0	0	0	0	0	0	0	0	0	0	0	0	0	0	0	0
ENSMUSG00000097564	C430014B12Rik	0.1376	0.03364	0.2364	0.04088	0.07674	0.07238	0	0.08575	0.07109	0.02578	0.06989	0.03851	0.02307	0.1741	0.02354	0.0799	0.1016	0.02742	0.01974	0.129	0.1212	0.05069	0.1018	0.1184	0.0411	0.077	0.03471	0.1049
ENSMUSG00000026150	Mff	167.1	101.8	123.9	107.7	66.36	69.86	66.99	69.68	96.46	86.5	76.59	81.47	71.51	79.77	69.43	77.44	69.94	69.06	69.25	64.49	65.53	87.47	70.21	74.56	85.61	75.31	78.45	79.72
ENSMUSG00000101450	Gm28941	2.225	1.443	0.5852	0.06744	1.013	1.194	1.826	0.9196	2.268	3.02	2.498	2.255	1.066	1.749	1.437	1.681	0.7126	0.6787	0.4559	0.7602	1.6	0.7527	1.554	1.725	1.356	2.414	2.176	1.327
ENSMUSG00000026149	Tm4sf20	0	0	0	0	0	0	0	0	0	0	0	0	0	0	0	0	0	0	0	0	0	0	0	0	0	0	0	0
ENSMUSG00000114299	AC138214.1	0	0	0	0	0	0	0	0	0	0	0	0	0	0	0	0	0	0	0	0	0	0	0	0	0	0	0	0
ENSMUSG00000102280	Gm36999	0.04415	0	0	0	0	0	0	0	0	0	0	0	0	0	0	0	0	0	0	0	0	0	0	0	0	0	0	0
ENSMUSG00000100170	Gm28942	0	0	0	0	0	0	0	0	0	0	0	0	0	0	0	0	0	0	0	0	0	0	0	0	0	0	0	0
ENSMUSG00000093782	Gm22396	0	0	0	0	0	0	0	0	0	0	0	0	0	0	0	0	0	0	0	0	0	0	0	0	0	0	0	0
ENSMUSG00000026159	Agfg1	58.51	34.71	32.79	20.85	34.62	35.39	33.58	33.11	41.44	37	34.24	33.28	29.63	32.18	28.56	32.3	23.22	26.06	21.42	23.09	20.88	23.76	22.71	25.57	23.68	21.31	22.51	22.36
ENSMUSG00000113880	A030005L19Rik	0.4584	0.2801	0.1846	0.2553	1.038	0.3014	0.4389	0.4463	0.296	0.2684	0	0.1202	0.1441	0.2306	0.09804	0.3327	0.476	0.05709	0.2466	0.1535	0.08412	0.2111	0.159	0.2053	0.3423	0.2405	0.1445	0.6552
ENSMUSG00000113973	A030014E15Rik	0	0	0	0	0	0	0	0	0.1499	0	0	0	0	0	0	0	0	0	0.04161	0	0	0	0	0.04158	0	0	0	0
ENSMUSG00000113846	Gm6217	0	0	0	0	0	0	0	0	0	0	0	0	0	0	0	0	0	0	0	0	0	0	0	0	0	0	0	0
ENSMUSG00000113084	A030003K21Rik	0	0	0	0	0	0	0	0	0	0	0	0	0.04663	0	0	0	0	0	0	0	0	0	0	0	0	0	0	0
ENSMUSG00000113925	Gm7544	0	0	0	0	0	0	0	0	0	0	0	0	0	0	0	0	0	0	0	0	0	0	0	0	0	0	0	0
ENSMUSG00000114011	AC125444.1	0	0	0	0	0	0	0	0	0	0	0	0	0	0	0	0	0	0	0	0	0	0	0	0	0	0	0	0
ENSMUSG00000113097	AC161180.1	0	0	0	0	0	0	0	0	0	0	0	0	0	0	0	0	0	0	0	0	0	0	0	0	0	0	0	0
ENSMUSG00000038496	Slc19a3	0.6261	0.5542	0.7419	0.1924	0.3311	0.1703	0.06203	0.37	0.1115	0.2023	0.01827	0.1359	0.5609	0.3352	0.2771	0.5954	1.156	1.678	1.425	1.272	1.617	2.127	1.957	1.671	2.418	2.507	2.832	2.14
ENSMUSG00000100190	Krtap28-10	0	0	0	0	0	0	0	0	0	0	0	0	0	0	0	0	0	0	0	0	0	0	0	0	0	0	0	0
ENSMUSG00000113267	AC161180.2	0	0	0	0	0	0	0	0	0	0	0	0	0	0	0	0	0	0	0	0	0	0	0	0	0	0.06365	0	0
ENSMUSG00000104423	A030005K14Rik	0	0	0	0	0	0	0	0	0	0	0	0	0	0	0	0	0	0	0	0	0	0	0	0	0	0	0	0
ENSMUSG00000101315	Krtap28-13	0.04656	0	0	0	0	0	0	0	0	0	0	0	0	0	0	0	0.04297	0	0	0	0	0	0	0	0	0	0	0
ENSMUSG00000026166	Ccl20	0	0	0	0	0	0	0	0	0	0	0	0	0	0	0	0	0	0	0	0	0	0	0	0	0	0	0	0
ENSMUSG00000053161	Daw1	0.2445	0.08539	0.03751	0.1038	0	0.04594	0.0669	0	0	0	0.02957	0.07331	0	0.08034	0	0	0	0	0	0	0	0	0	0	0	0	0	0
ENSMUSG00000084443	n-R5s214	0	0	0	0	0	0	0	0	0	0	0	0	0	0	0	0	0	0	0	0	0	0	0	0	0	0	0	0
ENSMUSG00000026163	Sphkap	3.065	1.528	0.8436	0.9202	0.07712	0.08729	0.03179	0.4481	6.526	6.053	4.963	6.246	18.77	18.02	16.95	20.58	17.29	17.19	16.77	15.46	14.02	17.82	15.5	15.54	13.38	13.43	11.85	11.37
ENSMUSG00000104374	Gm37517	0	0	0	0	0	0	0	0	0	0	0	0	0.1201	0.0206	0	0	0	0	0	0	0	0	0.03313	0.05136	0	0	0	0.04552
ENSMUSG00000104219	Gm37989	0	0	0	0	0	0	0	0	0	0	0	0	0	0	0	0	0	0	0	0	0	0	0	0	0	0	0	0
ENSMUSG00000100580	4933436I20Rik	0	0	0	0	0	0	0	0	0	0	0	0	0	0	0	0	0	0	0	0	0	0	0	0	0	0	0	0
ENSMUSG00000094946	Gm25754	0	0	0	0	0	0	0	0	0	0	0	0	0	0	0	0	0	0	0	0	0	0	0	0	0	0	0	0
ENSMUSG00000077736	Gm24555	0	0	0	0	0	0	0	0	0	0	0	0	0	0	0	0	0	0	0	0	0	0	0	0	0	0	0	0
ENSMUSG00000045658	Pid1	65.92	34.82	46.53	24.5	5.06	3.878	3.476	3.433	5.386	4.554	5.047	4.874	5.568	5.981	6.377	4.563	9.453	7.46	6.159	8.963	9.088	6.506	11.03	11.48	14.04	11.56	11.12	11.53
ENSMUSG00000102750	Gm37058	0	0	0	0.08344	0	0	0	0	0	0	0.02378	0	0	0	0	0	0.07779	0	0	0.01881	0.04124	0	0	0	0	0	0	0
ENSMUSG00000098851	Mir6353	0	0	0	0	0	0	0	0	0	0	0	0	0.3425	0	0	0	0	0	0	0	0	0	0.7559	0	0	0	0	0
ENSMUSG00000036766	Dner	74.86	56.54	55.87	64.94	0.1844	0.4174	0.4053	0.206	0.06832	0.07434	0.1791	0.111	0	0.1064	0.4299	0.03839	0.1709	0.1054	0.05691	0.124	0.233	0.04872	0.3424	0.1896	1.185	1.332	1.201	1.109
ENSMUSG00000104396	Gm37959	0.1913	0.01948	0	0	0	0	0	0	0	0	0	0	0	0	0	0	0	0	0	0	0	0	0	0	0	0	0	0
ENSMUSG00000102481	Gm37925	0.02171	0	0	0.0806	0	0	0	0	0	0	0	0	0	0	0	0	0	0	0	0	0	0	0	0	0	0	0	0
ENSMUSG00000093254	Mir5126	0	0	0	0	0	0	0	0	0	0	0	0	0	0	0	0	0	0	0	0	0	0	0	0	0	0	0	0
ENSMUSG00000026219	Trip12	206.1	132.7	104.5	51.95	144	145.8	141.2	137.5	159.2	120.7	117.5	111.8	94.08	97.86	85.33	102	79.01	73.84	68.73	75.19	63.39	67.24	66.84	75.21	77.01	67.58	72.56	69.89
ENSMUSG00000103505	Gm38374	0.04543	0.02776	0	0	0	0	0	0.07078	0.0978	0	0.03845	0.03178	0.05712	0.07836	0.01943	0.08243	0.04194	0.06791	0.01629	0	0.03335	0	0.04201	0.03256	0.06785	0	0	0
ENSMUSG00000104503	Gm37738	0.01959	0.01197	0.02103	0.1309	0.0273	0.03863	0.03751	0.09153	0	0.02752	0.008289	0.02055	0	0.06193	0.04189	0.03553	0.0452	0.03903	0.02107	0.01312	0	0	0.02717	0.01404	0	0	0.03705	0
ENSMUSG00000073633	Fbxo36	1.531	1.33	2.683	0.8978	2.191	3.179	2.624	3.327	3.921	2.68	3.309	2.96	2.499	2.942	1.862	1.813	2.715	1.526	3.237	2.564	3.017	3.785	3.429	3.813	4.032	4.51	5.591	4.557
ENSMUSG00000026220	Slc16a14	2.216	1.858	1.91	1.608	0.07185	0.03389	0.1481	0	0.04438	0.04829	0.08725	0.1623	0	0.04445	0.1102	0.07481	0.1189	0.05136	0.2588	0.01726	0.227	0.1187	0	0.1108	0.07697	0.1082	0.09752	0.2292
ENSMUSG00000052477	C130026I21Rik	0.09431	0	0.1013	0	0	0	0	0	0	0	0.07982	0	0	0	0.08068	0	0	0.09397	0.06763	0.09473	0.1385	0.1303	0.1308	0	0.2113	0	0.119	0
ENSMUSG00000098842	Gm27907	0.5773	0	0	0	0	0	0	0	0	0	1.466	0.4038	0	0	0.4939	0	0	0	0	1.16	0	0.5316	0	0	0	0	0.7281	0.7334
ENSMUSG00000089844	A530032D15Rik	0.1499	0	0	0	0	0	0	0	0	0	0	0	0	0.02873	0	0	0	0	0	0	0	0	0	0	0	0	0	0
ENSMUSG00000073631	Gm10553	0	0	0	0	0	0	0	0	0	0	0	0	0.104	0	0	0	0	0	0	0	0	0	0	0	0	0	0	0
ENSMUSG00000072109	A530040E14Rik	0	0	0	0	0	0	0	0	0	0	0	0	0.03065	0	0	0	0	0.03644	0	0	0	0.03367	0.06763	0.02621	0	0	0	0
ENSMUSG00000091199	Gm2619	0	0	0	0	0	0	0	0	0	0	0	0	0	0	0	0	0	0	0	0	0	0	0	0	0	0	0	0
ENSMUSG00000089716	Gm6264	0	0	0	0	0	0	0	0	0	0	0	0	0	0	0	0	0	0	0	0.1008	0	0	0	0	0	0	0	0
ENSMUSG00000079457	Gm7609	0	0	0	0	0	0	0	0	0	0	0.0783	0	0	0	0	0	0	0	0	0	0	0	0	0	0	0	0.1167	0
ENSMUSG00000090252	Gm16028	0	0	0	0	0	0	0	0	0	0	0	0	0	0	0	0	0	0	0	0	0	0	0	0	0	0	0	0
ENSMUSG00000079455	Gm16026	0	0	0	0	0	0	0	0	0	0	0	0	0	0	0	0	0	0	0	0.08912	0	0	0	0	0	0	0	0
ENSMUSG00000089652	Gm16025	0	0	0	0	0	0	0	0	0	0	0	0	0	0	0	0	0	0	0	0	0	0	0	0	0	0	0	0
ENSMUSG00000089714	Gm16092	0	0	0	0	0	0	0	0	0	0	0	0	0	0	0	0	0	0	0	0	0	0	0	0	0	0	0	0
ENSMUSG00000090186	Gm7592	0	0	0	0	0	0	0	0	0	0	0	0	0	0	0	0	0	0	0	0	0	0	0	0	0	0	0	0
ENSMUSG00000094127	G530012D18Rik	0	0	0	0	0	0	0	0	0	0	0	0	0	0	0	0	0	0	0	0	0	0	0	0	0	0	0	0
ENSMUSG00000070034	Sp110	1.779	2.592	3.747	2.845	1.955	1.394	0.9172	0.7994	0.7658	0.5448	0.7239	0.4068	0.6881	0.9637	0.5853	1.117	1.453	0.6818	0.7851	1.329	1.456	1.481	2.214	2.697	2.708	1.531	2.805	2.304
ENSMUSG00000090103	Gm16094	0	0	0	0	0	0	0	0	0	0	0	0	0	0	0	0	0	0	0	0	0	0	0	0	0	0	0	0
ENSMUSG00000070031	Sp140	4.361	4.113	4.174	2.886	1.454	2.119	1.498	1.846	0.9387	0.5329	0.9629	0.6632	1.192	1.581	1.46	1.135	1.794	0.8974	2.108	0.8888	1.74	1.222	2.499	2.378	3.044	1.591	1.973	2.288
ENSMUSG00000073628	Gm10552	0	0	0	0	0	0	0	0	0	0.07946	0	0	0	0	0	0	0	0	0	0	0	0	0	0	0	0	0	0
ENSMUSG00000090246	Gm17017	0.6145	0.4459	0.165	0.4563	0.7228	0.6565	0.6804	0.8974	0.6118	0.9534	0.4551	0.5373	0.5472	0.3864	0.7228	0.6968	0.5849	0.4401	0.4545	0.6944	0.5075	0.7958	0.4795	0.5368	0.8029	0.8327	0.436	0.7807
ENSMUSG00000026222	Sp100	2.679	1.481	0.9932	0.5211	1.823	1.719	1.68	1.739	1.867	2.211	1.242	1.696	2.86	2.255	1.774	2.87	5.564	6.102	5.856	5.254	9.974	9.311	12.06	13.42	16.19	12.49	14.92	11.79
ENSMUSG00000064414	n-R5s215	0	0	0	0	0	0	0	0	0	0	0	0	0.7443	0	0	0.3223	0	0	0	0	0	0	0	0.6366	0.6631	0	0	0
ENSMUSG00000052760	A630001G21Rik	2.066	3.323	1.324	1.4	1.061	1.335	0.6595	0.6776	0.9052	0.6792	0.675	1.293	1.246	1.396	1.054	0.9471	0.435	0.6863	0.8059	0.534	0.5322	1.168	0.704	1.117	1.462	0.5578	0.8687	1.243
ENSMUSG00000098634	Mir8096	0	0	0	0	0	0	0	0	0	0	0	0	0	0	0	0	0	0	0	0	0	0	0	0	0	0	0	0
ENSMUSG00000094834	Gm25472	0	0	0	0	0	0	0	0	0	0	0	0	0	0	0	0	0	0	0	0	0	0	0	0	0	0	0	0
ENSMUSG00000100217	9930111H07Rik	0	0	0	0	0	0	0	0	0	0	0	0	0	0	0	0	0	0	0	0	0	0	0	0	0	0	0	0
ENSMUSG00000092932	Gm22906	0	0	0	0	0	0	0	0	0	0	0	0	0	0	0	0	0	0	0	0	0	0	0	0	0	0	0	0
ENSMUSG00000036707	Cab39	107.5	64.46	64.21	37.46	53.85	55.48	52.72	54.45	62.69	59.97	52.03	56.04	53.89	58.81	52.06	58.41	47.42	45.05	42.02	45.99	47.99	48.86	45.43	49.05	58.74	54.83	60.94	58.99
ENSMUSG00000026223	Itm2c	52.27	104.1	111.9	149.4	57.41	57.18	59.68	55.46	38.03	48.18	52.85	51.26	54.08	54.49	60.51	49.22	73.31	70.57	80.78	75.84	91.41	76.4	94.66	87.8	81.34	83.57	79.51	83.91
ENSMUSG00000026224	4933407L21Rik	0.7667	1.049	0.5927	1.594	0.2565	0.08065	0.1762	0	0.07921	0.02873	0.02596	0.236	0.1799	0.1587	0.1312	0.1558	0.02831	0.09167	0.02199	0.08214	0.04502	0.1412	0.02836	0	0.09159	0.08579	0	0
ENSMUSG00000099767	Gm28884	0	0	0.04967	0	0	0	0	0	0	0	0	0	0	0	0.009892	0	0	0	0	0	0	0	0	0	0	0	0	0.01469
ENSMUSG00000049608	Gpr55	0.01241	0	0	0	0.1038	0	0	0	0.01069	0	0	0.008682	0	0.02854	0.01062	0	0	0	0	0	0	0	0	0.008896	0	0	0	0
ENSMUSG00000100108	Gm28100	0	0	0	0	0	0	0	0	0	0	0	0.05551	0	0	0	0	0	0	0	0	0	0	0	0	0	0	0	0
ENSMUSG00000026226	Spata3	0	0	0	0	0	0	0	0	0	0	0	0	0	0	0	0	0	0	0	0	0	0	0.04999	0	0	0	0	0.06867
ENSMUSG00000026227	2810459M11Rik	0.8718	1.041	0.6749	1.325	0	0.02666	0.01941	0.06316	0	0	0	0	0.03398	0.02331	0	0	0	0	0	0	0	0	0.0375	0	0	0	0	0.103
ENSMUSG00000026229	Psmd1	187.2	147.6	159.5	118	134.7	126.1	132	126.8	166.3	135.4	132.6	126.1	95.58	97.11	101.1	111.8	73.69	70.43	66.36	66.42	69.94	74.71	76.37	82.2	83.97	77.77	72.84	79.4
ENSMUSG00000077274	Gm22786	0	0.4627	0	0	0	0	0.725	0	0	0.3546	0	0	0	0	0	0	0	0	0	0	0	0	0	0	0	0	0	0
ENSMUSG00000026228	Htr2b	0	0.04335	0	0	0	0	0	0	0	0	0	0	0	0.02039	0.3338	0	0.06548	0	0.02544	0	0	0	0.1968	0.07627	0	0	0.04474	0.04506
ENSMUSG00000103272	Gm37914	0.06896	0.06321	0	0.0256	0.2884	0.136	0.03302	0.1074	0.2969	0.2099	0.08755	0.09647	0.1011	0.05947	0.07374	0.08758	0.06365	0.06871	0.06182	0.1616	0.1772	0.2223	0.1275	0.1236	0.2574	0.1688	0.2174	0.08761
ENSMUSG00000094638	Gm21972	59.1	49.32	53.49	45.25	44.72	34.43	38.35	43.48	42.99	47.11	39.49	39.26	34.76	31.1	30.55	36.63	26.59	22.89	20.62	20.48	24.46	22.53	26.03	25.85	26.93	28.47	22.67	24.65
ENSMUSG00000062590	Armc9	11.04	11.67	13.05	12.14	8.969	8.891	7.946	7.596	6.88	7.102	7.474	6.908	6.147	6.267	5.802	6.691	5.712	4.512	5.569	4.843	5.715	5.396	4.737	3.833	5.691	5.675	5.375	5.102
ENSMUSG00000087538	Gm16341	0	0	0	0	0	0	0	0	0	0	0	0	0	0	0	0	0	0	0	0	0	0	0	0	0	0	0	0
ENSMUSG00000079445	B3gnt7	1.112	1.161	2.587	1.651	1.162	0.6396	0.621	0.3969	0.5185	0.3905	0.5489	0.5833	0.2718	0.2131	0.1981	0.2017	0.1069	0.04616	0	0.03102	0.06801	0.08531	0	0.0664	0.06917	0.0648	0.02921	0
ENSMUSG00000099644	Gm28626	0	0	0	0	0	0	0	0	0	0	0	0.06213	0	0	0	0	0	0	0	0	0	0	0	0	0	0	0	0
ENSMUSG00000026234	Ncl	300.6	168.4	159.4	78.78	235.3	229.3	219.1	232.1	328.2	260.9	255.3	243	147.9	162.7	167.2	170.5	108.2	94.41	90.76	94.71	93.98	100.5	98.78	107.3	103.9	98.32	108.6	104.4
ENSMUSG00000064837	Snora75	6.598	5.942	0.7458	1.547	1.936	3.653	4.323	0	1.794	3.253	4.996	2.672	1.455	0.7985	1.782	3.024	0.9616	0.346	0.9961	0.9301	0	0.3198	1.284	0.9955	0	0.4857	1.752	0
ENSMUSG00000104627	Mir3535	3.142	3.84	1.687	0	0.438	2.066	1.805	0	1.623	0.8829	1.33	1.538	0.2633	0.9031	0.8063	2.052	0.58	1.252	0	0.8415	0	0	0.2905	0.2252	0.9383	0	0	0.3991
ENSMUSG00000064696	Gm24148	5.196	6.35	1.86	0	0.8048	3.795	1.106	0	0.4971	0	1.954	2.827	0.4838	1.659	0.4939	1.676	1.066	2.301	0	1.546	0	0	0	0.4138	0	0	0	0
ENSMUSG00000064823	Snord82	0	0	0	0	0	0	0	0	0	0	0.5584	0	0	0	0	0	0	0	0	0	0	0	0	0	0	0	0	0
ENSMUSG00000073627	C130036L24Rik	0.7514	0.6944	0.551	0.5988	0.5876	0.6988	0.4212	0.5139	0.3629	0.3434	0.2637	0.3205	0.215	0.1897	0.1881	0.2128	0.406	0.3104	0.1051	0.2945	0.2691	0.3207	0.5254	0.3021	0.2737	0.4871	0.3005	0.3725
ENSMUSG00000026237	Nmur1	0.1215	0.1981	0.0435	0	0	0.1065	0	0	0	0	0.03429	0	0.03395	0.06987	0	0	0	0	0	0	0	0.03731	0.03746	0	0	0	0	0
ENSMUSG00000036574	Tex44	0	0	0	0	0	0	0	0	0.04613	0.3513	0.2948	0.2998	0.0898	0	0.02292	0.1361	0.04945	0	0	0	0	0	0	0	0	0	0	0
ENSMUSG00000026238	Ptma	962.9	762.8	1265	1069	561.9	525.1	584.3	570.1	567.3	613.6	574.3	586.9	333	354.7	370.1	344.1	187.7	177.9	183.7	208.4	156.4	179.1	176.5	170.7	193.2	205.4	210.7	212.2
ENSMUSG00000026239	Pde6d	49.92	42.71	62.66	71.18	45.88	41.26	45.94	44.4	39.11	34	31.46	32.46	38.46	36.77	39.41	40	48.3	48.08	52.69	45.69	53.69	54.85	54.43	49.67	51.08	52.52	45.77	44.22
ENSMUSG00000102927	Gm37152	0	0	0	0	0	0	0	0	0	0	0	0	0	0	0	0	0	0	0	0	0	0	0	0	0	0	0	0
ENSMUSG00000026240	Cops7b	18.91	23.63	31.38	35.43	13.23	11.64	11.83	11.84	10.42	9.285	10.24	10.23	9.641	8.48	8.77	8.441	7.562	6.048	8.098	7.078	8.506	6.176	6.359	7.682	8.145	8.521	9.075	8.359
ENSMUSG00000084468	Gm22955	0	0	0	0	0	0	0	0	0	0	0	0	0	0	0	0	0	0	0	0	0	0	0	0	0	0	0	0
ENSMUSG00000103609	Gm37022	0.04098	0	0	0	0	0	0	0	0.01764	0.05758	0	0	0	0.01178	0.01753	0	0.01891	0	0	0	0	0	0	0	0.09179	0.02866	0.07753	0.02603
ENSMUSG00000026241	Nppc	0.9308	1.733	0.8567	0.3949	1.421	1.807	1.358	0.5523	0.8777	0.7474	1.013	0.9611	0.6315	0.7135	0.455	0.7076	0.3682	0.1767	0.1907	0.742	0.3253	0.2857	0.4508	0.2859	0.1986	0.124	0.1118	0.05631
ENSMUSG00000053333	Dis3l2	12.98	17.1	19.48	24.26	14.83	14.39	17.08	15.07	20.04	19.95	23.63	23.99	17.69	18.04	16.48	18.57	9.586	9.082	9.659	9.949	9.974	8.721	8.867	7.747	7.843	8.768	8.611	8.674
ENSMUSG00000100768	Gm29055	0	0	0	0	0	0	0.1034	0	0.09302	0	0.02286	0	0	0.04658	0	0.0196	0	0	0.01937	0.01809	0.03965	0	0	0	0	0	0	0
ENSMUSG00000104121	Gm37485	0	0	0	0	0	0	0	0	0	0	0.01324	0	0	0.08991	0	0.01135	0.05774	0.07792	0	0	0.09184	0	0	0	0	0.02188	0	0
ENSMUSG00000102383	Gm38142	0	0	0	0	0.01811	0.05125	0	0	0.03356	0	0.011	0.009087	0	0.03734	0	0.03771	0.01199	0.01294	0.009317	0	0	0	0.03604	0	0	0	0	0
ENSMUSG00000104400	Gm38010	0	0	0	0	0	0	0	0	0	0	0	0.0116	0	0.009537	0	0.02408	0.01531	0.01653	0	0.03332	0	0	0	0	0	0	0	0
ENSMUSG00000102293	Gm37541	0	0	0	0	0	0	0.0191	0	0	0.05607	0.03377	0	0	0.04588	0.01707	0.02896	0.01841	0	0.01431	0	0.02929	0	0.01845	0	0.02979	0	0.02516	0
ENSMUSG00000102649	Gm38021	0.2664	0.1447	0.2225	0.1319	0.3714	0.5061	0.1701	0.04612	0.02549	0.3605	0.2506	0.06213	0.2481	0.2213	0.1266	0.2363	0.02733	0.059	0.1911	0.01982	0.2608	0.2181	0	0.06366	0.1768	0.1242	0.112	0
ENSMUSG00000102571	Gm37967	0.1213	0.1059	0.07444	0.2574	0.07247	0	0.03319	0.027	0	0	0.044	0.03637	0.05809	0.08967	0.0593	0.03773	0.16	0.01727	0.04971	0.04642	0	0.04788	0.03205	0.01242	0.02588	0.02424	0	0
ENSMUSG00000099401	Gm28375	0	0	0	0	0	0	0	0	0	0	0	0	0	0	0	0	0	0	0	0	0	0	0	0.154	0	0	0	0
ENSMUSG00000102956	Gm37017	0	0	0.1328	0.09182	0	0	0.1184	0	0.05323	0	0.05233	0	0	0.03554	0	0.04487	0	0	0	0.0414	0	0	0	0	0	0.173	0	0
ENSMUSG00000103984	Gm37447	0.2681	0.2892	0.1186	0.1406	0.5937	0.6844	0.3474	0.5651	0.5296	0.7092	0.5073	0.6951	0.3569	0.535	0.5802	0.5838	0.4222	0.2829	0.5995	0.3063	0.1621	0.5665	0.3355	0.4296	0.5182	0.2868	0.2984	0.1804
ENSMUSG00000101940	Akp-ps1	0	0.2537	0.2229	0	0.07234	0.03412	0.04969	0.04042	0.04468	0	0.1318	0.127	0	0.04475	0	0	0	0.1551	0.05582	0.03475	0.1905	0.04779	0.04799	0.1488	0.31	0.03629	0.03272	0.1648
ENSMUSG00000101625	Gm29371	0	0	0	0	0	0	0	0	0	0	0	0	0	0.03	0	0	0	0	0	0	0	0	0	0	0	0	0	0
ENSMUSG00000026246	Alppl2	0	0	0	0	0	0	0	0	0	0	0	0	0	0	0	0	0	0	0	0	0	0	0	0	0	0	0	0
ENSMUSG00000079440	Alpi	0	0	0	0	0	0	0	0	0	0	0	0	0	0	0	0	0	0	0	0	0	0	0	0	0	0	0	0
ENSMUSG00000036500	Akp3	0	0	0	0	0	0	0	0	0	0	0	0	0	0	0	0	0	0	0	0	0	0	0	0	0	0	0	0
ENSMUSG00000099839	Gm29374	0.8961	1.348	1.591	1.945	0	0	0	0	0	0	0	0	0	0	0	0	0	0	0	0	0	0	0	0	0	0	0	0
ENSMUSG00000026247	Ecel1	9.148	16.5	17.9	31.12	0.2743	0	0.1648	0.03831	0	0.06911	0.02081	0.0172	0	0.02828	0.02104	0.03569	0.0908	0	0.03527	0	0	0	0.02274	0.03525	0	0	0.03102	0
ENSMUSG00000036480	Prss56	0	0.2071	0.0455	0.2517	0	0	0	0	0	0	0	0	0	0	0	0	0	0	0	0	0	0	0	0	0	0	0	0
ENSMUSG00000026251	Chrnd	0.2161	3.17	0.4873	0.321	0	0	0	0	0	0	0	0	0	0	0	0	0	0	0	0	0	0	0	0	0	0	0	0
ENSMUSG00000026253	Chrng	0.4067	14.28	1.946	1.922	0.1031	0.1459	0.03541	0.1728	0.2547	0.381	0.1565	0.1293	0.3409	0.6803	0.6643	0.5367	0.6144	0.4053	0.9016	0.6438	0.2714	0.2724	0.5129	1.034	0	0	0	0
ENSMUSG00000026254	Eif4e2	64.11	67.22	84.91	79.34	57.82	55.94	55.26	55.94	49.69	44.31	45.67	45.14	38.49	35.19	38.28	38.21	29.61	26.79	26.92	28.55	23.43	23.43	25.42	27.9	27.09	23.23	25.48	21.31
ENSMUSG00000088318	Gm26187	0	0	0	0	0	0	0	0	0	0	0	0	0	0	0	0	0	0.9113	0	0	0	0	0	0	0	0	0	0
ENSMUSG00000026255	Efhd1	3.593	3.487	3.178	3.244	37.86	38.72	36.06	41.21	229.6	236	228.7	249	314	290.1	295.6	318.7	214.6	204.7	205.8	198.8	167.2	171.1	155.2	141.9	133.6	154.8	139.6	141.1
ENSMUSG00000089821	Efhd1os	0	0	0	0	0	0	0	0	0	0.1303	0	0.09731	0.1166	0.1599	0	0	0	0	0.09976	0	0.4084	0	0.1286	0.2991	0	0.1946	0	0
ENSMUSG00000048000	Gigyf2	63.98	47.82	38.11	21.14	59	59.03	61.8	58.52	66.35	63.13	58.08	56.52	50.98	51.29	47.69	52.4	41.28	33.91	38.95	39.69	30.35	31.34	36.84	37.28	39.95	31.45	40.27	35.79
ENSMUSG00000095281	Gm22549	0	0	0	0	0	0	0	0	0	0	0	0	0	0	0	0	0	0	0	0	0	0	0	0	0	0	0	0
ENSMUSG00000079436	Kcnj13	0.543	0	0.6479	0.7168	0	0	0	0	0	0	0.05106	0.0422	0.05056	0	0	0	4.566	1.022	2.034	2.222	7.352	2.556	8.815	10.72	23.24	7.68	17.73	19.55
ENSMUSG00000089613	Gm23504	0	0	0	0	0	0	0	0	0	0	0	0	0	0	0	0	0	0	0	0	0	0	0	0	0	0	0	0
ENSMUSG00000026258	3110079O15Rik	0	0	0	0	0	0	0	0	0	0	0	0	0	0	0	0	0	0	0	0	0	0	0	0	0	0	0.1126	0
ENSMUSG00000026259	Ngef	1.847	2.962	3.014	4.418	0.03344	0.1893	0.1149	0.1121	0.04131	0	0.2031	0.235	0.1609	0.1103	0.3489	0.2089	0.3543	0.263	0.1549	0.241	0.3522	0.1326	0.7099	0.5331	0.4299	0.1678	0.5749	0.2438
ENSMUSG00000079434	Neu2	0	0.1658	0.03641	0	0	0	0	0	0	0	0	0	0	0	0	0	0	0	0	0	0	0	0	0	0	0	0	0
ENSMUSG00000026288	Inpp5d	4.673	10.83	8.947	8.743	4.15	3.871	3.87	4.404	3.021	2.664	2.28	3.118	4.39	3.652	4.197	3.307	3.607	3.066	3.328	3.363	3.443	1.562	3.937	3.445	3.452	3.792	3.482	3.972
ENSMUSG00000026289	Atg16l1	26.72	32.28	28.65	29.91	19.2	19.7	17.38	18.06	19.84	20.76	20.81	19.52	18.12	16.66	15.37	16.02	15.77	17.18	16.27	14.93	16.11	16.56	15.19	15.85	15.87	14.55	15.99	14.34
ENSMUSG00000087968	Gm25395	1.019	0	1.094	0.5043	0.2367	0	0.6504	0	0.731	0	0.7186	0.2375	0.1423	0	0.1453	0.1232	0	0.3384	0	0.1137	0.4985	0	0	0.1217	0	0	0.2142	1.941
ENSMUSG00000089281	Scarna6	0.5228	0.426	0.3743	0	0.2429	0.6875	0.1669	0.8144	0.3001	0.1633	0.7375	0.2438	1.168	0.7014	0.8945	0.3794	0.1609	0	0	0	0	0.642	1.128	0.3747	0.2603	0.2438	0	0.8857
ENSMUSG00000056055	Sag	0.433	0.3234	0.155	0.07145	0.1006	0.253	0.0691	0.1124	0.2071	0.09013	0.02036	0.101	0.2217	0.3042	0.1029	0.08728	0.2442	0.2876	0.3105	0.01611	0.2472	0.3544	0.2447	0.3793	0.5029	0.1346	0.182	0.1834
ENSMUSG00000070738	Dgkd	60.61	82.11	79.2	74.87	48.79	47.88	50.81	54.21	45.71	47.75	46.91	49.57	44.09	39.02	44.14	44.54	43.37	40.35	42.66	39.9	39.78	40.65	39.94	43.3	40.65	39.77	47.04	43.73
ENSMUSG00000101942	Gm19582	0	0	0	0.08156	0.07655	0	0	0	0	0	0	0	0	0.1894	0	0	0	0	0	0	0	0	0	0	0	0	0	0
ENSMUSG00000103996	4833421G17Rik	0.05472	0	0	0	0.1526	0	0	0	0	0	0.04631	0	0	0	0	0	0	0	0	0	0	0	0.1012	0.1177	0	0	0	0
ENSMUSG00000103591	Gm38365	0.01543	0.01886	0.01657	0.02292	0.06453	0.02029	0.01478	0.02404	0	0	0	0	0.01293	0.01774	0.0132	0.0224	0.04273	0	0.0332	0	0	0	0	0	0.02304	0.02158	0	0
ENSMUSG00000005501	Usp40	25.21	20.84	15.36	8.988	30.46	30.25	25.65	29.86	27.56	22.28	23.6	22.32	18.32	17.12	17.47	19.34	16.25	15.77	14.59	15.73	15.26	18.54	19.76	17.42	18.15	17.37	17.21	16.95
ENSMUSG00000095942	Gm25198	0	0	0	0	0	0	0	0	0	0	0	0	0	0	0	0	0	0	0	0	0	0	0	0	0	0	0	0
ENSMUSG00000090165	Ugt1a10	6.559	8.016	8.535	7.506	20.12	17.1	19.69	15.27	26.11	21.43	25.73	22.91	13.13	13.13	12.54	14.78	11.29	9.265	10.87	9.12	10.48	10.37	11.56	9.098	25.87	19.86	21.8	22.89
ENSMUSG00000092220	Gm20528	0.06914	0	0	0	0.09638	0.09091	0	0	0.1191	0	0	0.04836	0	0	0	0	0	0.06889	0	0	0	0.06367	0	0	0	0.1934	0	0
ENSMUSG00000090175	Ugt1a9	3.585	4.382	4.665	4.103	10.99	9.345	10.76	8.344	14.27	11.73	14.06	12.52	7.175	7.177	6.855	8.081	6.171	5.064	5.944	4.985	5.728	5.671	6.318	4.973	14.14	10.86	11.92	12.51
ENSMUSG00000089675	Ugt1a8	3.525	4.309	4.587	4.035	10.81	9.19	10.58	8.205	14.03	11.52	13.83	12.32	7.056	7.058	6.741	7.946	6.068	4.98	5.845	4.902	5.632	5.576	6.213	4.89	13.9	10.68	11.72	12.3
ENSMUSG00000090124	Ugt1a7c	6.558	7.567	7.83	6.607	16.85	17.49	18.86	14.07	25.27	19.83	22.51	20.21	11.55	11.29	10.67	12.61	9.8	8.546	9.653	8.415	9.763	10.11	10.28	8.727	24.04	18.12	20.19	20.92
ENSMUSG00000090145	Ugt1a6b	3.45	4.216	4.489	3.948	10.58	8.992	10.36	8.029	13.73	11.27	13.53	12.05	6.921	6.906	6.596	7.775	5.937	4.873	5.748	4.796	5.511	5.456	6.08	4.843	13.7	10.47	11.54	12.14
ENSMUSG00000054545	Ugt1a6a	5.1	6.154	6.153	4.899	15.22	15.15	16.65	12.41	22.24	17.67	20.3	17.44	9.876	9.72	8.93	10.99	8.854	7.547	8.623	7.324	8.698	9.293	9.132	7.513	22.2	16.79	19.05	19.38
ENSMUSG00000089943	Ugt1a5	3.564	4.356	4.637	4.079	10.93	9.29	10.72	8.36	14.22	11.65	13.98	12.45	7.133	7.135	6.815	8.033	6.134	5.076	5.909	4.998	5.694	5.637	6.32	4.958	14.06	10.79	11.92	12.49
ENSMUSG00000090171	Ugt1a2	3.551	4.34	4.621	4.064	10.89	9.256	10.66	8.265	14.14	11.62	13.98	12.43	7.107	7.145	6.808	8.034	6.112	5.037	5.887	4.937	5.673	5.636	6.258	4.926	14.01	10.75	11.86	12.39
ENSMUSG00000081984	Dnajb3	5.097	3.061	4.86	3.394	2.757	2.022	2.567	2.807	2.535	2.881	2.306	2.705	3.425	2.425	2.556	3.317	1.663	1.664	0.8509	1.236	1.419	2.468	1.138	1.921	0.6562	1.905	0.4988	1.061
ENSMUSG00000089960	Ugt1a1	3.551	4.442	4.594	4.04	10.83	9.284	10.62	8.281	14.05	11.56	13.96	12.38	7.083	7.127	6.786	7.957	6.076	4.987	5.853	4.909	5.64	5.584	6.222	4.927	14.02	10.78	11.79	12.32
ENSMUSG00000079429	Mroh2a	0.01314	0.03212	0.01411	0	0	0.01728	0.1007	0.0614	0.02263	0.01231	0.01112	0.02757	0.06607	0	0	0	0.01213	0.01309	0	0.09678	0.05787	0.0242	0	0.009417	0	0	0.03314	0.1669
ENSMUSG00000044783	Hjurp	172.4	244.6	197	152.6	318.9	316.2	283.1	299.7	201.9	164.1	188.2	173.9	114.4	103.6	99.6	106.4	61.36	59.91	55.61	62.22	51.03	55.06	52.38	62.36	63.41	55.22	65.76	62.86
ENSMUSG00000036251	Trpm8	0	0	0.01581	0	0	0.01936	0	0	0	0	0	0.0309	0	0	0	0	0	0	0	0.009858	0	0	0	0	0	0	0	0
ENSMUSG00000085420	4930453O03Rik	0	0	0	0	0	0	0	0	0	0	0	0	0	0	0	0	0	0	0	0	0	0	0	0	0	0	0	0
ENSMUSG00000026295	Spp2	0	0	0.1429	0	0	0	0	0	0	0	0	0	0	0	0	0	0	0	0.1432	0	0	0	0	0	0	0	0	0
ENSMUSG00000099553	Gm29538	0	0	0	0	0	0	0	0	0	0	0	0	0	0	0	0	0	0	0	0	0	0	0	0	0	0	0	0
ENSMUSG00000100908	Gm28888	0	0	0	0	0	0	0	0	0	0	0	0	0	0	0	0	0	0	0	0	0	0	0	0	0	0	0	0
ENSMUSG00000062310	Glrp1	0.0236	0	0	0	0	0	0	0	0	0	0	0.04952	0	0.01357	0.02019	0.01713	0	0	0	0	0	0	0	0.03383	0	0	0	0
ENSMUSG00000100798	Gm19589	0	0	0	0	0	0	0	0	0	0	0	0	0	0	0	0	0	0	0	0	0	0	0	0	0	0	0	0
ENSMUSG00000104057	Gm38130	0	0	0	0	0	0	0	0	0	0	0	0	0	0	0	0	0	0	0	0	0	0	0	0	0	0	0	0
ENSMUSG00000100367	Gm29336	0	0	0	0	0	0	0	0	0	0	0	0.05638	0.1351	0	0	0.05849	0.1488	0	0	0	0	0	0	0	0	0	0	0
ENSMUSG00000049866	Arl4c	24.51	17.81	26.38	22.18	3.728	3.286	2.645	3.415	2.252	1.684	1.855	2.372	2.584	2.159	3.176	2.768	1.47	1.136	1.048	1.311	0.8797	0.7537	1.108	0.9742	0.873	0.2044	0.4977	0.6684
ENSMUSG00000097398	Platr5	0	0.6744	0	0	0	0	0	0	0	0	0	0	0	0	0	0	0	0	0.07914	0	0	0	0	0	0	0	0	0
ENSMUSG00000099848	Gm29337	0	0	0	0	0	0	0	0	0	0	0	0	0	0	0	0	0	0	0	0	0	0	0	0	0	0	0	0
ENSMUSG00000099378	1700067G17Rik	0	0	0	0	0	0	0	0	0	0	0	0	0	0	0	0	0	0	0	0	0	0	0	0	0	0	0	0
ENSMUSG00000036206	Sh3bp4	9.209	17.2	17.44	25.68	8.615	6.396	8.338	6.418	3.488	3.924	5.597	5.049	4.135	4.707	4.739	4.334	3.947	2.967	4.072	4.184	5.286	2.423	6.499	5.583	7.496	5.061	6.572	7.389
ENSMUSG00000102700	Gm38312	0.02645	0	0	0	0.07375	0	0	0	0.02277	0	0	0	0	0	0	0	0	0	0	0.01771	0	0	0.07338	0	0.079	0	0	0
ENSMUSG00000101288	Gm28342	0	0	0	0	0	0	0	0	0	0	0	0	0	0	0	0	0	0	0	0	0	0	0	0	0	0	0	0
ENSMUSG00000099938	C030007H22Rik	0	0.2865	0	0	0	0	0	0	0	0	0	0	0	0	0	0	0	0	0	0	0	0	0	0	0	0	0	0
ENSMUSG00000055013	Agap1	25.2	27.61	29.67	30.93	16.62	17.16	17.82	17.41	18.57	21.75	20.82	19.96	17.47	17.51	18.13	17.11	15.35	14.43	13.88	15.36	14.95	14.42	14.5	15.28	14.89	14	15.37	14
ENSMUSG00000104114	Gm37297	0	0.04735	0	0	0	0.05095	0	0.09053	0	0	0	0.01355	0.06494	0.04455	0	0.01406	0.03576	0.1158	0	0	0	0	0.05374	0	0	0.1084	0.02443	0
ENSMUSG00000088371	Gm25180	0	0	0	0	0	0	0	0	0	0	0	0	0	0	0.3436	0	0	0	0	0	0	0.3698	0	0	0	0	0	0
ENSMUSG00000101662	Gm28499	0	0	0.07446	0	0.1933	0	0	0	0	0	0	0	0	0	0	0	0	0	0.04973	0.04643	0	0	0.06413	0.0497	0	0	0	0
ENSMUSG00000102009	4933400F21Rik	0	0	0	0	0	0	0	0	0	0	0	0	0	0	0	0	0	0	0	0	0	0	0	0	0	0	0	0
ENSMUSG00000088775	Gm26037	0	0	0	0	0	0	0	0.4627	0	0	0	0	0	0	0	0	0	0	0	0	0	0	0	0	0	0	0	0
ENSMUSG00000103252	Gm37521	0	0.0552	0.0485	0	0.09445	0.05939	0.0865	0.1055	0.07778	0.08462	0.05734	0.1422	0	0.06492	0.03864	0.09834	0	0.04501	0	0.03025	0	0	0.08354	0	0	0.03159	0	0.2008
ENSMUSG00000034486	Gbx2	6.193	4.81	8.866	8.093	0	0	0	0	0	0	0	0	0	0	0	0.01997	0.0254	0	0.01974	0	0	0	0	0	0	0	0	0
ENSMUSG00000092627	D130058E05Rik	0.1259	0.4873	0.2704	0.187	0	0	0	0.03269	0	0	0	0	0.01759	0	0	0	0	0	0	0	0	0	0	0	0	0.02935	0	0
ENSMUSG00000067081	Asb18	1.041	0.3369	0.5591	1.046	0	0	0	0	0	0	0	0	0	0	0	0	0	0.03052	0	0	0	0	0	0	0	0	0	0
ENSMUSG00000026301	Iqca	0	0	0.03295	0.04557	0	0	0	0	0	0	0	0	0.02572	0.01764	0	0.02227	0	0	0	0.02055	0.0901	0	0	0.06598	0	0	0	0
ENSMUSG00000100850	4930434B07Rik	0	0	0.09724	0	0.1262	0	0.08671	0	0	0	0	0.03167	0.07589	0	0	0	0	0	0	0	0	0	0	0	0	0	0	0
ENSMUSG00000044337	Ackr3	20	25.72	27.94	34.1	16.34	17.62	16.3	15.64	14.29	10.1	16.91	12.52	7.902	7.763	11.57	7.364	20.28	11.54	14	16.78	21.23	5.862	21.08	24.8	33.89	12	26.37	27.04
ENSMUSG00000104087	Gm38277	0	0	0	0	0	0	0	0	0	0	0	0	0	0	0	0	0	0	0	0	0	0	0	0	0	0	0	0
ENSMUSG00000101951	Gm28721	0	0.06149	0	0	0	0	0	0	0	0	0	0	0	0	0	0	0	0	0	0	0	0	0	0.07212	0	0	0	0
ENSMUSG00000101028	Gm28723	0.3691	0.9022	0.04954	1.713	0.1286	0.182	0.08836	0.2156	0	0.04322	0.03905	0.03227	0	0.1326	0.03947	0	0.1278	0	0.06618	0	0.1355	0	0.04267	0.1653	0	0.06454	0.1746	0
ENSMUSG00000098368	Gm27648	0	0	0	0	0	0	0	0	0	0	0	0	0	0	0	0	0	0	0	0	0	0	0	0	0	0	0	0
ENSMUSG00000101997	Gm28722	0.08916	0	0.04787	0.06621	0	0	0	0	0	0	0	0	0	0	0	0	0	0	0	0	0	0	0	0	0	0	0	0
ENSMUSG00000103292	Gm35048	0.2308	0.1007	0.0885	0.1958	0.02298	0.1084	0.01578	0.02568	0	0.03088	0	0	0.02763	0.01895	0	0	0.1217	0.01642	0.01182	0.02207	0.07259	0	0.1677	0.01181	0.07384	0.02306	0.1663	0.04188
ENSMUSG00000034432	Cops8	95.57	113.8	139.7	153.2	94.5	88.35	81.57	80.78	76.38	76.15	80.62	82.61	61.41	56.68	60.81	61.72	54.25	45.29	51.17	47.87	56.58	51.76	53.88	56.95	54.2	54.29	57.85	46.46
ENSMUSG00000056128	Gm9991	0.03826	0	0	0	0	0	0	0	0	0	0.03239	0	0	0	0	0	0	0	0	0.02562	0	0	0	0	0	0	0	0
ENSMUSG00000048126	Col6a3	52.87	129.8	69.07	57.35	193.2	168.3	185	155	123.5	105.9	143.8	138.4	112.5	110.4	112.7	92.11	80.29	64.12	54.84	87.33	74.21	35.63	91.52	110.3	34.5	21.4	23.27	26.25
ENSMUSG00000103061	Gm36970	0	0	0	0.0369	0	0	0.04758	0	0.04278	0	0	0	0	0	0	0	0	0.04951	0	0	0	0	0.02297	0.01781	0	0	0	0
ENSMUSG00000103978	4930474B08Rik	0	0	0	0	0	0	0	0	0	0	0	0	0	0	0	0	0	0	0	0	0	0	0	0	0	0	0	0
ENSMUSG00000026303	Mlph	0.3697	1.299	0.9427	0.8235	0.3221	0.2734	0.3097	0.3239	0.4973	0.1731	0.4498	0.4525	0.09681	0.186	0.2372	0.1509	0.3625	0.2762	0.116	0.1392	0.7123	0.3191	0.3846	0.2318	1.863	1.713	1.457	1.996
ENSMUSG00000090550	Prlh	0	0	0	0	0	0	0	0	0	0	0	0	0	0	0	0	0	0	0	0	0	0	0	0	0	0	0	0
ENSMUSG00000026304	Rab17	0.04135	0.2021	0.3108	0.4912	0.05764	0	0	0.06441	0	0	0	0	0	0	0	0.12	0	0.206	0	0.02769	0.2428	0	0	0.1185	0.247	0	0.05215	0.2626
ENSMUSG00000100791	Gm28199	0	0	0	0	0	0	0	0	0	0	0	0	0	0	0	0	0	0	0	0	0	0	0	0	0	0	0	0
ENSMUSG00000026305	Lrrfip1	23.4	25.32	15.66	12.34	32.88	30.06	31.8	34.91	25.8	21.17	20.83	22.87	14.92	12.5	17.27	15.81	10.54	9.855	9.515	9.979	10.07	10.14	12.2	11.66	14.01	13.09	12.24	12.06
ENSMUSG00000070732	Rbm44	0.1678	0.2343	0.1544	0.1068	0.4009	0.3467	0.3672	0.2987	0.3095	0.08981	0.1014	0.2347	0.1004	0.1102	0.06151	0	0	0	0.03438	0.04815	0.07037	0.02207	0.06649	0	0.03579	0	0	0.0609
ENSMUSG00000034353	Ramp1	0.4989	1.786	1.148	1.588	0.4968	0.3749	0.1365	0.7217	0.1841	0.4674	0.6334	0.1745	0.8661	0.799	1.463	1.009	2.335	2.521	2.709	1.981	3.61	1.378	2.933	2.043	4.523	3.589	3.011	3.486
ENSMUSG00000034343	Ube2f	39.01	31.97	42.86	34.47	33.24	31.4	27.84	27.12	33.41	24.1	28.07	26.25	28.67	24.01	23.67	26.24	35.29	36.26	38.68	34.11	39.93	42.53	38.86	37.62	45.08	48.09	41.29	43.38
ENSMUSG00000097285	Gm26683	0	0	0	0	0	0	0	0	0	0	0	0	0	0	0	0	0.0907	0.7833	0.1409	0.2632	0.4328	0.362	0.5452	0.1409	1.761	0.6873	1.115	0.9987
ENSMUSG00000026307	Scly	7.607	12.74	15.08	17.23	6.284	8.089	9.263	7.754	6.752	8.226	10.97	9.132	13.7	12.04	13.82	11.62	19.16	19.84	20.78	17.48	22.13	23.91	24.75	21.61	21.04	24.24	24.76	29.23
ENSMUSG00000090322	Gm17090	0	0	0	0	0	0	0	0	0	0	0	0	0.237	0.2167	0.08063	0.2052	1.305	3.099	1.69	1.83	5.397	3.993	5.317	2.77	7.319	7.515	7.133	9.22
ENSMUSG00000049515	Espnl	0.1552	0.09484	0.08333	0.06586	0	0	0.02123	0	0	0.04154	0.009383	0.03877	0.01858	0	0.01897	0	0.01023	0	0.0159	0.01485	0	0.01021	0.01025	0.03178	0.01655	0.1085	0.06991	0.1549
ENSMUSG00000026308	Klhl30	0.2093	1.973	1.525	1.488	0	0	0.01432	0.02329	0.01287	0.02801	0.1139	0.06275	0.03759	0.06017	0.07674	0.0434	0.2208	0.08938	0.04289	0.2303	0.1536	0.09638	0.2212	0.2357	0.8038	0.08365	0.396	0.5698
ENSMUSG00000047443	Erfe	0.2355	0.2878	0.2248	0.3497	0.2918	0.5505	0.4761	0.3668	0.3379	0.2696	0.1107	0.1464	0.08772	0.1053	0.1343	0.09495	0.2415	0.02607	0	0.03504	0	0	0	0	0.07815	0	0	0.09973
ENSMUSG00000026309	Ilkap	74.62	83.94	93.03	90.96	70.26	66.46	63.08	68.83	66.02	64.73	63.51	61.88	52.94	52.82	55.35	50.05	47.08	41.32	44.06	42.86	50.18	46.59	44.23	48.76	73.45	68.28	78.84	75.26
ENSMUSG00000100253	1700020N18Rik	0	0	0	0	0	0	0	0	0	0	0	0	0	0	0	0	0	0	0	0	0	0	0	0	0	0	0	0
ENSMUSG00000067071	Hes6	20.84	48.11	52.31	72.61	7.979	7.584	8.242	7.759	6.922	9.25	8.728	10.36	10.58	9.37	8.933	9.291	6.937	8.577	6.925	8.017	5.388	4.144	7.232	6.984	5.677	4.401	4.519	4.663
ENSMUSG00000055866	Per2	2.985	3.742	3.435	2.534	2.251	2.143	2.436	1.993	1.18	1.113	1.573	1.79	1.404	1.235	1.329	1.039	3.093	3.597	2.796	2.397	3.019	2.16	2.465	4.662	9.235	8.864	13.45	10.8
ENSMUSG00000100151	Gm28382	0	0	0	0	0	0	0	0	0	0	0	0	0	0	0	0	0	0	0	0	0	0	0	0	0	0	0	0
ENSMUSG00000034292	Traf3ip1	6.478	8.001	5.928	5.128	4.122	4.967	4.746	5.991	3.664	2.834	4.239	3.396	3.438	3.164	3.743	3.126	3.029	3.168	2.795	3.296	2.81	2.849	2.956	3.663	3.599	4.328	3.73	3.626
ENSMUSG00000026311	Asb1	35.39	27.57	41.89	43.65	20.27	21.22	20.69	20.08	41.66	42.45	43.68	41.12	37.04	34.37	32.85	38.1	29.38	27.85	27.11	26.54	25	25.88	25.34	25.85	26.84	23.74	24.28	23.1
ENSMUSG00000101705	Gm28380	0	0	0	0	0	0.1577	0	0	0	0	0	0	0	0	0.1026	0	0	0	0	0.08033	0	0	0	0	0	0	0	0
ENSMUSG00000100980	Gm29100	0.08378	0.0128	0.1125	0.1555	0.0146	0.01377	0.02006	0.01631	0.04508	0.02943	0.06205	0.0293	0	0.006021	0.01792	0.038	0.029	0.02087	0	0.007013	0	0.009644	0	0	0	0.01465	0	0.05322
ENSMUSG00000007805	Twist2	0.8628	2.109	1.544	1.459	0.4677	0.6303	0.6885	0.336	0.2064	0.2245	0.4463	0.3856	0.3816	0.2618	0.3075	0.2261	0.3982	0.1194	0.275	0.1765	0.2111	0.1545	0.3546	0.3264	0.2863	0.3688	0.1209	0.4263
ENSMUSG00000101414	Gm29101	0.06279	0.1919	0	0.1399	0	0.04128	0.06013	0.3913	0.05406	0	0.1329	0	0	0	0	0.04557	0.02898	0.06257	0.04503	0.08409	0	0	0.05807	0.06751	0	0	0	0
ENSMUSG00000102745	Gm37600	0	0	0	0	0	0	0	0	0	0	0	0	0	0	0	0	0	0	0	0	0	0	0	0	0	0	0	0
ENSMUSG00000026313	Hdac4	21.95	46.59	31.27	28.11	74.84	86.29	83.07	88.93	37.03	42.47	52.81	42.31	26.09	22.98	26.07	24.01	12.78	14.17	12.99	13.87	12.63	10.16	10.73	12.72	10.22	9.598	13.12	12.96
ENSMUSG00000103101	Gm37048	0	0	0	0	0	0.02177	0	0	0	0	0	0	0	0	0	0	0	0	0	0	0	0	0	0	0	0	0	0
ENSMUSG00000096941	Gm26720	0	0	0	0	0	0	0	0	0	0	0	0	0	0	0	0	0	0	0	0	0	0	0	0	0	0	0	0
ENSMUSG00000102565	Gm37036	0	0	0	0	0	0.0727	0.03529	0.1148	0.01587	0.01726	0	0	0	0.03179	0	0	0	0.01836	0	0	0	0.01697	0.01704	0	0	0	0	0.02341
ENSMUSG00000101265	Gm29099	0	0	0	0	0	0	0	0	0	0	0	0	0	0	0	0	0	0	0	0	0	0	0.1124	0	0	0	0	0
ENSMUSG00000026260	Ndufa10	127.7	134.6	186.6	223.6	97.18	93.18	86.53	83.69	104.3	92.73	99.31	99.51	81.38	81.21	82.84	89.24	58.91	65.22	65.86	60.13	55.26	59.21	62.62	60.32	54.25	60.23	53.97	56.97
ENSMUSG00000098288	Mir6900	0	0	0	0	0	1.012	0	0	0	0	0	0	0.6451	0	0	0	0	0	0	0	0	0	0	0	0	0	0.9708	0
ENSMUSG00000067064	Olfr1416	0	0	0	0	0	0	0	0	0	0	0	0	0	0	0	0	0	0	0	0	0	0	0	0	0	0	0	0
ENSMUSG00000057464	Olfr1415	0	0	0	0	0	0	0	0	0	0	0	0	0	0	0	0	0	0	0	0	0	0	0	0	0	0	0	0
ENSMUSG00000042849	Olfr1414	0	0	0	0	0	0	0	0	0	0	0	0	0	0	0	0	0	0	0	0	0	0	0	0	0	0	0	0
ENSMUSG00000058904	Olfr1413	0	0	0	0	0	0	0	0	0	0	0	0	0	0	0	0	0	0	0	0	0	0	0	0	0	0	0	0
ENSMUSG00000097001	1700054K02Rik	0	0	0	0	0	0	0	0	0	0	0	0	0	0	0	0	0	0	0	0	0	0	0	0	0	0	0	0
ENSMUSG00000046300	Olfr1412	0	0	0	0	0	0	0	0	0	0	0	0	0	0	0	0	0	0	0	0	0	0	0	0	0	0	0	0
ENSMUSG00000062497	Olfr1411	0	0	0	0	0	0	0	0	0	0	0	0	0	0	0	0	0	0	0	0	0	0	0	0	0	0	0	0
ENSMUSG00000063583	Olfr1410	0	0	0	0	0	0	0	0	0	0	0	0	0	0	0	0	0	0	0	0	0	0	0	0	0	0	0	0
ENSMUSG00000061616	Olfr12	0	0	0	0	0	0	0	0	0	0	0	0	0	0	0	0	0	0	0	0	0	0	0	0	0	0	0	0
ENSMUSG00000073616	Cops9	85.98	95.94	121	190.9	84.21	96.74	95.27	87.48	84.05	83.81	93.7	85.82	85.94	94.81	92.67	89.71	94.03	97.86	109.6	90	124.5	110.9	92.86	100.2	76.88	92.34	83.58	82.03
ENSMUSG00000044055	Otos	0	0.03056	0	0	0.03486	0.09864	0	0.03895	0	0	0	0	0.1257	0	0	0	0	0.02492	0.0538	0	0.1101	0.02303	0.1619	0.05377	0	0.1049	0	0
ENSMUSG00000100546	Gm29483	0	0	0.23	0	0	0	0	0	0	0.04013	0	0	0	0	0	0	0	0	0.03072	0	0.1258	0	0.07924	0.1535	0.06398	0	0.05404	0.3266
ENSMUSG00000099665	Gm29482	0	0	0	0	0	0	0	0	0	0	0	0	0	0	0	0	0	0	0	0	0	0	0	0	0	0	0	0
ENSMUSG00000100781	Gm29481	0	0	0.09455	0	0	0	0	0	0	0	0	0	0	0	0	0	0	0	0	0	0	0	0	0	0	0	0	0
ENSMUSG00000034220	Gpc1	38.23	120.5	92.11	145.6	71.06	72.3	81.94	76.02	24.55	41.74	51.2	45.62	40.58	35.97	45.61	30.04	31.78	27.19	29.88	35.52	33.23	15.46	31.52	30.69	28.17	17.54	25.07	32.25
ENSMUSG00000101995	Gm29480	0.05581	0.06821	0.02997	0.1658	0	0	0	0	0	0	0	0	0	0	0	0	0.02576	0.05561	0	0	0	0	0	0	0	0	0	0
ENSMUSG00000065470	Mir149	0	0.8552	0	0	0	0	0	0	0	0	0	0	0	0	0	0	0	0	0	0	0	0	0	0	0	0	0	0
ENSMUSG00000034212	Ankmy1	0.08348	0.1428	0.1434	0.1488	0.02328	0.08782	0	0.13	0.1294	0.07821	0.02826	0.09344	0.04198	0.07679	0.1714	0.0727	0.1079	0.1331	0.07185	0.1453	0.2696	0.1845	0.2162	0.2393	0.0748	0.07007	0.1053	0.08485
ENSMUSG00000047067	Dusp28	5.026	4.038	5.133	6.786	0.7839	1.248	1.144	1.369	2.27	1.778	1.755	1.893	2.592	2.546	2.796	2.449	3.471	3.117	4.436	3.342	4.696	4.402	4.258	4.056	4.829	5.015	4.078	5.537
ENSMUSG00000097251	5033417F24Rik	1.525	1.137	0.555	0.1535	0.3242	0.4758	0.4702	0.4428	0.7566	0.1695	0.4156	0.452	0.3682	0.4755	0.2211	0.1876	0.501	0.6695	0.7228	0.7095	0.1138	0.3332	0.3824	0.778	1.119	0.2169	0.4564	0.3612
ENSMUSG00000026269	Rnpepl1	12.89	33.21	27.74	34.92	27.61	29.91	32.41	30.39	21.1	37.51	37.64	41.29	42.04	43.02	48.81	33.03	40.29	42.08	47.34	44.66	49.79	41.66	43.35	41.8	34.74	44.59	41.71	45.55
ENSMUSG00000100632	9430060I03Rik	0.05469	0.03342	0.2643	0	0.03812	0	0	0	0.04709	0.07684	0.02314	0.07651	0	0.06288	0.04678	0.01984	0.101	0	0.1177	0.01831	0	0.07554	0.07586	0.0392	0	0.0765	0.06898	0.3821
ENSMUSG00000026270	Capn10	15.02	30.86	31.66	43.02	16.54	16.23	16.88	15.12	11.69	14.94	15.3	14.75	17.08	15.46	16.38	12.74	13.87	18.12	21.52	16.93	14.96	14.48	15.89	14.39	13.94	18.88	16.51	18.05
ENSMUSG00000026271	Gpr35	0.44	0.7716	0.452	0.5398	0.5601	0.7044	0.5496	0.8345	0.5765	0.7169	0.502	0.4818	1.154	0.8359	0.5565	1.069	0.8653	0.896	0.5625	0.5124	0.3932	0.7576	0.9023	0.6719	0.4857	0.2141	0.4102	0.4132
ENSMUSG00000045091	Aqp12	0	0	0	0	0	0	0	0	0	0	0	0	0	0	0	0	0	0	0	0	0	0	0	0	0	0	0	0
ENSMUSG00000014602	Kif1a	159.3	366.3	247.5	249	213.5	242.3	252.9	239	244.3	316.3	320.7	330.3	330.3	340.1	337.8	335.2	342.8	353.6	365.8	364.8	377.2	355.1	360	356.4	357.2	409.1	417	396.4
ENSMUSG00000101378	Gm28086	0	0	0	0	0	0	0	0	0	0	0.2466	0	0	0	0	0	0	0	0	0.09756	0	0	0.1347	0	0	0	0	0
ENSMUSG00000026272	Agxt	0	0	0.05148	0	0	0	0	0.2241	0	0	0	0	0	0	0	0	0	0	0	0	0	0	0	0.03436	0	0	0	0
ENSMUSG00000034159	2310007B03Rik	0	0	0	0	0	0	0.02023	0	0	0	0	0	0	0	0	0	0	0	0	0	0.03102	0	0	0	0	0	0	0
ENSMUSG00000084989	Crocc2	0.4986	0.7202	1.029	0.6059	0.01805	0.01703	0.0248	0.03026	0.03903	0.06673	0.1041	0.05436	0.04884	0.01489	0.0554	0.0282	0.03586	0.06452	0.009288	0.03035	0	0.02385	0.01198	0	0.06769	0.009058	0.06534	0.02468
ENSMUSG00000047793	Sned1	124.3	114	55.15	30.44	19.67	19.15	16.68	15.47	17.23	13.42	15.06	15.32	19.4	17.46	16.67	15.19	11.27	14.63	11.83	11.49	18.94	11.56	18.35	20.8	36.3	27.03	33.59	31.01
ENSMUSG00000098997	Mir6901	0	0	1.6	0	0	0.9795	0	0	0	0	0	0	0	0	0	0	0	0	0	0.4988	0	0	0	0	0	0	0	0.9464
ENSMUSG00000026273	Mterf4	16.05	11.46	19.28	17.38	9.107	10.53	8.377	10.44	9.464	7.556	8.534	7.272	7.641	7.528	6.56	7.73	5.925	6.057	5.744	5.782	6.588	6.12	5.595	6.026	5.896	5.761	7.022	6.134
ENSMUSG00000101172	Gm28535	0.2087	0.5102	0.5604	0.155	0	0.4117	0	0.08129	0.2696	0.1467	0.2208	0.07301	0.5248	0.09	0	0.1136	0	0.104	0	0.1048	0	0.09611	0.09651	0.0374	0.07793	0.073	0.1316	0.0663
ENSMUSG00000026274	Pask	7.959	11.73	11.86	9.388	16.61	14.95	16.23	15.06	8.817	9.136	9.035	8.211	4.875	4.295	4.067	4.385	1.704	0.9197	1.674	1.679	0.8437	1.058	1.401	1.498	0.6761	0.6334	1.12	0.7744
ENSMUSG00000026275	Ppp1r7	25.13	17.57	22.52	13.73	19.02	18.25	18.41	18.89	19.45	17.08	16.25	16.58	12.63	12.14	12.67	12.89	12.24	11.15	11.76	11.87	13.3	14.25	13.54	13.67	19.78	19.67	18.9	17.82
ENSMUSG00000106302	Mir6902	2.165	0	0	0	0	0	0	0	0	0	0.6108	0	0.6048	0.4149	0	0.5237	0	0	0	0.4832	0	0	0	0	0	0	0	1.834
ENSMUSG00000098689	Mir6345	0	0	0	0	0	0	0	0	0.3107	0	0	0	0	0.2074	0	0	0	0	0	0	0	0	0	0	0	0	0	0
ENSMUSG00000064389	Gm26446	0.4484	0	0	0	0	0	0	0	0	0	0	0.3137	0	0	2.301	0	0.4139	0	0	0	0	0	0.4146	0	0	0	0	0
ENSMUSG00000034107	Ano7	0.1079	0.1539	0.1352	0.1336	0.05016	0	0.06891	0	0	0.06742	0.1066	0.05034	0.04523	0	0.04617	0.06528	0	0	0	0.07228	0.05283	0.01657	0	0	0.1075	0.0755	0.04538	0.06857
ENSMUSG00000034088	Hdlbp	220.1	253.5	249.9	191.2	360.4	345.7	364.9	358.6	338.6	285.3	308.1	285	235	218.5	242.6	251.3	173.7	154.7	159.3	161.5	155.2	134	169.6	181.2	123.6	112.5	114.6	117.8
ENSMUSG00000026276	37500	274.3	203.2	154.4	75.87	488.2	496.1	466.8	466.1	519.8	440.1	385.3	380.6	351.7	390.1	353.2	407.5	274.4	251.7	236.8	261.3	215.2	258.4	228.3	251.5	230.1	204.8	210.8	212.6
ENSMUSG00000034066	Farp2	7.784	13.31	10.5	8.757	9.84	11.3	10.99	11.27	11.97	11.8	11.22	11.19	9.951	10.6	9.257	10.38	10.59	10.24	11.23	10.61	11.95	11	11.37	11.45	11.54	10.77	12.2	12.41
ENSMUSG00000103854	Gm37250	0.01934	0	0.04154	0.05745	0.08088	0.05086	0.07408	0.1808	0.01665	0.01812	0	0	0	0.03336	0.03309	0.01404	0.05355	0	0	0.06475	0.05679	0	0.1073	0.02772	0	0	0	0.02457
ENSMUSG00000026277	Stk25	118.5	143.4	172.1	182.8	100.7	93.1	93.64	91.62	69.09	76.6	76.38	76.32	68.01	66.15	64.92	65.8	57.24	52.78	55.23	51.59	56.39	51.09	51.67	56.4	66.39	59.58	63.81	59.72
ENSMUSG00000100927	Gm28536	0	0	0.03766	0	0.04888	0	0	0	0	0	0	0	0	0.04032	0	0.0509	0	0	0	0.07045	0	0.03229	0	0	0	0	0	0
ENSMUSG00000026278	Bok	13.78	16.07	23.02	34.66	6.257	4.999	2.73	4.113	3.001	3.611	3.218	4.876	6.328	4.22	6.053	5.212	9.894	13.42	15.6	13.01	26.44	20.28	19.29	21.72	55.75	72.54	86.98	71.05
ENSMUSG00000026279	Thap4	9.136	16.03	18.53	21.77	11.86	12.39	10.96	11.34	10.71	13.28	13.81	14.21	13.37	12.03	12.04	13.78	9.434	9.247	10.29	9.652	11.36	7.059	9.741	8.431	11.27	12.07	10.49	11.82
ENSMUSG00000101952	Gm10550	0	0.05748	0	0	0.06556	0	0	0	0	0	0	0	0	0	0	0	0	0	0	0	0	0.04331	0	0	0	0	0	0
ENSMUSG00000026280	Atg4b	78.81	92.12	121.6	127.1	59.11	60.37	58.46	59.61	60.41	60.74	68.14	58.7	57.38	55.32	52.52	52.12	48.58	47.94	51.29	47.24	55.16	48.29	52.21	52.03	54.61	50.5	54.5	52.64
ENSMUSG00000026281	Dtymk	73.94	79.06	78.24	79.36	81.65	74.51	71.69	71.27	55.15	52.9	52.68	48.5	37.4	34.57	36.17	36.61	23.44	24.23	24.78	22.45	22.2	25.87	23.03	24.69	19.66	20.6	19.75	18.77
ENSMUSG00000026283	Ing5	7.78	9.17	8.087	5.397	9.299	9.082	8.234	7.929	7.559	5.522	5.998	5.772	4.068	4.353	3.583	3.724	5.057	3.938	4.028	3.38	3.909	5.16	5.233	5.765	7.684	8.07	9.219	8.193
ENSMUSG00000088961	Gm22089	0	0	0	0	0	0	0	0	0	0	0	0	0	0	0	0	0	0	0	0	0	0	0	0	0	0	0	0
ENSMUSG00000073609	D2hgdh	15.75	17.2	19.28	15.76	10.02	10.5	8.888	10.07	11.14	11.8	10.56	9.979	12.02	13.01	11.72	12.09	12.64	13.99	14.73	14.6	15.14	12.86	13.65	15.46	16.42	17.67	17.03	16.67
ENSMUSG00000094651	Gal3st2	0	0.04751	0	0	0	0	0.03723	0	0.06694	0	0.0329	0.05439	0	0	0	0	0.2512	0	0.1115	0	0	0	0	0	0.05805	0.1631	0	0.04939
ENSMUSG00000093805	Gal3st2b	0	0	0	0	0	0	0	0	0	0	0	0	0	0	0	0	0	0	0	0	0	0	0	0	0	0	0	0
ENSMUSG00000073608	Gal3st2c	0.009555	0.005839	0	0	0	0.01885	0	0	0	0	0	0	0	0	0	0	0	0	0.01028	0.003199	0	0.004399	0	0	0	0	0	0.00607
ENSMUSG00000034000	Neu4	0	0	0	0	0	0	0	0	0	0	0	0	0	0	0	0	0	0	0	0	0	0	0	0	0	0	0	0
ENSMUSG00000026285	Pdcd1	0	0.08774	0.2056	0.03554	0	0	0	0	0	0	0	0	0.1203	0	0	0	0.02209	0	0.03432	0	0	0	0	0	0	0	0	0
ENSMUSG00000077413	Gm23389	0	0	0	0	0	0	0	0	0	0	0	0	0	0	0	0	0	0	0	0	0	0	0	0	0	0	0	0
ENSMUSG00000100518	4930440C22Rik	0	0	0	0	0	0	0	0	0	0	0	0	0	0	0	0	0	0	0	0	0	0	0	0	0	0	0	0
ENSMUSG00000089310	Gm23181	0	0	0	0	0	0	0	0	0	0	0	0	0	0	0	0	0	0	0	0	0	0	0	0	0	0	0	0
ENSMUSG00000051185	Fam174a	4.343	2.917	4.432	3.028	4.275	3.967	3.873	4.648	6.551	6.724	6.033	6.447	4.682	5.651	4.424	5.113	4.652	5.946	5.183	4.94	5.67	5.312	4.599	5.24	4.654	6.122	6.042	7.055
ENSMUSG00000103973	BC055308	0.2366	0.1557	0.03908	0.08107	0.0761	0.2632	0.1742	0.4252	0.2977	0.3068	0.1232	0.1909	0.1068	0.1778	0.03113	0.07924	0.06719	0.07253	0	0.1097	0.02671	0.06703	0.08414	0.1174	0.1087	0.02545	0.06885	0.06936
ENSMUSG00000040710	St8sia4	7.955	3.02	2.062	1.388	0.9658	1.087	1.087	1.157	0.7834	0.6725	0.8054	0.7532	0.8324	1.128	0.764	0.9147	1.032	1.297	0.9697	1.202	1.054	1.191	1.142	1.328	1.683	1.471	0.9054	1.304
ENSMUSG00000103197	Gm37642	0	0	0.02858	0	0	0	0	0	0	0	0	0	0	0	0	0	0.07371	0	0	0	0	0	0	0	0	0	0.03357	0
ENSMUSG00000100777	4930598F16Rik	0	0	0	0	0	0	0	0	0	0	0	0	0	0	0	0	0	0	0	0	0	0	0	0	0	0	0	0
ENSMUSG00000102718	Gm37761	0	0	0	0	0	0	0	0	0	0	0	0	0	0	0	0	0	0	0	0	0	0	0	0	0	0	0	0
ENSMUSG00000095955	Gm22360	0	0	0	0	0	1.135	0	0	0	0	0	0	0	0.2481	0.3692	0.3132	0.7968	0.4301	0.3095	0.578	1.267	0	0	0.3094	0	0	0	0
ENSMUSG00000100062	1700063A18Rik	0	0	0	0	0	0	0	0	0	0	0	0	0	0	0	0	0	0	0	0	0	0	0	0	0	0	0	0
ENSMUSG00000080345	Gm24586	0	0	0	0	0	0	0	0	0	0	0	0	0	0	0	0	0	0	0	0	0	0	0	0	0	0	0	0
ENSMUSG00000096585	Gm22917	0	0	0	0	0	0	0	0	0	0	0	0	0	0	0	0	0	0	0	0	0	0	0	0	0	0	0	0
ENSMUSG00000102658	Gm37076	0	0	0	0	0	0	0	0	0	0	0	0	0	0	0	0	0	0	0	0	0	0	0	0	0	0	0	0
ENSMUSG00000100336	Gm29601	0	0	0	0	0	0	0	0	0	0	0	0	0	0	0	0	0	0	0	0	0	0	0	0	0	0	0	0
ENSMUSG00000100589	4930533P14Rik	0	0	0	0	0	0	0	0	0	0	0	0	0	0	0	0	0	0	0	0	0	0	0	0	0	0	0	0
ENSMUSG00000095610	Gm26245	0	0	0	0	0	0	0	0	0	0	0	0	0	0	0	0	0	0	0	0	0	0	0	0	0	0	0	0
ENSMUSG00000077255	Gm26078	0	0	0	0	0	0	0	0	0	0	0	0	0	0	0	0	0	0	0	0	0	0	0	0	0	0	0	0
ENSMUSG00000040693	Slco4c1	0.03764	0.0345	0.03031	0	0.02624	0	0	0.05863	0	0	0.01593	0	0.07886	0.02705	0.00805	0.09561	1.225	1.36	1.012	0.8506	1.395	1.776	1.314	1.45	0.9977	0.7898	0.8664	0.7412
ENSMUSG00000097814	Panct2	0.539	0.104	0.2742	0.1685	0	0	0.08149	0.04419	0	0.05315	0.04802	0	0.4279	0.1631	0.2427	0.4735	3.535	4.721	4.049	3.552	4.998	5.172	4.774	5.124	2.499	2.341	2.505	2.595
ENSMUSG00000045463	Slco6b1	0	0	0	0	0	0	0	0	0	0	0	0	0	0	0	0	0	0	0	0	0	0	0	0	0	0	0	0
ENSMUSG00000100454	Gm28901	0	0	0	0	0	0	0	0	0	0	0	0	0	0	0	0	0	0	0	0	0	0	0	0	0	0	0	0
ENSMUSG00000026331	Slco6c1	0	0	0	0	0	0	0	0	0	0	0	0	0	0	0	0	0	0	0.01309	0	0	0	0	0	0	0	0	0
ENSMUSG00000101348	Gm7135	0	0	0	0	0	0	0	0	0	0	0	0	0	0	0	0	0	0	0	0	0	0	0	0	0	0	0	0
ENSMUSG00000103179	Gm37171	0	0	0	0	0	0	0.03732	0	0	0	0	0	0	0	0	0	0	0	0	0	0	0	0	0	0	0	0	0
ENSMUSG00000044768	D1Ertd622e	4.521	2.794	3.051	2.395	4.179	4.416	3.886	4.304	3.198	2.948	2.508	2.535	1.719	1.719	1.677	1.789	0.7984	0.6747	0.5558	0.8098	0.7527	0.5875	0.5429	0.6789	0.4617	0.5201	0.622	0.3729
ENSMUSG00000040648	Ppip5k2	62.56	35.27	24.43	9.266	79.24	82.52	73.71	78.93	56.46	47.35	39.88	38.79	28.42	27.86	26.27	31.26	32.04	33.26	27.44	29.02	29.5	35.29	29.85	33.08	35.05	32.06	30.49	32.62
ENSMUSG00000026333	Gin1	6.17	4.953	3.995	3.593	8.517	9.067	8.92	10.32	10.75	6.601	7.936	7.193	6.134	5.477	4.554	6.453	3.071	5.214	4.056	4.051	2.753	5.125	3.384	5.029	3.658	4.061	3.815	4.111
ENSMUSG00000026335	Pam	74.86	75.75	85.29	78.64	126.5	124.8	118	116.6	71.56	54.18	59.52	55.56	59.17	53.27	58.18	59.07	147.1	132.4	130.7	123.4	191	175.2	190.1	202.8	256.8	228.8	216.1	221.3
ENSMUSG00000104140	Gm37140	0.05485	0.03352	0.02945	0	0	0.07212	0.05252	0.1282	0.09445	0.05138	0.09285	0.05755	0	0.01577	0.02346	0.09951	0.1013	0	0.03934	0.01836	0.08053	0.202	0	0.1573	0.1638	0.03836	0.4151	0.06968
ENSMUSG00000089169	Gm25413	0	0	0	0	0	0	0	0	0	0	0	0	0	0	0	0	0	0	0	0	0	0	0	0	0	0	0	0
ENSMUSG00000089706	B230216N24Rik	1.73	0.4821	0.9124	0.7661	1.184	0.4389	0.3777	0.709	0.1568	0.1706	0.3082	0.4033	0.05086	0.4536	0.1817	0.2643	0.4761	0.4838	0.4135	0.04064	0.891	0.1956	0.2245	0.2392	0.1813	0.5942	0.3062	0.2313
ENSMUSG00000096085	Gm24465	0	0	0	0	0	0	0	0	0	0	0	0	0	0	0	0	0	0	0	0	0	0	0	0	0	0	0	0
ENSMUSG00000100182	1810006J02Rik	0.0418	0.05108	0.1346	0.6207	1.165	0.8244	0.2802	0.1302	0.03599	0.1566	0.283	0.1169	0.1401	0.07209	0.03575	0.3033	0.3086	0.3748	0.3897	0.5038	0.5522	0.3849	0.6184	0.659	0.4993	0.8185	0.3163	0.3186
ENSMUSG00000100711	Gm29461	0	0	0.05938	0	0	0	0	0	0	0	0	0	0	0	0	0	0	0	0	0.007406	0	0	0	0	0	0	0	0
ENSMUSG00000026336	Slco6d1	0	0	0	0	0	0	0	0	0	0	0	0	0	0	0	0	0	0	0	0	0	0	0	0	0	0	0	0
ENSMUSG00000096193	Gm26134	0	0	0	0	0	0	0	0	0	0	0	0	0	0	0	0	0	0	0	0	0	0	0	0	0	0	0	0
ENSMUSG00000100009	Gm7967	0	0	0	0	0	0	0	0	0	0	0	0	0	0	0	0	0	0	0	0.05719	0.1881	0	0	0.03061	0.03188	0	0	0
ENSMUSG00000087804	Gm23434	0	0	0	0	0	0	0	0	0	0	0	0	0	0	0	0	0	0	0	0	0	0	0	0	0	0	0	0
ENSMUSG00000067028	Cntnap5b	1.797	0.5098	0.4479	0.0953	0	0.02109	0	0	0	0	0	0	0	0	0	0	0	0	0	0	0	0.01477	0	0	0	0	0	0
ENSMUSG00000104104	Gm37877	0	0	0.03661	0.1772	0	0	0	0	0	0	0	0	0	0	0	0	0	0	0	0	0	0	0	0	0	0	0	0
ENSMUSG00000087883	Gm23602	0	0	0	0	0	0	0	0	0	0	0	0	0	0	0	0	0	0	0	0	0	0	0	0	0	0	0	0
ENSMUSG00000077039	Gm25537	0	0	0	0	0	0	0	0	0	0	0	0	0	0	0	0	0	0	0	0	0	0	0	0	0	0	0	0
ENSMUSG00000100684	Gm20268	0	0	0	0	0	0	0	0	0	0	0	0	0	0	0	0	0	0	0	0	0	0	0	0	0	0	0	0
ENSMUSG00000099375	Gm28187	0	0	0	0	0	0	0.02072	0	0	0	0	0.01514	0	0	0.01851	0	0	0	0	0	0	0.01993	0.1401	0.03102	0.3555	0.1514	0.05459	0
ENSMUSG00000077295	Gm24122	0	0	0	0	0	0	0	0	0	0	0	0	0	0	0	0	0	0	0	0	0	0	0	0	0	0	0	0
ENSMUSG00000088510	Gm23036	0	0	0	0	0	0	0	0	0	0	0	0	0	0	0	0	0	0	0	0	0	0	0	0	0	0	0	0
ENSMUSG00000087908	Gm22034	0	0	0	0	0	0	0	0	0	0	0	0	0	0	0	0	0	0	0	0	0	0	0	0	0	0	0	0
ENSMUSG00000088594	Gm23965	0	0	0	0	0	0	0	0	0	0	0	0	0	0	0	0	0	0	0	0	0	0	0	0	0	0	0	0
ENSMUSG00000102325	Gm37789	0	0	0	0	0	0	0	0	0	0	0	0	0	0	0	0	0	0	0	0	0	0	0	0	0	0	0	0
ENSMUSG00000088161	Gm23537	0	0	0	0	0	0	0	0	0	0	0	0	0	0	0	0	0	0	0	0	0	0	0	0	0	0	0	0
ENSMUSG00000050840	Cdh20	1.22	0.8301	0.6675	0.4787	6.772	6.751	7.54	7.729	6.472	5.435	4.784	5.089	2.537	2.713	2.826	2.765	1.02	0.7456	0.6935	0.9558	0.4225	0.3922	0.5748	0.4785	0.1547	0.1771	0.2904	0.234
ENSMUSG00000103991	Gm38031	0	0	0.01645	0	0.04271	0	0	0	0	0	0.01296	0	0	0.05284	0	0.02223	0.02828	0.03053	0	0	0	0	0	0	0	0	0	0
ENSMUSG00000084704	n-R5s216	0	0	0	0	0	0	0	0	0	0	0	0	0	0	0	0	0	0	0	0	0	0	0	0	0	0	0	0
ENSMUSG00000103060	Gm36969	0	0	0	0	0	0	0	0	0	0	0.06958	0.023	0	0	0.01406	0	0.04553	0.03276	0	0	0	0	0	0	0	0	0	0
ENSMUSG00000089866	Gm15699	0	0	0	0	0	0	0	0	0	0	0	0	0	0	0	0	0	0	0	0	0	0	0	0	0	0	0	0
ENSMUSG00000099669	Gm29012	0	0	0	0	0	0	0	0	0	0	0.08335	0	0	0	0	0	0	0	0	0	0	0	0	0	0	0	0	0
ENSMUSG00000047496	Rnf152	9.467	4.603	3.516	2.289	0.7696	0.7906	0.6281	0.7067	0.9883	0.8859	0.7772	0.8718	1.434	1.942	1.323	1.515	2.699	2.68	2.015	2.408	2.504	3.347	2.765	2.86	4.065	3.67	4.24	4.91
ENSMUSG00000097482	Gm17634	0.139	0.3399	0.5226	1.136	0	0.4571	0.06657	0.9747	0	0.1303	0.2354	0.1459	0.05826	0.1199	0.1189	0.05045	0.2567	0.2078	0.04986	0.1397	0	0	0.06429	0	0.2076	0	0.1754	0
ENSMUSG00000101214	Gm28403	0.03408	0	0	0	0.02376	0	0.03264	0	0	0	0	0.04768	0	0	0	0	0.01573	0.01698	0	0	0	0.03139	0	0.01221	0	0	0.02149	0
ENSMUSG00000056536	Pign	20.1	13.18	9.933	6.021	15.55	17.49	15.12	15.15	18.66	15.48	14.63	12.91	11.22	12.91	10.22	13.87	11.73	11.37	10.48	9.993	9.904	11.83	11.66	11.48	11.63	10.27	12.03	10.95
ENSMUSG00000100672	Gm28404	0	0	0.4379	0	0.2842	0	0	0	0	0	0	0	0	0	0	0	0	0	0	0	0	0	0	0	0	0	0	0
ENSMUSG00000076999	Gm22426	0	0	0	0	0	0	0	0	0	0	0	0	0	0	0	0	0	0	0	0	0	0	0	0	0	0	0	0
ENSMUSG00000026319	2310035C23Rik	39.76	21.41	20.7	11.56	14.81	16.99	15.8	15.28	21.04	17.65	16.7	15.77	12.86	12.68	11.95	14.14	10.76	9.828	8.799	9.379	10.65	9.399	9.305	10.22	11.35	9.949	12.67	10.35
ENSMUSG00000104044	Gm37566	0.04242	0	0	0	0.04435	0	0	0.01652	0.009131	0	0	0	0	0.04877	0	0.007696	0.009789	0.07397	0.007605	0.007101	0	0	0.01961	0.007601	0.01584	0	0.01338	0.04042
ENSMUSG00000026321	Tnfrsf11a	3.071	3.322	2.651	1.202	1.822	0.873	0.9933	1.228	1.018	1.186	0.72	0.7402	1.826	2.064	1.473	2.183	1.609	1.633	1.22	1.751	2.345	1.528	1.842	2.052	2.974	2.525	1.779	2.399
ENSMUSG00000102690	Gm37779	0	0	0	0	0	0	0	0	0	0	0	0	0	0	0	0	0	0	0	0	0	0	0	0	0	0	0	0
ENSMUSG00000089206	Gm26214	0	0	0	0	0	0	0	0	0	0	0	0	0	0	0	0	0	0	0	0	0	0	0	0	0	0	0	0
ENSMUSG00000099843	Gm7160	0.5549	0.6029	0.1324	0.5494	0.6876	1.459	0.8857	0.8645	0.6902	0.6354	1.461	0.8195	1.292	1.063	0.7385	0.6712	0.6261	1.475	1.061	0.6193	1.358	0.7382	1.425	0.9723	1.842	1.035	1.244	2.037
ENSMUSG00000038866	Zcchc2	9.46	7.724	7.969	4.663	10.16	9.418	10.13	9.104	11.19	10.22	10.19	9.46	10.01	9.892	8.616	9.41	7.188	7.313	6.716	7.336	7.163	7.047	6.284	7.472	8.179	7.871	9.068	8.634
ENSMUSG00000102501	Gm37372	0	0	0	0	0	0	0	0	0	0	0	0	0	0	0	0	0	0	0	0	0	0	0	0	0	0	0	0
ENSMUSG00000101583	Gm20753	0.08474	0	0.182	0	0.3544	0.1114	0.2434	0	0	0.1588	0.1434	0.1186	0.2131	0	0.07249	0.123	0	0	0	0	0	0	0.3135	0.06074	0.1265	0.1185	0	0
ENSMUSG00000044340	Phlpp1	15.07	17.76	17.51	16.14	24.62	25.15	22.27	24.41	16.09	16.51	16.38	17.08	12.41	12.3	12.68	14.93	12.36	11.06	10.26	10.3	9.067	10.24	10.15	10.57	12.85	11.91	13.07	12.95
ENSMUSG00000103291	Gm38235	0.009326	0	0	0.01385	0	0	0.008931	0.01453	0	0	0	0.01305	0	0.02681	0.01596	0	0.06887	0.009293	0.006688	0.006245	0	0.008588	0.01725	0.01337	0	0	0	0
ENSMUSG00000100247	A530053M12Rik	0.03148	0	0	0	0	0	0	0	0	0.05898	0.05329	0.02202	0	0.0181	0.1347	0.02285	0	0	0	0	0	0.05798	0	0	0	0	0	0
ENSMUSG00000057329	Bcl2	7.835	4.884	3.233	2.366	8.497	9.346	8.429	8.792	10.47	9.169	8.346	8.656	7.655	7.712	6.38	7.637	7.504	7.11	6.643	6.794	7.448	9.946	7.791	8.698	15.32	13.16	14.86	13.81
ENSMUSG00000054006	D630008O14Rik	0	0.04322	0	0	0	0	0	0	0	0	0	0	0	0	0	0	0	0	0	0	0	0	0	0	0	0	0	0
ENSMUSG00000098344	Mir3473f	0	0	0	0	0	0	0	0	0	0	0	0.2375	0	0	0	0	0	0.3384	0	0	0	0	0	0	0	0	0	0
ENSMUSG00000103348	Gm37053	0	0	0	0	0.09255	0.1164	0.02119	0	0	0	0	0	0	0.02544	0	0	0.1021	0	0	0	0.1949	0.02038	0.08185	0	0.06609	0.03095	0	0.02811
ENSMUSG00000009905	Kdsr	8.228	5.542	4.188	3.202	7.36	7.151	6.042	5.952	12.85	14.29	13.94	11.15	12.86	11.61	10.27	12.88	11.9	10.43	10.97	11.33	13.38	13.77	12.24	11.55	16.36	14.97	15.14	17.52
ENSMUSG00000009907	Vps4b	58.71	31.4	27.31	15.03	41.53	41.42	37.68	36.85	53.38	38.88	37.5	36.73	32.25	33.23	28.45	33.19	28.92	28.77	27.19	29.29	24.79	29.4	27.22	30.15	34.2	29.42	34.83	31.99
ENSMUSG00000067006	Serpinb5	0	0	0	0	0	0	0	0.1366	0	0	0	0	0	0	0	0	0	0	0	0	0	0	0	0.01571	0	0	0	0.05569
ENSMUSG00000059956	Serpinb12	0.06057	0.03701	0	0	0.1689	0.07964	0.087	0.1415	0	0	0.05126	0.04237	0.1015	0.08705	0.02591	0.04396	0	0	0	0	0.1334	0	0.02801	0	0	0	0	0
ENSMUSG00000048775	Serpinb13	0	0	0	0	0	0	0	0	0	0	0	0	0	0	0	0	0	0	0	0	0	0	0	0	0	0	0	0
ENSMUSG00000044594	Serpinb3a	0	0	0	0	0	0	0	0	0	0	0	0	0	0	0	0	0	0	0	0	0	0	0	0	0	0	0	0
ENSMUSG00000058017	Serpinb3d	0	0	0	0	0	0	0	0	0	0	0	0	0	0	0	0	0	0	0	0	0	0	0	0	0	0	0	0
ENSMUSG00000073602	Serpinb3b	0	0	0	0	0	0	0	0	0	0	0	0	0	0	0	0	0	0	0	0	0	0	0	0	0	0	0	0
ENSMUSG00000073601	Serpinb3c	0	0	0	0	0	0	0	0	0	0	0	0	0	0	0	0	0	0	0	0	0	0	0	0	0	0	0	0
ENSMUSG00000026327	Serpinb11	0	0	0	0	0	0	0	0.6184	0.02848	0	0.028	0	0	0	0	0	0	0	0	0	0	0	0	0	0	0	0	0
ENSMUSG00000087210	Gm15391	0	0	0	0	0	0	0	0	0	0	0	0	0	0	0	0	0	0	0	0	0	0	0	0	0	0	0	0
ENSMUSG00000067001	Serpinb7	0	0	0.04373	0	0.05677	0	0	0.06344	0	0	0.03447	0	0	0	0.06968	0	0	0	0	0	0	0	0	0	0	0	0	0
ENSMUSG00000089278	Gm24553	0	0	0	0	0	0	0	0	0	0	0	0	0	0	0	0	0	0	0	0	0	0	0	0	0	0	0	0
ENSMUSG00000062345	Serpinb2	0.03642	0.3116	0	0.1082	0	0.04789	0	0	0	0	0	0	0	0.04188	0	0.02643	0.06724	0	0	0.1707	0.05347	0.03354	0.03368	0.07832	0	0	0.04594	0.04627
ENSMUSG00000092572	Serpinb10	0.09354	0.05716	0.1256	0	0.0326	0	0	0	0.02013	0.04381	0.01979	0	0	0.04033	0	0	0.1727	0	0	0.1096	0.1373	0.04307	0.1946	0.2682	0.06984	0.03271	0.05899	0.4159
ENSMUSG00000026315	Serpinb8	3.01	1.062	1.193	0.8401	1.859	1.328	1.625	1.479	2.905	1.987	1.317	1.71	2.59	1.998	1.953	1.847	1.846	1.349	1.347	1.637	2.729	1.6	2.466	2.664	4.013	2.289	2.217	2.105
ENSMUSG00000086161	Gm15389	0	0	0	0	0	0	0	0	0	0	0	0	0	0	0	0	0	0	0	0	0	0	0	0	0	0	0	0
ENSMUSG00000096241	Gm24267	0	0	0	0	0	0	0	0	0	0	0	0	0	0	0	0	0	0	0	0	0	0	0	0	0	0	0	0
ENSMUSG00000077237	Gm22438	0	0	0	0	0	0	0	0	0	0	0	0	0	0.2011	0	0	0	0	0	0	0	0	0	0	0	0	0	0
ENSMUSG00000100457	D830032E09Rik	0	0	0.0503	0	0	0	0	0	0	0	0	0	0	0.02693	0	0	0	0	0	0	0	0	0	0	0	0	0	0
ENSMUSG00000104478	Gm38212	0	0	0	0	0	0	0	0	0	0	0	0	0	0.01927	0.04301	0	0	0	0.01202	0	0	0	0	0	0	0.02344	0	0
ENSMUSG00000089037	Gm22159	0	0	0	0	0	0	0	0	0	0	0	0	0	0	0	0	0	0	0	0	0	0	0	0	0	0	0	0
ENSMUSG00000084741	Gm25293	0	0	0	0	0	0	0	0	0	0	0	0	0	0	0	0	0	0	0	0	0	0	0	0	0	0	0	0
ENSMUSG00000026312	Cdh7	4.688	2.156	2.594	0.8969	0.3766	0.1045	0.1826	0.1981	0.7663	0.5062	0.6053	0.3669	0.1332	0.02741	0.06798	0.05767	0	0	0	0	0	0	0	0	0	0	0	0
ENSMUSG00000047216	Cdh19	11.36	8.022	4.305	1.839	121.3	124.2	123	124.8	113.6	91.81	83.82	75.38	58.95	66.9	54.13	64.42	97.12	90.45	90.37	90.99	107	160.5	114.9	130.9	189.6	161.9	186.7	160
ENSMUSG00000102788	Gm38255	0.3237	0.0942	0.08277	0.02289	2.536	3.709	2.17	3.434	4.048	4.332	3.523	3.472	1.77	2.481	1.095	2.092	1.281	1.874	1.072	1.579	2.218	3.833	2.252	2.806	3.959	3.234	3.15	4.211
ENSMUSG00000102160	Gm36944	0.3013	0.266	0.08987	0.07458	1.61	2.245	1.539	4.016	2.94	3.434	3.06	2.447	0.996	1.982	0.8735	1.713	1.205	1.434	0.8163	0.8855	1.475	2.05	1.424	2.16	2.825	2.342	2.724	2.467
ENSMUSG00000101253	Gm29088	0	0	0	0	0.2216	0	0	0	0.06844	0.2979	0.5382	0.0556	0	0.2285	0	0.2308	0	0	0	0	0	0	0	0	0	0	0	0
ENSMUSG00000102728	Gm37934	0	0	0	0	0	0	0	0	0	0	0	0	0	0	0	0	0	0	0	0	0	0	0	0	0	0	0	0
ENSMUSG00000038702	Dsel	13.84	7.998	5.168	2.49	30.33	35.08	31.88	30.89	48.11	44.46	35.55	35.31	30.52	34.77	25.6	32.18	18.8	22.22	15.31	22.11	14.79	20.15	16.64	18.39	16.99	17.02	16.03	17.15
ENSMUSG00000088691	Gm22331	0	0	0	0	0	0	0	0	0	0	0	0	0	0	0	0	0	0	0	0	0	0	0	0	0	0	0	0
ENSMUSG00000101453	Gm28189	0	0	0	0	0	0	0	0	0	0	0	0	0	0	0	0	0	0	0	0	0	0	0	0	0	0	0	0
ENSMUSG00000084546	Gm24937	0	0	0	0	0	0	0	0	0	0	0	0	0	0	0	0	0	0	0	0	0	0	0	0	0	0	0	0
ENSMUSG00000097648	9330185C12Rik	0	0	0	0	0	0	0	0	0	0	0	0	0	0	0	0	0	0	0	0	0	0	0	0	0	0	0	0
ENSMUSG00000100515	Gm17916	0.5828	0.2968	0.05215	0.2164	0	0	0	0	0	0	0	0	0	0	0	0	0	0	0	0	0	0	0	0	0	0	0	0
ENSMUSG00000070695	Cntnap5a	1.79	0.7791	0.6074	0.3197	0.005885	0.0222	0.02425	0.03288	0.003635	0.003955	0.01072	0.01181	0	0	0.01083	0.003064	0	0.02103	0.003027	0.008481	0.05578	0.003888	0.003904	0.01815	0.01261	0.04724	0.005324	0.005363
ENSMUSG00000092948	Gm23393	0	0	0	0	0	0	0	0	0	0	0	0	0	0	0	0	0	0	0	0	0	0	0	0	0	0	0	0
ENSMUSG00000094429	Gm19965	0	0	0	0	0	0	0	0	0	0	0	0	0	0	0	0	0	0	0	0	0	0	0	0	0	0	0	0
ENSMUSG00000065865	Gm24030	0	0	0	0	0	0	0	0	0	0	0	0	0	0	0	0	0	0	0	0	0	0	0	0	0	0	0	0
ENSMUSG00000098815	Gm27785	0	0	0	0	0	0	0	0	0	0	0	0	0	0	0	0	0	0	0	0	0	0	0	0	0	0	0	0
ENSMUSG00000107979	Zfp813-ps	0	0	0	0	0	0	0	0	0	0	0	0	0	0	0	0	0	0	0	0	0	0	0	0	0	0	0	0
ENSMUSG00000100265	Gm28363	0	0	0	0	0	0	0	0	0	0	0	0	0	0	0	0	0	0	0	0	0	0	0	0	0	0	0	0
ENSMUSG00000101303	B020011L13Rik	0	0	0	0	0	0	0	0	0	0	0	0	0	0	0	0	0	0	0	0	0	0	0	0	0	0	0	0
ENSMUSG00000100305	Gm28360	0	0	0	0	0	0	0	0	0	0	0	0	0	0	0	0	0	0	0	0	0	0	0	0	0	0	0	0
ENSMUSG00000101415	Gm28168	0	0	0	0	0	0	0	0	0	0	0	0	0	0	0	0	0	0	0	0	0	0	0	0	0	0	0	0
ENSMUSG00000100617	Gm7145	0	0	0	0	0	0	0	0	0	0	0	0	0	0	0	0	0	0	0	0	0	0	0	0	0	0	0	0
ENSMUSG00000100703	Gm28358	0	0	0	0	0	0	0	0	0	0	0	0	0	0	0	0	0	0	0	0	0	0	0	0	0	0	0	0
ENSMUSG00000102030	Gm29106	0	0	0	0	0	0	0	0	0	0	0	0	0	0	0	0	0	0	0	0	0	0	0	0	0	0	0	0
ENSMUSG00000026374	Tsn	119.9	79.78	94.28	71.63	58.88	59.79	61.19	57.44	69.14	52.63	52.9	53.31	45.95	44.45	44.23	50.19	39.11	35.97	35.62	37.23	31.42	37.93	39.64	38.15	42.67	37.92	38.27	38.74
ENSMUSG00000026377	Nifk	80.64	56.88	80.16	50.84	43.86	42.37	42.42	47.33	67.35	48	46.78	44.98	30.08	29.25	29.13	31.08	22.02	20.6	18.49	20.32	17.61	19.25	16.72	20.82	19.58	15.4	19.7	14.84
ENSMUSG00000099936	Gm28867	0	0	0	0	0	0	0	0	0	0	0	0	0	0	0	0	0	0	0	0	0	0	0	0	0	0	0	0
ENSMUSG00000064302	Clasp1	59.37	55.73	50.23	36.89	46.21	48.59	45.88	45.83	40.07	36.36	37.41	34.69	21.41	21.2	20.12	22.62	14.36	11.76	12.14	13.02	11.36	10.57	11.14	12.26	13.58	12.14	13.69	13.02
ENSMUSG00000077257	Gm26080	0	0	0	0	0	0	0	0	0	0	0	0	0	0	0	0	0	0	0	0	0	0	0	0	0	0	0	0
ENSMUSG00000107722	2900060B14Rik	0.1331	0	0	0.7907	0	0	0	0	0	0	0	0	0	0.07652	0.1139	0.2898	0.2457	0.1326	0	0	0	0.1226	0	0.1908	0	0.1862	0	0
ENSMUSG00000080542	Gm22710	0.3695	0	0	2.195	0	0	0	0	0	0	0	0	0	0.2124	0	0.5363	0.341	0.3681	0	0	0	0	0	0.5296	0	0.5168	0	0
ENSMUSG00000026380	Tfcp2l1	1.165	0.9496	0.6207	0.4503	0.06605	0.1246	0.1452	0.1476	0.07343	0.08876	0.1444	0.0464	0.06353	0.05992	0.08917	0.04814	0.2711	0.07553	0.1631	0.08883	0.32	0.2792	0.4118	0.4211	0.566	0.2916	0.5139	0.5778
ENSMUSG00000089601	Gm22094	0	0	0	0	0	0	0	0	0	0	0	0	0	0	0	0	0	0	0	0	0	0	0	0	0	0	0	0
ENSMUSG00000088363	Gm23497	0.7105	0.4342	0	2.11	0	0	0	0.5534	0	0.6656	0	0	0	0	0	0	0	0.708	0	0.2379	0	1.309	0.3285	0.5093	1.061	0	0.8962	0
ENSMUSG00000048402	Gli2	14.06	26.01	18.77	16.63	12.98	11.39	11.99	10.15	2.868	3.451	6.112	4.659	2.865	2.745	3.152	2.289	2.884	2.555	1.902	2.506	3.245	1.357	3.652	5.387	7.702	3.999	8.587	8.425
ENSMUSG00000098273	Mir6346	0	0	0	0	0	0	0	0	0	0	0	0	0	0	0	0	0	0	0	0	0	0	0	0	0	0	0	0
ENSMUSG00000097408	Gm26831	0.3012	0.1636	0.2875	0.1491	0.3266	0.04401	0.03205	0.05213	0	0	0.02833	0	0.02805	0	0.02863	0.02429	0.1545	0	0	0.06723	0.1474	0	0.0619	0	0	0	0	0.08504
ENSMUSG00000099860	Gm29456	0	0	0	0	0	0	0	0	0	0	0	0	0	0	0	0	0	0	0	0	0	0	0	0	0	0	0	0
ENSMUSG00000101179	Gm29455	0.06879	0	0	0.03406	0.03197	0	0	0	0	0	0	0.03208	0	0	0	0	0	0	0	0	0	0	0	0	0	0	0	0
ENSMUSG00000037035	Inhbb	0.7055	0.7163	1.131	0.9511	0.01513	0.08563	0.08315	0.08454	0.009345	0.01017	0.009187	0.01518	0	0.00624	0.07428	0.04726	0.2705	0.05408	0.05449	0.1308	0.239	0.06997	0.5119	0.9258	1.329	0.4403	1.355	0.9515
ENSMUSG00000004451	Ralb	27.49	34.29	42.52	40.97	38.05	37.53	41.43	36.98	32.25	32.13	35.21	32.51	36.24	34.86	33.12	33.43	20.51	18.65	21	21.61	17.52	15.93	20.89	17.24	13.9	14.36	14.52	16.09
ENSMUSG00000098447	Gm27184	0.6087	1.209	0.0817	0.339	0.4243	0.7003	0.3643	0	0.3275	0.4276	0.7084	0.479	0.3188	0.175	0.2604	0.497	0.1405	0.1516	0.3274	0.4585	0	0.07006	0	0.1091	0.4545	0	0.2879	0.1933
ENSMUSG00000098923	Tmem185b	9.332	10.89	11.49	13.31	10.84	10.54	9.466	12.36	9.328	10.94	10.33	8.279	7.732	7.638	7.599	6.485	7.227	6.882	6.484	6.902	8.011	7.015	6.63	6.178	5.787	7.006	5.253	6.263
ENSMUSG00000101731	3830432H09Rik	0.2317	0.1416	0.2986	0.1032	0.09691	0.06094	0.2219	0	0.01995	0.04342	0.03923	0.04863	0	0.02664	0	0.03363	0	0	0	0	0	0	0.02143	0	0.0346	0	0	0
ENSMUSG00000084505	Gm25322	0	0	0	0	0	0	0	0	0	0	0	0	0	0	0	0	0	0	0	0	0	0	0	0	0	0	0	0
ENSMUSG00000026383	Epb41l5	18.31	15.94	14.68	8.978	9.614	9.808	8.594	8.515	5.674	4.259	5.001	4.491	3.625	3.691	3.817	4.14	4.496	3.75	4.47	4.345	4.6	4.595	5.527	6.152	5.849	5.002	6.035	5.712
ENSMUSG00000102687	Gm37219	0	0	0	0	0	0	0	0	0	0	0	0	0	0	0	0	0	0	0	0	0	0	0	0	0	0	0	0
ENSMUSG00000026384	Ptpn4	34.92	13.74	9.759	5.171	12.56	16.36	14.95	15.15	19.93	16.09	13.28	14.13	10.94	12.33	10.47	12.78	14.06	11.33	11.95	11.88	10.75	16.17	11.34	14.99	15.14	12.25	14.79	16.13
ENSMUSG00000103146	Gm37745	0.005658	0.02766	0.006075	0.1008	0.007887	0.01488	0.005418	0	0.004871	0	0	0.01187	0	0.02277	0	0.004106	0	0	0.01217	0.003789	0.008306	0	0.01046	0.004055	0	0	0.04282	0
ENSMUSG00000101224	Gm28209	0.05959	0	0	0	0	0	0	0	0	0	0	0	0	0	0	0	0	0	0	0	0	0	0	0	0	0	0	0
ENSMUSG00000036975	Tmem177	4.258	4.967	6.902	7.267	3.507	3.254	3.23	3.273	2.987	2.007	2.902	2.34	2.676	2.034	2.117	2.568	1.837	1.735	1.953	1.861	1.887	1.197	1.368	1.853	1.734	1.431	1.517	1.774
ENSMUSG00000036962	Cfap221	0	0	0.02472	0.3761	0	0.06055	0	0	0	0	0	0	0	0	0	0	0	0.02294	0	0	0	0	0	0	0	0	0	0
ENSMUSG00000026387	Sctr	0.2169	0.4714	0.5177	2.398	0.4032	0.3803	0.06924	0.1502	0.1245	0	0.08161	0.1349	0.0202	0.04157	0.04124	0.03499	0.1335	0.3122	0.05186	0	0.03539	0	0.06687	0.01728	0.036	0	0.152	0.3062
ENSMUSG00000050777	Tmem37	2.924	8.008	6.998	10.62	2.161	2.223	3.373	1.756	0.4246	0.297	1.193	0.8871	0.8857	0.7291	0.8739	0.7925	0.5853	0.702	0.8337	0.8964	1.19	0.7137	0.7167	0.808	0.4209	0.8377	0.9331	0.6713
ENSMUSG00000026385	Dbi	584.6	721.2	763.5	626.2	1646	1598	1573	1679	906.9	795.5	744.2	760.1	659.6	627.1	672.9	730.1	760.2	698.8	790.5	695.3	804.4	886.4	776.5	802.5	609.8	554.7	544	496.8
ENSMUSG00000026388	3110009E18Rik	3.456	5.752	5.449	7.427	6.561	7.349	5.774	6.186	6.395	7.991	7.469	5.556	4.684	6.088	3.838	4.43	2.783	4.177	1.477	2.61	2.375	1.693	2.584	2.846	2.855	2.263	2.133	1.401
ENSMUSG00000026389	Steap3	1.185	1.787	1.488	1.921	0.3863	0.4049	0.3685	0.4317	0.8881	1.024	0.886	1.411	3.225	2.629	3.411	2.905	9.35	9.986	9.947	12.45	10.49	6.025	14.82	15.93	8.529	8.764	6.136	9.31
ENSMUSG00000036907	C1ql2	0.04618	0.1693	0.0248	0.03429	0	0	0	0	0	0.04326	0	0	0	0.01328	0.01975	0	0.06394	0	0.06624	0.06185	0	0.06379	0.02135	0.04965	0	0	0	0
ENSMUSG00000101275	1700012E03Rik	0	0	0	0	0	0	0	0	0	0	0	0	0	0	0	0	0	0	0	0	0	0	0	0	0	0	0	0
ENSMUSG00000026390	Marco	0	0.1967	0.432	0.2987	0	0.3703	0	0.06267	0	0	0.03405	0.05628	0.1349	0.1619	0.1032	0.1752	0	0	0	0	0	0.1482	0	0.05767	0	0	0	0
ENSMUSG00000058665	En1	0.9856	1.42	1.115	0.8365	0	0	0	0	0	0	0	0	0	0.06071	0.04517	0.03832	0.01625	0	0	0	0.02584	0	0.04883	0.05046	0	0	0	0
ENSMUSG00000099957	2610027F03Rik	0	0	0	0	0	0	0	0	0	0	0	0	0	0	0	0	0	0	0	0	0	0	0	0	0	0	0	0
ENSMUSG00000101386	Gm29346	0	0	0	0	0	0	0	0	0	0	0	0	0	0	0	0	0	0	0	0	0	0	0	0.1298	0	0	0	0
ENSMUSG00000101922	Gm29345	0.1157	0	0	0	0	0	0	0	0	0	0	0	0	0	0	0	0	0	0	0	0	0	0	0	0	0	0	0.2941
ENSMUSG00000099336	Gm29348	0	0.1449	0	0.08805	0	0	0	0	0	0	0	0	0	0	0	0	0	0	0	0	0	0	0	0	0	0	0	0
ENSMUSG00000100979	Gm29347	0	0	0	0	0	0	0	0	0	0	0	0	0	0	0	0	0	0	0	0	0	0	0	0	0	0	0	0
ENSMUSG00000102360	Gm37043	0	0	0	0	0	0.01956	0	0	0	0	0	0	0	0	0	0.01079	0	0	0	0	0	0	0	0	0	0	0	0
ENSMUSG00000097881	Celrr	0.5113	0	0.0915	0.1265	0	0.112	0	0	0	0	0	0	0	0	0	0	0	0	0	0	0	0	0	0	0	0	0	0
ENSMUSG00000101700	Gm29359	0	0	0	0	0	0	0	0	0	0	0	0	0	0	0	0	0	0	0	0	0	0	0	0	0	0	0	0
ENSMUSG00000104332	Gm38283	0	0	0	0	0	0	0	0	0	0	0	0	0	0.07641	0	0	0	0	0	0	0	0	0	0	0	0	0	0
ENSMUSG00000003721	Insig2	51.96	35.4	34.71	28.12	33.46	29.7	31.85	23.61	35.04	28.01	25.36	24.22	31.78	29.98	26.99	31.08	31.85	30.8	30.88	30.73	36.63	42.96	39.27	42.7	49.24	39.85	49.25	37.02
ENSMUSG00000104253	Gm37174	0.6192	0.203	0.1946	0.06729	0.2105	0.09929	0.2458	0.1647	0.2471	0.04244	0.02557	0.09508	0.05063	0.0521	0.1034	0.0548	0.1115	0.1655	0.195	0.1315	0.1774	0.1252	0.2374	0.2165	0.1579	0.2324	0.3048	0.3262
ENSMUSG00000101791	2210011K15Rik	0.02653	0	0	0	0	0	0	0	0	0	0	0	0	0	0	0	0	0	0	0	0	0	0	0	0	0	0	0
ENSMUSG00000026339	Ccdc93	27.24	22.17	17.7	12.43	17.14	16.72	15.77	16.38	17.84	15.98	15.12	14.44	14.28	13.47	13.52	14.61	13.1	12.01	12.41	12.66	10.65	11.02	12.26	13.95	12.4	11.66	10.87	11.88
ENSMUSG00000085857	Gm15392	0	0	0	0	0	0	0	0	0	0	0	0	0	0	0	0	0	0	0	0	0	0	0	0	0	0	0	0
ENSMUSG00000050534	Htr5b	0.04774	0.175	0	0.1772	0	0.03138	0.02285	0	0	0	0.0404	0.06678	0.02	0	0	0	0.04406	0.02378	0	0	0	0	0	0	0	0	0	0
ENSMUSG00000001674	Ddx18	43.65	45.47	45.99	37.34	34.84	39.31	39.72	36.39	40.35	36.79	37.8	36.55	22.6	21.2	24.59	22.92	15.93	15.81	15.24	15.22	15.31	14.83	16.31	16.78	15.86	16.14	16.67	19.54
ENSMUSG00000102488	Gm37920	0	0	0	0	0	0	0	0	0	0	0	0	0	0	0	0	0	0	0	0	0	0	0	0	0	0	0	0
ENSMUSG00000080410	Gm26472	0	0	0	0	0	0	0	0	0	0	0	0	0	0	0	0	0	0	0	0	0	0	0	0	0	0	0	0
ENSMUSG00000099960	Gm28590	0	0	0	0	0	0	0	0	0	0	0	0	0	0	0	0	0	0	0	0	0	0	0	0	0	0	0	0
ENSMUSG00000089274	Gm24547	0	0	0	0	0	0	0	0	0	0	0	0	0	0	0	0	0	0	0	0	0	0	0	0	0	0	0	0
ENSMUSG00000103263	Gm36982	0	0	0	0	0	0	0	0	0	0	0	0	0	0	0	0	0	0	0	0	0	0	0	0	0	0	0	0
ENSMUSG00000089190	Gm25771	0	0	0	0	0	0	0	0	0	0	0	0	0	0	0	0	0	0	0	0	0	0	0	0	0	0	0	0
ENSMUSG00000104180	Gm37970	0	0	0	0	0	0	0	0	0	0	0	0	0	0	0	0	0	0	0	0	0	0	0	0	0	0	0	0
ENSMUSG00000036815	Dpp10	6.581	2.539	2.547	1.47	0.1119	0.1642	0.1025	0.09724	0	0	0.06793	0.04367	0	0.02051	0.007629	0.01941	0.008231	0.03554	0.006395	0.005971	0	0	0	0.01917	0	0	0	0
ENSMUSG00000102801	Gm37478	0.1321	0.0323	0.05676	0.1962	0	0	0.01265	0.02058	0	0	0	0	0	0	0	0	0	0	0	0	0	0	0	0	0	0	0	0
ENSMUSG00000102681	Gm37221	0	0	0	0	0	0	0	0	0	0	0	0	0	0	0	0	0	0	0	0	0	0	0	0	0	0	0	0
ENSMUSG00000077472	Gm24791	0	0	0	0	0	0	0	0	0	0	0	0	0	0	0	0	0	0	0	0	0	0	0	0	0	0	0	0
ENSMUSG00000104410	Gm37066	0	0	0	0	0	0	0	0	0	0	0	0	0	0	0	0	0	0	0	0	0	0	0	0	0	0	0	0
ENSMUSG00000102521	Gm37781	0	0	0	0	0	0	0	0	0	0	0	0	0	0	0	0	0	0	0	0	0	0	0	0	0	0	0	0
ENSMUSG00000104205	Gm37396	0	0	0	0	0	0	0	0	0	0	0	0	0	0	0	0	0	0	0	0	0	0	0	0	0	0	0	0
ENSMUSG00000102902	Gm38263	0	0	0	0	0	0	0	0	0	0	0	0	0	0	0	0	0	0	0	0	0	0	0	0	0	0	0	0
ENSMUSG00000102940	Gm37551	0.01614	0	0	0	0	0	0	0.02515	0	0	0	0	0	0	0	0	0	0	0	0	0	0	0	0	0	0	0	0
ENSMUSG00000103914	Gm38073	0	0	0	0	0	0	0	0	0	0	0	0	0	0	0	0	0	0	0	0	0	0	0	0	0	0	0	0
ENSMUSG00000065340	Gm25578	0	0	0	0	0	0	0	0	0	0	0	0	0	0	0	0	0	0	0	0	0	0	0	0	0	0	0	0
ENSMUSG00000100851	Gm28928	0	0	0	0	0	0	0	0	0	0	0	0	0	0	0	0	0	0	0	0	0	0	0	0	0	0	0	0
ENSMUSG00000102240	Gm37717	0	0	0	0	0	0	0	0	0	0	0	0	0	0	0	0	0	0	0	0	0	0	0	0	0	0	0	0
ENSMUSG00000099574	1700121L03Rik	0.0656	0	0	0	0	0	0	0	0	0	0	0	0	0	0	0	0	0	0	0	0	0	0	0	0	0.3671	0	0
ENSMUSG00000026341	Actr3	270.9	169.7	212.1	157.3	129.3	119.7	116.2	114.4	174.2	132.8	129.4	128.8	134.7	130	130	144.4	108.2	101.5	93.68	99.6	99.71	113.7	108.2	113.3	118.1	115.1	121.3	113.5
ENSMUSG00000102063	Gm28706	0	0	0	0	0	0	0	0	0	0	0	0	0	0	0	0	0	0	0	0	0	0	0	0	0	0	0	0
ENSMUSG00000026342	Slc35f5	32.75	23.74	22.63	18.1	26.28	26.51	26.21	25.38	23.19	17.82	17.55	16.29	19.63	19.16	18.26	17.52	22.15	18.38	17.45	19.23	17.15	18.29	21.14	25.41	19.86	17.37	20.08	20.23
ENSMUSG00000026343	Gpr39	0	0	0	0.1796	0	0	0	0	0	0	0	0	0	0	0.02069	0	0	0	0	0	0	0	0.04472	0	0.03611	0	0	0
ENSMUSG00000026344	Lypd1	17.08	13.16	20.27	23.69	0.06042	0.1425	0.1038	0.135	0.07464	0.0406	0.03669	0.09096	0.01816	0.04984	0.1483	0.03146	0.16	0.02159	0.1243	0.05805	0	0.03991	0.1403	0.0932	0.03236	0	0.02733	0.02753
ENSMUSG00000049690	Nckap5	7.692	6.52	5.096	3.406	0.6882	0.5235	0.3812	0.4962	0.6445	0.5967	0.4718	0.5681	0.7741	0.7599	0.8992	0.5316	0.441	0.6189	0.3769	0.4799	0.3975	0.1467	0.4713	0.4452	0.1665	0.1337	0.241	0.2833
ENSMUSG00000104519	Gm37161	0.1027	0.04186	0.2023	0.0763	0.02387	0.02252	0.0164	0	0.01474	0	0	0	0	0	0	0	0	0.05119	0	0	0.02514	0	0.01584	0	0	0	0	0
ENSMUSG00000102723	Gm37936	0	0	0	0	0	0	0	0	0	0	0	0	0	0	0	0	0	0	0	0	0	0	0	0	0	0	0	0
ENSMUSG00000103824	Gm38177	0	0	0	0	0	0	0	0	0	0	0	0	0	0	0	0	0	0	0	0	0	0	0	0	0	0	0	0
ENSMUSG00000101600	4930599A14Rik	0.1248	0	0	0.3708	0	0	0	0.9722	0	0	0	0	0	0	0	0	0	0	0	0	0	0	0	0	0	0	0	0
ENSMUSG00000036155	Mgat5	17.65	14.61	15.28	15.18	4.322	4.408	4.762	4.607	5.404	4.803	5.22	5.073	4.856	4.547	5.22	6.002	4.853	5.239	4.336	4.629	4.535	5.044	4.65	5.347	5.938	5.486	4.753	4.871
ENSMUSG00000104039	Gm37772	0.03313	0	0	0	0.04618	0	0	0	0	0	0	0	0	0	0	0	0	0	0	0	0	0	0.09191	0	0	0	0	0
ENSMUSG00000104378	Gm37510	0.009698	0.01185	0.05207	0.144	0	0.01275	0.02786	0	0.0167	0.009085	0.02463	0.01357	0.01626	0.01673	0.008297	0.04223	0	0.009664	0.04869	0.006494	0	0.01786	0.01794	0.0278	0.04345	0	0.01223	0
ENSMUSG00000106307	Gm23370	0	0	0	0	0	0	0	0	0	0	0	0	0	0	0	0	0	0	0	0	0	0	0	0	0	0	0	0
ENSMUSG00000106489	Gm23370	0	0	0	0	0	0	0	0	0	0	0	0	0	0	0	0	0	0	0	0	0	0	0	0	0	0	0	0
ENSMUSG00000065687	Gm23734	0	0	0	0	0	0	0	0	0	0	0	0	0	0	0	0	0	0	0	0	0	0	0	0	0	0	0	0
ENSMUSG00000103390	Gm38301	0	0	1.005	0	0	0	0	0	0	0	0	0	0	0	0	0	0	0	0.183	0	0	0	0	0	0	0	0	0
ENSMUSG00000026347	Tmem163	14.91	9.422	13.23	17.79	0.2252	0.0607	0.1989	0.07191	0.01987	0.02162	0.01953	0.09687	0	0.03981	0.1974	0.01675	0.213	0.046	0.0331	0.1082	0.06777	0.17	0.02134	0.1985	0.06893	0.09685	0	0.02932
ENSMUSG00000026348	Acmsd	0	0	0.1653	0.4287	0	0	0	0	0	0	0	0	0	0	0	0	0	0.05752	0	0	0	0	0	0	0	0	0	0
ENSMUSG00000102014	2900009J06Rik	1.247	0.7034	1.442	1.424	0.8023	0.8829	1.194	0.8965	0.5781	0.08985	0.4871	0	0.5627	0.6617	0.1641	0.2784	0.08853	0.2867	0.2064	0.1927	0.4224	0.6183	0.0887	0	0.7162	0.2683	0.8468	0.1219
ENSMUSG00000026349	Ccnt2	49.75	29.13	20.21	12.58	28.52	28.2	24.6	27.28	26.87	21.67	19.74	19.69	18.16	16.85	13.82	17.34	13.69	14.97	12.81	14.38	14.27	15.29	12.28	15.84	18.71	15.82	18.85	17.55
ENSMUSG00000051590	Map3k19	0.1498	0.09151	0.01608	0.08896	0	0	0	0	0	0	0.01267	0	0	0	0	0	0.08294	0	0	0.02006	0.02199	0.01379	0.01385	0.01073	0.1342	0.02095	0	0.03805
ENSMUSG00000036104	Rab3gap1	24.54	21.61	18.45	10.98	15.51	17.16	16.89	17.93	19.13	14.4	16.51	14.06	12.74	13.4	12.35	12.06	14.7	13.9	14.32	13.63	15.55	14.51	16.44	15.14	19.75	18.07	18.94	19.49
ENSMUSG00000036086	Zranb3	9.164	9.477	8.024	5.474	13.42	12.9	11.36	11.83	6.607	7.226	5.523	7.044	5.351	4.805	5.875	6.037	4.146	2.689	3.496	3.507	3.933	2.726	3.073	2.988	3.339	3.043	3.175	3.173
ENSMUSG00000099760	Gm28800	0.02059	0	0	0	0	0.02707	0.05915	0.06415	0	0.01929	0	0.0144	0	0	0	0.04483	0	0	0.0443	0.06894	0	0.07584	0.03808	0	0	0	0	0
ENSMUSG00000104164	Gm38248	0.4153	0.5856	0.1201	0.07116	0.6568	0.8506	0.6271	0.7837	0.5982	0.3591	0.4867	0.5866	0.3012	0.3673	0.3348	0.3304	0.1106	0.1194	0.126	0.139	0.1993	0.1765	0.2142	0.2061	0.167	0.1452	0.3022	0.2232
ENSMUSG00000102782	Gm37625	0.01896	0.04634	0	0	0	0.04986	0	0	0.01632	0	0	0.01326	0	0.01635	0.008109	0	0	0	0	0.006348	0.04175	0.04365	0.01753	0	0.01416	0	0	0
ENSMUSG00000103999	Gm38026	0	0	0	0.03536	0.03319	0	0.0114	0	0	0	0	0	0.009976	0	0	0	0.01099	0	0	0	0	0	0	0	0	0	0	0
ENSMUSG00000056211	R3hdm1	42.5	29.35	19.83	13.54	30.4	27.44	24.93	26.65	23.04	23.7	22.79	23.33	19.32	21.38	19.43	21.34	14.09	16.26	12.4	15.62	14.11	13.42	13.8	15.53	15.74	12.59	13.18	14.15
ENSMUSG00000104239	Gm37588	0	0	0	0	0	0.04866	0	0	0.06372	0	0	0	0	0.02128	0	0.01343	0.05124	0.01844	0	0	0	0	0.06844	0.01326	0.02763	0	0	0.02351
ENSMUSG00000102179	Gm37868	0	0.02064	0	0	0.09416	0	0.01617	0.0263	0	0	0	0	0.0283	0.01942	0	0.01225	0	0	0.01211	0	0	0	0	0.0121	0	0	0	0
ENSMUSG00000103497	Gm37407	0.07019	0.08578	0.07537	0	0	0	0	0	0.03022	0.1973	0.08911	0.07365	0	0.06053	0.03002	0.1528	0.2591	0	0.02517	0.047	0	0	0.06491	0.02515	0	0	0.04426	0
ENSMUSG00000065520	Mir128-1	0	0	0	0	0	0	0	0	0	0	0	0	0	0	0	0	0	0	0	0	0	0	0	0	0	0	0	0
ENSMUSG00000026353	Ubxn4	81.92	59.38	47.67	34.66	57.38	64.86	60.99	64.84	81.76	70.96	68.31	68.6	73.25	73.4	67.23	72	77.69	78.43	76.48	76.24	76.04	94.03	81.34	80.5	137.2	134.5	125.7	135.6
ENSMUSG00000026354	Lct	0.2447	0.216	0.1022	0.2423	0.07581	0.1251	0.2083	0.1482	0.1405	0.1783	0.2186	0.2092	0.2279	0.1641	0.1628	0.1085	0.06275	0	0.1072	0.07283	0.03992	0.03756	0.1006	0.06821	0.0203	0.07607	0.1372	0.2418
ENSMUSG00000026355	Mcm6	75.68	93.42	120.2	98.55	102.1	103.9	95.95	98.11	57.17	47.55	48.69	43.9	26.67	24.24	27.17	31.02	8.665	6.678	6.478	7.951	5.278	5.13	7.552	6.951	6.098	5.34	5.178	4.652
ENSMUSG00000026356	Dars	84.97	52.86	58.67	37.3	60.26	57.94	57.21	54.86	84.26	70.53	71.68	69.24	53.06	57.55	56.82	59.95	42.58	40.65	38.66	41.33	34.78	44.61	37.47	40.88	39.46	38.96	37.1	36.16
ENSMUSG00000088196	Gm23902	0	0	0	0	0	0	0	0	0	0	0	0	0	0	0	0	0	0	0	0	0	0	0	0	0	0	0	0
ENSMUSG00000088432	Gm25384	0	0	0	0	0	0	0	0	0	0	0	0	0	0	0	0	0	0	0	0	0	0	0	0	0	0	0	0
ENSMUSG00000045382	Cxcr4	11.6	15.13	16.3	20.31	7.37	6.817	7.382	5.42	4.875	3.515	3.782	3.913	5.517	4.432	3.822	4.134	2.991	3.705	3.62	2.49	2.354	1.351	1.766	2.176	3.515	3.292	3.657	2.34
ENSMUSG00000097283	Gm26686	0	0	0	0	0	0	0	0	0	0	0	0	0	0	0	0	0	0	0	0	0	0	0	0	0	0	0	0
ENSMUSG00000064737	Gm23056	0	0	0	0	0	0	0	0	0	0	0	0	0	0	0	0	0	0	0	0	0	0	0	0	0	0	0	0
ENSMUSG00000042581	Thsd7b	38.49	11.81	9.074	2.877	0.8206	0.6492	0.7092	0.4437	0.1472	0.08895	0.225	0.1461	0.03183	0.01092	0	0.01378	0	0	0.01362	0	0.2788	0	0.03512	0.08166	0.05672	0	0	0
ENSMUSG00000103742	Gm38240	0.01857	0	0	0.02758	0	0	0	0	0	0	0	0	0	0	0	0	0	0	0	0	0	0	0	0	0	0	0	0
ENSMUSG00000103637	Gm38330	0	0	0.05171	0	0	0	0	0	0	0	0	0	0	0	0	0	0	0	0	0	0	0	0	0	0	0	0	0
ENSMUSG00000104130	Gm36951	0	0	0	0	0	0	0	0	0	0	0	0	0	0	0	0	0	0	0	0	0	0	0	0	0	0	0	0
ENSMUSG00000102800	Gm37479	0	0	0	0	0	0	0	0	0	0	0	0	0	0	0	0	0	0	0	0	0	0	0	0	0	0	0	0
ENSMUSG00000103803	Gm37064	0.0828	0	0	0	0	0	0	0	0	0	0	0	0	0	0	0	0	0	0	0	0	0	0	0	0	0	0	0
ENSMUSG00000103281	Gm37278	0	0	0	0	0	0	0	0	0	0	0	0	0	0	0	0	0	0	0	0	0	0	0	0	0	0	0	0
ENSMUSG00000086633	Gm16081	0	0	0	0	0	0	0	0	0	0	0	0	0	0	0	0	0	0	0	0	0	0	0	0	0	0	0	0
ENSMUSG00000026401	Cd55b	0	0	0	0	0	0	0	0	0	0	0	0	0	0.07863	0	0	0	0.3634	0.06539	0.03053	0	0.2099	0.1265	0.2941	0.4085	0.1275	0.115	0.2896
ENSMUSG00000087691	Gm15674	0	0	0	0	0	0	0	0	0	0	0	0	0	0	0	0	0	0	0.01359	0	0	0	0	0	0	0	0	0
ENSMUSG00000086825	Gm15675	1.104	0.3527	0.2829	0.2609	0.6996	0.4949	0.3364	0.2932	0.2593	0.1763	0.1911	0.158	0.6519	0.5698	0.4508	0.8377	2.224	2.2	2.123	2.067	4.015	4.171	2.657	3.849	8.375	5.09	7.485	7.715
ENSMUSG00000026399	Cd55	10.29	4.606	4.224	1.757	5.138	5.244	3.371	3.428	3.553	2.087	4.074	2.463	9.129	8.998	9.883	11.18	48.34	50.16	46.85	44.65	63.48	78.78	69.42	70.32	78.95	68.49	74.8	78.07
ENSMUSG00000085526	Gm16083	0.2176	0.133	0.1752	0.1077	0	0.02384	0	0	0	0.01699	0	0	0.06079	0.07297	0.01551	0.03948	0.08368	0.1626	0.104	0.04857	0.1863	0.1336	0.1174	0.1949	0.1354	0.1775	0.2516	0.04607
ENSMUSG00000102139	Gm37109	0.02049	0	0	0	0	0	0	0	0	0	0	0	0	0.01178	0.01753	0.05948	0	0.04083	0.1763	0.04116	0.06016	0.01887	0.0379	0.05874	0.0306	0	0	0.1041
ENSMUSG00000103751	Gm37283	0	0	0	0	0	0	0	0	0	0	0	0	0	0	0	0	0.08141	0	0	0	0.04316	0	0	0	0	0.08224	0	0
ENSMUSG00000042554	Zp3r	0	0	0	0	0	0	0	0	0	0	0	0	0	0	0	0	0	0	0	0	0	0	0	0	0	0	0	0
ENSMUSG00000064395	Gm23623	0	0	0	0	0	0	0	0	0	0	0	0	0	0	0	0	0	0	0	0	0	0	0	0	0	0	0	0
ENSMUSG00000026405	C4bp	0	0.02671	0	0	0	0	0	0	0	0	0	0	0	0	0	0	0	0	0	0	0.03209	0	0	0	0	0	0	0.08331
ENSMUSG00000101904	Gm29427	10.23	5.293	5.3	2.802	3.541	3.022	3.429	3.429	4.249	3.943	4.218	4.705	4.197	4.798	4.16	4.758	3.528	4.435	3.748	4.034	4.901	5.169	4.564	3.867	5.202	5.11	4.821	4.641
ENSMUSG00000026409	Pfkfb2	20.19	12.1	8.793	5.355	7.279	7.335	6.672	7.022	9.331	9.659	8.393	8.973	9.602	9.858	8.692	9.596	8.633	10.24	8.809	9.068	7.197	10.07	8.545	9.759	9.901	9.878	10.35	9.449
ENSMUSG00000046404	Yod1	3.241	1.851	1.068	0.9738	2.511	2.368	1.999	2.289	2.933	2.852	2.258	2.219	2.129	2.01	1.812	2.642	1.718	1.442	1.319	1.62	1.383	1.673	1.143	1.572	1.913	1.444	1.255	1.379
ENSMUSG00000104515	Gm37163	0	0	0.02934	0	0	0	0	0	0	0	0	0	0	0	0	0	0	0	0	0	0	0	0	0	0	0	0	0
ENSMUSG00000042510	AA986860	0.847	1.035	0.8641	1.289	1.83	2.144	2.149	2.276	1.896	1.924	2.079	1.748	2.343	1.899	1.92	1.567	3.635	3.207	3.174	2.808	4.85	3.783	3.858	3.84	4.807	3.999	4.674	5.165
ENSMUSG00000099556	Gm28857	0	0	0	0.3228	0	0	0	0	0	0.1018	0	0	0	0	0	0	0	0	0	0	0	0	0	0.1558	0	0	0	0
ENSMUSG00000100106	Gm28856	0	0	0	0	0	0	0	0	0	0	0	0.01142	0	0	0	0	0	0	0.01171	0	0	0	0	0.0117	0	0	0	0
ENSMUSG00000026415	Fcamr	0	0	0	0	0	0	0	0	0.02196	0	0.04317	0	0	0	0	0	0	0	0	0.01708	0.03744	0	0	0	0.03808	0.03567	0.1287	0
ENSMUSG00000086706	Gm15848	0	0	0	0	0	0	0	0	0	0	0	0	0	0	0	0	0	0	0	0	0	0	0	0	0	0	0	0
ENSMUSG00000026417	Pigr	0	0.03152	0	0	0	0	0	0.04017	0	0	0	0	0	0	0	0	0	0	0	0	0	0	0	0	0.03851	0	0	0.03276
ENSMUSG00000042474	Fcmr	0	0	0	0	0	0	0	0	0	0	0	0	0	0	0	0	0	0	0	0	0	0.1658	0.0555	0	0	0	0	0
ENSMUSG00000026420	Il24	0	0	0	0	0	0	0	0	0	0	0	0	0	0	0	0	0	0	0	0	0	0	0	0	0	0	0	0
ENSMUSG00000026416	Il20	0	0	0	0	0	0	0	0	0	0	0	0	0	0	0	0	0	0	0	0	0	0	0	0	0	0	0	0
ENSMUSG00000016524	Il19	0	0.1803	0	0	0.06856	0	0	0	0	0.04607	0	0.0344	0	0	0	0	0	0	0	0	0	0	0	0	0	0.0688	0	0
ENSMUSG00000016529	Il10	0	0	0.03786	0	0	0	0	0	0	0	0	0	0.1182	0	0	0	0.03254	0	0	0	0	0.2597	0	0	0	0	0	0
ENSMUSG00000016528	Mapkapk2	36.47	61.31	65.45	90.01	50.95	49.54	54.03	50	49.75	58.15	58.66	59.5	54.48	47.17	51.54	45.98	42.34	38.66	42.43	38.36	44.16	41.66	43.99	41.73	41.6	43.87	44.88	42.78
ENSMUSG00000088705	Gm25549	0	0	0	0	0	0	0	0	0	0	0.4158	0.6874	0	0.2825	0	0	0	0	0	0	0	0	0	0	0	0	0	0
ENSMUSG00000102856	Gm37084	0.00783	0.06699	0.03363	0.09303	0.07641	0.04119	0.02999	0.122	0.09439	0.09536	0.05965	0.04382	0.03937	0.04952	0.09378	0.09092	0.007228	0.02341	0.1123	0.03146	0.02299	0.08653	0.07241	0.02806	0.03508	0.07667	0.06913	0.02984
ENSMUSG00000089256	Gm25717	0	0	0	0	0	0	0	0	0	0	0	0	0	0	0	0	0	0	0	0	0	0	0	0	0	0	0	0
ENSMUSG00000016526	Dyrk3	6.78	5.928	8.758	7.31	1.245	0.7297	0.4852	0.6014	0.06233	0.1808	0.2451	0.2532	0.02022	0.1526	0.08257	0.1401	0.04454	0	0.08652	0.1131	0.3542	0.04444	0.2454	0.06918	0.03603	0.03375	0.1217	0.1226
ENSMUSG00000026427	Eif2d	13.8	21.93	20.95	22.9	14.02	16.24	15.65	17.25	9.183	12.43	13.52	12.94	12.46	12.58	12.27	11.7	11.02	11.27	11.54	11.28	12.24	11.23	12.6	11.75	11.98	14.02	12.98	13.05
ENSMUSG00000026430	Rassf5	4.294	4.837	4.25	3.056	1.434	1.093	1.118	1.11	1.056	1.001	1.725	1.204	1.526	1.342	1.066	1.163	1.425	0.907	1.192	1.352	1.423	1.33	1.921	1.815	2.128	2.353	2.221	1.86
ENSMUSG00000042349	Ikbke	2.85	4.697	3.849	2.18	3.522	2.896	2.832	3.027	1.878	1.962	3.052	1.692	2.226	2.234	2.53	1.63	3.229	2.99	2.508	2.574	3.202	2.028	3.155	3.234	3.837	2.628	3.159	3.209
ENSMUSG00000102027	Gm28914	0	0	0	0	0	0	0	0	0	0	0	0	0	0	0	0	0	0	0.04966	0	0	0	0	0	0	0	0	0
ENSMUSG00000102055	Gm28913	0	0.1551	0	0.5653	0	0	0	0	0	0	0.3222	0	0.1063	0.07294	0	0.1842	0	0	0.364	0.1699	0.3725	0.1168	0	0	0.1895	0	0	0.1612
ENSMUSG00000026425	Srgap2	64.85	66.38	50.64	27.92	135.8	127.7	121.8	123.8	147.8	140.6	136.9	128.4	123.7	119.1	106.6	118.8	80.84	78.2	76.01	77.68	65.1	66.85	62.87	68.76	67.71	55.47	59.51	59.1
ENSMUSG00000102733	Gm38262	0	0	0	0	0	0	0	0.1041	0	0	0.05657	0	0	0.05764	0.05718	0.1455	0	0.0666	0.0719	0.06713	0	0.03077	0.06181	0	0	0	0	0.04246
ENSMUSG00000104060	Gm37954	0	0.02726	0	0.09936	0	0	0.06406	0.06948	0.0384	0.1253	0	0.0936	0.09345	0.1282	0.01908	0.1942	0.06175	0.04444	0.09596	0.02987	0.06548	0	0.1856	0.01598	0.0999	0	0	0
ENSMUSG00000101778	Gm29488	0.01923	0	0.04129	0.02856	0	0.177	0.05523	0.02995	0.1159	0.1621	0.1627	0.0538	0.03223	0.05527	0.06579	0.09768	0.142	0.03832	0.04137	0.02575	0	0.07082	0.03556	0.04134	0	0.08069	0.02425	0
ENSMUSG00000076287	Gm24273	0	0	0	0	0	0	0	0	0	0	0	0	0	0	0	0.6131	0	0.2806	0	0	0	0	0	0	0	0	0	0
ENSMUSG00000055184	Fam72a	1.159	0.9017	1.2	0.8139	1.969	1.663	1.292	1.904	1.906	1.56	1.713	1.106	1.413	1.648	1.172	1.377	0.5837	0.6931	0.6803	0.8045	0.3095	0.4853	0.7992	0.3173	0.5351	0.5602	0.5051	0.2142
ENSMUSG00000026432	Avpr1b	0	0	0	0	0	0	0	0	0	0	0	0	0	0	0	0	0	0	0	0	0	0	0	0	0	0	0	0
ENSMUSG00000004552	Ctse	0.09975	0.03048	0.1071	0.2222	0.03476	0.1312	0.1672	0.03885	0.02147	0.1402	0.04221	0.1396	0.1254	0.08602	0.08533	0.2534	0.09207	0.09939	0.05365	0.0501	0	0.6889	0.02306	0.03575	0.07448	0.1046	0.09436	0.03168
ENSMUSG00000052688	Rab7b	3.605	5.863	5.343	4.425	31.24	26.33	29.99	28.87	37.1	32.8	33.89	31.51	59.38	55.38	57.02	57.09	58.77	52.25	54.7	57.32	21.65	23.54	27.75	26.01	15.17	9.378	10.26	10.33
ENSMUSG00000042268	Slc26a9	0.1412	0.02875	0	0.06988	0	0	0.09011	0	0.1215	0	0.05974	0.01646	0.07887	0.06763	0.02013	0.03415	0	0	0	0.06302	0	0.04333	0.02176	0.1012	0	0.06582	0	0
ENSMUSG00000042251	Pm20d1	0.5291	0.3464	0.4464	0.3087	0.07903	0.0497	0	0	0.03254	0.08851	0.04798	0.01322	0.01584	0.02173	0	0.096	0.2616	0.3201	0.2575	0.05061	0.1387	0.2958	0.1747	0.3251	0.5644	0.1586	0.3575	0.5042
ENSMUSG00000013275	Slc41a1	26.3	38.4	32.87	30.16	20.17	20.32	21.62	19	24.61	30.77	31.18	33.22	60.56	59.42	58.95	56.77	80.89	81.58	84.64	83.37	83.87	72.62	74.39	78.76	69.26	73.53	74.44	75.21
ENSMUSG00000026433	Rab29	10.21	11.78	14.06	18.6	16.45	14.71	14.61	17.1	14.16	15.5	13.48	14.71	21.43	21.48	22.53	21.7	21.36	22.85	22.81	22.99	21.26	27.25	27.41	25.68	17.55	14.42	16.64	17.03
ENSMUSG00000026434	Nucks1	101.3	66.84	68.51	38.13	109.4	103.2	92.58	95.33	93.67	71.93	66.61	59.91	48.41	46.05	46.08	52.15	34.13	32.51	26.21	30.63	27	29.09	26.5	30.2	35.53	30.09	33.78	31.78
ENSMUSG00000103569	Gm38067	0.2417	0.02954	0	0.2154	0.6401	0.286	0.1157	0.2635	0.06242	0.06792	0.04091	0.1014	0.02025	0.1112	0	0.1578	0	0	0.1213	0.01618	0	0.02226	0.06705	0.1213	0.07218	0.06761	0.03048	0.1535
ENSMUSG00000103975	Gm37676	0	0	0	0	0	0	0	0	0	0	0	0	0	0	0.07793	0	0	0	0	0	0	0	0	0	0	0	0	0
ENSMUSG00000100037	Gm29103	1.158	1.982	1.99	1.032	1.507	1.828	2.736	2.045	3.125	3.256	2.484	2.431	1.618	2.842	2.577	2.018	2.139	1.693	2.603	1.913	3.288	1.351	3.357	2.269	1.961	1.728	3.214	1.079
ENSMUSG00000026435	Slc45a3	3.387	4.167	3.685	2.798	1.063	1.799	1.375	1.817	0.03862	0.08405	0.3227	0.1098	0.1128	0.1418	0.6524	0.2116	0.5176	0.3129	0.3217	0.3004	0.5598	0.1859	0.5185	0.4341	0.6364	0.4706	0.679	0.6839
ENSMUSG00000026436	Elk4	20.25	19.91	13.21	11.03	46.22	49.88	45.07	48.28	69.28	65.34	59.52	58.56	48.89	52.58	47.63	55.79	44.99	39.47	35.96	36.27	33.3	42.05	36.49	42.07	39.37	34.15	41.59	39.41
ENSMUSG00000059149	Mfsd4a	0.6487	0.3049	0.2411	0.1482	0.03478	0.09842	0.04778	0.1166	0.02148	0.07012	0.2112	0.05236	0.06273	0.1004	0.1708	0.09054	0.04606	0.04972	0.03579	0.03342	0.2564	0	0.1615	0.08941	0.1863	0.0349	0.1259	0
ENSMUSG00000097454	Gm26892	0	0	0	0	0	0	0	0.08795	0.07292	0.02644	0.07168	0	0.02366	0	0.02415	0.1434	0	0.1688	0	0	0	0	0	0	0	0.03949	0	0
ENSMUSG00000088779	Gm26034	0	0	0	0	0	0	0	0	0	0	0	0	0	0	0	0	0	0	0	0	0	0	0	0	0	0	0	0
ENSMUSG00000103966	Gm37120	0.3023	0.1042	0.1748	0.1266	0.03241	0.04076	0.09648	0.02415	0.03336	0.06534	0.0328	0.04337	0.006495	0.004456	0.00663	0	0.02861	0.01544	0.005558	0	0.04551	0.01427	0.03583	0.01111	0.02315	0	0.04888	0.009846
ENSMUSG00000026437	Cdk18	1.892	8.311	7.461	5.577	0.8656	0.9331	1.076	0.9672	0.2291	0.4155	0.3504	0.3309	0.2726	0.204	0.4047	0.2575	0.3548	0.4125	0.1484	0.1188	0.3907	0.1634	0.02734	0.2119	0.2208	0.2895	0.4848	0.5259
ENSMUSG00000099874	Gm29629	0	0	0	0	0	0	0	0	0	0	0	0	0	0	0	0	0	0	0	0	0	0	0	0	0	0	0	0
ENSMUSG00000079330	Lemd1	12.3	9.36	11.34	12.15	0.08088	0	0	0	0.04996	0	0	0	0.02431	0	0.1241	0	0.1071	0.1445	0.1664	0.2137	0.1704	0.1069	0.1341	0.1871	0.4332	0.3246	0.1098	0.1474
ENSMUSG00000065435	Mir135b	0	0	0	0	0	0	0	0	0	0	0	0	0	0	0	0	0	0	0	0	0	0	0	0	0	0	0	0
ENSMUSG00000097540	1700037F24Rik	0	0	0	0	0	0	0	0	0	0	0	0	0	0	0	0	0	0	0	0	0	0	0	0	0	0	0	0
ENSMUSG00000066936	Gm10188	0	0	0	0	0	0	0	0	0	0	0	0	0	0	0	0	0	0	0	0	0	0	0	0	0	0	0	0
ENSMUSG00000101549	Gm29630	0	0	0	0	0	0	0	0	0	0	0	0	0	0	0	0	0	0	0	0	0	0	0	0	0	0	0	0
ENSMUSG00000042115	Klhdc8a	1.493	1.468	2.161	2.619	0.1961	0.1992	0.1865	0.118	0.2981	0.2331	0.1923	0.3254	0.2629	0.2612	0.2406	0.2434	0.0699	0.1078	0.06207	0.07244	0.04765	0.05977	0.04002	0.03102	0.03231	0	0.05458	0.06872
ENSMUSG00000009772	Nuak2	4.1	4.709	6.444	7.593	2.651	2.046	2.389	2.424	1.829	2.337	1.61	2.47	1.056	1.193	1.394	1.326	1.185	0.8121	1.24	1.009	1.124	1.41	1.302	1.452	1.143	1.278	1.962	2.479
ENSMUSG00000100658	F730311O21Rik	0	0	0	0	0	0.0446	0	0.05283	0	0.007943	0	0.005931	0	0.0195	0.01451	0	0.03913	0.0169	0.04864	0.01136	0.06224	0.03123	0.007841	0.06077	0.01266	0.02372	0.01069	0.02154
ENSMUSG00000042066	Tmcc2	15.47	20.95	26.93	52.94	8.145	6.439	7.282	6.761	8.081	12.16	12.17	12.59	16.83	17.02	17.79	14.97	15.56	17.76	20.3	19.11	16.77	15.01	17.29	14	15.29	18.73	18.36	20.95
ENSMUSG00000090079	Gm15849	0	0	0	0	0	0	0	0	0	0	0	0	0	0	0	0	0	0	0	0	0	0	0	0	0	0	0	0
ENSMUSG00000042046	Dstyk	22.12	20.42	16.87	11.64	24.2	24.62	24.64	24.88	44.14	40.31	39.46	40.85	50.39	47.64	43.11	45.15	50.81	44.18	48.86	46.19	44.18	45.74	43.48	46.64	52.47	48.29	53.92	49.42
ENSMUSG00000097760	6030442K20Rik	0.7619	0.6651	0.4285	0.7004	1.163	0.3816	0.799	0.8477	0.6872	0.3738	0.7062	0.5837	0.6689	0.5423	0.2483	0.4476	0.2344	0.5784	0.1821	0.3401	0.3728	0.2339	0.0671	0.182	0.2709	0.5582	0.183	0.4148
ENSMUSG00000026439	Rbbp5	40.48	35.95	38.76	37.21	32.78	33.82	29.89	30.07	29.63	20.88	21.97	22.86	20.78	17.74	16.37	18.01	17.88	16.76	16.66	15.49	15.86	15.57	15.42	17.99	19.24	15.7	19.36	17.78
ENSMUSG00000048174	Tmem81	1.852	1.552	2.13	0.7071	2.102	1.843	1.722	2.678	1.458	1.858	2.552	1.776	1.84	2.068	1.38	1.996	2.246	1.845	1.499	1.7	2.213	2.144	2.079	1.611	3.16	3.182	3.269	2.52
ENSMUSG00000053024	Cntn2	95.14	64.04	59.32	77.92	0.1019	0.04804	0.08164	0.09486	0.06292	0.04564	0.04123	0.0852	0.01021	0.03501	0	0.01768	0.06745	0.02427	0.04367	0.05709	0	0.04486	0	0.008729	0.01819	0.06815	0.01536	0.06189
ENSMUSG00000026442	Nfasc	25.92	28.51	31.46	30.89	0.76	0.4896	0.815	0.7872	21.23	28.81	22.2	32.2	109	103.8	106.3	106.4	152.4	164.7	157.2	155.7	168.1	170.3	156.9	173.5	164.9	179.1	191.3	190.8
ENSMUSG00000101126	Gm10538	0	0	0	0	0	0	0	0	0	0	0	0	0	0	0	0	0	0	0	0	0	0	0	0	0	0	0	0
ENSMUSG00000088911	Gm22609	0	0	0	0	0	0	0	0	0	0	0	0	0	0	0	0	0	0	0	0	0	0	0	0	0	0	0	0
ENSMUSG00000026443	Lrrn2	3.866	12.96	8.52	13.13	20.2	20.33	22.79	24.09	7.747	13.85	16.72	15.64	14.34	13.52	15.26	11.83	10.81	12.55	14.64	15.47	12.98	10.72	10.51	10.29	6.515	10.31	8.611	7.381
ENSMUSG00000106377	Gm44300	0	0	0	0	0	0	0	0	0	0	0	0	0	0	0	0.277	0	0	0	0	0	0	0.353	0	0	0	0	0.4849
ENSMUSG00000102709	Gm38308	0.02553	0	0	0	0	0	0	0	0	0	0	0.08929	0	0.01468	0	0	0	0	0	0	0	0	0.04722	0	0	0	0.0644	0.03243
ENSMUSG00000054387	Mdm4	142.1	90.13	51.78	30.64	99.2	98.66	86.77	92.25	103.4	89.25	81.06	83.31	79.06	83.58	72.48	83.28	63.23	67.11	58.77	61.31	56.55	68.96	55.63	68.03	83.19	68.82	78.41	71.51
ENSMUSG00000026447	Pik3c2b	10.22	14.91	11.46	9.281	4.862	4.279	4.693	4.282	4.477	5.696	6.069	5.079	5.4	6.411	5.413	4.78	4.44	4.741	4.817	4.68	3.617	2.997	4.64	4.712	4.628	3.736	4.023	5.386
ENSMUSG00000101102	Gm28609	0	0	0	0	0	0	0	0	0	0.2803	0	0	0	0	0	0	0	0	0	0.06679	0	0	0	0	0	0	0	0
ENSMUSG00000102425	Gm26616	0.07469	0.09129	0	0.1109	0.06941	0.3274	0.3099	0.07757	0.3215	0.1633	0.3161	0.3135	0.1878	0.3292	0.1704	0.03614	0.3447	0.1985	0.4107	0.2001	0.329	0.3668	0.2072	0.464	0.5577	0.4876	0.7222	0.6326
ENSMUSG00000046062	Ppp1r15b	28.02	26.94	26.55	24.22	39.19	41.49	38.2	42.09	50.08	40.53	39.43	39.11	35.24	30.76	27.6	33.74	30.47	28.39	28.27	28.22	22.85	25.23	24.27	27.34	26.66	24.16	26.06	24.86
ENSMUSG00000041757	Plekha6	29.15	26.08	26.73	24.38	0.4814	0.5675	0.4684	0.5379	0.2601	0.1213	0.4871	0.2919	0.2653	0.306	0.1846	0.1984	2.736	2.423	2.064	2.755	5.133	4.531	8.196	8.662	5.844	4.085	4.083	4.46
ENSMUSG00000101693	Gm19461	0	0	0	0	0	0.0625	0	0	0	0	0	0	0	0.08198	0.08133	0	0.08775	0.04736	0	0.06366	0.5583	0.1313	0.1319	0.3407	0.142	0.06649	0.2398	0
ENSMUSG00000103421	Golt1a	0	0	0	0	0	0	0	0	0	0	0	0	0	0	0	0	0	0	0	0	0	0	0	0	0	0	0	0
ENSMUSG00000102367	Kiss1	0	0	0	0	0	0	0	0	0	0	0	0	0	0	0.1259	0	0	0	0	0	0	0	0	0	0	0	0	0
ENSMUSG00000098306	Gm28040	0	0	0	0	0	0	0	0	0	0	0	0	0	0	0.06708	0	0	0	0	0	0	0	0	0	0	0	0	0
ENSMUSG00000070645	Ren1	0	0.4998	0.3842	0.3037	0	0	0.09789	0	0	0	0	0	0	0.08816	0.2624	0.0371	0	0	0	0	0	0	0	0.03664	0	0	0	0
ENSMUSG00000070644	Etnk2	2.919	4.162	5.101	5.567	0.07978	0.03763	0.1918	0.2229	0.1971	0.1072	0.2664	0.1401	0.3597	0.2468	0.4161	0.2907	0.3962	0.114	0.2668	0.115	0.6301	0.4216	0.6351	0.5332	0.7692	0.8806	0.6496	0.9815
ENSMUSG00000070643	Sox13	6.493	16.01	16.57	17.72	22.6	24.02	25.35	25.07	20.81	33.18	37.17	36.42	32.02	28.23	32	24.36	21.4	19.11	22.59	24.48	18.13	16.51	17.38	16.45	16.39	20.5	17.39	20.01
ENSMUSG00000064814	Gm23939	0	0	0	0	0	0	0	0	0	0	0	0	0	0	0	0	0	0	0	0	0	0	0	0	0	0	0	0
ENSMUSG00000090553	Snrpe	264.7	199.6	277.7	291.1	125.3	123.7	129.6	122.2	131.8	110.3	115.6	107.7	75.1	82.97	79.9	81.79	48.97	43.68	44.37	44.49	38.59	45.82	38.65	44.14	34.9	35.68	37.31	32.77
ENSMUSG00000097014	Gm26706	0.06191	0.07566	0.06648	0.3678	0	0	0.05928	0.3858	0	0.116	0.0524	0	0	0.1424	0.1059	0.04493	0	0	0.0888	0	0	0	0.1145	0	0	0.0866	0	0
ENSMUSG00000102976	Zc3h11a	262.9	192.7	126.1	72.86	280.6	284.7	247.5	273.4	268.2	221.7	224.6	207.5	177.2	178.6	154.2	186.7	140.5	132.6	127.5	135.5	122	133.6	125	149.5	165	130.7	156.8	149
ENSMUSG00000094410	Gm38394	44.25	31.23	18.57	10.04	45.95	46.59	41.47	44.63	47.73	37.57	38.57	35.54	29	29.35	25.18	30.8	22.75	21.76	20.25	21.52	19.92	21.73	20.52	25.16	28.46	21.8	26.1	24.71
ENSMUSG00000102049	Zbed6	29.99	19.11	8.389	3.493	29.69	30.93	28.3	29.76	36.43	26.18	26.78	25.12	18.46	19.29	16.12	20.19	14.29	13.78	12.05	12.69	11.98	13.78	13.03	17.27	19.74	14.31	16.96	15.91
ENSMUSG00000051998	Lax1	0.5663	0.3461	0.1351	0	0.5263	0.4964	0.1205	0.3921	0.3521	0.4126	0.7722	0.1981	0.3691	0.199	0.2691	0.2055	0.05808	0.1567	0.06769	0.1475	0.04619	0.1159	0.1455	0.1353	0.1879	0	0.1984	0.07994
ENSMUSG00000026463	Atp2b4	25.68	23.12	18.95	12.91	10.97	9.748	10.3	9.109	9.224	5.988	10.48	7.321	7.766	7.635	8.173	7.3	10.69	5.965	5.565	7.771	10.43	4.563	13.63	16.03	18.16	8.401	13.42	14.69
ENSMUSG00000098606	Mir6903	0	0	0	0	0	0	0	0.8175	0	0	0	0	0	0	0	0	0	0	0	0	0	0	0	0	0	0	0	0
ENSMUSG00000102509	Gm37368	0	0	0	0	0	0	0	0	0	0	0.02434	0	0	0.06613	0	0.01043	0	0	0	0	0	0	0.02659	0.01031	0	0	0	0
ENSMUSG00000103166	Gm10537	0	0	0	0	0	0	0	0	0	0	0	0	0	0	0	0	0	0	0	0	0	0	0	0	0	0	0	0
ENSMUSG00000100830	Gm28441	0	0	0	0	0	0	0	0	0	0	0	0	0	0	0	0	0	0	0	0	0	0	0	0	0	0	0	0
ENSMUSG00000010311	Optc	1.622	0.8552	2.015	1.559	0.08868	0.04182	0.03046	0.04955	0.05477	0.05959	0.2423	0.06675	0.2399	0.05486	0.05442	0.2077	0.1762	0	0.2053	0.1917	0	0	0.05883	0.1596	0.0475	0	0.1605	0.1616
ENSMUSG00000090208	Gm15851	0	0	0	0	0	0	0.0668	0	0	0	0	0	0.05847	0	0	0	0.06439	0	0	0	0	0	0.06451	0	0	0	0	0
ENSMUSG00000041577	Prelp	1.79	2.951	3.732	3.524	12.24	10.92	11.8	9.629	12.78	11.68	14.15	11.63	17.53	14.75	13.44	13.2	36.52	28.7	25.43	33.16	39.91	18.02	53.64	60.7	68.35	32.87	48.59	59.18
ENSMUSG00000100987	Gm1627	0.05354	0.02181	0	0.106	0	0	0	0	0.01536	0.05015	0.0151	0	0.01496	0	0.06106	0	0.06589	0	0.0128	0.01195	0	0	0	0.03837	0	0	0.02251	0
ENSMUSG00000041559	Fmod	23.34	20.4	24.58	34.97	0.7052	0.5986	0.2664	2.443	0.3267	0.4028	1.434	0.3185	1.929	2.806	2.791	2.019	20.66	5.318	6.548	17.29	12.1	3.028	17.21	20.09	39.2	11.71	22.84	35.35
ENSMUSG00000020423	Btg2	10.76	10.89	13.38	13.23	4.366	4.76	3.853	3.567	2.653	1.372	3.349	2.261	3.118	2.304	2.405	2.37	3.979	3.657	4.456	4.476	3.559	3.489	6.197	4.731	6.789	3.886	5.84	4.77
ENSMUSG00000102380	Gm38140	0	0	0	0	0	0	0	0	0	0.0157	0	0	0.01405	0	0	0.01217	0	0	0.01202	0.03368	0	0	0.04651	0	0	0	0.1057	0.1065
ENSMUSG00000026450	Chit1	0.08179	0.2666	0.05855	0.2024	0	0	0	0	0.02347	0	0.0923	0.03814	0.02285	0.07837	0.04665	0	0.2265	0	0	0.07302	0	0.05021	0.02521	0	0.1221	0	0.03439	0.03464
ENSMUSG00000064246	Chil1	0.3772	2.612	1.44	1.867	0.1168	0.05511	0.04013	0	0	0.03926	0.03547	0	0.1405	0.265	0.2868	0.06083	2.05	2.422	2.465	1.824	3.876	3.821	4.224	4.265	7.698	5.804	5.603	7.188
ENSMUSG00000042451	Mybph	1.047	29.67	3.826	3.969	0.2794	0.08784	0.04265	0.1041	0	0	0.01885	0	0	0.03841	0	0	0.6783	0.3772	0.527	0.4772	0.6865	0.2256	0.453	0.4309	4.822	1.495	6.151	5.488
ENSMUSG00000042429	Adora1	2.983	4.666	4.47	5.906	0.05544	0	0.02539	0	0	0.01242	0.04488	0.01855	0.02222	0.04573	0.03402	0.08658	0.8932	0.6208	0.8271	0.3551	1.557	0.1831	1.569	1.368	7.344	2.411	7.791	6.585
ENSMUSG00000096676	Gm24517	0	0	0	0	0	0	0	0	0	0	0	0	0	0	0	0	0	0	0	0	0	0	0	0	0	0	0	0
ENSMUSG00000026459	Myog	3.614	42.78	13.53	13.76	0.1723	0.2031	0.02958	0.4331	0	0	0	0.04322	0	0	0	0	0	0	0	0	0	0	0	0	0	0.04321	0	0
ENSMUSG00000026458	Ppfia4	5.09	14.07	7.73	8.68	1.469	1.37	1.629	1.213	0.4847	0.7293	1.034	0.8713	0.9435	0.7092	0.8504	0.7823	0.7739	0.8115	0.9706	0.9384	1.213	0.7721	0.8196	0.9529	0.8943	0.5361	0.846	0.7304
ENSMUSG00000042305	Tmem183a	94.67	71.16	93.88	88.88	48.05	47.79	45.81	44.09	44.3	38.54	36.65	35.31	31.97	30.88	29.61	30.66	23.46	24.28	23.55	24.82	25.25	26.66	24.3	27.93	30.58	25.67	29.47	28.54
ENSMUSG00000050526	4933406M09Rik	0	0	0	0	0	0	0	0	0	0	0	0	0	0	0	0	0	0	0	0	0	0	0	0	0	0	0	0
ENSMUSG00000026456	Cyb5r1	22.63	22.59	25.07	24.9	18.64	18.74	18.74	20.89	11.37	8.48	10.18	11.26	13.38	12.05	11.62	11.19	16.52	13.07	18.78	17.71	24.3	29.14	22.79	24.45	34.92	31.13	33.46	32.96
ENSMUSG00000026457	Adipor1	34.57	45.48	48.34	64.16	52.83	55.06	54.98	53.42	51.46	58.96	60.45	60.4	69.91	69.57	70.01	67.24	73.98	72.77	81.83	79.24	90.74	82.39	85.94	78.59	89.47	94.46	89.29	93.07
ENSMUSG00000101061	Platr1	0	0	0	0	0	0	0	0	0	0	0.01179	0	0.02334	0.03203	0	0	0.03857	0	0	0	0	0	0	0.009982	0	0	0	0
ENSMUSG00000102722	Gm37935	0.3762	0.3449	0.1515	0.1397	0	0	0.4053	0.7326	0.2025	0.1762	0.03981	0.0658	0.03941	0.08111	0.08047	0.1707	0.08682	0	0	0.09448	0	0	0	0	0.2107	0.2631	0.05932	0.1793
ENSMUSG00000026455	Klhl12	19.54	12.4	13.62	11.25	9.908	9.384	9.957	8.475	10.22	7.918	8.38	7.56	6.802	6.339	6.806	7.111	6.722	6.324	6.356	5.592	5.818	6.276	6.397	6.834	7.36	5.789	6.161	6.187
ENSMUSG00000042229	Rabif	23.79	16.97	22.64	21.03	13.19	13.71	14.07	13.05	17.82	13.88	13.32	12.87	12.62	12.06	12.46	12.56	10.15	10.13	9.701	9.274	10.31	9.796	9.509	10.63	9.136	8.332	8.694	8.306
ENSMUSG00000077202	Gm25612	0.3665	0.896	1.181	0	1.022	0	1.404	1.713	0	0.6867	2.482	0.7692	0.9215	0	2.508	0.266	1.692	1.826	0	0.4909	2.152	0	0	0.5254	2.189	0	0	0
ENSMUSG00000046367	Mgat4e	0	0	0	0	0	0	0	0	0	0	0	0	0	0	0	0	0	0	0	0	0	0	0	0	0	0	0	0
ENSMUSG00000042207	Kdm5b	69.98	58.99	58.93	44.93	28.93	27.45	26.27	26.15	25.65	23.21	22.76	21.09	20.76	19.07	17.75	20.1	16.17	12.89	14.28	15.55	13.31	13.01	14.03	15.88	14.97	10.9	13.29	10.55
ENSMUSG00000097435	Gm26783	0.01943	0.1187	0.04173	0.05771	0	0	0	0	0	0	0	0	0	0	0	0	0	0	0	0	0	0	0	0	0	0	0	0
ENSMUSG00000026452	Syt2	12.68	7.16	8.963	8.207	0.0694	0.02182	0.04767	0	0.07144	0	0.01405	0.03483	0.01391	0.1622	0.0142	0.03613	0.1991	0.06614	0.08331	0.1333	0.2193	0.107	0.2916	0.5471	0.7682	0.2553	0.4605	0.6957
ENSMUSG00000073557	Ppp1r12b	15.59	17.62	14.94	11.94	17.16	16.13	16.1	16.98	17.27	19.54	18.93	20.1	22.24	21.98	22.33	21.52	32.28	31.92	29.81	28.9	34.35	32.78	35.26	36.96	49.83	40.72	40.86	45.63
ENSMUSG00000103614	Gm37949	0	0	0.04743	0.1968	0	0.02904	0.06345	0.1032	0.09508	0.08276	0.07478	0.0618	0.05553	0.03809	0.1512	0.06412	0.08155	0.04402	0.04752	0.01479	0.06485	0.1627	0.04085	0.01583	0.06597	0.1854	0.08357	0.05612
ENSMUSG00000077846	Gm22232	0	0	0	0	0	0	0	0	0	0	0	0	0	0	0	0	0	0	0	0	0	0	0	0	0	0	0	0
ENSMUSG00000103976	Gm37677	0.0968	0.03697	0	0.008985	0.1265	0.06364	0.0811	0.07539	0.03125	0.05101	0.04096	0.0127	0.01521	0.04869	0.06728	0.101	0.02792	0.07234	0.01735	0.004051	0.07105	0.01114	0.02238	0.03035	0.01807	0.05077	0.06104	0.1153
ENSMUSG00000101168	Gm28892	0	0	0	0	0	0	0	0	0	0	0.02873	0	0	0	0	0	0	0	0	0	0	0	0	0.01217	0	0	0.02141	0
ENSMUSG00000026429	Ube2t	7.477	7.396	6.535	6.508	12.8	11.75	10.46	10.4	6.228	5.147	5.504	4.476	3.352	2.739	2.588	2.726	0.8025	0.7623	0.7482	1.164	0.7148	0.3203	0.8361	0.5733	0.05193	0.2919	0.1755	0.1325
ENSMUSG00000042793	Lgr6	3.627	1.014	0.936	0.7934	24.73	21.87	22.83	22.01	17.7	18.54	17.35	15.33	9.143	9.303	8.335	11.27	2.738	3.068	2.46	2.504	1.073	1.411	1.027	1.129	0.5878	0.6293	1.224	0.6251
ENSMUSG00000097993	Ptprv	2.325	3.446	2.125	1.175	4.965	2.472	3.316	3.005	2.044	1.529	3.559	1.384	1.078	1.109	1.185	0.4667	0.8219	0.2465	0.2129	0.4969	0.2905	0.09111	0.6862	0.6737	0.07387	0.0692	0	0.3142
ENSMUSG00000097988	Gm10535	0	0	0	0.2249	0	0	0	0	0	0	0	0	0	0	0	0	0	0	0	0	0	0	0	0	0	0	0	0
ENSMUSG00000031506	Ptpn7	0.5881	1.551	1.28	1.356	0.3236	0.2035	0.3409	0.4099	0.1599	0.261	0.1441	0.4222	0.3372	0.2758	0.1986	0.3257	0.2429	0.3393	0.333	0.342	0.5453	0.3421	0.8874	0.599	0.7858	0.6928	0.449	0.8062
ENSMUSG00000026426	Arl8a	140.3	147.2	202.8	198.8	116.3	109.5	117.1	116.7	118.2	144.5	136.6	137.1	156	147.5	142.1	155.8	130.9	136.7	136.9	139.4	138.2	139.5	125.3	120.3	149.8	155.9	156	158.4
ENSMUSG00000087721	Gm26280	0	0	0	0	0	0	0	0	0	0	0	0	0	0	0	0	0	1.367	0	0	0	0	0	0.6555	0	0	0	0
ENSMUSG00000085311	Gm15445	2.451	1.311	0.658	0.91	3.096	1.209	0.8067	1.193	1.583	1.22	0.6482	0.8572	0.3851	0.7926	0.6552	0.3891	0.5656	0.8395	1.044	0.6154	0.6747	0.6348	0.3541	0.4392	0.3431	0.7499	0.483	0.7784
ENSMUSG00000026424	Gpr37l1	0.3664	0.4727	0.2186	0.8464	4.795	4.577	5.555	5.327	18.31	27.8	24.19	28.48	69.14	66.45	73.65	62.03	109.2	108.4	129.9	123	123	118.6	112.2	99.57	66.54	90.45	77.4	81.38
ENSMUSG00000097680	Gm26642	0.0166	0	0	0	0	0.02183	0	0	0	0	0.01405	0	0.01391	0	0	0	0	0	0	0	0	0	0	0	0	0	0	0
ENSMUSG00000003051	Elf3	0.1223	0.4486	0.2299	0.4542	0	0	0	0	0	0	0.02589	0.04279	0	0.03517	0	0	0	0	0	0.02048	0	0	0	0.04384	0.09135	0	0.07715	0
ENSMUSG00000041926	Rnpep	48.84	58	72.94	90.35	30.97	33.04	28.45	29.57	16.09	14.24	14.99	17.45	20.27	16.66	18.11	18.5	14	11.23	14.29	12.81	14.74	10.55	14.46	13.94	14.72	10.99	13.3	15.75
ENSMUSG00000062580	Timm17a	21.84	19.35	25.65	18.4	19.86	19.22	19.28	21.45	31.32	24.93	25.06	25.35	21.21	21.03	21.42	22.11	18.56	16.66	18.54	19.08	18.58	21.41	21.06	20.69	20.75	19.41	21.09	18.6
ENSMUSG00000048096	Lmod1	0.1521	0.2573	0.3643	0.1737	0	0.01538	0	0.01822	0.01007	0.01096	0.0297	0.04091	0.04902	0.04708	0.5304	0.1783	0.8746	0.5478	0.6544	0.6893	0.8243	0.2585	1.028	0.9474	1.38	1.145	1.18	1.694
ENSMUSG00000087859	Gm22796	0	0	0	0	0	0	0	0	0	0	0	0	0	0	0	0	0	0	0	0	0	0	0	0	0	0	0	0
ENSMUSG00000041889	Shisa4	17.62	27.4	31.78	46.51	39.67	38.87	34.84	38.42	23.13	35.09	33.63	35.25	40.44	35.59	38.03	34.09	30.75	32.65	32.92	30.07	34.13	28.49	28.9	28.11	10.56	12.35	11.01	10.21
ENSMUSG00000041879	Ipo9	165.1	176.6	191.6	157.6	160.2	158.2	147.5	151.6	115	104.1	107.9	103.5	72.95	73.03	72.05	84.73	55.47	46.95	52.04	51.64	54.85	51.67	56.94	57.27	60.47	56.4	58	62.47
ENSMUSG00000100620	Gm28277	0	0.06378	0	0	0	0	0	0	0	0.04889	0	0.0365	0	0.09	0.08928	0	0	0.052	0	0	0	0	0	0	0	0.146	0	0
ENSMUSG00000009418	Nav1	42.64	33.96	30.34	21.27	45.95	46.21	46.34	51.73	70.85	69.38	69.36	72.48	62.07	60.08	59.66	63.82	52.67	57.42	56.45	56.04	56.42	49.22	47.06	61.29	39.85	38.64	42.46	37.84
ENSMUSG00000093515	Mir1231	0	0	0	0	3.974	0	1.092	0.8882	0.4909	0	0.9652	0	0.4778	2.295	1.463	0.4138	1.053	1.136	0	0	2.511	0.5251	0	0	0	0	0.7191	2.173
ENSMUSG00000102474	2610012C04Rik	0	0	0	0	0	0.2968	0	0.2813	0.1166	0	0.1146	0.2842	0.1892	0.1817	0.4634	0.09829	0.04167	0.3149	0.1943	0.4535	0.1988	0.1247	0.0835	0.1941	0.1348	0	0	0
ENSMUSG00000104524	Gm37333	0.04103	0	0.04406	0.09141	0.0572	0.1888	0.03929	0.6392	0.1767	0.173	0.1216	0.08611	0.1376	0.1769	0.1229	0.1191	0.2462	0.1022	0.08828	0.02748	0.09036	0.17	0.3795	0.1471	0.06128	0.1435	0.05175	0.02607
ENSMUSG00000054412	Gm4793	0.1589	0.1079	0.09479	0.07866	0	0.1161	0.01691	0	0.0152	0.03308	0.05977	0.0494	0.04439	0.01015	0.04531	0	0.09777	0.01759	0.0633	0.05911	0	0	0.04898	0.08857	0.3427	0.1235	0.02227	0.2243
ENSMUSG00000090399	Gm38399	0.6738	1.475	1.115	0.3336	5.088	5.685	6.909	4.986	8.098	9.231	9.267	10.37	8.259	7.667	8.238	8.15	7.515	7.022	7.349	6.881	6.801	5.843	7.217	8.451	4.276	5.734	6.091	4.815
ENSMUSG00000026421	Csrp1	42.44	99.72	117.4	151.2	230.3	232.3	226	241.7	230.5	250.3	250.7	246.8	181.7	176.1	183.8	180.7	185.9	166.5	195.1	183.7	202.9	193.2	189.9	191.9	433.6	420.9	465.7	419.6
ENSMUSG00000041801	Phlda3	13.14	28.67	30.59	46.48	76.46	70.73	74.19	70.65	40.2	47.97	60.12	52.55	52.03	48.44	52.2	43.18	80.32	79.09	91.73	78.3	94.06	80.14	92.24	92.2	106.5	109.5	105.5	108.4
ENSMUSG00000026418	Tnni1	4.358	85.04	9.822	19.2	2.069	1.889	1.697	2.313	0.6185	0.9421	1.5	1.038	2.368	1.817	3.605	2.641	6.233	7.969	8.002	7.76	9.772	7.585	8.813	6.865	4.505	6.029	4.47	6.388
ENSMUSG00000041782	Lad1	0.1772	0.6135	0.6342	0.7455	0	0	0	0.23	0.02542	0	0.02499	0.06197	0.1485	0.08488	0.4294	0	1.227	0.5296	0.6988	0.8107	1.257	0.4351	2.512	1.884	3.925	1.115	2.346	2.326
ENSMUSG00000026414	Tnnt2	3.108	35.17	6.636	4.182	0.6117	0.1442	0.4202	0.6266	0.06297	0.1028	0.1547	0.05116	0.09194	0.2312	0.3441	0.05307	1.283	0.4008	1.101	1.2	0.7516	0.101	0.8115	1.206	3.331	0.9718	1.614	2.602
ENSMUSG00000026413	Pkp1	0.1199	0.08375	0.07358	0.05088	0	0	0.0164	0	0.07375	0.01605	0	0.01198	0.02871	0.04924	0	0.1616	0.01581	0.03414	0.02457	0	0	0.0631	0.01584	0.02456	0.02558	0.02396	0.08642	0
ENSMUSG00000102414	Gm36938	0	0	0	0	0	0	0	0	0	0	0	0	0	0	0	0	0	0	0	0	0	0	0	0	0	0	0	0
ENSMUSG00000051985	Igfn1	0.009608	0.09394	0.02063	0	0.01339	0	0	0	0	0.009	0.0244	0	0.008052	0	0.05753	0	0.008868	0.03829	0	0.01287	0.1834	0.05308	0.05331	0.03443	0.4735	0.2688	0.7392	0.2929
ENSMUSG00000026411	Tmem9	36.06	68.87	67.71	106.6	42.65	43.09	52.39	44.62	28.26	38.77	44.28	42.34	34.69	37.38	40.15	28.65	28.61	24.65	29.2	30.12	29.73	24.54	28.17	24.57	24.4	22.67	22.96	26.4
ENSMUSG00000097918	Ascl5	0	0.1991	0	0	0	0	0	0	0	0	0	0	0	0	0	0	0	0	0	0	0	0	0	0	0	0	0	0
ENSMUSG00000026407	Cacna1s	0.254	6.06	0.5455	0.5248	0.09237	0.08713	0.1057	0.03441	0.1521	0.1448	0.215	0.1468	0.6016	0.692	0.4818	0.5931	2.008	2.058	2.146	1.945	3.016	2.634	2.451	2.865	2.738	3.29	2.549	2.062
ENSMUSG00000102838	Gm37014	0	0	0	0	0	0	0	0	0	0	0	0	0	0	0	0	0	0	0	0	0	0	0	0.01469	0	0	0	0
ENSMUSG00000102717	Gm37759	0	0	0	0	0	0	0	0	0	0	0	0	0	0.00818	0	0	0	0	0	0	0	0	0	0	0	0	0	0
ENSMUSG00000086264	Gm15850	0.4037	0.07049	0	0	0	0	0.1104	0	0.04966	0.1081	0.04881	0.121	0	0.03316	0.04934	0	0	0	0	0.03862	0.08467	0	0	0.04134	0	0	0	0.2198
ENSMUSG00000041642	Kif21b	42.92	68.4	75.89	69.56	4.206	5.558	5.25	4.772	1.13	1.424	1.608	2.046	1.332	1.059	1.399	0.9194	0.5953	0.5279	0.8342	0.6787	0.8623	0.753	0.6923	0.7925	0.3612	0.8055	0.7699	0.7609
ENSMUSG00000087230	Mroh3	0.0591	0.325	0.1269	0.3072	0	0.1554	0	0.2301	0	0	0	0	0	0	0	0	0	0	0	0	0	0	0	0	0	0	0	0
ENSMUSG00000041605	5730559C18Rik	2.475	8.558	5.886	5.987	0.7887	1.162	1.016	0.9365	0.1218	0.06625	0.02993	0.1979	0.1185	0.06099	0.1815	0.02566	0.03264	0.03524	0	0.07104	0	0	0	0	0.05281	0	0.0446	0.08985
ENSMUSG00000097315	Gm26568	0	0	0	0	0	0	0	0	0	0	0	0	0	0	0	0	0	0	0	0	0	0	0	0	0	0	0	0
ENSMUSG00000103594	A430034D21Rik	0	0	0	0	0	0	0	0	0	0	0	0	0	0	0	0	0	0	0	0	0	0	0	0	0	0	0	0
ENSMUSG00000102941	Gm37552	0.05498	0	0	0	0	0	0	0	0	0	0.01551	0	0	0	0	0	0.05075	0	0	0	0	0	0	0	0	0	0	0
ENSMUSG00000097433	Gm26781	0	0	0	0	0	0	0	0	0	0	0	0	0	0	0	0	0	0	0	0	0	0	0	0	0	0	0	0
ENSMUSG00000052759	Gpr25	0	0	0.04605	0	0	0	0	0	0	0	0	0	0	0	0	0	0	0	0	0	0	0	0	0	0	0	0	0
ENSMUSG00000041570	Camsap2	57.59	28.98	28.35	14.62	24.1	23.82	25.3	22.8	25.54	23.17	20.53	19.38	18.11	18.46	17.95	21.48	22.19	19.24	20.51	19.09	21.21	20.84	21.45	22.59	27.58	24.17	27.71	23.55
ENSMUSG00000097403	9230116N13Rik	1.012	0.3091	0.4805	0.26	0.1898	0.5116	0.4471	0.4849	0.536	0.5467	0.6751	0.4899	0.2772	0.5033	0.4993	0.1553	0.2334	0.3683	0.2232	0.1954	0.3713	0.3583	0.1979	0.2649	0.4939	0.3265	0.2454	0.346
ENSMUSG00000026404	Ddx59	14.9	12.45	16.96	12.55	15.62	15.13	14.47	14.15	14.14	11.65	12.29	12.56	10.81	10.76	9.804	13.37	9.756	10.07	8.706	9.153	9.285	10.55	10.44	10.13	13.38	11.88	11.56	12.73
ENSMUSG00000041498	Kif14	4.391	5.399	4.405	2.109	16.48	16.94	17.99	17.82	8.886	6.047	7.233	6.943	3.327	3.635	3.723	3.702	0.7402	0.9563	0.7731	0.8099	0.1351	0.2542	0.4863	0.3204	0	0.03678	0.199	0.2338
ENSMUSG00000104414	Gm37799	0.2533	0	0	0	0	0	0	0	0	0	0	0	0.07076	0	0	0.06127	0	0	0	0	0	0	0	0	0	0	0	0
ENSMUSG00000104509	Gm33994	0	0	0	0	0	0	0	0	0	0	0	0	0	0	0	0	0	0	0	0	0	0	0	0	0	0	0	0
ENSMUSG00000104366	4933409D19Rik	0	0	0	0	0	0	0	0	0	0	0	0	0	0	0	0	0	0	0	0	0	0	0	0	0	0	0	0
ENSMUSG00000097229	Platr23	0	0	0	0	0	0	0	0	0	0	0	0	0	0	0	0	0	0	0	0	0	0	0	0	0	0	0	0
ENSMUSG00000041483	Zfp281	14.35	7.263	7.155	3.016	8.871	9.869	9.445	9.753	10.07	8.241	7.224	7.967	5.341	6.22	5.252	6.038	5.459	5.558	4.94	4.813	4.177	4.283	4.31	5.078	7.267	5.367	6.362	5.862
ENSMUSG00000097113	Gm19705	1.296	0.3395	0.3977	0.55	1.936	0.974	1.064	1.298	0.8769	0.9541	1.019	1.619	1.785	1.065	1.901	1.68	2.308	2.86	3.121	1.86	7.612	5.798	4.024	5.309	9.402	6.864	8.525	9.293
ENSMUSG00000097448	Platr22	0	0	0	0	0	0	0	0.04449	0	0	0.04835	0	0	0	0	0	0.02636	0	0	0	0	0	0	0	0.1706	0	0	0
ENSMUSG00000092912	Gm24086	0	0	0	0	0	0	0	0	0	0	0	0	0	0	0	0	0	0	0	0	0	0	0	0	0	0	0	0
ENSMUSG00000096432	Gm22132	0	0	0	0	0	0	0	0	0	0	0	0	0.3871	0	0	0	0	0	0	0	0	0	0	0	0	0	0	0
ENSMUSG00000026398	Nr5a2	3.704	1.707	2.318	1.32	1.239	0.5566	1.317	1.55	1.257	0.9517	1.182	1.066	1.419	1.168	0.9778	1.045	1.016	0.8436	0.9563	0.7795	0.839	1.247	1.272	1.411	1.106	2.428	0.6941	1.049
ENSMUSG00000088970	Gm23763	0	0	0	0	0	0	0	0	0	0	0	0	0	0	0	0	0	0	0	0	0	0	0	0	0	0	0	0
ENSMUSG00000077207	Gm25609	0	0	0	0	0	0	0	0	0	0	0	0	0	0	0	0	0	0	0	0	0	0	0	0	0	0	0	0
ENSMUSG00000102751	Gm37057	0	0	0	0	0	0	0	0	0	0	0	0	0	0	0	0	0	0	0	0	0	0	0	0	0	0	0	0
ENSMUSG00000102738	1700006P03Rik	0	0	0	0	0	0	0	0	0	0	0	0	0	0	0	0	0	0	0	0	0	0	0	0	0	0	0	0
ENSMUSG00000088164	Gm23534	0	0	0	0	0	0	0	0	0	0	0	0	0	0	0	0	0	0	0	0	0	0	0	0	0	0	0	0
ENSMUSG00000103070	Gm37903	0	0	0	0	0	0	0	0	0	0	0	0	0	0	0	0	0	0	0	0	0	0	0	0	0	0	0	0
ENSMUSG00000088715	Gm22727	0	0	0	0	0	0	0	0	0	0	0	0	0	0	0	0	0	0	0	0	0	0	0	0	0	0	0	0
ENSMUSG00000103728	Gm37099	0	0	0	0	0	0	0	0	0	0	0	0	0	0	0	0	0	0	0	0	0	0	0	0	0	0	0	0
ENSMUSG00000104112	Gm37293	0	0	0	0	0	0	0	0	0	0	0	0	0	0	0	0	0	0	0	0	0	0	0	0	0	0	0	0
ENSMUSG00000098243	Gm4258	0.788	0.1376	0.3627	0.3344	0.07847	0.4441	0.3234	1.14	0.3392	0.05273	0.09528	0.1969	0	0.2589	0.04815	0.1634	0.5196	0.1122	0.1211	0.1885	0	0.1555	0	0	0.4203	0.1575	0.07099	0
ENSMUSG00000104118	Gm37298	0.07164	0.02919	0.05129	0.03547	0.1165	0.0157	0.0343	0.0186	0.1131	0.04474	0	0.0167	0.02001	0.103	0	0.01733	0.02204	0	0.04281	0	0.03506	0	0.04417	0	0.01783	0	0.06024	0
ENSMUSG00000098045	Gm26979	0	0	0	0	0	0	0	0	0	0	0	0	0	0	0	0	0	0	0	0	0	0	0	0	0	0	0	0
ENSMUSG00000103038	Gm37124	0.02318	0	0	0.03443	0.03232	0	0	0.03612	0.01996	0	0.01962	0.04865	0.03886	0.02666	0	0.01683	0.0214	0.0231	0	0	0.06807	0	0	0	0	0	0	0.02946
ENSMUSG00000102277	A130050O07Rik	0.01801	0.04403	0.1354	0	0	0.04737	0.05174	0	0	0.01687	0.03049	0	0	0.06213	0.03082	0.01307	0.01663	0.05384	0	0	0	0	0.03331	0	0	0	0.02272	0
ENSMUSG00000098145	Gm26936	0	0	0	0	0	0	0	0	0	0	0	0	0	0	0	0	0	0	0	0	0	0	0	0	0	0	0	0
ENSMUSG00000102142	Gm26930	0.2599	0.1815	0.2392	0.1654	0.1553	0.1953	0	0.2313	0.06393	0.03478	0.06284	0.02597	0	0.1921	0.06352	0.08083	0	0	0	0.02486	0	0	0.1717	0.05322	0	0	0.04682	0
ENSMUSG00000104145	D130019J16Rik	0.107	0.2616	0.1379	0.3814	0.1193	0.05628	0.04099	0.1667	0.129	0.02005	0	0.01497	0.01794	0.02461	0	0.1087	0.07902	0.1493	0.01535	0.01433	0.03142	0	0	0.1074	0.06392	0	0	0.02719
ENSMUSG00000103427	Gm37534	0.1503	0.1081	0.152	0.1445	0.1849	0.1047	0.06775	0.05511	0.08376	0.06628	0	0.01856	0.04447	0.03559	0.03783	0.05135	0.06531	0.06169	0.0444	0.02961	0	0	0.04089	0.03803	0.01321	0.04948	0.03346	0
ENSMUSG00000065565	Mir181a-1	0	0	0	0	0	0	0	0	0	0	0	0	0	0	0	0	0	0	0	0	0	0	0	0	0	0	0	0
ENSMUSG00000098206	A430106G13Rik	0.3135	0.2832	0.2928	0.04049	0.3801	0.233	0.248	0.2123	0.3991	0.4086	0.15	0.2098	0.2742	0.2194	0.1516	0.1484	0.1384	0.1222	0.1369	0.07302	0	0.08787	0.1135	0.00977	0.06107	0.0572	0.1032	0.1039
ENSMUSG00000065458	Mir181b-1	0	3.528	0	1.715	0	0	0.5528	0.8993	0	0	0.4886	0	0	0	0	0	0	0	0	0	0	0	0	0	0	0	0	0.7334
ENSMUSG00000104197	Gm37632	0	0.04943	0	0.1802	0.1128	0.2659	0	0	0	0.07577	0	0.08487	0	0.02325	0	0	0	0	0.029	0	0	0.03724	0	0	0	0	0	0.05138
ENSMUSG00000088564	Gm23782	0	0	0	0	0	0	0	0	0	0	0	0	0	0	0	0	0	0	0	0	0	0	0	0	0	0	0	0
ENSMUSG00000026395	Ptprc	5.102	4.662	2.44	1.416	3.811	3.803	2.831	3.02	2.326	2.099	1.601	2.134	2.597	2.723	2.202	2.676	1.042	2.011	1.242	1.809	2.753	2.4	2.895	3.463	3.37	2.245	1.884	2.544
ENSMUSG00000104291	A130071D04Rik	0	0	0.008457	0	0.02196	0	0.01508	0	0	0.007378	0.006666	0.01102	0	0.01358	0.006737	0	0.00727	0.007848	0	0.005274	0.05781	0	0.01457	0	0.01176	0.01102	0.01987	0.01001
ENSMUSG00000099459	Gm28556	0	0	0	0	0	0	0	0	0	0	0	0	0	0	0	0	0	0	0	0	0	0	0	0	0	0	0	0
ENSMUSG00000102822	1700113B19Rik	0	0	0	0.1633	0	0	0	0	0	0	0	0	0	0	0	0	0	0	0	0	0	0	0	0	0	0	0	0
ENSMUSG00000026394	Atp6v1g3	0	0	0	0	0	0	0	0	0	0	0	0	0	0	0	0	0	0	0	0	0	0	0	0	0	0	0	0
ENSMUSG00000026393	Nek7	13.17	9.127	8.814	4.138	21.35	21.8	21.11	23.7	26.08	24.92	20.88	19.48	22.36	26.29	22.19	25.91	36.07	35.17	34.65	32.3	43.07	41.91	36.11	40.66	65.84	52.2	74.87	60.23
ENSMUSG00000099510	Gm28501	0	0	0	0	0	0	0	0	0	0	0	0	0	0	0.2815	0	0	0	0	0	0	0	0.1014	0	0	0	0	0
ENSMUSG00000102651	Gm37080	0	0	0	0	0	0.02526	0	0.08978	0	0	0	0	0	0.01104	0	0	0	0	0.01378	0	0	0	0.07106	0.01377	0.05738	0.08062	0	0
ENSMUSG00000102448	Gm37101	0	0.01542	0.0542	0	0	0.01659	0	0	0.02173	0.01182	0.03204	0	0	0	0.01079	0	0.03494	0	0.009049	0	0	0	0.05834	0	0.05653	0.0353	0	0
ENSMUSG00000100459	Gm5833	0	0	0	0	0	0	0	0	0	0	0	0	0	0	0	0	0	0	0	0	0	0	0	0	0	0	0	0
ENSMUSG00000019230	Lhx9	1.685	0.7268	0.6993	0.6939	0	0	0	0	0	0	0	0	0	0	0.02422	0	0	0	0	0	0	0	0	0	0	0	0.03571	0
ENSMUSG00000079283	2310009B15Rik	2.334	2.19	2.332	2.016	1.287	1.999	2.027	1.945	2.15	2.543	2.803	2.886	1.547	2.497	3.019	2.246	1.153	1.515	1.635	1.709	2.55	2.25	1.707	2.918	1.459	3.114	2.602	2.759
ENSMUSG00000099808	1700019P21Rik	0	0	0	0	0	0	0	0	0	0	0	0	0	0	0	0	0	0	0	0	0	0	0	0	0	0	0	0
ENSMUSG00000065275	n-R5s217	0	0	0	0	0	0	0	0	0	0	0	0	0	0	0	0	0	0	0	0	0	0	0	0	0	0	0	0
ENSMUSG00000102365	Gm37045	0	0	0	0	0	0	0.01796	0	0	0.0527	0.06348	0.01312	0	0.01078	0.04812	0.01361	0	0.01868	0.02689	0	0	0	0	0	0	0.02623	0	0
ENSMUSG00000056268	Dennd1b	6.647	3.225	2.942	1.36	4.346	4.961	4.764	4.961	3.61	3.723	3.243	3.245	2.169	2.918	2.221	2.714	2.288	2.378	2.272	2.088	2.282	2.136	2.316	2.15	2.786	1.904	2.162	1.9
ENSMUSG00000104436	Gm37423	0	0	0.02968	0	0.03853	0.03634	0.0794	0.08611	0.07139	0.03884	0.02339	0.009667	0.01158	0.007945	0.01182	0	0.02551	0	0	0.01851	0	0	0.05112	0	0	0	0.03486	0
ENSMUSG00000104900	4930596I21Rik	0	0	0	0	0.2793	0	0	0.9364	0	0	0	0.07008	0	0	0	0.0727	0	0	0	0	0	0	0	0	0	0.1401	0.1264	0
ENSMUSG00000102157	Gm37470	0	0	0	0	0	0	0	0	0	0	0	0	0	0	0	0	0	0.03289	0	0	0	0	0	0	0	0	0	0
ENSMUSG00000105936	Gm43544	0	0.02283	0	0	0	0	0	0	0	0	0	0.02614	0	0.01074	0	0.02712	0	0	0	0	0	0	0	0.06695	0	0.0784	0	0
ENSMUSG00000102451	Gm37655	0	0	0	0	0	0	0	0	0	0	0	0	0	0	0	0	0	0	0	0	0	0	0	0	0	0	0	0
ENSMUSG00000102243	Gm37718	0.03511	0.06436	0.0377	0.07821	0.07341	0.02308	0.08404	0	0.1209	0.01644	0.04457	0.02456	0.02942	0.03028	0.04505	0.01274	0	0.08745	0	0.01175	0	0.01616	0.01623	0	0	0.02455	0.02214	0
ENSMUSG00000063681	Crb1	2.197	0.9612	1.514	0.9062	0	0.107	0	0	0	0	0	0	0	0.01559	0	0	0	0	0	0	0	0	0	0	0	0	0	0
ENSMUSG00000103844	4933436E23Rik	0.04157	0	0	0	0	0	0	0	0	0	0	0	0	0	0	0	0	0	0	0	0	0	0	0	0	0	0	0
ENSMUSG00000102661	Gm34816	0	0	0	0	0	0	0	0	0	0	0	0	0	0	0	0	0	0	0	0	0	0	0	0	0	0	0	0
ENSMUSG00000033964	Zbtb41	15.58	6.73	5.59	2.951	12.04	11.56	10.81	11.52	14.73	9.708	10.03	8.205	8.344	9.001	6.983	8.52	8.035	7.689	6.869	7.277	6.234	6.776	6.15	7.713	7.456	6.672	7.752	7.205
ENSMUSG00000033952	Aspm	12.2	11.65	7.011	3.985	43.4	44.42	42.21	44.16	23.99	13.51	14.65	14.2	9.082	8.831	9.077	8.797	2.467	1.844	1.939	2.355	0.7698	0.9278	1.008	0.9285	0.1689	0.05753	0.09077	0.05225
ENSMUSG00000026368	F13b	0	0	0	0	0	0.08651	0	0.05124	0	0	0	0	0	0	0	0	0	0	0	0	0	0	0	0	0.04912	0.04601	0	0
ENSMUSG00000057037	Cfhr1	0	0	0	0	0	0	0	0	0	0	0	0	0	0	0	0	0	0	0	0	0	0	0	0	0	0	0	0
ENSMUSG00000096117	Gm26271	0	0	0	0	0	0	0	0	0	0	0	0	0	0	0	0	0	0	0	0	0	0	0	0	0	0	0	0
ENSMUSG00000070594	Gm4788	0.03051	0	0	0	0	0	0	0	0	0	0	0	0	0	0	0	0	0	0	0	0	0	0	0	0.02278	0	0	0
ENSMUSG00000095393	Gm25619	0	0	0	0	0	0	0	0	0	0	0	0	0	0	0	0	0	0	0	0	0	0	0	0	0	0	0	0
ENSMUSG00000033898	Cfhr2	0.03301	0.08069	0	0	0	0	0	0	0	0	0	0	0	0	0	0	0	0	0.02367	0	0	0.0608	0.1221	0.07098	0.1479	0	0	0.08388
ENSMUSG00000087930	Gm26048	0	0	0	0	0	0	0	0	0	0	0	0	0	0	0	0	0	0	0	0	0	0	0	0	0	0	0	0
ENSMUSG00000026365	Cfh	26.77	13.42	10.57	5.527	2.788	2.142	2.042	2.228	1.904	1.365	1.928	1.455	4.684	4.165	4.113	3.585	22.01	11.03	10.25	18.13	22.91	11.17	37.33	40.36	74.7	19.42	49.15	66.94
ENSMUSG00000052726	Kcnt2	3.161	1.77	1.081	0.8918	1.182	0.9754	0.7272	1.238	1.004	0.3971	0.5979	0.7907	0.3996	0.5381	0.3928	0.3589	0.3586	0.2816	0.2153	0.3784	0.363	0.2277	0.4736	0.6076	1.029	0.3706	0.5123	1.01
ENSMUSG00000102698	Gm37777	0	0	0	0	0	0	0	0	0	0	0	0.009598	0	0	0	0	0	0	0	0	0	0	0	0	0	0	0	0
ENSMUSG00000102368	4930590L20Rik	0	0	0	0	0	0	0	0	0	0	0	0	0	0	0	0	0	0	0	0	0	0	0	0	0	0	0	0
ENSMUSG00000102500	Gm37371	0.1178	0.144	0	0	0	0	0	0	0	0	0	0	0	0	0	0	0	0	0	0	0	0	0	0	0	0	0	0
ENSMUSG00000093879	Gm25457	0	0	0	0	0	0	0	0	0	0	0	0	0	0	0	0	0	0	0	0	0	0	0	0	0	0	0	0
ENSMUSG00000089418	Gm22016	0	0	0	0	0	0	0	0	0	0	0	0	0	0	0	0	0	0	0	0	0	0	0	0	0	0	0	0
ENSMUSG00000102740	Gm37599	0	0	0	0	0	0	0	0	0	0	0	0	0	0	0	0	0	0	0	0	0	0	0	0	0	0	0	0
ENSMUSG00000104147	Gm37142	0	0	0	0	0	0	0	0	0	0	0	0	0	0	0	0	0	0	0	0	0	0	0	0	0	0	0	0
ENSMUSG00000103858	Gm37604	0	0	0	0	0	0	0	0	0	0	0	0	0	0	0	0	0	0	0	0	0	0	0	0	0	0	0	0
ENSMUSG00000102818	Gm37796	0	0	0	0	0	0	0	0	0	0	0	0	0	0	0	0	0	0	0	0	0	0	0	0	0	0	0	0
ENSMUSG00000026361	Cdc73	18.89	9.761	8.387	4.427	18.69	16.74	14.9	16.99	25.79	20.16	16.78	17.28	14.12	15.52	14.41	17.11	12.89	12.9	11.33	12.92	9.491	14.41	11.34	13.54	16.55	12.95	14.77	14.46
ENSMUSG00000033849	B3galt2	0.9547	0.5105	0.1709	0.3028	0.04852	0	0.04285	0.09295	1.43	0.8757	0.766	0.9461	2.146	2.71	2.263	2.551	4.287	4.776	4.24	4.192	5.088	7.354	5.821	5.816	8.057	7.846	8.711	9.065
ENSMUSG00000018196	Glrx2	46	28.46	28.76	23.03	18.52	17.47	17.24	17.9	25.76	19	18.94	19.27	15.75	18.21	14.93	17.83	15.41	16.69	15.02	16.8	13.12	18.84	13.5	16.21	20.57	18.37	18.94	17.19
ENSMUSG00000018199	Trove2	14.88	6.13	6.668	3.221	8.37	8.703	8.705	9.1	11.68	10.14	8.293	8.035	8.951	9.933	8.448	9.838	9.872	9.713	7.913	9.465	8.068	10.4	8.629	9.64	12.24	10.87	12.17	11.34
ENSMUSG00000018189	Uchl5	44.17	19.9	19.21	10.15	28.23	28.48	28.25	21.14	31.8	23.16	23.1	22.96	18.99	19.18	19.26	22.94	19.06	15.12	16.72	16.02	17.49	25.5	20.49	23.66	25.14	25.03	27.57	30.45
ENSMUSG00000100455	Gm29170	3.905	1.709	2.002	0.7858	0.9835	0.5798	0.7479	1.138	0.6833	1.039	0.5225	0.7579	0.5596	0.6591	0.3664	0.5394	0.3256	0.5147	0.3252	0.4049	0.5364	0.3828	0.4543	0.316	0.5832	0.3877	0.4131	0.2401
ENSMUSG00000088323	Gm25663	3.763	2.509	5.143	2.032	5.723	0.8997	4.586	2.665	1.473	0.6409	2.606	1.914	1.434	0.59	1.463	1.49	0.6315	0	0.4907	0.4582	0	1.89	2.214	0.2452	4.087	0.9571	0.863	0.8693
ENSMUSG00000026360	Rgs2	73.95	45.03	56.98	38.61	15.17	14.02	15.81	15.06	8.896	6.062	6.256	6.019	8.937	9.111	7.518	8.112	8.01	8.5	6.883	6.303	6.64	6.298	10.06	7.933	7.138	5.606	5.565	6.727
ENSMUSG00000051079	Rgs13	0	0	0	0	0	0.07949	0	0.04708	0	0	0	0	0	0	0.05171	0	0	0	0	0	0	0	0	0.02166	0.04514	0.04228	0.03812	0
ENSMUSG00000026358	Rgs1	0.4989	0	0.02329	0	0	0	0.04154	0.1352	0.1681	0.08128	0.01836	0.1366	0.03636	0.06236	0.03711	0.01574	0	0	0.01556	0.1017	0	0	0	0	0.03239	0	0	0
ENSMUSG00000098509	Rgs21	0	0	0	0	0	0	0	0	0	0	0	0	0	0	0	0	0	0	0	0	0	0	0	0	0	0	0	0
ENSMUSG00000088096	Gm23672	0	0	0	0	0	0	0	0	0	0	0	0	0	0	0	0	0	0	0	0	0	0	0	0	0	0	0	0
ENSMUSG00000026357	Rgs18	0.8414	0.3335	0.3174	0.3377	0.2219	0.1794	0.2613	0.07084	0.09789	0.08521	0.2887	0.1273	0.3621	0.2615	0.2723	0.165	0.3148	0.2719	0.06523	0.3502	0.6009	0.712	0.6308	0.326	0.6791	0.3499	0.2294	0.5489
ENSMUSG00000065787	Gm22681	0	0	0	0	0	0	0	0	0	0	0	0	0	0	0	0	0	0	0	0	0	0	0	0	0	0	0	0
ENSMUSG00000096352	Gm25708	0	0	0	0	0	0	0	0	0	0	0	0	0	0	0	0	0	0	0	0	0	0	0	0	0	0	0	0
ENSMUSG00000088579	Gm25460	0	0	0	0	0	0	0	0	0	0	0	0	0	0	0	0	0	0	0	0	0	0	0	0	0	0	0	0
ENSMUSG00000103055	Gm38269	0	0	0	0	0	0	0	0	0	0	0	0	0	0	0	0	0	0	0	0	0	0	0	0	0	0	0	0
ENSMUSG00000099964	Gm29514	0.6869	0.3198	0.281	0.7286	0	0	0	0	0	0	0	0	0	0	0	0	0	0	0	0	0	0	0	0	0	0	0	0
ENSMUSG00000102403	Gm38187	0.02942	0	0	0.02913	0	0	0	0	0	0	0	0	0	0	0	0	0	0	0	0	0	0	0	0	0	0	0	0
ENSMUSG00000035131	Brinp3	3.925	2.181	2.317	1.867	0.02369	0.04469	0	0	0.05852	0.01592	0.01438	0.02377	0	0.009769	0.05814	0	0	0	0	0	0.02495	0	0	0.07307	0	0	0	0
ENSMUSG00000087627	A230059L01Rik	0.01664	0	0	0.07412	0	0	0	0	0.02865	0.01558	0	0	0.04183	0	0	0	0	0.01658	0.03579	0.02228	0.04885	0	0.04615	0.01192	0.04969	0	0.04197	0.148
ENSMUSG00000085822	Gm15584	0	0	0	0	0	0	0	0	0	0	0	0	0	0	0	0	0	0	0	0	0	0	0	0	0	0	0	0
ENSMUSG00000104269	Gm37749	0	0	0	0	0	0	0	0	0	0	0	0	0	0	0	0	0	0	0	0	0	0	0	0	0	0	0	0
ENSMUSG00000102134	Gm9931	0	0	0	0	0	0	0	0	0	0	0	0	0	0	0	0	0	0	0	0	0	0	0	0	0	0	0	0
ENSMUSG00000104331	Gm38284	0	0	0	0	0	0	0	0	0	0	0	0	0	0	0	0	0	0	0	0	0	0	0	0	0	0	0	0
ENSMUSG00000099629	Gm29515	0	0	0	0	0	0	0	0	0	0	0	0	0	0	0	0	0	0	0	0	0	0	0	0	0	0	0	0
ENSMUSG00000088582	Gm22966	0	0	0	0	0	0	0	0	0	0	0	0	0	0	0	0	0	0	0	0	0	0	0	0	0	0	0	0
ENSMUSG00000102074	Gm29020	0	0	0	0	0	0	0	0	0	0	0	0	0	0	0	0	0	0	0	0	0	0	0	0	0	0	0	0
ENSMUSG00000102314	Gm37630	0	0	0	0	0	0	0	0	0	0	0	0	0	0	0	0	0	0	0	0	0	0	0	0	0	0	0	0
ENSMUSG00000102309	Gm38189	0	0	0	0	0	0	0	0	0	0	0	0	0	0	0	0	0	0	0	0	0	0	0	0	0	0	0	0
ENSMUSG00000101011	Gm29398	0	0	0	0	0	0	0	0	0	0	0	0	0	0	0	0	0	0	0	0	0	0	0	0	0	0	0	0
ENSMUSG00000103724	Gm37096	0	0	0	0	0	0	0	0	0	0	0	0	0	0	0	0	0	0	0	0	0	0	0	0	0	0	0	0
ENSMUSG00000104036	Gm37775	0	0	0	0	0	0	0	0	0	0	0	0	0	0	0	0	0	0	0	0	0	0	0	0	0	0	0	0
ENSMUSG00000088167	Gm23535	0	0	0	0	0	0	0	0	0	0	0	0	0	0	0	0	0	0	0	0	0	0	0	0	0	0	0	0
ENSMUSG00000084532	n-R5s218	0	0	0	0	0	0	0	0	0	0	0	0	0	0	0	0	0	0	0	0	0	0	0	0	0	0	0	0
ENSMUSG00000056220	Pla2g4a	5.28	4.324	2.619	1.712	5.343	3.701	4.594	4.008	6.393	3.44	4.197	3.825	3.122	2.866	3.371	2.723	2.425	1.469	1.173	1.633	1.653	1.407	2.454	2.959	2.402	0.6749	1.893	1.907
ENSMUSG00000077516	n-R5s219	0	0	0	0	0	0	0	0	0	0	0	0	0	0	0	0	0	0	0	0	0	0	0	0	0	0	0	0
ENSMUSG00000104812	Gm44329	0	0	0	0	0	0	0	0	0	0	0	0	0	0	0	0	0	0	0	0	0	0	0	0	0	0	0	0
ENSMUSG00000097028	Ptgs2os	0	0	0.02101	0	0	0	0.01874	0	0	0	0	0	0	0	0	0	0	0	0	0	0	0	0	0.0561	0	0	0	0
ENSMUSG00000032487	Ptgs2	0.09598	0.07038	0.1237	0	0.05352	0.07572	0	0	0	0	0.01625	0	0	0	0.01642	0	0	0	0.01377	0	0	0	0.1953	0.05503	0.05733	0	0.02421	0
ENSMUSG00000097754	Ptgs2os2	0.02647	0	0	0	0	0	0	0	0	0	0	0	0	0	0	0	0	0.05274	0.01898	0	0	0	0	0.1897	0.03952	0	0	0
ENSMUSG00000006007	Pdc	0	0	0	0	0	0	0	0	0	0	0	0	0	0	0	0	0	0	0	0	0	0	0	0	0	0	0	0
ENSMUSG00000099447	2310030A07Rik	0	0	0	0	0	0	0	0	0	0	0	0.1059	0	0	0	0	0	0	0.1086	0	0	0	0	0	0	0	0.2865	0
ENSMUSG00000102990	Gm37764	0	0	0	0	0	0	0	0	0	0	0	0	0	0	0	0	0	0	0	0	0	0	0	0	0	0	0	0
ENSMUSG00000006010	BC003331	33.79	15.53	11.19	4.593	27.25	27.44	24.79	29.43	38.6	33.09	29.61	28.31	25.75	29.2	26.66	28.99	29.65	29.19	28.27	27.55	27.93	34.68	33.05	33.66	37.14	31.81	37.5	34.6
ENSMUSG00000006005	Tpr	108.5	63.53	47.27	29.07	156.1	150.6	149.4	153.9	158.4	123.5	124.2	116.3	91.94	87.48	94.03	103.3	66.95	58.29	55.72	60.88	58.02	65.57	62.02	68.19	79.76	68.02	74.65	69.74
ENSMUSG00000006014	Prg4	0.1138	0.5332	0	0.02817	0	0	0.01816	0.08864	0.04899	0	0	0.01327	0.0159	0	0.01623	0.02753	0.01751	0.1323	0.0136	0.0381	0	0	0.05262	0.01359	0.6514	0.05306	0.622	0.1205
ENSMUSG00000066842	Hmcn1	17.22	13.88	9.091	2.72	3.329	3.455	3.163	3.006	1.613	1.069	1.562	1.335	0.7851	0.8787	1.561	0.7514	0.7216	0.4843	0.3536	0.382	0.5377	0.467	0.6644	0.7118	0.305	0.5222	0.6574	0.5727
ENSMUSG00000093650	Gm20631	0	0	0	0	0	0	0.01208	0	0.09773	0.01181	0.02135	0	0.01057	0.0145	0	0	0.02328	0.01257	0.02713	0.03378	0.03703	0.1161	0.03499	0.05424	0	0.01764	0.04772	0
ENSMUSG00000099622	Gm29188	0	0	0	0	0	0	0	0	0	0	0	0	0	0	0	0	0	0	0	0	0	0	0	0	0	0	0	0
ENSMUSG00000096851	Gm22756	0	0	0	0	0	0	0	0	0.7433	0	0	0	0	0	0	0	0	0.4301	0.3095	0.578	0	1.59	0.3991	0.3094	0	0	0	0
ENSMUSG00000102628	Gm37671	0	0	0	0	0	0	0.0211	0	0	0	0	0.01541	0	0	0.05655	0.04797	0.04068	0	0.0158	0	0	0.142	0.0815	0.01579	0.2632	0.06164	0.1112	0.2799
ENSMUSG00000102095	C730036E19Rik	0	0.1537	0	0	0	0.05511	0	0	0	0	0	0	0	0	0	0	0	0.08352	0	0	0	0	0	0	0	0	0	0
ENSMUSG00000114212	AC113282.1	0.05411	0.4629	0.2034	0.2813	0	0.03558	0.07772	0.1264	0.4193	1.039	0.6641	0.6435	0.7483	0.6688	0.8101	0.4909	0.1998	0.2426	0.09701	0.2899	0.278	0	0.2252	0.01939	0	0	0	0.03437
ENSMUSG00000114943	AC113282.5	0	0	0.02954	0.04085	0.03834	0.1808	0.1054	0	1.16	1.211	1.49	0.8081	1.291	1.154	0.8471	1.298	0.1777	0.3289	0.3748	0.2579	0.08077	0.152	0.1526	0.1183	0	0	0	0
ENSMUSG00000114694	AC113282.4	0.2046	0	0	0.4557	0.1426	1.614	0.3428	0.717	1.629	1.581	1.602	1.61	1.672	1.294	1.094	1.336	0.2832	0.5606	0.1467	0.5822	0.07509	0.2355	0.0473	0.1466	0.07638	0	0	0
ENSMUSG00000114582	AC113282.2	0	0	0	0	0.2044	0.06426	0	0	0.3366	0.2289	0.2895	0.3077	0.3277	0.4215	0.4599	0.2128	0	0.0487	0.1051	0.03273	0	0	0	0	0	0	0	0
ENSMUSG00000114591	AC113282.3	0	0	0	0	0	0.1934	0.09389	0	0.04221	0.04593	0.2905	0.4115	0.1233	0.1127	0.2097	0.2846	0.04525	0	0.1406	0.03283	0	0	0	0.07028	0	0	0	0
ENSMUSG00000088498	Gm24402	0	0	0	0	0	0	0	0	0	0	0	0	0	0	0	0	0	0	0	0	0	0	0	0	0	0	0	0
ENSMUSG00000100954	Gm10138	0.8714	2.029	2.094	2.896	1.388	1.637	1.311	0.9696	1.25	2.099	1.51	1.596	0.9737	0.9781	1.1	0.9335	0.766	0.4548	1.428	0.6946	0.5483	0.6114	0.3837	0.7435	0.3718	0.6965	0.4187	0.4217
ENSMUSG00000023150	Ivns1abp	188.3	110.3	116.1	68.16	244.9	255.8	224.3	245.4	411.7	363	324.9	328.1	298.9	323.5	276.1	333.4	220.5	229.5	203.9	216.5	215.5	270.1	217.7	231.5	251.3	229.6	254.4	239.9
ENSMUSG00000052748	Swt1	13.35	7.945	6.091	3.914	14.8	11.32	10.72	12.79	11.17	9.664	8.816	7.128	7.531	9.062	6.549	7.159	8.201	8.628	6.894	8.942	8.291	8.46	8.101	9.139	8.883	7.127	11.46	8.833
ENSMUSG00000053286	Trmt1l	22.52	16.03	16.23	16.69	12.8	14.3	13.58	13.01	9.885	8.165	8.009	7.099	9.571	8.642	7.284	8.097	9.815	8.484	8.971	9.106	9.153	8.157	7.258	8.894	10.64	9.201	9.925	8.28
ENSMUSG00000106406	Mir7682	1.593	0.9732	0	0	0	1.047	1.525	0	0.6856	3.73	0	0.557	2.002	3.204	0.6812	0.5779	1.47	0	0.571	1.066	0	1.467	0	0	3.567	4.455	1.004	0
ENSMUSG00000103928	Gm37893	2.464	1.39	0.6716	0.394	1.691	2.641	1.651	1.476	1.599	0.7634	1.059	0.5303	1.096	0.6428	0.6971	0.6051	1.364	1.869	1.06	1.18	1.252	1.431	1.262	1.834	2.632	1.352	2.175	2.022
ENSMUSG00000026484	Rnf2	120.4	68.66	63.69	28.67	50.04	44.99	45.9	48.01	58.45	47.72	43.14	44.34	38.24	35.29	29.77	36.85	25.2	27.17	19.92	24.28	20.46	23.53	22.94	24.94	23.57	21.22	20.84	23.63
ENSMUSG00000103238	Gm36527	0.2897	0.1491	0.08186	0.04529	0.06376	0.2406	0.073	0.2138	0.1707	0.0857	0.1549	0.1813	0.03833	0.07889	0.0913	0.1328	0.08444	0.09116	0.07654	0.04084	0	0.02808	0.0987	0.06557	0.1138	0.06398	0.05769	0.1162
ENSMUSG00000100357	Gm28181	0	0	0	0	0	0	0	0	0	0	0	0	0	0	0	0	0	0	0	0	0	0	0	0	0	0	0	0
ENSMUSG00000026483	Fam129a	9.643	11.69	8.827	6.753	16.46	14.43	16.3	15.69	15.62	12.72	15.77	15	24.58	23.32	24.1	24.19	28.03	24.09	21.71	26.68	16.57	13.94	22.85	23.16	19.13	15.95	11.55	14.7
ENSMUSG00000100594	2810414N06Rik	1.204	0.4905	1.185	0.745	1.119	0.8355	1.601	0.7293	0.979	1.065	0.8491	1.076	1.429	1.346	1.602	1.286	2.408	2.599	2.015	2.038	4.124	2.71	2.721	2.157	3.246	3.368	3.163	3.484
ENSMUSG00000043019	Edem3	27.19	18.5	12.78	6.395	32.65	34.09	32.05	32.43	33.1	26.99	26.9	25.2	23.62	24.45	23.6	24.5	21.14	18.77	19.94	20.49	16.91	19.01	18.52	20.36	24.32	20.88	20.91	20.98
ENSMUSG00000032666	1700025G04Rik	29.44	24.02	24.04	15.19	49.24	49.94	48.96	48.82	50.01	44.94	42.43	42.11	24.68	25.1	25.16	28.81	12.12	11.33	10.79	11.64	10.27	9.962	9.581	10.71	8.872	7.293	9.261	8.233
ENSMUSG00000084557	Gm25279	0	0	0	0	0	0	0	0.5409	0	0	0	0.2429	0.291	0	0	0	0	0	0	0	0	0	0	0	0	0	0	0
ENSMUSG00000100685	Gm28610	0	0	0	0	0	0	0	0	0	0	0.1926	0	0	0	0	0	0	0	0	0	0	0	0	0	0	0	0	0
ENSMUSG00000103744	Gm38238	0	0	0	0	0	0	0	0	0	0	0	0	0	0	0	0	0	0	0	0	0	0	0	0	0	0	0	0
ENSMUSG00000014980	Tsen15	31.22	26.59	32.82	34.34	24.76	25.88	25.54	24.12	22.35	16.26	19.14	17.38	13.32	13.32	11.95	14.06	10.51	9.025	10.85	10.47	12.33	9.785	10.15	11.5	10.73	10.76	10.08	9.643
ENSMUSG00000032649	Colgalt2	3.913	6.189	5.717	3.181	4.073	4.152	3.948	4.301	2.548	2.146	2.62	2.884	2.034	1.972	1.705	2.264	2.971	2.998	3.552	3.167	3.999	3.25	3.939	4.881	3.624	2.581	3.295	3.933
ENSMUSG00000026482	Rgl1	35.37	48.33	37.79	30.44	39.85	36.59	38.61	38.09	23.4	18.68	22.25	21.86	19.2	18.34	19.65	19.26	20.54	16.32	16.89	17.54	19.15	14.38	21.42	22.57	25.44	17.69	22.54	21.57
ENSMUSG00000086145	Gm15479	0	0	0.04377	0.3027	0	0	0	0	0	0	0	0	0	0	0	0	0.1129	0.2031	0	0	0	0	0.1131	0	0.06087	0	0	0
ENSMUSG00000099868	Gm28792	0	0	0	0	0	0	0	0	0	0	0	0	0	0	0	0	0	0	0	0	0	0	0	0	0	0	0	0
ENSMUSG00000055547	Apobec4	0	0	0	0	0	0	0	0	0	0	0	0	0	0	0	0	0	0	0	0	0	0	0	0	0	0	0	0
ENSMUSG00000008475	Arpc5	141	93.33	120.7	96.15	104.9	99.13	96.02	100.8	156.4	124.6	122.9	123.8	119.2	123	117.6	128.2	133.5	133.8	132.4	127.3	136.4	148.8	133.2	132	160.3	176.8	175.1	174.6
ENSMUSG00000026480	Ncf2	5.873	11.46	10.85	13.92	2.811	3.001	2.61	2.934	7.594	6.726	7.015	7.921	16.42	16.75	14.96	14.41	26.29	29.88	27.45	23.57	33.32	33.14	31.07	31.59	37.23	37.2	37.93	48.51
ENSMUSG00000042772	Smg7	56.44	60.74	50.37	32.86	58.02	59.86	53.67	58.61	56.83	50.51	50.44	46.77	36.23	36.74	34.14	39.33	32.12	28.26	27.5	29.11	22.56	25.26	23.86	27.45	29.5	25.27	29.77	26.54
ENSMUSG00000100394	Gm28791	0	0	0	0	0.03619	0.1707	0.02486	0.04044	0.0447	0.1702	0	0.01816	0.02176	0.1194	0.111	0.07536	0	0	0	0.03477	0	0.04781	0.12	0.01861	0	0.03631	0.131	0
ENSMUSG00000103840	1700040K01Rik	0	0	0	0	0	0	0	0	0	0	0	0	0	0.3637	0.0902	0.07652	0	0	0.07562	0	0	0.0971	0.195	0.07557	0	0	0.266	0
ENSMUSG00000042751	Nmnat2	68.05	61.16	77.66	63.9	25.37	28.08	27.65	25.59	9.278	11.25	9.634	9.626	6.549	6.013	6.083	7.309	10.21	9.189	10.91	9.881	12.11	10.08	11.71	10.89	11.67	10.25	11.88	9.435
ENSMUSG00000099969	Gm28960	0	0	0	0	0	0	0	0	0	0	0	0	0	0	0	0	0	0	0	0	0	0	0	0	0	0	0	0
ENSMUSG00000026479	Lamc2	0.8714	1.278	1.206	0.6902	1.35	1.044	1.094	1.267	0.7003	0.6168	0.4589	0.3115	0.3246	0.167	0.6129	0.2108	1.698	1.235	1.125	1.465	3.696	0.9273	4.996	5.899	11.88	3.846	9.989	10.78
ENSMUSG00000026478	Lamc1	158.2	351	210.4	153.2	2248	2399	2465	2438	1393	1547	1632	1637	1107	1090	1094	1136	780.2	778.5	748.5	829.1	618.8	501.4	602.5	642.9	301.7	250.9	274.6	270.2
ENSMUSG00000103818	Gm38009	0.06912	0.05068	0	0.08212	0.5588	0.2545	0.2118	0.1507	0.238	0.246	0.2223	0.2417	0.1738	0.1828	0.0946	0.1204	0.2424	0.0551	0.08922	0.1203	0.02029	0.05092	0.2812	0.1684	0.08257	0.1354	0.0523	0.05269
ENSMUSG00000073538	E330020D12Rik	0.05913	0.2891	0.0635	0	0.08243	0.1166	0.05662	0.1842	0	0	0.07508	0.06205	0.07434	0.017	0.07588	0.08583	0.05458	0.2062	0.1272	0.09899	0	0.05446	0.02734	0.2119	0.1766	0.04136	0.07458	0.2629
ENSMUSG00000042708	Shcbp1l	0.8612	0.5592	0.1156	0	2.851	2.336	2.629	1.803	1.251	0.5799	0.8656	0.6401	0.2932	0.4487	0.2993	0.4297	0.02484	0.3754	0.3474	0.1081	0.3951	0.2726	0.224	0.1543	0.6832	0.64	0.8486	0.5471
ENSMUSG00000064435	Gm25588	0	0	0	0	0.9197	0	2.843	5.653	0.5681	0	0.5584	0	0.8294	0.3793	0.2822	0.2394	0	0	0	0	0	0	0	0	0	0.4614	0.8321	0
ENSMUSG00000103543	Gm37669	0.2816	0.2065	0	0	1.021	0.8146	0.6472	0.5264	0.2425	0.2638	0.143	0.0394	0.0944	0.09714	0.09636	0.08175	0	0	0.08078	0.03771	0.4961	0	0	0.2422	0.2523	0.2363	0.07104	0.4293
ENSMUSG00000042699	Dhx9	231.4	149.3	121.8	60.8	158.4	168.9	157.8	158.2	213.6	164.5	166	161.2	94.62	99.86	97.47	111.8	55.46	49.69	49.93	55.2	38.56	47.72	44.17	52.95	47.69	35.71	42.28	39.12
ENSMUSG00000042684	Npl	10.39	16.28	15.51	17.33	3.023	3.133	2.749	3.188	7.837	7.382	7.807	7.179	10.14	9.676	11.11	10.42	5.949	5.052	4.819	5.972	4.888	7.144	6.214	7.093	6.705	5.255	3.968	4.812
ENSMUSG00000042671	Rgs8	18.56	14.38	20.41	19.58	0.05735	0	0.0591	0.09614	0.2834	0.05781	0.1219	0.04317	0.0862	0.04731	0.2288	0.1045	0.01899	0.164	0.05901	0.0551	0	0.05683	0.03805	0.05898	0.03072	0.2878	0.02595	0
ENSMUSG00000100945	Gm29529	0	0	0	0	0	0	0	0	0	0	0	0	0	0	0	0	0	0	0	0	0	0	0	0	0	0	0	0
ENSMUSG00000102404	5530400K19Rik	0	0	0	0	0	0	0	0	0	0	0	0	0	0	0	0	0	0	0	0	0	0	0	0	0	0	0	0
ENSMUSG00000100334	C230024C17Rik	0.02768	0	0.01486	0	0	0	0	0	0.01192	0.02593	0	0.01936	0	0	0.01184	0.01004	0.01277	0	0	0	0.02032	0	0.0128	0	0.02067	0	0	0
ENSMUSG00000026475	Rgs16	5.45	10.33	9.435	9.12	1.679	1.973	1.04	1.784	0.85	1.036	0.752	1.064	1.39	1.532	1.605	1.82	1.258	1.161	1.303	1.653	1.681	2.146	3.36	2.321	1.858	1.519	1.942	1.38
ENSMUSG00000099568	Gm28513	0	0.09208	0.1618	0	0	0	0	0	0	0	0	0	0.06314	0.08663	0	0	0	0	0	0	0	0	0	0	0	0	0	0
ENSMUSG00000066800	Rnasel	42.66	28.5	20.12	13.75	5.166	5.705	5.902	6.846	12.11	10.47	10.36	9.366	9.801	11.61	9.622	8.785	5.827	4.862	3.926	5.786	2.707	2.264	3.616	4.244	4.894	2.344	2.349	3.147
ENSMUSG00000100183	Gm28512	8.788	4.074	2.668	2.34	1.183	1.195	0.8705	1.322	2.714	1.703	3.129	2.417	1.981	2.892	1.4	2.243	0.8392	0.4227	0.6085	0.8117	0.3559	0.1116	0.05605	0.3475	0.4525	0.5087	0.3822	0.231
ENSMUSG00000042641	Rgsl1	0.1356	0.05526	0.1456	0	0.06303	0	0.02165	0	0.05839	0	0.07653	0	0.07578	0.013	0	0	0.04173	0.3379	0.08106	0.07569	0	0.2706	0.2509	0.2754	1.148	1.012	0.9979	0.7467
ENSMUSG00000045968	Teddm2	0.23	0.2555	0.1347	0.0621	0	0.02749	0	0.1954	0.018	0.1763	0.05309	0.117	0.1927	0.2164	0.08943	0.3035	0.2123	0.1875	0.1199	0.28	0.1228	0.308	0.2707	0.1648	0.5308	0.7019	1.002	0.664
ENSMUSG00000043282	Teddm1b	0	0	0	0	0	0	0	0	0	0	0	0	0	0	0	0	0	0	0	0	0	0	0.0169	0	0	0	0.02305	0
ENSMUSG00000102459	Gm38352	0.03612	0	0	0	0	0	0.03459	0	0	0	0	0	0	0	0	0	0	0	0.02591	0.02419	0	0	0.0167	0	0.05394	0.05053	0.09112	0.2754
ENSMUSG00000047053	Teddm1a	0	0	0	0	0	0	0	0	0	0	0	0	0	0	0	0	0	0	0	0	0	0	0	0	0	0	0	0
ENSMUSG00000099227	Mir8114	27.46	77.29	44.68	76	11.6	6.565	11.55	9.722	9.672	11.3	13.38	18.63	27.9	27.51	22.78	25.97	49.54	76.7	59.98	73.83	84.3	55.56	82.72	90.06	164	119.9	142.7	185.5
ENSMUSG00000026473	Glul	216.5	266.8	293.5	311.5	46.45	47.51	44.32	49.46	61.2	62.74	67.1	76.86	134.5	135.5	123.3	132.1	315	328.1	345.9	297.1	359	289	345.6	347.8	716.9	591.3	783	709.8
ENSMUSG00000100014	Gm29290	0	0	0	0	0	0	0	0	0	0	0	0	0	0	0	0	0	0	0	0	0	0	0	0	0	0	0	0
ENSMUSG00000101903	Gm29291	0.06955	0.08501	0.1494	0	0	0	0	0	0	0.06516	0	0.04865	0	0.12	0	0.1514	0.1926	0.1386	0.1995	0	0	0.1281	0.1286	0.1994	0.6232	0.1946	0.2632	0.08837
ENSMUSG00000100502	Gm28286	0	0	0	0	0	0	0	0	0	0	0	0	0	0	0	0	0	0	0	0	0.1157	0	0	0.2259	0	0	0	0
ENSMUSG00000100627	A830008E24Rik	0	0	0.05155	0	0	0	0	0	0	0	0	0	0	0	0	0	0	0.01595	0	0.01072	0.3524	0	0.0148	0.01147	0.1195	0	0.04037	0.04066
ENSMUSG00000088669	Gm25336	0	0	0	0	0	0	0	0	0	0	0	0	0	0	0	0	0	0	0	0	0	0	0	0	0	0	0	0
ENSMUSG00000066797	Zfp648	0	0.3878	0.1573	0.29	0	0	0	0.03802	0	0	0.02066	0	0	0	0	0	0.02253	0.02432	0	0	0	0.04496	0.06772	0.06998	0.1094	0.03414	0	0.03101
ENSMUSG00000099933	4930452N14Rik	0	0	0.1618	0	0	0	0	0	0	0	0	0	0	0	0	0	0	0	0	0	0	0	0	0	0	0	0	0
ENSMUSG00000100221	4930532M18Rik	0	0	0	0	0	0	0	0	0	0	0	0	0	0	0	0	0	0	0	0	0	0	0	0	0	0	0	0
ENSMUSG00000064860	n-R5s220	0	0	0	0	0	0	0	0	0	0	0	0	0	0	0	0	0	0	0	0	0	0	0	0	0	0	0	0
ENSMUSG00000004110	Cacna1e	26.57	9.317	6.391	3.122	0.2683	0.3847	0.3023	0.3239	0.3116	0.2092	0.2933	0.3016	0.1097	0.1328	0.1581	0.2012	0.5615	0.4143	0.2816	0.4383	0.07913	0.1914	0.1139	0.2428	0.3794	0.517	0.2816	0.3815
ENSMUSG00000101880	Gm29282	0	0	0	0	0	0	0	0	0	0	0.1653	0	0	0	0	0	0	0	0	0	0	0	0	0	0	0	0	0
ENSMUSG00000096950	Gm9530	0.1267	0.1032	0.136	0.1254	0.1177	0.05553	0.1483	0.2412	0.206	0.05274	0.1191	0.09846	0.1062	0.2023	0.289	0.1022	0.1299	0.2525	0.2524	0.2639	0.3926	0.2981	0.0781	0.1513	0.1682	0.5119	0.5149	0.5007
ENSMUSG00000056708	Ier5	6.64	5.875	7.66	8.479	4.324	3.466	3.199	3.821	2.755	2.087	2.494	2.229	3.45	2.342	2.484	1.964	4.32	4.397	4.347	4.352	2.732	2.35	3.507	3.648	2.147	1.972	2.987	2.4
ENSMUSG00000026471	Mr1	3.442	2.286	1.446	1.278	9.987	7.551	8.884	7.605	13.53	11.18	11.21	12	12.42	15.03	11.7	13.87	16.04	13.42	13.96	15.73	12.63	13.06	13.6	14.92	15.03	9.603	11.47	11.86
ENSMUSG00000026470	Stx6	50.58	56.3	73.51	77.47	45.6	41.34	44.98	45.05	63.83	65.04	75.07	71.47	82.52	74.72	79.3	73.71	77.02	73.9	83.24	79.1	77.69	76.93	74.75	75.58	57.32	64.18	61.81	63.53
ENSMUSG00000033722	BC034090	4.298	11.07	8.602	10.88	5.353	5.417	4.335	5.269	2.912	3.145	5.037	4.43	4.391	4.766	4.808	3.894	6.009	4.713	5.38	5.807	5.936	4.028	5.621	5.395	3.722	3.059	3.368	4.653
ENSMUSG00000103670	Gm37622	0	0	0	0	0	0	0	0	0	0	0	0	0	0	0	0	0	0	0	0	0	0	0	0	0	0	0	0
ENSMUSG00000026469	Xpr1	66.41	31.8	25.95	14.52	19.68	21.04	20.39	20.39	21.28	18.91	17.28	18.26	18.25	21.68	18.18	22.5	18.81	19.55	17.79	20.02	15.48	17.06	14.98	16.62	18.37	17.95	20.78	16.43
ENSMUSG00000093286	Gm22569	0	0	0	0	0	0	0	0	0	0	0	0	0	0	0	0	0	0	0	0	0	0	0	0	0	0	0	0
ENSMUSG00000073535	Gm5532	0.6448	0.4925	1.125	0.2993	0.05618	0	0	0.1256	0	0	0	0.08457	0.03377	0.06951	0	0.05849	0	0.1205	0.0578	0	0.05916	0	0	0.1444	0.1805	0	0.05083	0.1536
ENSMUSG00000033701	Acbd6	19.91	16.92	20.88	25.21	10.59	10.8	9.434	9.501	10.96	12	12.01	10.87	9.535	9.036	10.84	10.15	7.037	6.691	7.886	7.658	9.385	7.345	7.538	6.095	7.532	8.696	7.175	6.78
ENSMUSG00000026468	Lhx4	4.172	3.61	3.972	3.152	0	0.01885	0.02746	0	0	0	0	0.02006	0	0	0	0	0	0	0	0	0.06315	0	0	0	0	0	0	0.01822
ENSMUSG00000033684	Qsox1	13.94	28.14	24.41	31.32	26.83	23.78	23.97	24.66	16.82	18.43	20.33	19.43	19.03	18.63	19.09	15.27	14.53	12.64	15.03	14.59	15.18	13	16.89	17.55	18.36	17.11	15.51	15.16
ENSMUSG00000102299	Gm37539	0	0	0	0	0	0	0	0	0	0	0	0	0	0	0	0	0	0	0	0	0	0	0	0	0	0	0	0
ENSMUSG00000102558	Gm37571	0	0	0	0	0.4194	0	0	0	0	0	0	0	0	0	0	0	0	0	0	0	0	0	0	0	0	0	0	0
ENSMUSG00000033671	Cep350	32.54	23.55	14.41	6.345	40.63	39.92	41.18	36.2	43.98	33.14	34.71	34.34	31.13	31.68	26.32	33.02	26.95	25.58	24.58	26.42	19.07	21.17	23.29	26.46	32.38	28.39	33.51	28.69
ENSMUSG00000102837	Gm37383	0.31	0	0	0	0.1728	0.08151	0	0.1931	0	0.2323	0	0.04336	0	0.03564	0	0.08998	0	0	0.04446	0	0	0	0	0	0	0	0	0
ENSMUSG00000077419	Gm23744	0	0	0	0	0	0	0	0	0	0	0	0	0	0	0	0	0	0	0	0	0	0	0	0	0	0	0	0
ENSMUSG00000102833	Gm9694	0	0.04747	0	0.1154	0	0	0	0.121	0.03344	0	0.03288	0.02717	0	0.06699	0.06646	0	0.03585	0	0	0	0	0	0.07184	0.02784	0.116	0	0.147	0
ENSMUSG00000026466	Tor1aip1	28.78	29.77	24.89	23.36	46.58	48.93	40.49	49.89	43.14	37.45	36.43	34.67	30.15	30.7	28.72	29.04	33.62	33.63	34.77	33.78	38.61	34.7	37.87	36.72	58.57	54.9	57.72	58.64
ENSMUSG00000102964	9430034N14Rik	0.1342	0.1491	0	0.03624	0.1871	0.1604	0.0701	0.1521	0.5148	0.2286	0.2375	0.2987	0.1125	0.1473	0.1148	0.1771	0.05631	0.1094	0.035	0.04902	0.07165	0.07865	0.1128	0.07871	0.2369	0.06827	0.2616	0.09301
ENSMUSG00000050565	Tor1aip2	72.01	63.37	58.91	46.06	79.01	80.14	78.62	81.48	82.03	72.98	67.06	66.82	67.56	68.39	66.68	72.43	62.22	55.3	61.05	57.68	58.29	61.59	56.13	61.88	62.57	55.96	55.95	57.6
ENSMUSG00000015484	Fam163a	2.57	1.847	5.238	7.792	0.2819	0.3129	0.2962	0.2039	0.2868	0.3901	0.3121	0.2497	0.03988	0.08892	0.06106	0.0777	0.1098	0	0.07679	0.07966	0.03493	0.02191	0.176	0.1535	0	0	0	0.06046
ENSMUSG00000060985	Tdrd5	0.5207	0.1469	0.3871	0.2677	0.1117	0.02633	0.07671	0.09359	0.1724	0.01876	0.08476	0.1121	0.03357	0.01151	0.01713	0.01453	0	0	0	0	0	0	0.05556	0.01435	0.08972	0.1401	0	0
ENSMUSG00000102372	A430050A11Rik	0	0	0	0	0	0	0	0	0	0	0	0	0	0	0	0	0	0	0	0	0	0	0	0	0	0	0	0
ENSMUSG00000103705	4930518J20Rik	0	0	0	0	0	0	0	0	0	0	0	0	0	0	0	0	0	0	0	0	0	0	0	0	0	0	0	0
ENSMUSG00000026602	Nphs2	0.02195	0	0.07071	0.0326	0	0.02886	0	0	0	0	0	0	0	0	0	0	0	0	0	0	0	0	0	0	0	0	0	0.05577
ENSMUSG00000026601	Axdnd1	0.3189	0.07087	0	0	0.2829	0.3812	0.1943	0.3161	0.1498	0.08148	0.1718	0.1014	0.0243	0.25	0.1736	0.06312	0.1338	0	0	0	0.04256	0.0534	0.1072	0.2494	0.2598	0.04055	0.1097	0.03683
ENSMUSG00000078193	Gm2000	4.048	14.33	4.235	18.65	5.787	7.779	9.044	6.467	2.77	4.764	7.203	6.026	5.132	5.788	6.836	6.025	3.161	2.068	4.763	3.266	3.809	3.823	4.319	3.942	2.015	3.049	3.142	3.164
ENSMUSG00000026600	Soat1	21.79	27.86	21.16	13.58	40.7	37.97	37.77	36.51	20.41	16.47	15.02	14.28	18.18	15.83	15.51	16.68	11.23	12.64	9.559	11.16	10.1	10.44	11.9	12.95	13.49	8.027	9.516	9.295
ENSMUSG00000103199	Gm37648	0	0	0	0	0	0	0	0	0	0	0	0	0	0	0	0	0	0	0	0	0	0	0	0	0	0	0	0
ENSMUSG00000101523	Gm10031	0.03482	0.06383	0.05608	0.1034	0.1456	0.02289	0.06668	0.1356	0.01499	0.09784	0.0442	0.03653	0.04377	0.05004	0.1042	0.1011	0.09641	0.03469	0.01248	0.04663	0.02556	0	0.0161	0.03743	0.05199	0.07305	0.08782	0.04423
ENSMUSG00000026596	Abl2	23.91	22.21	18.44	12.34	18.65	20.2	17.53	18.66	20	20.33	18.99	19.64	18.53	17.52	15.85	18.89	13.85	14.05	11.45	13.77	12.45	12.65	13.53	14.52	12.91	13.34	15.3	13.68
ENSMUSG00000104293	Gm38043	0.07187	0.07686	0.05788	0.02668	0.1252	0.1772	0.04301	0.04198	0.09282	0.101	0.04562	0.05027	0.03011	0.09296	0.007685	0.02608	0.04146	0.02685	0.07731	0.03008	0	0.04964	0.04154	0.0837	0.05366	0.02513	0.05665	0.03424
ENSMUSG00000060519	Tor3a	1.437	2.665	3.113	1.987	2.867	3.16	3.155	3.319	2.923	2.205	2.495	2.01	3.758	3.077	2.437	2.643	5.443	4.567	5.437	4.795	7.93	8.168	9.256	8.559	14.91	14.73	16.53	15.39
ENSMUSG00000033557	Fam20b	37.84	30.47	31.51	30.16	35.67	34.55	35.09	34.22	39.53	34.32	36.39	35.54	34.26	31.61	32.21	36.88	35.49	30.3	32.03	32.23	34.56	39.24	38.69	38.82	44.2	41.92	44.01	39.99
ENSMUSG00000102961	Gm19918	0	0	0	0	0	0	0	0	0	0	0	0.08077	0	0.06638	0.09877	0	0	0	0	0	0	0	0	0.08275	0	0	0	0.1467
ENSMUSG00000026594	Ralgps2	52.85	30.93	27.35	20.5	6.798	6.181	5.61	4.181	3.927	2.448	4.157	2.503	2.499	2.471	2.821	2.66	5.294	2.185	3.069	4.04	3.76	1.841	5.985	8.285	12.02	3.803	8.141	10.18
ENSMUSG00000101964	Gm28693	0.09336	0.07607	0.03342	0	0.04338	0	0.0894	0.1454	0	0	0.1317	0	0	0.01789	0.02662	0	0	0	0	0	0	0	0	0.08922	0	0	0.03925	0
ENSMUSG00000033544	Angptl1	7.094	15.27	5.552	3.374	3.684	2.012	1.709	3.142	1.178	0.4561	1.845	0.6812	0.9327	1.16	1.924	0.8245	4.965	3.119	2.561	4.937	4.493	1.388	9.026	7.112	5.782	1.881	2.544	4.183
ENSMUSG00000103303	Gm37802	0.0699	0.1068	0.01876	0.07785	0	0	0	0	0	0.01637	0	0	0	0.01005	0.01495	0.01268	0.01613	0.05223	0	0.0117	0	0	0.01616	0	0	0	0	0.0222
ENSMUSG00000102960	Gm37943	0.03513	0	0.03772	0	0	0	0	0	0	0	0	0	0	0	0	0	0	0	0	0	0	0	0	0	0	0	0	0
ENSMUSG00000101905	4930439D14Rik	0	0	0.4144	0.7642	0	0	0	0	0	0	0	0	0	0	0	0	0	0	0	0	0	0	0	0.1844	0	0	0	0
ENSMUSG00000101768	Gm28694	0	0	0	0	0	0	0	0	0	0	0	0	0	0	0	0	0	0	0.2294	0.04283	0	0	0	0	0	0	0	0
ENSMUSG00000103325	Gm10531	0	0	0	0	0	0	0	0	0	0	0	0	0	0.01153	0	0	0	0	0	0	0	0	0	0.02875	0.05989	0	0.05059	0
ENSMUSG00000026592	Tex35	0.1113	0	0	0	0	0	0	0	0.479	0.3127	0.565	1.051	0.1865	0.2559	0.2855	0.323	0.154	0.05543	0.07979	0	0	0	0	0.07974	0	0	0.2105	0
ENSMUSG00000070565	Rasal2	40.35	26.26	17.97	9.712	52.64	53.72	51.57	48.32	398.4	356.7	313.7	336.4	366.7	389.3	333.8	403.4	287.3	264	250.3	270.7	230.6	270.8	241.5	247.8	172.4	178.8	177.9	188.7
ENSMUSG00000102326	Gm37788	0	0.02087	0.01833	0	0.0476	0	0.01635	0.05319	0	0	0	0	0	0	0	0	0	0	0	0	0	0	0	0	0	0	0.04307	0
ENSMUSG00000102391	Gm37578	0	0	0	0	0	0	0	0.06112	0	0	0	0	0	0.02256	0	0	0	0	0	0	0	0	0	0	0	0	0	0
ENSMUSG00000103808	Gm37060	0	0.0471	0	0	0	0	0	0	0	0.01805	0	0	0	0.01108	0	0	0.03557	0.07679	0	0	0	0	0	0.04143	0.02877	0	0	0
ENSMUSG00000049881	2810025M15Rik	53.85	64.32	89.17	118.8	36.06	34.98	38.59	29.43	24.79	23.02	23.68	20.48	20.25	20.23	23.38	20.19	16.47	14.14	13.9	15.04	17.5	13.89	17.62	16.74	19.26	19.62	19.74	15.45
ENSMUSG00000033488	BC026585	7.936	11.45	11.89	15.05	9.188	5.601	9.017	7.683	6.293	10.79	8.653	9.253	12.59	11.47	11.85	12.59	25.33	24.75	28.2	25.49	34.1	33.49	29.27	30.4	32.61	39.39	36.14	33.55
ENSMUSG00000087093	Gm15486	0	0	0.2463	0	0	0	0	0	0	0	0	0	0	0	0	0	0	0	0	0	0	0	0	0.0548	0	0	0	0
ENSMUSG00000026589	Sec16b	1.111	0.8594	0.7098	0.6266	0.8626	0.9246	0.8619	0.6791	1.15	0.9354	1.178	1.2	0.8604	1.083	0.8782	0.99	1.713	1.443	1.23	1.177	1.507	1.14	2.198	2.933	2.373	2.066	1.1	1.876
ENSMUSG00000102789	Gm38256	0	0	0	0	0	0	0	0	0	0	0	0	0	0	0	0	0	0	0	0	0	0	0	0	0	0	0	0
ENSMUSG00000004031	Brinp2	3.996	2.721	3.534	5.011	0.03855	0.03636	0.02648	0.04308	0	0	0	0	0.02318	0.0318	0	0	0.05105	0.08267	0.0595	0.03704	0.0406	0.01273	0.07672	0.04955	0.02065	0.01934	0.05232	0.01757
ENSMUSG00000026587	Astn1	64.18	43.72	47.76	46.79	0.3963	0.3739	0.9359	0.4429	0.0459	0.03329	0.4061	0.261	0.04468	0.05108	0.0304	0.05158	0.164	0.1062	0.05097	0.07139	0.1826	0.18	0.1479	0.01274	0.02654	0.02486	0.02241	0.2483
ENSMUSG00000103762	Gm37861	0.03219	0.01967	0.06914	0.2869	0	0	0	0	0	0	0	0	0	0	0	0	0	0	0	0	0	0	0	0	0	0	0	0
ENSMUSG00000103971	Gm37679	0	0	0	0	0	0	0	0	0	0	0	0	0	0	0	0	0	0	0	0	0	0	0	0	0	0	0	0
ENSMUSG00000070103	Mir488	0	0	0	0	0	0	0	0	0	0	0	0	0	0	0	0	0	0	0	0	0	0	0	0	0	0	0	0
ENSMUSG00000102508	Gm37367	0	0.02169	0.03812	0.1054	0	0	0	0	0	0	0	0	0	0	0	0	0	0	0	0	0	0	0	0	0	0	0	0
[truncated: 39,606 more rows]

## Sheet: RPKM related to Figure 2
gene_id	gene_name	1_all	2_all	3_all	4_all	1_mSC	2_mSC	3_mSC	4_mSC	1_nmSC	2_nmSC	3_nmSC	4_nmSC
ENSMUSG00000102693	4933401J01Rik	0.2063	0.1936	0.8059	0.1852	0	0.6034	0.4811	0.4336	0.1142	1.294	0.1613	0.5717
ENSMUSG00000051951	Xkr4	2.888	2.922	2.466	2.317	2.337	1.638	1.451	1.86	3.879	4.417	3.172	3.725
ENSMUSG00000103377	Gm37180	1.227	0.4899	0.6674	0.5975	0.8806	0.4072	0.3424	0.3621	1.691	2.531	0.6737	1.845
ENSMUSG00000104017	Gm37363	1.12	1.639	1.474	0.5768	1.244	1.124	0.634	1.163	2.792	2.814	1.237	3.63
ENSMUSG00000103025	Gm37686	0.6373	0.5084	0.6111	0.6437	0.4096	0.3107	0.3623	0.6832	1.006	0.9223	0.7103	1.424
ENSMUSG00000103201	Gm37329	1.109	0.6042	0.6478	0.867	0.3736	1.046	0.7821	0.1804	1.426	2.019	1.133	0.9294
ENSMUSG00000103161	Gm38148	0.2931	0.619	0.3383	0.3948	0.3925	0.1905	0.2136	0.2156	0.974	1.167	0.5732	1.193
ENSMUSG00000102348	Gm10568	0.3602	0.169	0.2878	0.3638	0.03617	0	0.1181	0.1136	0.2992	0.5213	0.4755	0.3276
ENSMUSG00000102592	Gm38385	0.03129	0.235	0.5668	0.3793	0.07543	0.1221	0	0.03947	0.5199	0.09059	0.3672	0.2277
ENSMUSG00000025900	Rp1	3.545	2.828	3.042	2.652	3.18	2.266	2.601	2.881	2.716	3.135	2.819	3.111
ENSMUSG00000104123	Gm37483	0.2975	0.2327	0.05282	0.2003	0.07966	0	0.3035	0.1251	0.1647	0	0.05817	0.3607
ENSMUSG00000025902	Sox17	0.1283	0.4416	0.09115	0.1152	0.06873	0.1251	0.03741	0.05395	0.7817	0.4334	0.1004	0.489
ENSMUSG00000033845	Mrpl15	16.71	16.29	14.44	14.23	9.442	11.92	14.27	18.49	24.18	17.79	19.27	19.13
ENSMUSG00000102275	Gm37144	0	0	0.1363	0	0	0	0	0	0.2126	0.1852	0	0
ENSMUSG00000025903	Lypla1	56.12	65.03	70.4	68.16	51.16	61.64	54.44	43.37	56.29	66.09	43.28	71.75
ENSMUSG00000104217	Gm37988	42.54	47.71	48.55	44.56	35.04	43.04	40.79	42.51	47.26	51.89	46.67	47.73
ENSMUSG00000033813	Tcea1	20.03	22.79	21.63	21.84	18.48	23.91	23.07	24.71	22.32	20.27	15.54	22.77
ENSMUSG00000103280	Gm37277	0.5298	0.808	1.199	0.7135	0.798	0.3874	0.3475	0.3341	2.531	0.9585	0.9324	0.9636
ENSMUSG00000002459	Rgs20	0.3735	0.5258	0.5969	0.503	0.4501	0.3035	0.2178	0.2355	1.034	0.991	0.2191	0.4529
ENSMUSG00000102653	Gm37079	0.4135	0.8086	0.514	0.6497	0.8859	0.1008	0	0.1304	0.5153	1.397	0.6065	1.11
ENSMUSG00000033793	Atp6v1h	43.78	45.03	42.51	39.69	42.98	37.17	40.91	48.75	47.72	43.27	44.06	44.91
ENSMUSG00000104046	Gm37567	0.3874	0.2727	0.172	0.5652	0.1297	0.1889	0.1412	0.3664	1.073	0.514	0.1136	0.1678
ENSMUSG00000102907	Gm38264	0.4345	0.1699	0.3086	0.09752	0.05818	0.3883	0.1267	0.274	0.9023	0	0.4673	0.3387
ENSMUSG00000025905	Oprk1	0.5503	0.5165	0.9595	0.5054	0.2211	0.3415	0.2188	0.5995	1.33	1.05	1.174	0.65
ENSMUSG00000103519	Gm37429	0.08179	0.2687	0.4793	0.3305	0.03286	0.319	0.1788	0.1547	0.6795	0.1776	0.4798	0.6376
ENSMUSG00000033774	Npbwr1	0.2591	0.4489	0.4246	0.05367	0.2722	0.09715	0.122	0	0.1324	0.2884	0.2572	0.29
ENSMUSG00000025907	Rb1cc1	43.73	44.35	41.21	43.91	52.92	39.56	41.01	33.19	47.35	46.88	43.67	55.31
ENSMUSG00000087247	Alkal1	0	0.4267	0	0.102	0	0	0.06627	0	0.1259	0.2193	0.1778	0.07875
ENSMUSG00000033740	St18	0.92	0.8889	1.384	0.911	1	0.3958	0.4497	0.4778	1.753	1.527	1.111	1.209
ENSMUSG00000103329	Gm42492	0.3281	0.2606	0.2151	0.136	0.1622	0.1231	0.04415	0.09549	0.1677	0.07306	0.3257	0.6033
ENSMUSG00000051285	Pcmtd1	46	49.73	52.49	52.75	60.54	62.26	61.95	48.63	38.9	36.88	23.79	42.44
ENSMUSG00000103509	Gm38372	0.7123	0.6686	0.6033	0.369	0.6016	0.4096	0.4313	0.5529	0.4552	0.6609	0.6643	0.6644
ENSMUSG00000025909	Sntg1	1.668	1.743	1.548	1.45	0.627	0.7609	0.5884	0.7467	2.817	2.571	1.547	1.566
ENSMUSG00000102647	Gm38024	0.08717	0.1636	0.4025	0.07827	0.1634	0.05667	0.07624	0.03665	0.4828	0.2103	0.1364	0.2416
ENSMUSG00000102253	Gm38259	0.7286	0.6643	1.353	0.4766	0.4014	0.4263	0.4734	0.3676	0.7609	1.055	1.001	0.8222
ENSMUSG00000103884	Gm37005	0.7585	0.2373	0.6734	1.277	0.2539	0.6163	0.2764	0.1594	2.1	0.3659	0.445	0.5256
ENSMUSG00000102316	Gm37629	0.2102	0.06576	0.1493	0	0.1126	0.1366	0.06128	0	0.5821	0.1014	0.2466	0
ENSMUSG00000102871	Gm37143	0.158	0.02119	0.2646	0.06081	0.07255	0.1981	0.03949	0.1993	0.4126	0.6535	0.1854	0.3285
ENSMUSG00000061024	Rrs1	10.63	12.51	9.186	10.11	6.494	7.846	6.158	7.521	16.29	15.39	13.61	13.7
ENSMUSG00000025911	Adhfe1	0.7622	1.136	0.7643	1.208	0.7204	0.8743	0.7058	1.583	1.415	1.557	0.5786	1.118
ENSMUSG00000067879	3110035E14Rik	0.09038	0.4241	0.3611	0.1826	0.07261	0.2644	0.03953	0.08549	0.7508	1.014	0.6363	0.6341
ENSMUSG00000025912	Mybl1	1.044	1.67	1.113	2.761	0.6215	0.6035	0.609	1.415	2.249	2.575	1.815	2.493
ENSMUSG00000045210	Vcpip1	5.509	5.199	5.234	5.651	6.039	4.687	4.185	3.674	6.344	6.903	6.72	8.103
ENSMUSG00000025915	Sgk3	20.02	23.1	21.3	20.69	20.54	19.1	17.03	12.29	23.26	25.26	20.89	26.36
ENSMUSG00000046101	Mcmdc2	2.1	2.002	1.993	2.696	1.371	1.216	0.8323	1.076	3.762	3.182	1.656	2.729
ENSMUSG00000099032	Tcf24	0.2369	0.6064	0.1377	0.3191	0.1038	0.21	0.4333	0.2173	0.6799	0.5923	0.1769	0.4925
ENSMUSG00000104025	E330040D14Rik	0.1071	0.05026	0	0	0	0	0.04683	0	0	0	0	0.05565
ENSMUSG00000025916	Ppp1r42	0.3848	0.5778	0	0.6219	0.371	0.07504	0.3366	0	0.5114	1.782	0.1806	0.5599
ENSMUSG00000025917	Cops5	97.99	107	93.81	91.7	96.91	93.62	89.22	127.7	105.1	97.44	98.81	93.76
ENSMUSG00000056763	Cspp1	23.38	18.56	22.03	18.59	20.59	17.85	15.96	14.78	34.44	26.66	18.9	37.71
ENSMUSG00000102356	1700047N06Rik	0.1599	0	0.3408	0.4308	0.4497	0.2339	0	0.1009	0.1329	0.5787	0.563	0.8312
ENSMUSG00000067851	Arfgef1	12.17	13.05	13.25	14.1	15.96	10.5	12.04	11.6	18.61	19.64	12.83	20.17
ENSMUSG00000102556	Gm37569	0.3845	0.3609	0.6373	0.5754	0.3776	0.3749	0.03737	0.3233	0.4259	1.855	0.6015	0.8437
ENSMUSG00000042501	Cpa6	1.42	1.878	2.51	1.26	1.115	0.7551	1.101	0.3663	2.841	3.269	2.385	2.012
ENSMUSG00000103810	Gm38005	0.0536	0.07547	0.3712	0.2527	0.0646	0.1045	0.07033	0.1014	0.3117	0.2715	0.2201	0.1114
ENSMUSG00000103448	Gm37133	0.3828	0.3233	0.4894	0.5671	0.1845	0.1493	0.3013	0.2414	1.272	0.8864	0.3144	0.9151
ENSMUSG00000048960	Prex2	13.64	15.37	13.43	12.54	7.581	6.649	5.216	3.935	24.12	21.67	20.72	26.54
ENSMUSG00000103494	Gm37410	0.3147	0.5453	0.3611	0.2282	0.2917	0.2833	0.1906	0.3053	0.724	0.5957	0.6817	0.4529
ENSMUSG00000057715	A830018L16Rik	0.9745	1.321	1.73	1.604	1.131	0.4487	0.805	0.3414	1.979	1.998	0.7622	1.491
ENSMUSG00000103825	Gm38178	0.08932	0.2236	0.4441	0.0802	0.1914	0.0871	0	0	0.3463	0.1724	0.2096	0.1547
ENSMUSG00000103561	Gm38069	1.407	0.6441	1.682	0.4621	0.7719	0.5019	0.7503	0.2597	0.9692	2.732	0.5637	2.14
ENSMUSG00000016918	Sulf1	1.278	1.599	0.6141	0.7762	0.6241	0.562	0.4603	0.3792	2.123	1.886	1.294	1.354
ENSMUSG00000025938	Slco5a1	0.544	1.382	1.193	1.293	0.5142	0.4525	0.3499	0.2825	1.382	1.39	0.7509	0.8482
ENSMUSG00000104518	Gm37162	0.267	0	0	0	0.4291	0.1302	0	0.1684	0.2218	0	0.47	0.2776
ENSMUSG00000042414	Prdm14	0.1722	0.2962	0.428	0.2319	0.09221	0	0.07529	0.1448	0.2384	0.5399	0.2357	0.1491
ENSMUSG00000005886	Ncoa2	10.39	12.01	9.906	10.9	15.19	11.28	9.854	6.953	11.52	12.67	12.81	12.85
ENSMUSG00000103506	Gm38376	0.6531	0.3371	0.5219	0.6597	0.3673	0.3821	0.1428	0.4942	0.217	0.6617	0.4215	0.8825
ENSMUSG00000103495	Gm37409	0.4525	0.3822	0.7713	0.9141	0.5816	0.2206	0.2374	0.3995	0.8269	1.506	1.274	0.4703
ENSMUSG00000102639	Gm38223	0.1059	0.1987	0	0.1426	0	0	0.09259	0	0	0.4596	0.3726	0.2201
ENSMUSG00000104170	Gm37702	0.6288	0.4795	0.335	0.6881	0.2526	0.1533	0.4469	0.2974	0.3265	0.5119	0.5995	0.5719
ENSMUSG00000103085	Gm38120	0.5864	0.5206	0.743	0.683	0.2929	0.4636	0.2634	0.5197	0.9743	0.5505	0.8368	1.038
ENSMUSG00000102664	Gm38380	0.6218	0.4915	0.2441	0.4408	0.4207	0.2553	0.3149	0	0.5438	0.8526	0.4224	0.9524
ENSMUSG00000025935	Tram1	224.6	253.6	236.5	253.9	266.1	274.4	282.6	224.4	185.3	200	175.3	224.1
ENSMUSG00000025937	Lactb2	14.7	17.24	16.72	18.34	20	22.96	19.22	15.51	13.24	14.8	6.526	14.53
ENSMUSG00000102982	Gm38319	1.569	1.473	1.176	2.661	1.541	2.153	2.44	1.832	3.09	3.028	1.568	2.416
ENSMUSG00000067813	Xkr9	0.6494	0.3944	0.5698	0.8746	0.3069	0.1862	0.2005	0.09635	0.4443	0.9399	0.3137	0.5161
ENSMUSG00000102166	Gm36947	0.4907	0.6448	0.3834	0.2203	0.5782	0.1914	0.2289	0.2063	0.7066	0.6155	0.806	0.272
ENSMUSG00000104209	Gm37400	0.08163	0.07662	0	0.1649	0.2951	0.2189	0	0.07722	0.1695	0.3545	0.3592	0.2545
ENSMUSG00000025932	Eya1	0.5167	1.091	0.7915	0.3915	0.493	0.3779	0.8757	0.2851	0.9659	1.169	0.9094	0.3692
ENSMUSG00000102588	Gm37444	0.1676	0.1573	0	0	0.2693	0.1634	0	0.2114	0.2784	0	0.1966	0.1742
ENSMUSG00000025930	Msc	0.464	0.1866	0.1412	0.4463	0.3728	0.1939	0.05797	0	0.9911	0.1919	0	0.4133
ENSMUSG00000103492	Gm37412	0.3746	0.2876	0.5624	0.344	0.2599	0.1328	0.08935	0.0859	0.3678	0.5914	0.3796	0.1593
ENSMUSG00000032769	Trpa1	0.5523	0.4859	0.5516	0.1395	0.3744	0.06731	0.166	0.3047	0.8889	0.5246	0.324	0.5023
ENSMUSG00000092083	Kcnb2	0.3208	0.5801	0.8252	0.5163	0.2577	0.1526	0.3284	0.444	0.7019	0.9059	0.4773	0.74
ENSMUSG00000102937	Gm38116	0.192	0.5856	0.5625	0.4524	0.1928	0.2808	0.08395	0.1816	0.5582	0.3473	0.2252	0.2494
ENSMUSG00000104149	Gm37138	0.1409	0.8264	0.4878	0.4269	0.1132	0.06868	0.2772	0.2665	0.6437	0.6627	0.4545	0.03661
ENSMUSG00000025925	Terf1	11.24	11.34	12.42	11.34	6.183	4.941	6.132	7.64	20.07	19.74	17.61	17.66
ENSMUSG00000104379	Gm37509	47.71	51.68	52.34	50.9	31.84	35.68	32.29	34.29	72.59	70.19	64.99	77.24
ENSMUSG00000032719	Sbspon	98.9	102.2	105.7	106.8	60.72	70.17	63.04	73.31	138.2	137.9	136.9	149.7
ENSMUSG00000067795	4930444P10Rik	0.5943	0.502	0.5699	0.4002	0.191	0.5215	0.4158	0.1499	0.7899	0.6021	0.1395	0.6177
ENSMUSG00000043716	Rpl7	419.8	512.6	530.8	483.2	328.2	481.5	499.2	779.8	719.1	604	646.2	542.7
ENSMUSG00000025921	Rdh10	7.614	6.823	9.526	9.469	5.755	6.804	6.405	4.718	10.89	11.79	9.868	11.03
ENSMUSG00000104165	Gm38249	0.09509	0.1488	0.06755	0.2135	0.1019	0.1545	0	0.4398	0.4213	0.5505	0.07438	0.09884
ENSMUSG00000025920	Stau2	5.166	3.981	5.097	4.252	5.637	6.312	4.658	5.269	5.457	4.246	3.592	3.547
ENSMUSG00000025939	Ube2w	44.99	45.97	55.71	53.23	47.49	45.98	50.29	56.75	55.45	49.18	32.82	56.95
ENSMUSG00000102457	Gm38342	0.6419	0.8573	0.9733	0.6982	0.5157	0.6981	0.8421	0.9964	1.108	0.7861	0.7242	0.7955
ENSMUSG00000079658	Eloc	78.68	95.05	95.7	95.14	81.9	86.29	89.16	112.3	110.6	98.57	54.44	92.78
ENSMUSG00000025940	Tmem70	33.9	42.71	35.16	42.2	33.27	39.43	34.76	49.15	39.24	36.1	31.06	35.09
ENSMUSG00000025779	Ly96	10.73	13.55	14.71	14.63	10.16	20.06	16.43	24.5	9.767	11.65	11.55	13.02
ENSMUSG00000104133	4921511E07Rik	0.7117	0.5845	0.6635	0.2396	0.3574	0.08675	0.2334	0.561	0.5912	0.9013	1.148	1.664
ENSMUSG00000042686	Jph1	0.1356	0.3819	0.4047	0.4384	0.4359	0.4497	0.2135	0.2053	0.6761	0.4712	0.382	0.5357
ENSMUSG00000025777	Gdap1	1.492	1.375	0.9249	1.388	0.5449	0.7671	0.4983	0.8896	1.803	1.61	1.241	1.551
ENSMUSG00000067780	Pi15	0.2338	0.1197	0.2265	0.2004	0.1366	0.06217	0.158	0.2144	0.3178	0.2	0.1496	0.08836
ENSMUSG00000025776	Crispld1	0.5255	0.9371	1.4	0.7431	0.2955	0.3587	0.1839	0.5965	0.9604	1.559	0.6474	0.8739
ENSMUSG00000025774	Crisp4	0.3921	1.104	1.201	1.188	0.1575	0.6691	0.5573	0.4945	1.384	2.412	0.6326	1.121
ENSMUSG00000073735	Defb18	0	0	0	0	0	0	0	0.3596	0	1.238	0.3346	0.2964
ENSMUSG00000067773	Defb41	0.4425	0	1.415	0	0.5333	0.2158	0	0.2791	1.103	0	0	0
ENSMUSG00000042596	Tfap2d	0.1174	0.05511	0.1251	0	0.09435	0	0.05136	0.2222	0.2927	0.4249	0.3445	0.1831
ENSMUSG00000025927	Tfap2b	0.1834	0.3156	0.4885	0.494	0.2947	0.149	0.2139	0.03855	0.5586	0.3982	0.5379	0.4448
ENSMUSG00000102597	Gm38382	0.4416	0.6908	0.3137	0.1982	0.09461	0.2871	0.103	0.2228	0.7337	0.8522	0.6218	0.3672
ENSMUSG00000043760	Pkhd1	1.717	2.023	1.674	1.279	1.13	0.8016	0.6871	0.53	2.55	3.067	2.058	1.747
ENSMUSG00000104095	Gm37315	0.2326	0.4565	0.338	0.4842	0.06796	0.2681	0.03699	0.3201	0.3162	0.3979	0.2729	0.4176
ENSMUSG00000025929	Il17a	0.2513	0	0.06694	0.08461	0	0	0	0	0	0.09093	0	0.0653
ENSMUSG00000041872	Il17f	1.473	0.6912	1.373	0.7439	0.7396	0.08976	0.4831	0.9288	1.224	1.332	0.8641	1.435
ENSMUSG00000041859	Mcm3	26.6	27.11	21.3	21.56	7.997	6.03	7.076	3.739	44.26	47.08	44.73	34.34
ENSMUSG00000025931	Paqr8	12.35	14.14	14.12	13.17	20.2	18.28	16.1	8.93	8.37	11.99	8.201	11.86
ENSMUSG00000041809	Efhc1	2.644	2.813	1.565	2.453	3.022	1.662	2.159	4.447	2.343	1.956	2.827	1.16
ENSMUSG00000041779	Tram2	6.008	6.909	5.593	5.33	6.441	6.198	7.443	7.526	6.984	6.588	4.932	4.753
ENSMUSG00000025933	Tmem14a	28.91	28.72	28.8	30.85	35.88	47.27	42.19	59.85	17.52	17.19	12.59	17.76
ENSMUSG00000102633	Gm38224	0.4554	0.559	0.1866	0.2831	0.197	0	0.2758	0.1767	0.2328	0.8113	0.08221	0.2549
ENSMUSG00000025934	Gsta3	1.6	1.925	1.119	1.617	1.286	1.073	2.056	1.135	1.745	2.027	1.291	3.171
ENSMUSG00000067750	Khdc1a	0.07405	0.0695	0.1578	0.04987	0	0	0	0	0.06152	0	0.04344	0.3079
ENSMUSG00000041722	Khdc1c	0.03781	0	0	0	0.06075	0	0.03307	0	0	0	0	0
ENSMUSG00000085079	Khdc1b	0.2632	0.1544	0.2454	0.3102	0.2643	0.1604	0.2014	0	0.6013	0.4762	0.1544	0.171
ENSMUSG00000028033	Kcnq5	1.77	1.518	1.63	1.56	0.8778	0.5753	0.3249	0.3307	2.432	2.277	1.308	1.454
ENSMUSG00000104138	Gm36949	0.3794	0.2671	0.5053	0.2129	0.0254	0.1541	0.1659	0.2392	0.3152	0.6406	0.2597	0.7229
ENSMUSG00000103748	Gm38243	0.986	0.2644	0.2501	0.822	0.3018	0.2747	0.2875	0.8882	1.014	1.563	0.606	0.8296
ENSMUSG00000041670	Rims1	0.9081	0.9312	1.021	0.9286	0.5674	0.4099	0.3971	0.5514	1.593	1.071	0.73	1.328
ENSMUSG00000073730	4933415F23Rik	0.1652	0.07754	0.132	0.1669	0.03319	0.04028	0.03613	0	0.4118	0.1196	0.3393	0.3005
ENSMUSG00000102766	Gm6420	0.3862	0.2416	0.1372	0.1734	0	0	0.1126	0.3247	0	0.1863	0.4531	0.4014
ENSMUSG00000026158	Ogfrl1	1.573	1.176	2.266	2.276	1.498	1.676	1.962	1.58	2.759	3.079	1.88	1.302
ENSMUSG00000026156	B3gat2	9.246	9.098	8.978	9.473	8.806	8.071	8.87	9.153	13.17	11.76	7.874	9.739
ENSMUSG00000026155	Smap1	27.63	31.1	29.92	30.24	27.59	28	29.03	34.99	45.23	38.49	25.13	31.82
ENSMUSG00000026154	Sdhaf4	12.21	17.56	16.54	16.62	10.55	17.98	16.59	32.63	25.79	17.28	18.06	14.07
ENSMUSG00000102495	Gm26524	3.972	5.148	8.464	5.604	2.735	6.455	9.594	11.93	3.771	6.022	6.435	6.487
ENSMUSG00000026153	Fam135a	10.44	9.221	10.04	10.54	9.77	6.544	8.869	5.864	11.57	14.68	12.59	13.6
ENSMUSG00000102398	Gm37580	0.1577	0.1973	0.196	0.2477	0.06333	0.1025	0.04596	0.03314	0.08731	0.5324	0.3699	0.3277
ENSMUSG00000026147	Col9a1	10.24	9.993	9.666	10.37	11.72	13.55	10.63	15.11	10.52	9.514	7.431	7.971
ENSMUSG00000026141	Col19a1	2.234	3.319	1.965	2.849	2.664	2.937	2.842	2.219	2.137	2.914	2.243	2.99
ENSMUSG00000073725	Lmbrd1	67.84	69.09	75.51	73.61	85.42	77.22	77.06	63.27	51.02	61.14	51.58	62.77
ENSMUSG00000033569	Adgrb3	4.392	3.308	3.716	4.24	1.514	0.7168	0.9562	0.7132	7.141	7.421	7.741	6.955
ENSMUSG00000104257	Gm20172	0.5218	0.1781	0.2022	0.1278	0.03811	0.185	0.2074	0.1197	0.9457	0.3433	0.2226	0.1972
ENSMUSG00000102296	Gm37543	0.07136	0.134	0.07603	0.2883	0	0.06958	0	0.18	0.1186	0.3098	0.2512	0.1483
ENSMUSG00000103209	Gm37331	0.7412	0.5729	0.2787	0.3229	0.3678	0.08502	0.2097	0.3024	0.5433	0.8519	0.7673	1.02
ENSMUSG00000104027	Gm37211	0.6643	0.7643	0.8677	0.7216	0.4132	0.1254	0.1312	0.2703	0.9614	0.6824	0.8801	0.7128
ENSMUSG00000102407	Gm37862	0.3195	0.3816	1.176	0.5476	0.21	0.3682	0.3049	0.4762	1.158	0.6306	0.852	1.147
ENSMUSG00000103214	Gm38286	0.1896	0.2224	0.5302	0.1596	0.1142	0.1386	0.1451	0.02988	0.5511	0.4458	0.5838	0.4925
ENSMUSG00000104100	Gm37880	0.4969	0.7632	0.5295	0.3346	0.2904	0.3965	0.1185	0.4273	0.9383	1.471	0.7156	0.4696
ENSMUSG00000103889	Gm37011	0.3509	0.4	0.4273	0.2701	0.2618	0.2689	0.3069	0.3161	0.9579	1.197	0.5	0.6774
ENSMUSG00000104221	Gm37051	0.125	0.02346	0.586	0	0.1205	0.0975	0.1749	0.1576	0.1246	1.158	0.2053	0.1819
ENSMUSG00000102250	Gm38260	0.5893	0.5185	0.5886	0.2232	0.1923	0.2155	0.1611	0.3948	1.438	0.9596	0.6914	1.11
ENSMUSG00000102317	Gm37628	0.1623	0.2793	0.3602	0.4553	0.05433	0.05275	0.09463	0.03411	0.5168	0.3328	0.5871	0.5623
ENSMUSG00000103563	8030445P17Rik	0.1342	0.3779	0.2574	0.3615	0.1078	0.07852	0.04695	0.3047	0.9365	0.4273	0.1575	0.4464
ENSMUSG00000102465	Gm38198	0.1644	0.5592	0.3065	0.332	0.2806	0.1002	0.2336	0.1555	0.3413	1.13	0.5062	0.4484
ENSMUSG00000102659	Gm37077	0.0598	0.1497	0.1699	0.08053	0.06406	0	0.03487	0.05028	0.3974	0.6058	0.2573	0.4972
ENSMUSG00000103924	Gm37895	0.1132	0.1366	0.3618	0.4573	0.1169	0.0473	0.2829	0.02039	0.7254	0.5149	0.5122	0.5042
ENSMUSG00000104132	Gm36952	0.4871	0.8	0.4974	0.4647	0.3098	0.1979	0.2663	0.2048	0.6407	0.705	0.4524	0.9071
ENSMUSG00000102747	Gm37602	0.4668	0.7301	0.9236	0.449	0.1786	0.3468	0.2527	0.3364	0.7755	0.9973	0.4955	1.663
ENSMUSG00000102386	2900022M07Rik	0.2894	0.2716	0.2312	0.4871	0	0.07054	0.06327	0	1.322	1.466	0.4244	0.1504
ENSMUSG00000103004	2900002M20Rik	0.2229	0	0	0	0	0	0	0.8435	0.3704	0.6454	1.046	0.9269
ENSMUSG00000104516	Gm9884	0.1204	0.05651	0	0	0.09674	0	0	0	0	0.08714	0.07064	0.1877
ENSMUSG00000073722	4931408C20Rik	0.1193	0.09595	0.3268	0.2524	0.2053	0.2658	0.07451	0.06447	0.3397	0.1726	0.07996	0.2833
ENSMUSG00000103241	Gm38089	0.04859	0.3193	0.1036	0.1963	0.03904	0.09477	0	0.1226	0.2422	0.7033	0.05702	0.1515
ENSMUSG00000048411	Gm597	0.3568	0.1435	0.1086	0	0	0.0497	0.02229	0.09642	0.127	0.5901	0.1495	0.3443
ENSMUSG00000048874	Phf3	15.05	17.51	17.14	15.65	15.49	12.99	13.72	14.74	20.03	20.1	21.14	18.94
ENSMUSG00000103783	Gm37522	0.2041	0.2873	0.4892	0.4466	0.5329	0.4975	0	0.2252	0.2543	0.8492	0.2394	0.2386
ENSMUSG00000104315	Gm37906	0.4363	0.273	0.5682	0.5876	0.2727	0.1655	0.1484	0.5197	0.4028	0.6315	0.3413	0.6299
ENSMUSG00000026064	Ptp4a1	43.62	52.47	46.02	46.35	46.36	48.43	46.27	30.06	46.12	46.25	33.29	49.02
ENSMUSG00000086727	4931428L18Rik	1.095	1.336	0.3501	1.032	0.176	0.3204	0.1916	0.2762	0.3639	1.427	0.3855	0.5691
ENSMUSG00000050217	Lgsn	0.4593	0.4703	0.5339	0.1687	0.1677	0.2443	0.03652	0	0.4856	0.6043	0.5879	0.2604
ENSMUSG00000026063	Pih1d3	0.1521	0.04759	0	0.06829	0.08147	0	0.1774	0.06395	0	0	0	0
ENSMUSG00000026058	Khdrbs2	2.055	1.068	1.246	1.874	0.635	1.264	1.161	1.156	2.837	2.883	2.04	1.512
ENSMUSG00000103482	Gm37999	0.2033	0.3054	0.08666	0.3834	0.2941	0.119	0.07114	0.2052	0.5406	0.9418	0.04772	0.5918
ENSMUSG00000104498	Gm37110	0	0	0	0.06086	0	0.04407	0	0	0	0	0	0
ENSMUSG00000104313	Gm37911	0.6667	1.341	0.4059	0.1924	0.2295	0.325	0.1249	0.1802	0.4747	0.896	0.5587	0.2475
ENSMUSG00000102865	Gm9839	0.1024	0.0961	0.1091	0.3448	0.1234	0.04992	0.04478	0.06457	0.08506	0.0741	0.3004	0.1064
ENSMUSG00000102321	Gm37792	0.3449	0.4653	0.4823	0.9	0.1212	0.2732	0.3017	0.4622	0.1433	0.312	0.2023	0.6049
ENSMUSG00000091318	Gm5415	0.2039	0.2296	0.2172	0.2196	0.06551	0.05963	0.107	0.1028	0	0.2655	0.2392	0.02119
ENSMUSG00000104433	Gm37426	0	0.1957	0.1269	0.1605	0.04786	0.05809	0.02605	0.03757	0.4949	0.2156	0.2097	0.3405
ENSMUSG00000102926	Gm37151	0.2645	0.4275	0.2661	0.2177	0.2479	0.2149	0.1671	0.1297	0.5371	0.7231	0.2414	0.5498
ENSMUSG00000026134	Prim2	10.17	9.354	8.754	7.618	4.978	4.826	4.094	3.822	15.38	17.15	14.54	13.93
ENSMUSG00000102714	Gm37618	0.0957	0.2695	0.2294	0.29	0.07689	0.1866	0.02093	0.1207	0.318	0.3809	0.1123	0.2238
ENSMUSG00000103746	1700001G17Rik	0.1673	0.157	0.3565	0.338	0.2016	0.08157	0	0.5275	0.5559	0.6054	0.2944	0.6086
ENSMUSG00000102198	Gm38173	0.2544	0.2984	0.03388	0.04282	0.2554	0.186	0.1112	0.1203	0.3169	0.8743	0.2238	0.1983
ENSMUSG00000004768	Rab23	9.149	9.33	8.028	9.337	7.732	8.242	8.556	4.033	10.99	13.93	12.29	11.91
ENSMUSG00000042215	Bag2	18.07	20.16	24.7	22.74	17.55	25.85	25.91	29.61	20.55	24.01	19.29	16.7
ENSMUSG00000103072	Gm37905	3.236	1.822	3.448	3.777	3.813	3.997	3.019	6.803	2.509	5.933	5.822	3.812
ENSMUSG00000042197	Zfp451	25.67	25.68	23.69	27.66	24.27	20.72	20.14	12.47	31.41	34.75	30.51	38.19
ENSMUSG00000042182	Bend6	0.8046	1.086	0.4286	0.8804	0.3232	0.1961	0.3519	1.015	0.8355	1.237	0.59	1.725
ENSMUSG00000104416	Gm37067	0.1356	0.2969	0.4815	0.2434	0.2542	0.04407	0.1581	0	0.6007	0.5233	0.6363	0.1879
ENSMUSG00000026131	Dst	28.21	27.88	28.31	29.3	32.66	23.78	21.44	18.79	45.42	40.83	46.24	43.25
ENSMUSG00000103596	Gm37354	0.2777	0.1738	0.2959	0.4572	0.124	0.03009	0.162	0.03892	0.2051	0.08933	0.2897	0.417
ENSMUSG00000103364	Gm38157	0.8666	1.057	0.9233	0.7586	1.566	0.5915	0.379	0.4918	3.095	1.38	2.186	1.576
ENSMUSG00000103001	A930005N03Rik	2.596	2.326	2.577	3.099	2.18	2.359	2.064	1.339	4.215	3.928	3.876	3.925
ENSMUSG00000102839	Gm37385	0	0	0	0	0	0	0	0	0.3159	0	0	0
ENSMUSG00000042111	Ccdc115	17.17	18.99	16.12	17.63	11.47	12.8	11.45	16.05	20.8	23.85	18.33	21.28
ENSMUSG00000026127	Imp4	33.04	32.42	29.38	33.32	28.29	27.71	29.27	28.95	38.53	39.36	40.81	39.14
ENSMUSG00000026126	Ptpn18	0.403	1.567	0.4907	0.3877	0.555	0.2245	0.6042	0.5082	1.339	2.333	0.9456	1.257
ENSMUSG00000026125	Prss39	0.1616	0.9101	0.6027	0.2176	0.3895	0	0.07067	0	0	0.3509	0.474	0.08398
ENSMUSG00000026124	Cfc1	0.07074	0.0664	0.3769	0.1905	0.1705	0.138	0.1237	0.08922	0.8227	0.3072	0.166	0.1471
ENSMUSG00000037529	Prss40	0.2988	0.3366	0.3184	0.08049	0.1921	0.1748	0.5227	0.07538	0.4965	0.6055	0.561	0.1242
ENSMUSG00000045174	Amer3	0.01675	0.1258	0.0357	0.06768	0.01346	0.03267	0	0.04225	0.2227	0.194	0.05896	0.2438
ENSMUSG00000037509	Arhgef4	3.578	3.216	4.168	4.411	1.608	1.212	1.591	1.071	8.515	7.681	7.259	6.84
ENSMUSG00000037503	Fam168b	27.75	30.69	24.81	30.47	20.58	17.67	22.66	10.14	43.33	39.61	38.37	41.83
ENSMUSG00000104358	Gm37127	0.2423	0.887	0.6197	0.5222	0.4673	0.4253	0.3179	0.489	0.926	1.438	0.7961	0.9067
ENSMUSG00000026123	Plekhb2	32.95	32.17	28.08	28.14	38.71	34.12	37.62	17.25	19.99	26.31	20.07	21.55
ENSMUSG00000102434	Gm38049	0.4826	0.3523	0.05713	0.07222	0.04308	0.1046	0.0469	0	0.5346	0.3881	0.6292	0.4459
ENSMUSG00000045216	Hs6st1	2.54	1.872	1.767	2.064	1.838	2.927	2.497	2.33	2.964	2.066	1.502	2.203
ENSMUSG00000037470	Uggt1	32.87	32.51	30.58	29.35	28.78	21.28	20.58	8.906	35.4	38.77	41.32	35.81
ENSMUSG00000047180	Neurl3	0.07736	0.2541	0.08243	0.1042	0.1554	0	0.06766	0.04878	0	0.05599	0.1362	0.1206
ENSMUSG00000037447	Arid5a	22.71	21.89	18.52	21.12	20.87	15.48	15.94	11.08	35.12	30.36	29.67	21.43
ENSMUSG00000010453	Kansl3	38.67	34.53	34.95	29.83	32.33	25.85	25.76	14.23	41.27	42.98	44.68	40.7
ENSMUSG00000037432	Fer1l5	1.68	1.949	1.293	1.131	2.006	1.092	0.898	0.7357	1.628	2.195	1.78	1.431
ENSMUSG00000001143	Lman2l	30.78	27.78	30.16	27.61	31.28	32.99	30.66	18.26	27.03	27.24	26.15	32.51
ENSMUSG00000037408	Cnnm4	8.749	7.488	7.945	7.364	7.868	6.641	7.044	7.994	9.663	7.699	7.611	8.138
ENSMUSG00000104316	Gm37909	0.2045	0.3518	0.07262	0.9179	0.2738	0.03323	0.4173	0.2149	1.132	0.3452	0.4798	0.4959
ENSMUSG00000001138	Cnnm3	4.244	6.149	4.765	6.329	5.606	4.527	5.132	5.173	4.448	4.7	6.049	7.253
ENSMUSG00000067653	Ankrd23	16.55	13.45	13.59	14.26	20.26	13.73	16.45	12.11	12.52	11.76	20.11	15.56
ENSMUSG00000109510	Gm42417	23.35	20.01	19.01	18.18	27.04	19.66	23.1	18.41	17.52	15.85	25.49	20.59
ENSMUSG00000079610	Ankrd39	32.73	32.75	27.59	27.85	31.2	28.58	30.47	31.13	24.04	25.59	24.33	30.36
ENSMUSG00000026121	Sema4c	37.53	38.3	39.88	51.96	28.9	39.59	42.97	19.19	34.43	35.97	46.85	37.18
ENSMUSG00000046337	Fam178b	98.31	93.28	88.09	81.12	136.5	183.9	129.3	214.3	20.13	11.94	13.8	12.45
ENSMUSG00000061518	Cox5b	56.72	70.7	85.18	78.33	39.88	86.4	72.2	126.9	206.4	83.34	70.44	59.1
ENSMUSG00000037351	Actr1b	209.1	200	201	199.7	195	203	202.6	171.8	190.3	180.9	174.8	172.6
ENSMUSG00000102416	4933424G06Rik	0.3446	0.7547	1.836	0.9282	0.646	0	0.3014	0.2897	0.9542	1.164	1.078	1.194
ENSMUSG00000026117	Zap70	0.3038	0.5132	0.5826	0.6546	0.3417	0.1777	0.372	0.2299	1.312	0.3517	0.4277	0.1894
ENSMUSG00000026116	Tmem131	6.347	7.447	8.976	8.665	8.275	4.361	4.87	3.057	8.005	10.52	10.09	9.266
ENSMUSG00000103016	Gm37506	0	2.897	1.096	4.157	1.24	0.5017	0	0	1.71	1.489	3.018	2.139
ENSMUSG00000103159	F830112A20Rik	0.2693	0.1944	0.04414	0.1674	0.3495	0.2828	0.1087	0.02612	0.7227	0.8394	0.4131	0.4736
ENSMUSG00000050122	Vwa3b	1.213	1.518	1.846	1.4	0.7887	0.4505	0.2525	0.437	1.823	2.09	2.033	1.981
ENSMUSG00000026114	Cnga3	0.1387	0.4232	0.5913	0	0.2787	0.1015	0.1214	0.2187	0.5187	0.9037	0.3663	0.2524
ENSMUSG00000102231	1700074A21Rik	0	0	0	0	0	0	0	0	0	0	0	0.442
ENSMUSG00000026113	Inpp4a	29.58	29.75	28.8	29.36	34.56	29.54	31	40.62	34.14	33.78	30.12	35.85
ENSMUSG00000102879	Gm37135	0.1378	0	0	0.1856	0.5534	0	0.1205	0	0	0.1994	0.1616	0.8592
ENSMUSG00000026112	Coa5	51.99	49	50.15	51.91	57.12	50.88	53.79	26.73	37.23	39.67	37.9	43.21
ENSMUSG00000026111	Unc50	111.9	102	108.6	114.1	93.96	108.3	118.6	151.2	115.9	89.19	113.4	113
ENSMUSG00000026110	Mgat4a	2.05	3.848	3.034	2.761	3.66	2.776	2.152	1.839	3.141	3	2.298	1.728
ENSMUSG00000103948	4930594C11Rik	0.1068	0.1504	0.2276	0.4675	0.3433	0.1042	0.3036	0.2358	0.5324	0.3479	0.5327	0.6384
ENSMUSG00000026090	2010300C02Rik	0.5824	0.05206	0.7091	0.3735	0.1337	0.05408	0	0.2099	0.4147	0.3612	0.3904	0.3459
ENSMUSG00000104365	4930470B04Rik	0	0.3944	0.5291	0.3087	0.2762	0.2235	0.2005	0	0.6347	0.2764	0.6275	0.2382
ENSMUSG00000102650	Gm19863	0.03317	0	0.03534	0.08935	0.1865	0	0.1451	0	0.05511	0.04801	0	0
ENSMUSG00000060771	Tsga10	6.256	5.271	5.144	5.573	3.997	4.659	4.546	2.237	5.934	5.953	4.624	6.144
ENSMUSG00000037216	Lipt1	2.449	4.237	2.446	2.164	3.258	4.178	3.748	1.448	3.305	4.098	2.963	3.976
ENSMUSG00000026088	Mitd1	13.29	10.46	8.843	10.87	10.93	8.767	6.318	9.498	17.11	16.02	12.71	17.65
ENSMUSG00000026087	Mrpl30	47.77	53.05	51	51.8	28.18	41.36	45.57	65.95	85.63	54.04	55.61	50.24
ENSMUSG00000061584	Lyg2	0.1722	0.7271	0.3669	0.1932	0.2305	0.05596	0.2008	0.1809	0.4291	0.7475	0.505	0.1491
ENSMUSG00000026085	Lyg1	0.3177	0.6958	0.4514	0.5705	0.2553	0.5163	0.2779	0.2671	0.5279	0.7664	1.74	0.6604
ENSMUSG00000058407	Txndc9	51.27	48.77	44.42	46.13	44.85	48.17	42.87	52.19	53.1	54.09	56.54	48.92
ENSMUSG00000026083	Eif5b	14.49	13.27	13.99	12.6	12.47	13.66	13.66	17.37	22.25	16.18	17.03	16.71
ENSMUSG00000026082	Rev1	23.96	19.34	22.28	20.37	21.45	18.81	24.72	13.66	24.92	27.3	28.55	31.44
ENSMUSG00000037138	Aff3	1.667	1.753	2.082	1.78	2.517	1.906	1.232	1.74	3.295	2.579	2.158	2.658
ENSMUSG00000103531	2610300A13Rik	0	0	0.3117	0.394	0	0.2852	0.1279	0	0	0	0	0.4561
ENSMUSG00000048814	Lonrf2	5.322	5.026	5.546	5.815	5.163	5.402	4.713	2.892	8.453	8.163	7.717	7.915
ENSMUSG00000026080	Chst10	2.12	1.548	1.807	1.142	1.041	1.103	1.03	0.6239	2.309	2.489	2.543	1.175
ENSMUSG00000067604	Nms	0.3929	0.461	0.2093	0.5292	1.026	0	0.1718	0.2478	1.306	0.853	0.6915	0.5105
ENSMUSG00000026078	Pdcl3	27.5	30.07	32.8	31.13	22.46	28.98	25.73	42.96	36.8	32.94	27	27.74
ENSMUSG00000103046	Gm37309	0.8978	0.969	0.9087	1.028	0.577	0.3939	0.2356	0.05661	1.193	1.754	1.896	1.213
ENSMUSG00000103182	Gm37091	0.03525	0.1985	0.1878	0.09495	0.05664	0	0.0925	0.04446	0.1171	0.05102	0.1654	0.03664
ENSMUSG00000026077	Npas2	0.425	0.9175	0.5434	0.8014	0.6488	0.4144	0.07435	0.4824	0.918	0.9227	0.7979	0.4859
ENSMUSG00000073702	Rpl31	40.88	63.61	61.51	55.86	28.04	58.28	53.42	86.53	192.2	82.7	68.3	58.27
ENSMUSG00000003134	Tbc1d8	2.146	2.924	2.568	1.227	1.228	1.433	1.928	1.668	4.005	3.403	3.656	3.422
ENSMUSG00000102607	Gm37265	0.1663	0.3901	0.08857	0	0.3339	0	0	0.1048	0.2762	0.361	0.4877	0.1728
ENSMUSG00000003135	Cnot11	2.26	3.947	2.709	3.635	3.152	4.346	3.843	3.286	6.519	5.951	4.088	5.807
ENSMUSG00000048234	Rnf149	30.04	32.28	38.27	38.6	39.7	54.69	46.45	58.56	26.04	28.88	18.9	28.35
ENSMUSG00000050967	Creg2	0.04831	0.01134	0.1544	0.06507	0.06793	0.08244	0.03169	0.0457	0.1003	0.1399	0.1559	0.03766
ENSMUSG00000057173	Rfx8	0.5951	0.4062	0.2306	0.2914	0.1738	0.1055	0.2366	0	0.9887	0.6264	0.8251	0.2249
ENSMUSG00000091937	Gm3646	0.209	0	0.2227	0	0	0	0	0	0	0.3025	0	0.6517
ENSMUSG00000026074	Map4k4	36.8	33.78	34.49	34.67	31.44	28.6	26.83	34.9	65.53	51.11	49.57	48.03
ENSMUSG00000102985	4930456G14Rik	0.3872	0.1038	0.2358	0.3725	0.2667	0.4315	0.2903	0.1395	0.1838	0.8006	0.9086	0.345
ENSMUSG00000026073	Il1r2	0.6541	0.307	0.5227	0.2202	0.3285	0.3986	0.07151	0.1031	1.358	1.775	0.7675	0.6799
ENSMUSG00000102975	Gm37347	0.2875	0.4947	0.3574	0.1936	0.01925	0	0.04191	0.2417	0.7961	0.3814	0.2811	0.1494
ENSMUSG00000026072	Il1r1	1.825	1.657	1.755	1.523	1.371	2.012	2.082	1.226	0.5274	1.522	0.7449	0.9074
ENSMUSG00000103560	Gm38070	0.3065	0.4049	0.3629	0.2905	0.1551	0.1218	0.1787	0.2434	0.7923	0.5587	0.3197	0.5664
ENSMUSG00000070942	Il1rl2	10.78	9.675	9.357	9.018	7.763	5.785	6.91	4.186	14.1	13.94	15.99	11.6
ENSMUSG00000026069	Il1rl1	0.68	0.9929	0.6709	0.7463	0.1619	0.5894	0.2864	0.4765	1.255	1.422	1.153	0.9948
ENSMUSG00000026070	Il18r1	0.7287	0.5198	0.3727	0.9422	0.3981	0.199	0.153	0.2573	0.9202	1.561	0.9576	1.091
ENSMUSG00000026068	Il18rap	0.9396	1.146	0.8343	1.139	0.7046	0.4581	0.7122	0.1975	1.821	2.267	1.727	0.6185
ENSMUSG00000026065	Slc9a4	0.2493	0.6238	0.7082	0.8392	0.3004	0.2836	0.3633	0.05239	0.8973	0.481	0.4387	0.5613
ENSMUSG00000102676	Gm37435	0.1678	0.2799	0.03972	0.3263	0.1048	0.09088	0	0.1646	0.4026	0.1349	0.3499	0.155
ENSMUSG00000026062	Slc9a2	0.2633	0.3707	0.3367	0.1773	0.4443	0.07703	0.04606	0.06642	0.3937	0.7241	0.4943	0.4926
ENSMUSG00000041945	Mfsd9	2.258	2.003	2.3	2.172	2.691	2.057	2.366	1.69	1.031	1.041	2.358	1.367
ENSMUSG00000079588	Tmem182	0.1084	0.4576	0.1154	0.2919	0.2612	0.02641	0	0.06833	0.225	0.1568	0.3178	0.4223
ENSMUSG00000103106	Gm37047	0.4141	0.3887	0.7354	0.3718	0.2218	0	0.3622	0.5223	0	1.398	1.134	0.1435
ENSMUSG00000104199	4930420N18Rik	0.1088	0.3064	0	0	0	0	0	0	0	0.315	0	0.1131
ENSMUSG00000045515	Pou3f3	0.04965	0.08388	0.1058	0.06687	0.02393	0.0581	0.04343	0.02505	0.09899	0.2012	0.08156	0.1651
ENSMUSG00000060679	Mrps9	17.15	17.37	20.8	18.26	17.59	14.83	15.25	22.6	25.59	21.94	23.02	23.06
ENSMUSG00000041907	Gpr45	1.035	1.331	0.6944	0.6712	0.5852	0.2991	0.2012	0.3868	1.465	1.387	0.9896	0.6774
ENSMUSG00000070939	Tgfbrap1	10.04	7.958	10.99	9.687	7.317	8.801	7.679	4.277	10.5	8.709	6.739	9.409
ENSMUSG00000010290	AI597479	21.13	21.85	17.57	20.89	19.93	20.58	21.27	9.901	14.28	17.83	16.7	19.5
ENSMUSG00000008136	Fhl2	0.9288	0.6849	0.9189	0.8041	0.4264	0.1294	0.4062	0.08367	0.5511	1.44	0.3892	0.5516
ENSMUSG00000066877	Nck2	11.66	15.51	13.62	17.21	11.72	11.19	12.6	7.549	23	21.84	21.29	16.85
ENSMUSG00000103422	Gm37536	0.2953	0.1663	0	0	0.1661	0	0.05167	0.03725	0.3435	0.4275	0	0.1842
ENSMUSG00000103945	Gm38228	0.7966	1.549	2.728	2.989	0.8229	0.9987	1.294	1.005	2.647	2.635	1.669	2.247
ENSMUSG00000026051	1500015O10Rik	17.05	20.82	30.24	26.14	1.835	2.386	3.068	3.498	61.12	46.51	43.26	46.03
ENSMUSG00000057363	Uxs1	17.89	17.46	19.75	17.15	11.56	12.59	13.11	20.84	23.23	19.98	28.29	28.26
ENSMUSG00000041763	Tpp2	36.63	35.89	31.81	30.96	34.06	25.01	29.15	17.03	40.07	43.04	42.75	48.08
ENSMUSG00000047343	Mettl21c	0.941	0.7628	1.322	0.5185	0.2749	0.6673	0.5986	0.7013	0.4264	1.857	1.606	1.111
ENSMUSG00000091844	Gm8251	0.5778	0.5653	0.4977	0.2649	0.2864	0.4195	0.3656	0.6667	0.8374	0.7473	0.4615	0.5622
ENSMUSG00000026049	Tex30	36.08	34.2	32.64	31.52	18.3	14.63	15.94	27.15	50.16	48.74	43.91	57
ENSMUSG00000026047	Kdelc1	38.26	40.27	40.08	36.13	36.13	32.34	30.71	30.52	35.98	45.61	46.22	43.34
ENSMUSG00000041684	Bivm	12.07	14.02	13.03	17.91	13.69	13.07	9.129	8.582	14.11	17.62	13.45	13.56
ENSMUSG00000026048	Ercc5	23.6	25.88	21.5	22.36	21.22	16.85	18.69	15.43	28.25	26.1	29.92	30.76
ENSMUSG00000046828	Mettl21e	0.3086	0.4634	0.4932	0.2494	0.3967	0.2106	0.108	0.2725	0.9229	0.7593	0.4345	0.3849
ENSMUSG00000056870	Gulp1	120.1	137.1	142.4	141.7	128.5	131	130.7	115.3	138.7	135.2	80.4	142.1
ENSMUSG00000102319	Gm37626	0.258	0.5599	0.5497	0.3257	0.6347	0.5188	0.2679	0.244	0.9376	0.6067	0.3594	1.123
ENSMUSG00000103071	Gm38110	0.1423	0.1781	0.2527	0.06388	0.1905	0.1388	0.04149	0.2393	0.2364	0.3433	0.2783	0.5916
ENSMUSG00000026043	Col3a1	2698	2640	2771	2636	452.9	408.3	557.7	186.4	4214	4994	6490	5182
ENSMUSG00000026042	Col5a2	176	187.9	165.6	168.8	117.9	92.01	103.7	41.69	230	267	305.9	261.4
ENSMUSG00000104476	Gm38211	0.8971	0.641	0.6843	0.357	0.5815	0.338	0.3567	0.18	1.812	1.239	0.9449	1.017
ENSMUSG00000025995	Wdr75	27.51	25.19	22.26	21.75	16.7	15.6	19.46	13.47	27.79	30.24	31.79	32.6
ENSMUSG00000098549	Gm5269	0	0	0	0	0.1333	0.1618	0	0	0	0.7203	0	1.035
ENSMUSG00000025993	Slc40a1	1.655	2.148	1.297	1.246	1.721	0.3323	1.065	0.5527	2.589	2.537	1.2	1.771
ENSMUSG00000041144	Dnah7b	1.857	2.534	2.326	2.063	2.138	2.39	1.206	1.208	3.404	4.019	3.168	3.642
ENSMUSG00000101337	Dnah7c	1.225	1.69	1.039	1.482	1.125	0.5608	0.2843	0.9146	1.662	2.425	1.467	1.767
ENSMUSG00000025986	Slc39a10	37.69	34.36	30.4	32.61	31.55	28.21	26.25	16.21	34.49	41.68	39.7	44.28
ENSMUSG00000103129	Gm37393	0.3042	0.2498	0.5469	0.2048	0.168	0.1483	0.2162	0.2158	0.537	0.6879	0.6245	0.4347
ENSMUSG00000103246	Gm38090	1.212	0.7111	0.7266	0.5102	0.4566	0.2216	0.2651	0.1433	0.4406	1.042	1.111	0.8663
ENSMUSG00000104067	Gm37196	0	0.6097	0.5191	0.6562	0.1957	0.3167	0.2841	0	0.4048	0.4701	0.6669	0.1688
ENSMUSG00000026109	Tmeff2	2.543	3.207	2.71	2.812	1.677	1.407	1.096	1.484	3.091	4.231	4.81	4.735
ENSMUSG00000045954	Cavin2	0.289	0.2712	0.3592	0.6487	0.1161	0.1174	0.02106	0.1519	0.8803	1.011	0.5651	0.6258
ENSMUSG00000026107	Nabp1	3.503	5.688	6.188	4.038	6.06	6.678	6.046	3.662	5.191	5.482	3.518	5.741
ENSMUSG00000103424	Gm37535	0.6533	0.9051	0.5966	0.3352	0.3249	0.4853	0.1905	0.03923	0.5685	1.081	0.365	0.582
ENSMUSG00000018417	Myo1b	47.02	43.35	41.68	47.31	80.74	66.42	73.26	56.55	9.499	8.384	14.3	10.28
ENSMUSG00000062939	Stat4	1.173	0.7972	1.465	1.253	0.8774	0.4338	0.849	0.5101	1.613	1.463	0.8542	1.555
ENSMUSG00000026104	Stat1	26.91	23.5	21.59	20.87	26.79	24.09	23.54	14.74	21.43	20.89	26.19	22.92
ENSMUSG00000026103	Gls	24.78	25.39	30.61	32.99	32.75	29.07	28.24	21.07	33.6	27.82	22.93	32.15
ENSMUSG00000002881	Nab1	17.25	13.21	14.59	16.03	28.83	25.51	23.37	23.17	3.917	5.362	3.688	4.667
ENSMUSG00000043015	Nemp2	3.961	5.173	3.242	3.905	3.482	3.107	1.958	1.448	7.202	7.063	6.029	5.937
ENSMUSG00000103630	Gm37242	0.5293	0.4637	0.2256	0.4752	0.5103	0.5505	0.09259	0.1335	0.2345	0.5107	0.7866	0.5135
ENSMUSG00000041439	Mfsd6	5.555	5.236	5.283	5.009	6.493	4.928	5.255	3.879	4.08	3.899	4.14	4.113
ENSMUSG00000026102	Inpp1	54.14	57.2	55.73	54.22	47.88	47.9	52.2	52.84	54.79	59.45	57.19	62.19
ENSMUSG00000041426	Hibch	20.92	28.83	25.04	25.24	24.23	22.69	20.85	24.13	23.24	27.13	28.49	29.02
ENSMUSG00000043629	1700019D03Rik	0.9196	0.7912	1.306	1.342	0.8928	0.5978	0.2681	0.7249	2.037	1.553	1.169	0.7169
ENSMUSG00000026100	Mstn	0.1994	0.2941	0.2428	0.1918	0.2288	0.1666	0.1993	0.03592	0.4259	0.2473	0.2339	0.2072
ENSMUSG00000060715	1700019A02Rik	0.1072	0.1007	0.3428	0.5777	0.3447	0.4183	0.3752	0	1.604	0.6209	0.6292	0.3344
ENSMUSG00000026098	Pms1	10.5	8.908	9.189	11.36	10.03	7.329	6.953	8.689	12.65	12.76	10.8	11.97
ENSMUSG00000026097	Ormdl1	19.03	18.28	19.49	17.81	17.36	14.45	14.51	16.12	18.78	18.28	17.56	23.56
ENSMUSG00000100679	Gm28778	17.43	17.33	20.67	20.07	20.03	13.71	15	19.5	23.2	19.8	20.23	23.67
ENSMUSG00000026096	Osgepl1	14.86	13.61	14.28	12.62	14.52	10.74	11.66	13.4	13.29	18.55	16.6	18.7
ENSMUSG00000099913	Gm28551	20.04	20.13	17.11	17.69	20.84	17.88	18.96	18.66	17.04	18.3	23.32	23.05
ENSMUSG00000026095	Asnsd1	54.34	55.72	45.9	48.41	56.36	50.01	51.46	49.42	48.28	47.78	62.91	63.33
ENSMUSG00000096141	Dnah7a	0.9639	0.9046	0.6887	0.7178	0.5922	0.2654	0.3571	0.5292	1.488	1.247	0.918	0.884
ENSMUSG00000026094	Stk17b	10.11	11.93	9.337	8.949	4.987	5.59	4.279	3.638	12.74	17.02	11.78	13.51
ENSMUSG00000102405	Gm37863	0.05049	0.1896	0.1614	0.136	0.04057	0	0	0	0.3356	0.2923	0	0.4199
ENSMUSG00000042807	Hecw2	5.225	5.67	5.053	5.379	10.64	7.756	7.627	6.254	2.516	2.36	1.894	2.266
ENSMUSG00000102868	Gm37633	0.08175	0.179	0.1742	0.1468	0.5473	0.4783	0.143	0.1375	0.4075	0.5127	0.03197	0.2266
ENSMUSG00000025983	Ccdc150	0.5793	0.9515	1.08	0.5461	0.4887	0.3107	0.2533	0.2192	0.7219	1.887	0.7477	1.535
ENSMUSG00000041303	Gtf3c3	17.86	22.41	19.16	16.27	15.87	13.87	16.68	9.63	19.53	20.82	19.34	21.37
ENSMUSG00000073678	Pgap1	4.898	4.885	4.738	6.315	6.214	4.399	4.439	3.292	7.416	7.043	6.844	9.144
ENSMUSG00000104136	Gm36955	0.3543	1.497	0.9911	0.5965	0.7829	0.3455	0.3099	0.3352	2.355	2.051	1.195	1.243
ENSMUSG00000052331	Ankrd44	13.13	13.01	15.19	12.5	9.997	6.933	6.017	5.065	18.49	16.06	22.98	18.65
ENSMUSG00000102503	Gm37370	0.3131	0.4897	0.278	0.4216	0.04192	0.1526	0.04564	0.1316	0.3468	0.4531	0	0.6508
ENSMUSG00000102642	A130048G24Rik	0.2408	0.3264	0.2565	0.2522	0.02149	0.1304	0.1638	0.3374	0.4889	0.5808	0.1256	0.1946
ENSMUSG00000025982	Sf3b1	166.6	152.7	144.1	143.9	130.2	113.5	119.1	110.2	175.5	172.6	179.6	199
ENSMUSG00000103030	E330011M16Rik	3.24	1.963	2.316	1.657	2.669	1.999	2.331	2.121	3.611	1.959	2.213	2.813
ENSMUSG00000025981	Coq10b	30.41	30.79	26.25	27.08	33.71	27.52	26.6	31.14	29.61	26.22	21.2	28.46
ENSMUSG00000025980	Hspd1	141.6	156.7	137.7	126.1	117.8	106.5	101.6	127.6	184.7	199.7	161.5	162.5
ENSMUSG00000073676	Hspe1	62.06	66.11	47.27	47.55	34.55	51.43	41.54	73.46	141.8	82.22	44.1	48.4
ENSMUSG00000025979	Mob4	77.66	84.25	86.48	90.67	73.28	74.69	77.17	81.27	98.52	87.36	55.99	105.6
ENSMUSG00000025978	Rftn2	33.75	34.1	28.69	30.55	24.76	23.22	22.86	17.94	32.62	38.4	42.88	44.97
ENSMUSG00000046994	Mars2	1.779	2.245	2.604	2.212	2.262	1.614	1.938	1.241	2.479	2.32	1.812	2.425
ENSMUSG00000025977	Boll	0.8438	0.504	1.144	0.9298	0	0.374	0.2684	0.2902	1.529	1.221	0.81	0.7176
ENSMUSG00000038349	Plcl1	0.6112	0.2967	0.3593	0.8515	0.4064	0.2877	0.3871	0.3987	0.5252	0.488	0.5193	0.3505
ENSMUSG00000102145	Gm38056	0.2195	0.1923	0.2495	0.1774	0.09407	0.05708	0.064	0.07383	0.6322	0.3389	0.4293	0.5628
ENSMUSG00000102831	Gm37382	0.2766	0.4759	0.1965	0.1242	0.1852	0.04495	0.1613	0.1163	0.1532	0.7339	0.3245	0
ENSMUSG00000102491	Gm36986	0.2084	0	0	0	0	0	0	0	0	0.3017	0.2445	0
ENSMUSG00000045336	Hsfy2	0.4228	0.04961	0.1126	0.07118	0.5096	0.1031	0.09246	0	0.6147	0.8415	0.8682	1.209
ENSMUSG00000038331	Satb2	0.9008	1.022	0.5357	0.8746	0.7069	0.3473	0.4947	0.6869	1.671	0.667	0.467	0.8709
ENSMUSG00000104310	Gm4081	0	0.1127	0	0	0.1286	0	0.03501	0.05048	0.0665	0.05793	0	0
ENSMUSG00000038323	1700066M21Rik	18.53	16.65	18.3	20.08	16.35	18.4	15.52	10.58	19.21	19.11	17.16	19.68
ENSMUSG00000048495	Tyw5	20.41	21.94	25.07	21.93	17.15	21.73	17.24	25.26	28.35	27.29	23.77	25.19
ENSMUSG00000025971	Maip1	7.17	8.699	7.453	7.372	7.362	6.002	6.638	8.469	9.385	9.365	8.864	8.652
ENSMUSG00000102685	Gm37373	0.1047	0.7612	0.1394	0.3524	0.3784	0	0.1602	0.09899	0.2173	0.1893	0.09209	0.08158
ENSMUSG00000038305	Spats2l	8.152	9.552	7.013	11.25	8.584	7.9	8.237	6.641	13.96	11.14	14.79	12.31
ENSMUSG00000054770	Kctd18	17.12	20.62	15.66	19.53	11.89	10.66	8.162	7.805	22.58	23.03	27.51	29.03
ENSMUSG00000026039	Sgo2a	8.134	8.774	8.513	9.589	1.499	1.007	1.268	1.668	14.42	15.13	18.62	18.36
ENSMUSG00000063558	Aox1	2.969	2.405	2.499	2.246	1.688	1.15	1.222	0.9234	4.258	3.67	3.929	3.326
ENSMUSG00000064294	Aox3	1.054	2.36	1.945	1.256	0.8798	0.6723	0.5676	0.5627	2.763	2.524	2.379	1.939
ENSMUSG00000038242	Aox4	0.7413	0.7236	0.8531	0.7588	0.4288	0.4626	0.3372	0.2618	2.661	2.103	1.809	1.294
ENSMUSG00000079554	Aox2	0.1657	0.3111	0.1766	0.3606	0.2151	0.2362	0.2565	0.08039	0.4448	0.4244	0.3739	0.1193
ENSMUSG00000103839	Gm37607	0.1963	0.3159	0.4184	0.34	0.1127	0.0547	0.0736	0.3184	0.3262	0.406	0.2633	0.379
ENSMUSG00000051223	Bzw1	234.3	257.5	231.5	240.4	238.4	247.8	243.8	192.1	233.4	233.3	213.2	246
ENSMUSG00000026034	Clk1	245.9	209.7	201.6	193.4	229.1	192.6	177.5	154.4	243.5	216.2	201.9	240.8
ENSMUSG00000026035	Ppil3	27.12	24.48	25.84	31.69	14.23	23.49	21.14	38.13	30.48	29.33	27.05	23.8
ENSMUSG00000026036	Nif3l1	29.57	26.55	27.69	27.3	25.46	23.61	22.46	25.29	28.9	35.69	31.89	35.84
ENSMUSG00000026037	Orc2	31.74	31.25	35.59	32.02	28.45	29.5	23.7	18.79	31.42	31.68	39.6	38.47
ENSMUSG00000038174	Fam126b	12.41	13.11	12.61	8.919	13.4	8.079	8.459	6.605	13.49	11.31	8.421	17.11
ENSMUSG00000026032	Ndufb3	30.28	38.91	45.41	43.37	17.97	42.03	37.78	68.1	89.55	49.68	38.13	29.97
ENSMUSG00000047528	Als2cr12	0.1069	0.8531	0.5697	1.008	1.031	0.4171	0.2806	0.2023	0.7995	0.8513	1.443	1.223
ENSMUSG00000026031	Cflar	42.05	37.47	43.31	38.01	38.4	31.32	32	24.08	49.9	47.02	42.69	50.39
ENSMUSG00000026029	Casp8	3.208	3.807	4.165	3.228	1.63	1.115	1.806	1.116	3.799	7.579	4.846	5.788
ENSMUSG00000102719	Gm37760	0.4022	0.1798	0.08163	0.4127	0.4155	0.1307	0.06701	0.2899	0.541	0.2772	0.2023	0.1194
ENSMUSG00000026028	Trak2	23.95	28.47	23.01	23.54	26.35	22.15	23.77	15.54	25.78	26.58	23.67	26.05
ENSMUSG00000026027	Stradb	22.07	21.75	22.79	25.65	22.68	19.92	20.98	20.87	18.51	19.42	23.05	21.2
ENSMUSG00000072295	C2cd6	0.3515	0.8247	0.7489	0.9467	0.5177	0.2856	0.3586	0.5171	1.557	1.102	1.1	1.035
ENSMUSG00000038079	Tmem237	44.05	47.74	45.33	42.52	34.24	32.71	33.1	44.63	57.55	58.82	55.52	56.34
ENSMUSG00000079550	Mpp4	4.644	4.559	4.199	4.156	4.369	4.141	3.928	3.314	3.35	3.361	3.656	3.049
ENSMUSG00000026024	Als2	24.75	24.61	21.69	20.23	30.34	24.55	26.08	9.614	16.43	14.29	18.27	16.16
ENSMUSG00000026023	Cdk15	1.829	0.8585	2.158	0.616	1.102	0.8282	1.029	0.6592	3.148	1.419	1.15	1.834
ENSMUSG00000104502	Gm37737	0	0.08431	0.1436	0.06049	0	0	0.07857	0.05665	0.2985	0.195	0.1581	0.09337
ENSMUSG00000041075	Fzd7	1.445	2.179	2.767	2.777	0.5478	0.4432	0.355	0.1228	3.398	6.132	3.105	5.011
ENSMUSG00000047361	Gm973	2.03	1.411	1.442	1.823	0.8457	0.2933	0.3288	0	3.123	3.265	2.647	1.797
ENSMUSG00000026021	Sumo1	89.78	102	105.9	105.6	59.64	71.37	74.47	118.3	132.6	127.3	91.99	119.3
ENSMUSG00000103821	D430013B06Rik	0.1965	0.1107	0.1675	0.1588	0.3473	0.07664	0.275	0	0.1959	0.7395	0.3689	0.4902
ENSMUSG00000026020	Nop58	46.54	48.33	41.16	40.08	24.18	23.58	21.55	33.8	78.37	77.25	58.28	59.85
ENSMUSG00000067336	Bmpr2	5.954	6.694	7.548	5.605	8.484	6.814	7.29	7.023	9.312	8.582	4.615	9.213
ENSMUSG00000104052	Gm38125	0.4922	0.6427	0.6156	0.08646	0.1375	0.2713	0.1685	0.1889	0.8889	0.6504	0.4268	0.8007
ENSMUSG00000103131	Gm37977	0	0.09577	0	0	0.6558	0	0	0	0.5086	0.1477	0.2394	0.2121
ENSMUSG00000041040	Fam117b	5.699	4.247	4.424	5.323	6.511	3.602	5.36	3.323	5.091	5.388	4.066	6.251
ENSMUSG00000103696	Gm37531	0.4484	0.4846	0.3764	0.5489	0.4803	0.2385	0.2971	0.1199	0.4063	0.6293	0.3985	0.692
ENSMUSG00000026018	Ica1l	1.223	1.306	0.8984	1.987	2.236	0.8222	1.069	0.5317	1.821	2.441	1.781	2.673
ENSMUSG00000026019	Wdr12	15.41	14.8	14.54	14.38	10.96	9.492	8.037	13.35	22.57	19.09	20.85	21.53
ENSMUSG00000026017	Carf	6.859	7.893	7.276	6.908	7.332	5.641	5.582	5.792	8.423	7.467	5.598	6.385
ENSMUSG00000073664	Nbeal1	13.53	11.76	13.67	11.23	15.52	10.81	11.03	9.676	17.12	14.26	11.56	16.31
ENSMUSG00000049439	Cyp20a1	54.59	51.35	49.93	51.01	65.08	55.93	54.29	59	45.98	50.2	43.65	46.96
ENSMUSG00000103822	6030460B20Rik	0.4868	0.8485	0.815	0.7492	0.2235	0.6103	0.4866	0.5262	1.849	0.7045	0.1632	1.373
ENSMUSG00000026782	Abi2	49.34	49.9	49.98	43.43	57.41	53.84	54.93	25.28	32.77	36.57	27.56	35.91
ENSMUSG00000026014	Raph1	6.052	6.63	5.323	6.639	5.11	4.657	4.138	4.136	11.44	10.64	6.662	9.31
ENSMUSG00000103215	Gm38388	0.05145	0.5312	0.1645	0.1386	0.2067	0	0.135	0.06489	1.026	0.5213	0.3622	0.2674
ENSMUSG00000026012	Cd28	0.39	0.976	0.5886	0.7878	0.5222	0.5387	0.4263	0.9017	2.592	1.176	0.9913	1.587
ENSMUSG00000104069	Gm37198	0.03487	0.03273	0.1858	0.1878	0.05603	0.102	0.122	0.08795	0.6372	0.3533	0.08182	0.2174
ENSMUSG00000102549	Gm38137	0.6827	0.69	0.1679	1.202	0.886	0.2048	0.3215	0.1987	1.57	0.8361	0.801	0.5458
ENSMUSG00000026011	Ctla4	0.8182	0.704	1.09	1.286	1.041	0.4654	0.3578	0.602	1.02	1.579	1.68	1.063
ENSMUSG00000026009	Icos	0.6173	1.022	0.3482	0.4402	0.2626	0.1062	0.5399	0.1832	1.991	0.8409	0.4687	1.661
ENSMUSG00000102561	Gm37039	0.08882	0.2501	0.09463	0.1196	0.09514	0.02887	0	0	0.3443	0.5571	0.3474	0.1539
ENSMUSG00000102168	Gm36943	1.044	0.4897	1.946	0.3514	0	0	0.4564	0	0.8669	1.888	0	0.8135
ENSMUSG00000052062	Pard3b	5.206	4.796	4.779	5.156	3.925	2.983	2.48	3.232	8.41	7.257	6.841	7.292
ENSMUSG00000103656	Gm37205	0.5916	0.7571	1.146	0.5794	0.2376	0.07866	0.2822	0.2035	1.251	0.5449	0.2524	1.23
ENSMUSG00000104402	Gm38012	0.17	0.2508	0.05176	0.1308	0.1561	0.1184	0.02124	0.03063	0.3228	0.1055	0.057	0.3029
ENSMUSG00000104081	Gm38278	0.1078	0.4047	0.05743	0.1452	0.1299	0.05256	0.04714	0.06798	0.6268	0.4681	0.1265	0.6722
ENSMUSG00000103002	Gm38075	0.2399	0.1501	0.5112	0.4308	0.257	0.156	0.3497	0.2017	1.196	0.6945	0.3753	0.1662
ENSMUSG00000102359	Gm38351	0.672	0.9872	0.5292	0.7083	0.0939	0.3134	0.5111	0.2948	0.9223	1.142	0.6513	1.245
ENSMUSG00000025969	Nrp2	30.75	31.95	35.4	36.43	22.35	18.9	19.05	12.12	46.49	46.57	51.69	53.57
ENSMUSG00000103032	Gm37121	0.3454	0.4863	0.6134	0.4264	0.2544	0.2807	0.3273	0.3993	1.435	1.166	1.587	1.346
ENSMUSG00000040865	Ino80d	3.722	3.315	3.742	3.773	4.116	3.015	2.809	2.6	6.201	4.764	4.25	5.345
ENSMUSG00000025968	Ndufs1	154.7	150	135.4	140.1	142.2	132	138.8	109.8	126.8	150.2	163.8	156.6
ENSMUSG00000025967	Eef1b2	171	194.5	223.7	191.3	121.3	171.3	172.6	274.2	334.6	251.6	233.9	214.7
ENSMUSG00000046856	Gpr1	0.2178	0.1022	0.1741	0.07334	0.175	0.0531	0.04763	0.206	0.3619	0.1576	0.1278	0.4528
ENSMUSG00000102536	1700039I01Rik	0	0.1442	0.3273	0	0.3702	0.1498	0	0	0.2552	0.4446	0.9011	0.3193
ENSMUSG00000027520	Zdbf2	1.576	1.446	1.642	1.372	1.098	0.9253	0.8147	0.6917	2.546	1.94	2.033	3.583
ENSMUSG00000025964	Adam23	16.85	24.22	21.89	22.37	6.423	5.587	5.885	4.957	44.24	44.71	40.8	58.86
ENSMUSG00000115378	FAM237A	0.5992	0	0.5675	0.08967	0.5884	0.06492	0.6406	0.1679	0.7743	0.09637	0.4687	0.5536
ENSMUSG00000069085	Dytn	0.3706	0.831	0.5046	0.3605	0.182	0.1606	0.1441	0.5973	0.9579	0.9239	0.3624	0.6206
ENSMUSG00000025963	Mdh1b	0.3852	0.5624	0.5472	0.2306	0.1719	0.2087	0.262	0.1619	1.209	0.6814	0.4017	0.4893
ENSMUSG00000025962	Fastkd2	22.1	20.67	18.98	17.63	16.78	14.5	13.46	11.01	18.8	20.99	18.63	20.41
ENSMUSG00000025961	4933402D24Rik	0.4603	0.9427	1.159	1.24	0.6052	0.2448	0.4758	0	0.7648	1.151	0.8838	0.5655
ENSMUSG00000025959	Klf7	7.423	8.549	9.389	9.323	6.348	5.64	6.632	10.37	17.1	13.84	11.11	13.3
ENSMUSG00000025958	Creb1	24.56	32.59	25.98	28.89	24.83	18.21	19.24	11.39	38.94	41.6	26.78	41.33
ENSMUSG00000025956	Mettl21a	16.68	18.84	17.83	14.62	17.53	18.44	16.72	17.1	13.29	21.77	22.99	18.94
ENSMUSG00000070871	Ccnyl1	3.635	3.716	4.487	4.896	4.424	5.686	2.393	4.449	5.562	4.637	5.575	4.826
ENSMUSG00000045005	Fzd5	0.585	0.4927	0.5913	0.2828	0.3977	0.3803	0.3936	0.4729	1.022	0.8901	0.5808	0.4521
ENSMUSG00000102140	Gm38058	0.219	0.06323	0.05384	0.06805	0.06766	0.115	0.07366	0.2762	0.1959	0.1219	0.1779	0.1225
ENSMUSG00000051344	Plekhm3	9.3	10.03	7.438	8.35	9.315	5.689	5.85	4.341	10.46	10.78	11.23	11.85
ENSMUSG00000025955	Akr1cl	0.4061	0.7079	0.6182	0.547	0.1865	0.1697	0.406	0.8781	1.157	1.428	1.566	0.8443
ENSMUSG00000070870	Cryge	0.1114	0	0	0	0	0	0	0	0	0	0.2614	0
ENSMUSG00000067299	Crygd	0	0.1317	0	0	0	0	0.7364	0	0.2331	0	0.4939	0.1458
ENSMUSG00000025952	Crygc	0.1055	0.198	0.2248	0.7103	0	0	0	0.5321	0.3505	0.916	0.7425	0.2193
ENSMUSG00000073658	Crygb	0	0	0	0	0	0	0	0	0.1928	0.6718	0.2723	0.1206
ENSMUSG00000044429	Cryga	0.1096	0	0	0.2953	0.08809	0.2138	0.1918	0.1383	0	0	0.3859	0.114
ENSMUSG00000100846	Gm28845	0	0	0.1069	0.2704	0.08064	0.09787	0.2634	0	0	0.1453	0.5888	0.313
ENSMUSG00000044816	D630023F18Rik	0.2808	0.1054	0.359	0.07564	0.1805	0	0.09824	0	0.4665	1.057	0.3954	0.1751
ENSMUSG00000025950	Idh1	276	288.3	310.7	306.9	325.2	347.3	373	359.3	193.6	225.6	203.9	260.8
ENSMUSG00000025949	Pikfyve	10.13	12.08	11.68	10.29	12.34	11.42	9.704	9.025	11.96	15.39	9.14	10.6
ENSMUSG00000025946	Pth2r	0.5317	0.3629	0.5665	0.1953	0.6214	0.09427	0.1691	0.5487	2.891	0.8396	0.5672	1.005
ENSMUSG00000025945	Crygf	0	0.6786	0	0.4869	0.1936	0	0	0.456	0	0	0.1414	0.2505
ENSMUSG00000015222	Map2	3.039	2.909	2.849	2.988	1.172	1.245	1.196	0.6132	6.311	6.07	4.35	5.938
ENSMUSG00000055567	Unc80	0.8617	1.044	0.8346	1.097	0.6042	0.3972	0.5481	0.2371	1.718	1.61	0.8088	1.156
ENSMUSG00000103375	Gm37181	0.6816	0.7997	0.7716	0.6311	0.7872	0	0.03726	0.591	0.4247	0.6166	0.9497	1.151
ENSMUSG00000026005	Rpe	29.67	33.45	35.55	33.97	28.94	31.57	26.22	21.93	36.09	37.83	21.87	34.83
ENSMUSG00000026004	Kansl1l	5.891	5.67	7.104	5.672	5.599	4.473	3.048	2.624	9.287	7.873	4.794	10.32
ENSMUSG00000102559	Gm37570	0.1658	0.3335	0.4038	0.319	0.2474	0.1617	0.145	0.1792	0.6297	0.9942	0.528	0.6893
ENSMUSG00000102374	Gm38387	0.1427	0.911	1.125	0.8459	0.4129	0.3619	0.2747	0.3601	1.233	0.7025	0.6364	0.9199
ENSMUSG00000102776	Gm38162	0.5601	0.6609	1.074	0.6466	0.3857	0.4994	0.28	0.6257	1.064	1.552	0.7699	0.9149
ENSMUSG00000103706	6820402A03Rik	1.053	0.8586	1.418	1.157	0.9354	0.7028	1.164	0.4895	1.658	1.926	0.9107	1.873
ENSMUSG00000103756	Gm37285	0.4521	1.273	1.308	0.6089	0.4152	0.126	0.2825	0	1.073	1.496	1.288	1.007
ENSMUSG00000103382	Gm37755	0.709	0.5387	0.7555	0.2728	0.3255	0.3292	0.08859	0.08517	0.5049	0.6353	0.3169	0.5966
ENSMUSG00000103553	Gm38218	0.2824	0.4418	0.3176	0.2113	0.2899	0.3213	0.1784	0.2177	0.7039	0.4542	0.4786	0.4077
ENSMUSG00000026003	Acadl	88.03	86.13	91.72	86.41	85.8	77.28	81.72	102.1	84.38	94.11	103.4	92.63
ENSMUSG00000061816	Myl1	1.07	1.205	0.9123	0.7207	0.4299	0.2087	0.1872	0.5399	0.3556	1.859	0.7535	1.78
ENSMUSG00000026000	Lancl1	31.16	29.94	30.17	28.67	27.21	28.78	29.09	30.39	26.04	30.9	30.58	29.7
ENSMUSG00000025991	Cps1	0.4635	0.5096	0.4657	0.4281	0.2979	0.1679	0.2433	0.2673	0.8582	0.6134	0.3574	0.6057
ENSMUSG00000104395	Gm37957	0.4153	0.02998	0.1362	0.1721	0.231	0.2492	0.05588	0.04029	0.3185	0.2312	0.07496	0.1992
ENSMUSG00000062209	Erbb4	1.948	1.624	1.974	1.431	2.561	1.594	1.406	1.168	1.969	2.051	1.311	1.954
ENSMUSG00000102449	Gm37100	0.1631	0.2041	0.1738	0.2929	0.1747	0.3712	0.3329	0	0.09034	0.3148	0.3828	0.8478
ENSMUSG00000103307	Gm19335	0.07112	0.267	0.1515	0.1916	0.1714	0.1387	0.2177	0.1794	0.768	0.4117	0	0.4435
ENSMUSG00000104508	Gm37735	1.256	0.9331	1.227	0.7752	1.135	0.8674	0.5034	0.594	1.391	1.515	0.9209	1.577
ENSMUSG00000103642	Gm37769	0.2484	0.1457	0.3309	0.251	0.3493	0.6965	0.2173	0.1958	0.8256	0.6293	0.2551	0.9361
ENSMUSG00000103809	Gm37061	0.2495	0.149	0.2417	0.3361	0.1094	0.06636	0.07937	0.2861	0.2638	0.1313	0.1331	0.2594
ENSMUSG00000025997	Ikzf2	4.349	4.279	5.433	3.716	3.422	2.164	2.964	2.799	4.086	3.95	5.067	4.645
ENSMUSG00000103402	Gm37930	0.156	0.3295	0.3741	0.2101	0.03134	0.03804	0.3753	0.0492	0.3889	0.3388	0.6408	0.5271
ENSMUSG00000053153	Spag16	1.696	2.833	1.278	1.003	0.6645	0.4033	0.8681	1.252	2.611	2.993	2.766	1.805
ENSMUSG00000103052	Gm38272	1.196	0.5754	0.3593	0.2064	0.4187	0.4484	0.1072	0.1546	0.6112	1.42	0.6834	0.5416
ENSMUSG00000104287	Gm37456	0.479	0.3667	0.4835	0.5262	0.2532	0.3073	0.1984	0.3338	0.5654	0.529	0.1627	0.9956
ENSMUSG00000045648	Vwc2l	0.4302	0.5576	0.5894	0.3587	0.428	0.1598	0.2688	0.4909	0.5446	0.8303	0.5288	1.278
ENSMUSG00000026196	Bard1	0.494	0.5125	0.4433	0.2801	0.08356	0.08874	0.09097	0.2623	0.7776	0.7903	1.053	0.8378
ENSMUSG00000050296	Abca12	7.509	8.162	6.144	6.817	12.5	10.74	10.38	5.051	4.621	5.099	2.85	4.933
ENSMUSG00000026192	Atic	7.833	9.36	8.126	8.412	6.21	7.436	7.727	9.096	11.93	10.74	9.717	7.03
ENSMUSG00000026193	Fn1	2.107	1.893	2.302	2.328	0.839	0.6672	0.5669	0.5223	3.829	3.44	3.972	3.836
ENSMUSG00000102689	Gm37217	0.2716	0.8629	0.846	0.5065	0.1343	0.2649	0.3107	0.4744	0.9373	0.877	0.6619	1.064
ENSMUSG00000039395	Mreg	1.675	2.449	1.682	1.215	0.1035	0.2199	0.4508	0.1625	2.301	3.59	2.268	3.281
ENSMUSG00000026189	Pecr	12.22	9.498	11.5	13.53	9.515	9.867	10.49	14.94	22.04	14.65	19.17	13.71
ENSMUSG00000026188	Tmem169	0.2842	0.4954	0.5624	0.164	0.1957	0.07918	0.1776	0.1536	0.2698	0.5877	0.7146	1.519
ENSMUSG00000026187	Xrcc5	18.26	15.65	15.22	18.81	16.12	16.26	14.88	14.93	18.08	17.71	22.03	20.56
ENSMUSG00000039372	38047	0.2424	0.2275	0.1033	0.08705	0.07789	0.01576	0.01413	0.02038	0.2685	0.2339	0.2275	0.1008
ENSMUSG00000039354	Smarcal1	16.9	15.96	12.3	12.42	14.54	13.35	12.35	9.101	15.15	16.3	17.92	20.01
ENSMUSG00000039342	Ankar	0.4968	0.7298	0.7595	0.5818	0.3818	0.337	0.2645	0.4631	1.041	1.313	0.9124	1.1
ENSMUSG00000046330	Rpl37a	71.72	95.85	120	97.55	40.85	91.54	97.27	171.8	390.1	135.3	92.15	73.07
ENSMUSG00000039323	Igfbp2	8.473	9.246	11.3	10.39	10.13	16.39	15.97	25.28	8.012	6.979	5.092	4.94
ENSMUSG00000026185	Igfbp5	1.473	1.49	1.112	2.331	1.551	1.339	1.689	1.1	0.998	1.408	1.443	1.204
ENSMUSG00000026182	Tnp1	0.1684	0.158	1.435	0.9069	0	0	0.2945	0	0	0.2437	0	0.35
ENSMUSG00000102266	Gm38106	0.3194	0.2997	0.5259	0.391	0.8864	0.05662	0.07618	0.2197	0.3377	1.303	0.9879	0.5734
ENSMUSG00000055322	Tns1	48.65	46.76	46.78	46.31	55.51	48.96	54.7	27.16	39.76	37.05	40.22	38.78
ENSMUSG00000061815	Rufy4	0.5676	0.4328	0.5291	0.1911	0.399	0.2421	0.3103	0.4027	0.8841	0.7701	0.5411	0.1843
ENSMUSG00000026180	Cxcr2	0.1677	0.2098	0.1191	0.1882	0.02245	0	0.07332	0.03524	0.4642	0.3235	0.4918	0.05808
ENSMUSG00000048480	Cxcr1	0.1142	0.05361	0.2434	0.3077	0.3212	0.0557	0.09992	0	0.2847	0.3307	0.5362	0.1781
ENSMUSG00000006304	Arpc2	191.8	200.7	186.2	202.9	164.2	199.7	210.7	273	201.6	184.7	187.8	168
ENSMUSG00000064272	Gpbar1	0.06844	0.6423	0.5834	0.1843	0.5498	0.2002	0.05986	0	0	0.7924	0.3212	0.2845
ENSMUSG00000006299	Aamp	151.2	128	139.1	128.1	129.4	137.9	146	150.7	125.7	125.9	155.4	127.1
ENSMUSG00000026179	Pnkd	48.8	54.24	60.57	57.91	52.52	52.24	59.07	43.98	46.73	42.31	48.74	42.11
ENSMUSG00000103013	Gm37503	1.845	0.8658	1.474	0.3106	2.038	2.024	2.017	1.745	1.15	1.001	0.2706	0.9588
ENSMUSG00000006301	Tmbim1	115.3	106.8	101	103.1	140.2	136	133.8	130.4	62.49	66.26	67.5	68.52
ENSMUSG00000103403	Gm37931	2.131	1.614	1.75	2.316	3.135	2.303	1.796	2.946	2.005	1.783	2.53	2.935
ENSMUSG00000073650	Catip	0.1159	0.5437	0.3086	0.4681	0.3258	0.05649	0.2533	0	1.732	1.425	0.4078	0.3613
ENSMUSG00000026177	Slc11a1	0.1201	1.635	0.256	0.4044	0.386	0	0.2626	0.3787	0.6985	0.2608	0.2819	0.5618
ENSMUSG00000026176	Ctdsp1	7.729	6.722	7.933	10.17	5.897	6.949	7.598	7.468	14.73	10.16	9.027	7.334
ENSMUSG00000026175	Vil1	0.8943	1.343	0.8893	1.606	0.7664	0.8139	0.5736	0.5264	1.882	0.8629	1.329	1.363
ENSMUSG00000033364	Usp37	17.6	17.05	17.87	17.02	16.92	14.53	13.41	10.81	21.64	24.31	21.28	24.95
ENSMUSG00000103227	Gm37733	0.6458	1.119	0.4234	1.037	0.6186	0.3633	0.391	0.5952	0.7841	0.9707	0.6411	0.9552
ENSMUSG00000026174	Cnot9	34.84	35.42	34.8	31.91	24.9	26.28	26.83	21.88	44.94	52.91	50.34	46.62
ENSMUSG00000026173	Plcd4	2.31	2.546	2.347	2.207	2.266	2.488	2.443	1.897	3.704	2.916	2.08	2.513
ENSMUSG00000026135	Zfp142	7.086	6.267	5.953	6.24	5.803	5.492	5.814	3.476	8.1	8.196	8.421	8.75
ENSMUSG00000026172	Bcs1l	12.07	11.37	6.856	8.305	10.77	11.71	9.146	14.13	12.03	12.57	13.53	11.04
ENSMUSG00000026171	Rnf25	18.91	20.98	16.69	23.21	17.57	14.89	19.47	20	23.89	21.24	27.62	27.54
ENSMUSG00000033276	Stk36	1.76	2.274	3.451	1.545	1.598	1.169	2.164	1.254	2.457	2.215	4.069	2.438
ENSMUSG00000033257	Ttll4	10.54	9.527	8.459	7.101	7.522	5.968	6.122	3.936	12.89	12.15	17.17	11.81
ENSMUSG00000026170	Cyp27a1	0.7975	1.123	0.7789	0.8951	0.8543	0.8425	0.5232	0.7544	1.546	2.309	1.248	1.312
ENSMUSG00000006542	Prkag3	1.17	0.8499	1.407	1.067	0.4547	0.2207	0.231	0.1428	3.385	1.201	2.612	2.353
ENSMUSG00000033227	Wnt6	22.13	26.86	32.96	28.28	1.58	2.254	1.85	0.9924	52.37	57.51	81.7	56.38
ENSMUSG00000026167	Wnt10a	2.323	1.335	1.616	2.937	0.1904	0.2311	0.08292	0	3.308	3.842	4.783	5.617
ENSMUSG00000090071	Cdk5r2	0.07885	0	0	0	0	0	0	0	0.04367	0.03804	0	0
ENSMUSG00000055197	Fev	0.07674	0	0.2453	0	0.06165	0	0.1342	0	0.255	0.1111	0.2701	0.07976
ENSMUSG00000006546	Cryba2	0.08956	0.3362	0.09542	0	0.2878	0.08733	0.235	0	0.2976	1.296	0.1051	0
ENSMUSG00000047021	Cfap65	0.5055	0.2214	0.3411	0.4085	0.352	0.2793	0.1326	0.3188	0.6999	0.7317	0.435	0.3853
ENSMUSG00000006538	Ihh	0.1146	0.1793	0.4477	0.1029	0	0.1117	0.2339	0.09635	0.06347	0.387	0.4482	0.4367
ENSMUSG00000103145	Gm37744	0.2776	0.08686	0.0986	0.3116	0.2602	0.09024	0	0.05836	0.3075	0.06697	0.1086	0.04809
ENSMUSG00000026162	Nhej1	14.48	13.71	12.62	12.41	12.37	12.58	13.93	13.61	13.12	16.38	16.52	18.19
ENSMUSG00000026205	Slc23a3	0.2062	0.3387	0.3296	0.4166	0.2485	0.1005	0.1353	0.1951	1.371	1.119	0.4234	0.5359
ENSMUSG00000033159	Cnppd1	44.45	41.89	47.61	55.37	40.55	53.82	56.29	60.73	41.16	38.87	36.29	34.6
ENSMUSG00000049339	Retreg2	28.41	34.75	38.88	39.19	30.3	42.22	38.43	27.51	32.7	38.42	38.14	47.11
ENSMUSG00000026197	Zfand2b	32.82	26.61	25.37	25.64	26.62	29.9	28.63	40.28	36.52	38.27	30.84	24.59
ENSMUSG00000026198	Abcb6	34.83	25.28	29.91	30.97	26.5	21.69	26.71	17.68	28.69	35.21	45.14	38.27
ENSMUSG00000033124	Atg9a	23.97	20	21.33	25.11	20.13	19.99	19.79	11.67	17.8	21.84	24.53	19.47
ENSMUSG00000026199	Ankzf1	16.32	17.06	15.06	17.31	14.03	13.39	14.42	10.4	13.98	17.93	20.81	18.19
ENSMUSG00000026200	Glb1l	21.63	23.36	21.88	18.74	25.56	17.05	20.5	12.59	18.83	22.69	29.44	22.32
ENSMUSG00000026201	Stk16	64.19	73.63	75.02	74.04	56.13	61.67	58.35	67.25	87.02	70.11	81.51	77.36
ENSMUSG00000026202	Tuba4a	3.092	2.724	4.572	2.974	4.005	2.584	3.201	2.865	4.822	3.744	4.072	3.607
ENSMUSG00000096094	A630095N17Rik	0.2606	0	0.1388	0.8773	0.2093	0.127	0.2279	0	1.082	0.9428	0.3057	0.2708
ENSMUSG00000026203	Dnajb2	48.47	49.51	37.96	40.69	54.57	61.82	53.74	45.08	33.5	32.19	34.19	30.17
ENSMUSG00000026204	Ptprn	2.175	1.701	3.012	1.855	1.106	1.767	2.029	3.565	0.843	1.679	2.892	1.13
ENSMUSG00000033061	Resp18	0.1316	0.1235	0.4205	0.1772	0.1057	0	0.4603	0.9956	0.4372	0	0.6175	0.1367
ENSMUSG00000026209	Dnpep	69.1	77.17	78.45	74.99	73.86	77.31	81.29	77.2	63.76	82.97	86.39	72.55
ENSMUSG00000026208	Des	0.2375	0.3566	0.253	0.5117	0.1526	0.3242	0.1662	0.3594	0.7102	0.7562	0.6687	0.6911
ENSMUSG00000026207	Speg	1.672	1.723	1.467	1.457	0.6849	0.8632	0.6595	0.7029	2.342	2.562	3.462	1.704
ENSMUSG00000033021	Gmppa	58.29	59.28	55.53	56.95	53.12	63.2	58.37	60.9	55.36	63.72	59	54.53
ENSMUSG00000033007	Asic4	0.172	0.2153	0.09165	0.3089	0.04607	0.08387	0.1755	0.07232	0.4287	0.415	0.5719	0.1788
ENSMUSG00000102605	Gm37264	0.3692	0.0315	0.1788	0.2712	0.1079	0.2291	0.1468	0.08466	0.8365	0.4858	0.5119	0.314
ENSMUSG00000032997	Chpf	20.92	24.79	27.83	29.67	15.43	21.13	27.86	13.46	26.51	37.84	33.46	32.83
ENSMUSG00000026211	Obsl1	21.79	21.86	20.23	19.33	16.34	18.3	18.57	7.78	27.2	27.43	29.34	20.9
ENSMUSG00000051703	Tmem198	0.6891	0.4477	0.6777	0.928	0.2129	0.8786	0.09272	0.468	0.6165	0.9206	0.4353	0.4407
ENSMUSG00000032968	Inha	1.197	1.264	1.169	1.478	1.162	1.702	1.789	0.9436	1.16	1.588	1.814	0.985
ENSMUSG00000026213	Stk11ip	18.32	18.98	14.71	14.1	14.92	11.78	13.23	6.24	18.76	22.57	19.77	20.5
ENSMUSG00000006576	Slc4a3	5	5.515	5.405	4.325	5.923	3.808	5.171	2.117	5.275	4.648	6.551	4.324
ENSMUSG00000102904	Gm38265	0.3126	0.4767	0.7077	0.6051	0.06278	0.09524	0.1367	0.2217	0.779	0.6786	0.2292	0.6904
ENSMUSG00000026235	Epha4	3.632	4.277	3.687	4.689	4.749	3.416	3.309	1.979	5.428	5.257	5.674	6.121
ENSMUSG00000004872	Pax3	0.3026	0.5477	0.5297	0.3784	0.1389	0.1686	0.2836	0.08178	0.9696	0.5005	0.6086	0.2696
ENSMUSG00000032908	Sgpp2	0.3677	0.4314	0.5289	0.2476	0.3692	0.1613	0.1769	0.2087	0.5803	0.3725	0.3235	0.3057
ENSMUSG00000102945	Gm37884	0	0	0.09583	0.1211	0.2168	0.2631	0	0.1134	0	0	0.1055	0.09348
ENSMUSG00000026245	Farsb	58.46	61.02	54.98	52.57	51.89	57.18	45.71	55.28	57.69	63.17	51.49	61.39
ENSMUSG00000104018	4833412K13Rik	0.8456	1.027	1.378	1.206	1.679	0.6306	1.218	0.251	2.645	0.72	0.7004	1.344
ENSMUSG00000090486	BC035947	0.2667	0.1821	0.02584	0.1633	0.1559	0.02364	0.02121	0	0.5238	0.2106	0.1138	0.1764
ENSMUSG00000012187	Mogat1	0.4605	0.8644	0.4907	0.2481	0.296	0.2694	0.1611	0.1162	0.7651	0.3999	0.4323	0.2872
ENSMUSG00000032883	Acsl3	73.48	71.76	76.78	89.84	99.91	93.66	100.6	84.68	38.57	35.79	33.11	42.79
ENSMUSG00000079470	Utp14b	3.135	3.516	3.128	4.633	4.493	3.937	4.089	3.535	3.663	2.326	2.026	2.25
ENSMUSG00000047330	Kcne4	0.03292	0.309	0.2806	0.133	0.07934	0.0642	0.08637	0.2076	0.6016	0.2859	0.1545	0.2053
ENSMUSG00000050711	Scg2	0.09135	0.2286	0.06489	0.2461	0.09786	0.2079	0.1598	0.03841	0.4553	0.2204	0.3573	0.09495
ENSMUSG00000054702	Ap1s3	0.1565	0.7836	0.1112	0	0.1677	0.1018	0.09127	0	0.3468	0.3776	0.4898	0.2169
ENSMUSG00000102235	Gm37886	0.04863	0.4564	0.4145	0.4584	0.1172	0.2845	0	0.1227	0.404	0.1408	0.2853	0.1516
ENSMUSG00000073643	Wdfy1	12.43	11.36	12.63	12.77	12.38	10.6	11.05	10.26	17.66	14.26	15.06	15.51
ENSMUSG00000104497	Gm10555	0	0	0.1313	0.4426	0	0.2403	0	0.05181	0.3412	0.4162	0.4338	0
ENSMUSG00000026248	Mrpl44	30.35	27.46	31.38	35.2	15.98	18.77	18.51	27.9	51.16	42.72	46.08	42.67
ENSMUSG00000026249	Serpine2	503.3	498.4	493.3	491.6	391.8	399.6	402.3	456.8	565.8	580.2	566.8	601
ENSMUSG00000102518	Gm38339	0.1609	0.151	0.04286	0.1625	0.09695	0	0	0	0.2005	0.8151	0.1416	0
ENSMUSG00000043230	Fam124b	0.2877	0.1929	0.7007	0.3321	0.4953	0.1603	0.1078	0.1037	0.7512	1.249	1.688	0.5981
ENSMUSG00000103404	Gm37932	0.8826	1.124	0.7389	0.849	0.3545	0.1229	0.2757	0.07951	0.6285	2.281	1.036	0.9174
ENSMUSG00000004364	Cul3	33.67	29.51	34.59	40.28	39.74	36.87	32.7	39.25	41.36	36.77	25.83	41.81
ENSMUSG00000103076	Gm37902	0.9617	0.5744	1.584	0.7654	1.58	1.066	0.9176	0.6065	1.525	1.392	1.128	1.499
ENSMUSG00000103525	Gm37262	1.538	1.671	1.164	0.9265	2.569	1.421	1.31	1.429	4.37	2.519	1.377	2.86
ENSMUSG00000110100	Gm45261	0.1239	0	0.6598	0.6672	0.2985	0.1208	0.2167	0	1.029	0	0.5813	0
ENSMUSG00000038608	Dock10	32.93	29.54	28.05	27.07	38.96	27.93	32.25	18.93	28.46	25.29	28.58	26.8
ENSMUSG00000103192	Gm37645	0.7655	0.7767	0.9479	0.9195	0.6316	0.3631	0.1991	0.3653	1.1	0.6288	0.8496	0.7526
ENSMUSG00000104488	Gm38062	0.2378	0.4465	0.2956	0.1602	0.3822	0.3479	0.1734	0.25	1.054	0.6885	0.2325	0.7828
ENSMUSG00000102721	A630081D01Rik	0.08027	0.2637	0.04277	0.4324	0.3547	0.1957	0.2106	0	1.267	0.4647	0.2826	0.7926
ENSMUSG00000054976	Nyap2	0.5867	0.7391	1.102	0.4575	0.6078	0.813	0.5402	0.1363	1.334	1.117	0.5616	0.9147
ENSMUSG00000104029	Gm37210	0.03671	0.1378	0.352	0.09889	0.0295	0.0358	0.03211	0.1852	0.244	0.4782	0.3446	0.3434
ENSMUSG00000103571	Gm37114	0.04078	0.03828	0	0.1648	0.1966	0.1193	0	0	0.4065	0.1181	0	0.1272
ENSMUSG00000055980	Irs1	8.014	5.769	6.524	5.136	11.2	7.845	7.727	4.972	4.906	4.751	4.059	4.357
ENSMUSG00000022591	Gm9747	19.89	13.29	16.58	12.53	28.49	19.14	19.43	11.31	10.27	9.811	8.198	10.43
ENSMUSG00000026142	Rhbdd1	8.712	9.648	8.379	6.851	8.515	7.502	7.397	3.876	9.191	11.01	8.48	10.46
ENSMUSG00000104493	Gm19552	0.3895	0.2925	0.415	0.2448	0.06259	0.1013	0.2271	0.1965	0.3452	0.07517	0.2133	0.2159
ENSMUSG00000067158	Col4a4	1.928	1.615	1.13	1.411	0.6029	0.4542	0.4753	0.5385	2.709	2.041	2.065	2.838
ENSMUSG00000079465	Col4a3	0.8096	0.8311	1.132	0.5792	0.7724	0.5427	0.2434	0.2872	1.513	1.684	1.247	0.8415
ENSMUSG00000026150	Mff	143	131.2	146.6	145.6	147.3	145.5	143.4	172.5	110.1	126.4	131.3	134.4
ENSMUSG00000026149	Tm4sf20	0.2787	0.7847	1.039	0.2815	0.1119	0.2717	0.06094	0.1757	0.6945	0.7059	0.6539	0.869
ENSMUSG00000114299	AC138214.1	0	0.4932	0	0.2359	0	0	0.3064	0	0	0	0	0.3641
ENSMUSG00000102280	Gm36999	0.633	0.06601	0.2998	0.09473	0.4521	0	0.4306	0.3548	0.3506	1.018	0.5777	0.2193
ENSMUSG00000026159	Agfg1	7.869	8.62	9.863	7.218	11.18	7.008	7.117	6.145	13.24	12.76	8.146	12.86
ENSMUSG00000113880	A030005L19Rik	0	0.514	0.6808	0.7376	0.88	0.178	0.1597	0.3454	1.213	0.6606	0.4284	0.5692
ENSMUSG00000113973	A030014E15Rik	0	0	0	0.1245	0	0	0.08084	0	0	0.2675	0.1084	0
ENSMUSG00000113846	Gm6217	0.08875	0.2499	0.09456	0	0.0713	0	0	0	0	0	0.3124	0.369
ENSMUSG00000113084	A030003K21Rik	0	0.08319	0	0.1194	0	0.08643	0	0	0.1473	0	0.208	0.09213
ENSMUSG00000113925	Gm7544	0.1777	0.2502	0.09467	0.2393	0.1428	0	0.1554	0	0.2953	0.3858	0.2085	0.4618
ENSMUSG00000114011	AC125444.1	0.4605	0.6484	0	0.4652	0	0	0	0	0	0.4999	0.1351	0.359
ENSMUSG00000113097	AC161180.1	0.4731	0.4441	0.168	0.1062	0.06335	0.07689	0	0	0.5241	0.1141	0.09252	0
ENSMUSG00000038496	Slc19a3	0.6191	0.8716	0.7329	0.2779	0.829	0.8049	0.4212	0.6507	1.2	0.9956	1.614	0.3217
ENSMUSG00000100190	Krtap28-10	0.07688	0.1443	0.2457	0.3106	0.06176	0.07496	0	0.4848	0	0.6676	0	0.1598
ENSMUSG00000113267	AC161180.2	0.2899	0.4082	0.1545	0.09762	0	0	0	0.09142	0.843	0.7344	0.5103	0
ENSMUSG00000104423	A030005K14Rik	0.06731	0	0.4303	0.09065	0.1622	0.1969	0.2355	0	0.671	0.9742	0.2369	0.4198
ENSMUSG00000101315	Krtap28-13	0.2967	0.2088	0	0.2996	0	0	0	0.09354	0	0.2147	0.08702	0.07708
ENSMUSG00000026166	Ccl20	0.444	0.06945	1.104	0.8969	0.2378	0.4329	0.1294	0.5599	0.9835	1.285	0.1736	0.6922
ENSMUSG00000053161	Daw1	0.3339	0.7313	0.3558	0.6745	0.313	0.1085	0.04868	0.2106	1.017	0.2416	0.8488	0.8676
ENSMUSG00000026163	Sphkap	8.919	8.073	7.362	9.424	13.91	12.89	13.6	5.646	2.548	3.623	2.358	2.84
ENSMUSG00000104374	Gm37517	0.1142	0.75	0.1824	0.07687	0.5503	0.1113	0.1997	0.5039	0.3793	0.7435	0.06697	0.2373
ENSMUSG00000104219	Gm37989	0.1832	0	0	0	0.2208	0	0.08014	0.1156	0.3044	0.3978	0	0.4761
ENSMUSG00000045658	Pid1	2.84	2.907	2.09	1.391	1.12	1.762	1.716	1.042	4.975	5.754	3.998	2.629
ENSMUSG00000102750	Gm37058	0.4028	0.42	0.3338	0	0.1079	0.2618	0.07828	0.05644	0.5205	0.1943	0.5251	0.04651
ENSMUSG00000036766	Dner	1.18	1.226	1.257	1.021	0.4401	0.3698	0.774	0.6909	1.26	1.159	1.187	1.095
ENSMUSG00000104396	Gm37959	0.2794	0.5244	0.3518	0.2394	0.5101	0.1733	0.1111	0.2883	0.3797	0.6984	0.5065	0.3959
ENSMUSG00000102481	Gm37925	0.2421	0.6816	0.2395	0.02329	0.02778	0.0843	0.1059	0.08723	0.3447	0.4755	0.8926	0.4133
ENSMUSG00000026219	Trip12	33.23	30.22	30.42	31.03	33.57	31.53	28.91	17.91	36.66	41.82	37.81	38.38
ENSMUSG00000103505	Gm38374	0.1086	0	0.1928	0.1462	0.02907	0.1059	0.03165	0.1369	0.3006	0.1048	0	0.4514
ENSMUSG00000104503	Gm37738	0.2184	0.3075	0.2659	0.3992	0.1253	0.213	0.06822	0.4132	0.311	0.4064	0.2563	0.1621
ENSMUSG00000073633	Fbxo36	3.531	3.434	2.462	2.594	1.805	3.13	2.695	4.534	3.733	4.832	4.143	1.935
ENSMUSG00000026220	Slc16a14	0.7801	0.7321	0.7436	0.6082	0.7916	0.08007	0.1436	0.3107	0.8185	0.4754	0.578	1.152
ENSMUSG00000052477	C130026I21Rik	1.653	2.468	2.801	1.315	0.6639	1.172	0.5256	1.042	3.495	3.044	2.38	2.186
ENSMUSG00000089844	A530032D15Rik	1.433	0.8218	1.527	1.286	1.215	0.5433	0.6266	0.9035	1.984	1.728	1.121	1.82
ENSMUSG00000073631	Gm10553	0	0.7425	0.2107	0.7991	0	0	0.5189	0	1.643	0.8587	0.6961	0.2056
ENSMUSG00000094127	G530012D18Rik	0.1752	0	0	0	0	0	0	0	0	0	0	0
ENSMUSG00000070034	Sp110	0.436	0.8184	0.4065	0.734	0.613	0.1594	0.143	0.2062	0.996	0.7099	0.8952	0.6797
ENSMUSG00000070031	Sp140	2.114	3.26	2.655	1.831	1.759	1.104	1.057	2.19	3.513	2.295	2.126	2.512
ENSMUSG00000026222	Sp100	0.5589	1.049	0.9203	1.369	1.265	0.545	0.8888	0.1922	2.364	3.603	2.325	1.479
ENSMUSG00000052760	A630001G21Rik	1.501	1.355	1.169	0.6222	0.2784	0.7883	0.202	0.1457	1.151	1.672	0.8808	0.4202
ENSMUSG00000036707	Cab39	26.56	27.2	23.64	27.16	33.33	27.87	27.94	21.56	30.86	28.4	26.16	32.9
ENSMUSG00000026223	Itm2c	44.89	44.92	50.2	51.41	31.34	40.83	44.07	45.71	54.22	53.53	57.32	48.82
ENSMUSG00000026224	4933407L21Rik	1.612	0.6878	0.7808	0.3948	0.471	0.4287	0.2991	0.1848	1.136	1.131	0.6305	0.9647
ENSMUSG00000049608	Gpr55	0.1186	0.1856	0.1264	0.1864	0	0	0.06917	0.07481	0.1643	0.6296	0.2552	0.2466
ENSMUSG00000026226	Spata3	0.08611	0.4849	0.1835	0.4639	0.1384	0.08396	0.6025	0.2172	1.145	0.997	0.7072	0.2685
ENSMUSG00000026227	2810459M11Rik	0.2261	0.1819	0.1376	0.435	0.1557	0.03149	0.08474	0.2037	0.4829	0.2337	0.2274	0.235
ENSMUSG00000026229	Psmd1	184.3	173.1	159	146	170.9	147.2	144.7	113.4	139.7	176.3	184.6	183.8
ENSMUSG00000026228	Htr2b	0.7346	0.3712	0.4816	0.6088	0.4086	0.6061	0.2965	0.3563	1.033	1.636	0.3315	1.175
ENSMUSG00000103272	Gm37914	0.2197	0.3609	0.2926	0.2589	0.3751	0.05356	0.1201	0.06927	0.3194	0.5962	0.29	0.3996
ENSMUSG00000094638	Gm21972	6.068	6.496	3.94	4.469	4.799	4.253	4.146	5.5	9.294	7.41	8.009	6.208
ENSMUSG00000062590	Armc9	13.06	12.07	9.181	13.14	10.96	8.625	8.707	5.516	13.5	13.37	15.24	12.62
ENSMUSG00000079445	B3gnt7	0.0369	0.3809	0.4717	0.1988	0.08893	0.03598	0.06454	0	0.4291	0.0534	0.7792	0.1917
ENSMUSG00000026234	Ncl	107.1	105.6	91.37	90.77	72.62	74.7	77.11	93.07	144.1	141.3	140.7	128.4
ENSMUSG00000026237	Nmur1	0.5808	0.7269	0.4126	0.5215	0	0.06293	0.05645	0.1628	0.7506	0.2802	0.7572	0.4025
ENSMUSG00000036574	Tex44	0.2134	0.08011	0	0.1149	0.24	0	0.07465	0	0.1418	0.06177	0.4006	0.1774
ENSMUSG00000026238	Ptma	203.6	283.4	308.5	281.5	94.8	163	167.6	271.1	627.1	482.6	336	355.4
ENSMUSG00000026239	Pde6d	49.77	45.81	46.89	39.58	46.27	55.37	48.76	73.94	42.08	38.15	44.88	33.46
ENSMUSG00000102927	Gm37152	0.2505	0.4701	0.2669	0.5903	0.0503	0.1221	0.1095	0.1579	0.4161	0	0.5877	0.06508
ENSMUSG00000026240	Cops7b	9.771	11.3	11.53	11.75	7.877	8.868	11.47	14.16	10.84	11.79	10.55	10.44
ENSMUSG00000103609	Gm37022	0.03264	0.2451	0.1739	0.2198	0.07867	0.09548	0	0.1235	0.2169	0	0.1149	0.2036
ENSMUSG00000026241	Nppc	1.977	1.856	2.106	1.521	0.6807	0.8262	0.494	0.4452	4.34	3.475	1.657	2.568
ENSMUSG00000053333	Dis3l2	34.3	33.08	32.26	31.22	30.81	27.45	24.2	21.68	37.22	36.09	43.22	42.86
ENSMUSG00000104121	Gm37485	0.2242	0.2572	0.2389	0.302	0.1401	0.1701	0.1525	0.1571	0.5381	0.6491	0.2339	0.6215
ENSMUSG00000102383	Gm38142	1.159	0.9518	0.7938	1.449	1.147	0.6659	0.6878	0.9135	2.201	2.576	1.724	2.345
ENSMUSG00000104400	Gm38010	0.8192	0.3472	0.2534	0.2847	1.083	0.02577	0.1156	0.3	0.7464	0.2295	0.4651	0.6317
ENSMUSG00000102293	Gm37541	0.2225	0.179	0	0.1284	0.1021	0	0.08339	0	0.3696	0.414	0.1119	0.09909
ENSMUSG00000102649	Gm38021	0.3301	0.04426	0.603	0.5716	0.3031	0	0.2887	0.2974	0.6268	0.6826	0.05533	1.078
ENSMUSG00000102571	Gm37967	0.3589	0.3627	0.7059	0.409	0.1996	0.2961	0.1449	0.1045	0.688	0.919	0.4211	0.4304
ENSMUSG00000102956	Gm37017	0	0	0.2099	0.2653	0.07913	0.3841	0.08614	0.3726	0.4909	0	0.2311	0.2047
ENSMUSG00000103984	Gm37447	0.5277	0.5424	0.7764	0.2707	0.2826	0.4165	0.1099	0.4437	0.2505	0.2546	1.268	0.9141
ENSMUSG00000026246	Alppl2	0.3251	0.1308	0.4949	0	0.5597	0.04529	0.08125	0.05858	0.1543	0.2689	0.4905	0.1448
ENSMUSG00000079440	Alpi	0.6926	0.5909	0.4025	0.3392	0.4806	0.09209	0.1101	0.2382	0.6277	1.23	0.4063	0.2618
ENSMUSG00000036500	Akp3	0.1345	0	0	0.1811	0.1081	0	0	0.05654	0	0.06489	0.3156	0.233
ENSMUSG00000026247	Ecel1	0.1175	0.4045	0.2922	0.6331	0.09442	0.191	0.2056	0	1.432	0.7371	1.149	0.2036
ENSMUSG00000036480	Prss56	0.135	0.1267	0.07192	0.04545	0	0	0	0.04256	0.1682	0.04885	0.1188	0.03508
ENSMUSG00000026251	Chrnd	0.1377	0.3231	0.3301	0.2782	0.1106	0.1343	0.03011	0	0.2288	0.5481	0.5655	0.3936
ENSMUSG00000026253	Chrng	0.8836	2.377	2.448	2.063	1.42	0.9764	1.082	1.783	1.174	0.682	0.2073	0
ENSMUSG00000026254	Eif4e2	31.11	35.44	36.85	30.16	30.28	32.61	30.8	31.18	33.28	38.83	40.1	34.8
ENSMUSG00000026255	Efhd1	357.2	355.5	342	368.2	505.7	495.2	508	556.3	179.6	173.2	219.8	172.4
ENSMUSG00000048000	Gigyf2	40.17	38.18	39.44	39.7	35.24	29.8	32.72	23.05	46.06	45.98	50.32	47.89
ENSMUSG00000079436	Kcnj13	2.018	3.067	1.536	1.424	1.39	0.8434	0.5044	0.6061	2.236	1.808	1.691	1.998
ENSMUSG00000026258	3110079O15Rik	0	0.1334	0.1515	0	0	0	0	0	0.4724	0	0.1668	0
ENSMUSG00000026259	Ngef	0.4204	0.4663	0.4479	0.5662	0.4299	0.2981	0.6017	1.301	1.143	0.8851	0.2691	0.3972
ENSMUSG00000079434	Neu2	0.3241	0.4563	0.1151	0.07275	0.3472	0.1053	0.4252	0.4769	0.4487	1.016	0.7605	0.5614
ENSMUSG00000026288	Inpp5d	0.9008	1.069	0.7339	0.7136	0.4257	0.155	0.2085	0.2005	1.805	1.227	0.9325	0.9638
ENSMUSG00000026289	Atg16l1	33.95	28.36	29.06	31.31	33.75	26.21	29.41	18.17	27.74	30.42	33.31	31.89
ENSMUSG00000056055	Sag	1.379	1.798	1.184	1.342	1.355	0.411	0.7708	0.9666	3.311	3.05	2.428	1.832
ENSMUSG00000070738	Dgkd	28.88	25.45	30.56	26.36	33	26.56	27.4	9.006	24.46	25.02	33.46	27.89
ENSMUSG00000103996	4833421G17Rik	1.918	1.8	0.6501	2.935	1.261	0.68	1.372	2.858	5.648	3.659	2.761	2.99
ENSMUSG00000103591	Gm38365	0.3687	0.5537	0.419	0.2317	0.5332	0.3116	0.086	0.09301	1.511	0.7116	0.3749	0.6132
ENSMUSG00000005501	Usp40	18.95	19.83	18.99	18.59	17.99	16.19	16.27	10.35	22.43	23.34	24.37	23.85
ENSMUSG00000090165	Ugt1a10	20.77	20.13	21.48	17.88	10.52	8.031	7.741	7.984	31.35	31.49	30.14	36.35
ENSMUSG00000090175	Ugt1a9	11.42	11	11.7	9.954	5.641	4.455	4.172	4.364	16.74	17.55	16.52	20.15
ENSMUSG00000089675	Ugt1a8	11.5	10.7	11.55	9.655	5.388	4.349	4.132	4.292	16.41	16.93	16.2	19.54
ENSMUSG00000090124	Ugt1a7c	19.58	19.23	20.28	18.35	10.24	7.338	7.796	8.109	27.92	30.35	28.93	33.72
ENSMUSG00000090145	Ugt1a6b	11.12	10.56	11.26	9.403	5.168	4.413	4.015	4.199	16.11	16.61	16.01	19.08
ENSMUSG00000054545	Ugt1a6a	18.98	17.78	19.23	18.25	9.694	6.911	6.895	7.5	27.4	29.62	28.35	32.59
ENSMUSG00000089943	Ugt1a5	11.29	10.91	11.78	9.805	5.393	4.364	4.148	4.338	16.7	17.21	16.54	19.82
ENSMUSG00000090171	Ugt1a2	11.41	10.84	11.84	9.949	5.373	4.38	4.162	4.323	16.86	17.05	16.44	19.68
ENSMUSG00000081984	Dnajb3	2.52	3.876	2.163	2.923	2.643	4.232	3.98	6.268	2.21	4.458	2.546	1.819
ENSMUSG00000089960	Ugt1a1	11.64	11.58	12.51	10.74	5.953	4.548	4.977	4.965	17.53	18.19	17.43	20.08
ENSMUSG00000079429	Mroh2a	5.379	5.501	5.04	4.595	2.976	2.898	2.398	1.98	7.685	9.634	7.416	6.853
ENSMUSG00000044783	Hjurp	108.2	101.5	105.3	107.8	66.12	45.55	48.76	32.96	150.7	164.3	178.8	165.1
ENSMUSG00000036251	Trpm8	1.079	1.189	0.9496	0.6633	0.4145	0.2058	0.3487	0.4141	2.026	1.46	1.486	1.389
ENSMUSG00000026295	Spp2	0.9541	0.6965	0.6777	0.8566	0.1703	0.3101	0.2782	0	1.585	0.7672	1.119	0.4407
ENSMUSG00000062310	Glrp1	0	0	0.04006	0.3038	0.2718	0	0.06576	0	0.1874	0.2176	0.2205	0.03907
ENSMUSG00000104057	Gm38130	0.6267	0.4313	0.6232	0.844	0.5035	0.2444	0.2923	0.05269	0.6941	1.633	0.7353	0.2171
ENSMUSG00000049866	Arl4c	0.7217	0.4152	0.5457	0.7525	0.03741	0.1135	0.2036	0.1175	1.431	1.179	1.093	0.9921
ENSMUSG00000036206	Sh3bp4	0.5515	0.5435	0.2057	0.7799	0.3102	0.08067	0.6512	0.4521	1.054	0.7583	0.9383	0.7165
ENSMUSG00000102700	Gm38312	0.2528	0.1582	0.08979	0	0	0.04109	0	0.2657	0.07001	0	0.04944	0
ENSMUSG00000055013	Agap1	6.884	6.475	7.002	6.863	7.31	7.862	6.593	6.946	11.34	9.492	8.311	7.937
ENSMUSG00000104114	Gm37297	1.913	2.81	1.874	1.496	2.455	1.354	1.647	1.245	5.076	2.993	3.802	4.009
ENSMUSG00000103252	Gm37521	0.4677	0.3039	0.4983	0.6299	0.6359	0.2105	0.06293	0.726	0.777	0.4686	0.2111	0.4113
ENSMUSG00000034486	Gbx2	0	0.04115	0.2336	0	0.1409	0	0	0.1106	0	0.2538	0.05144	0.1823
ENSMUSG00000067081	Asb18	0.4879	0.2747	0.4678	0.7885	0.392	0.2854	0.3414	0	1.135	0.8474	0.5152	0.9635
ENSMUSG00000026301	Iqca	0.3911	0.2753	0.5209	0.4609	0.3142	0.572	0.2993	0.1233	0.8122	1.061	0.9751	0.8638
ENSMUSG00000044337	Ackr3	14.51	12.15	13.92	14.06	7.772	7.281	8.61	7.759	18.54	22.29	22.3	20.37
ENSMUSG00000104087	Gm38277	0.4844	0.5556	0.05734	0.5799	0.1297	0.1574	0.2354	0.2036	0.1788	0.7011	0.5683	0.3356
ENSMUSG00000103292	Gm35048	0.2888	0.3943	0.2518	0.07072	0.3375	0.3072	0.1148	0.1325	0.3926	0.646	0.3081	0.4094
ENSMUSG00000034432	Cops8	98.22	106.5	98.74	87.4	86.41	87.24	85.52	96.93	99.46	127.3	120.3	122.5
ENSMUSG00000048126	Col6a3	1.42	1.757	2.377	2.017	0.5389	0.3955	0.4093	0.4329	3.525	3.387	4.503	3.194
ENSMUSG00000103061	Gm36970	0.07915	0.3343	0.2108	0.533	0.318	0.2701	0.1731	0.1997	0.1315	0.7446	0.5108	0.5347
ENSMUSG00000103978	4930474B08Rik	0.1758	0	0.3746	1.184	0	0	0	0	0.8762	0.7633	0.7219	0.1827
ENSMUSG00000026303	Mlph	0.4416	0.38	0.5098	0.4461	0.1774	0.1077	0.1931	0	0.6726	0.6925	0.9932	0.7268
ENSMUSG00000090550	Prlh	0	0	0	0	0.2142	0	0	0	0	0	0	0
ENSMUSG00000026304	Rab17	0.2635	0.2473	0.2807	0.08871	0.2646	0.06422	0.1728	0.1661	0.3283	0.6673	0.1546	0.5477
ENSMUSG00000026305	Lrrfip1	12.34	11.94	12.6	9.259	10.53	6.62	5.639	5.224	19.01	14.15	16.48	13.49
ENSMUSG00000070732	Rbm44	0.8781	1.684	1.424	1.337	0.9816	0.3723	0.6679	0.8186	2.03	1.989	1.344	0.873
ENSMUSG00000034353	Ramp1	0.2838	0.7459	0.6653	0.4587	0.6385	0.4428	0	0.0716	0.6602	0.9038	0.7993	1.062
ENSMUSG00000034343	Ube2f	34.19	38.66	38.08	36.05	30.65	34.59	31.59	40.97	42.96	40.91	34.16	33.82
ENSMUSG00000026307	Scly	10.32	7.653	6.934	11.79	10.7	7.002	8.506	7.265	5.966	8.12	4.915	7.62
ENSMUSG00000049515	Espnl	0.1766	0.1326	0.1882	0.09514	0.09932	0.01722	0.1854	0.02227	0.2054	0.1534	0.1865	0.03671
ENSMUSG00000026308	Klhl30	0.262	0.4694	0.5329	0.2887	0.1914	0.06967	0.1042	0	0.4353	0.655	0.6707	0.2723
ENSMUSG00000047443	Erfe	0.8337	1.369	1.021	0.6175	0.6028	0.4877	0.8021	0.4206	1.108	1.146	0.8803	0.7365
ENSMUSG00000026309	Ilkap	70.83	61.73	63.64	60.18	68.16	59.48	64.1	71.95	82.91	69.21	88.52	77.1
ENSMUSG00000067071	Hes6	18.44	17.9	19.8	16.97	17.28	19.95	21.19	29.06	17.12	15.92	23.68	16.86
ENSMUSG00000055866	Per2	1.383	1.503	1.37	1.176	1.54	0.8045	1.38	0.5509	1.935	1.686	1.367	2.043
ENSMUSG00000034292	Traf3ip1	2.178	1.891	2.321	1.467	1.531	1.195	1.858	0.9272	2.85	3.271	2.811	2.519
ENSMUSG00000026311	Asb1	37.85	32.12	27.61	32.88	31.11	28.4	30.66	8.842	29.95	33.64	39.12	33.18
ENSMUSG00000007805	Twist2	0.07636	0.07167	0	0.1543	0.03067	0.03723	0.03339	0	0.2537	0	0	0.119
ENSMUSG00000102745	Gm37600	0.02235	0.1049	0.1191	0	0.01796	0	0.01955	0	0.2599	0	0	0.2091
ENSMUSG00000026313	Hdac4	37.58	41.84	35.15	36.6	17.75	14.65	13.43	10.41	75.33	73.17	64	70.98
ENSMUSG00000103101	Gm37048	0.3034	0.3838	0.3373	0.4263	0.1801	0.05144	0.1846	0.1331	0.8766	1.012	0.944	0.6992
ENSMUSG00000102565	Gm37036	0.08807	0.248	0.1564	0.3558	0.02359	0.229	0.02568	0	0.7317	0.2974	0.2411	0.3967
ENSMUSG00000026260	Ndufa10	126.5	123.5	127.1	115.5	94.4	114.9	108.2	143.4	146.4	136.4	140.7	121.3
ENSMUSG00000067064	Olfr1416	0.2547	0.2391	0.4071	0.2059	0.1433	0.149	0.1337	0.09639	0.6772	0.6637	0.538	0.1589
ENSMUSG00000057464	Olfr1415	0.903	0.5484	0.283	1.431	0.5121	0.3108	0.09292	0.201	0.4413	2.23	0.5609	0.6625
ENSMUSG00000042849	Olfr1414	0.2871	0.4811	0.5899	0.9113	0.5436	0.2799	0.1614	0.2845	1.158	1.098	1.179	1.193
ENSMUSG00000058904	Olfr1413	0.1573	0.1969	0.2794	0.3531	0.04213	0.2045	0.2752	0.06614	0.7841	1.366	0.8614	0.545
ENSMUSG00000046300	Olfr1412	0.159	0.4775	0.542	0.2141	0.4598	0.279	0.139	0.3609	1.321	1.473	0.9326	0.2974
ENSMUSG00000062497	Olfr1411	1.269	0.7942	0.7012	0.4432	0.2644	0.2292	0.3289	0.4743	1.093	0.8845	0.8825	0.9772
ENSMUSG00000063583	Olfr1410	0.2311	0.3614	0.279	0.2904	0.1361	0.3004	0.08084	0.2331	0.4863	0.5128	0.3796	0.3682
ENSMUSG00000061616	Olfr12	0.5852	0.3923	0.5048	0.3753	0.2239	0.163	0.195	0.1054	1.065	1.452	0.2289	0.6372
ENSMUSG00000073616	Cops9	35.32	48.78	61.72	56.5	25.34	55.56	56.94	93.37	122.3	49.95	33.66	25.74
ENSMUSG00000044055	Otos	0.2788	0.2991	0.8488	0.4828	0.032	0.07768	0	0.05024	0.3309	0.2883	0.5141	0.2484
ENSMUSG00000034220	Gpc1	17	26.07	25.78	31.28	15.53	20.22	23.86	12.49	26.8	36.12	24.58	33.37
ENSMUSG00000034212	Ankmy1	1.303	1.847	2.494	2.149	1.389	1.478	1.722	0.9728	4.552	3.388	1.935	2.82
ENSMUSG00000047067	Dusp28	7.055	5.15	5.011	5.58	6.298	7.971	7.689	9.816	4.186	3.16	2.036	2.153
ENSMUSG00000026269	Rnpepl1	42.22	56.36	67.66	69.94	58.98	73.79	76.14	42.64	44.06	56.4	42.97	47.55
ENSMUSG00000026270	Capn10	35.07	34.08	30.93	30.55	32.65	31.71	33.16	21.14	28.44	33.18	35.65	29.86
ENSMUSG00000026271	Gpr35	2.286	1.087	1.461	1.396	2.253	1.486	1.946	1.922	1.367	0.794	0.4291	0.6969
ENSMUSG00000045091	Aqp12	0.06762	0.1904	0.4323	0.3643	0.5976	0.3956	0.1774	0.3411	0	0.5872	0.3174	0.2811
ENSMUSG00000014602	Kif1a	135.8	125.3	129.2	128.5	157.5	152.1	161.2	141.8	108	104.8	112.1	95.59
ENSMUSG00000026272	Agxt	0.6874	0.4301	1.139	0.8229	0.4295	0.2234	0.7348	0	1.269	0.1105	0.8065	0.7144
ENSMUSG00000034159	2310007B03Rik	0.3702	0.1264	0.1793	0.136	0	0.1641	0.05887	0	0.2796	0.3897	0.1185	0.3148
ENSMUSG00000084989	Crocc2	0.2785	0.3292	0.3627	0.3334	0.2238	0.1911	0.1444	0.1301	0.4628	0.3135	0.6778	0.3002
ENSMUSG00000047793	Sned1	2.917	2.487	2.452	3.172	2.322	1.592	1.779	1.249	3.557	2.169	2.763	2.364
ENSMUSG00000026273	Mterf4	12.08	11.64	13.06	13.22	14.25	9.353	11.6	12.21	13.91	12.18	17.94	13.5
ENSMUSG00000026274	Pask	5.437	5.91	4.611	3.587	1.672	1.975	1.31	1.365	8.481	9.275	7.909	6.228
ENSMUSG00000026275	Ppp1r7	12.44	14.06	13.32	12.97	11.63	11.35	9.304	11.14	13.59	17.44	13.64	16.19
ENSMUSG00000034107	Ano7	0.2293	0.4573	0.2748	0.3474	0.5757	0.1397	0.1755	0.1084	0.4286	0.5393	0.4372	0.1192
ENSMUSG00000034088	Hdlbp	100.1	95.92	89.93	88.93	98.88	91.66	94	54	86.24	99.04	110.2	88.97
ENSMUSG00000026276	37500	529	624.9	574.6	617	627	646.1	619.8	627.9	477.3	496.6	394.3	573.9
ENSMUSG00000034066	Farp2	15.56	12.37	10.45	14.53	15.28	11.69	12.05	5.854	11.41	10.6	14.4	13.59
ENSMUSG00000103854	Gm37250	0.9859	0.4627	0.3611	0.5394	0.4208	0.1202	0.1886	0.1554	0.7678	0.8472	0.723	0.5123
ENSMUSG00000026277	Stk25	103.6	99.39	102.2	106.4	94.38	94.52	98.22	80.41	101.7	109.4	132.1	112.8
ENSMUSG00000026278	Bok	11.95	13.42	13	17.56	12.03	10.58	14.49	12.84	19.01	17.17	18.95	16.17
ENSMUSG00000026279	Thap4	12.33	14.92	14.44	16.19	10.03	13.93	13.2	13.12	18.05	15.56	12.25	11.93
ENSMUSG00000026280	Atg4b	87.23	83.54	78.32	80.77	76.75	68.62	77.64	68.2	72.46	87.34	111.4	89.32
ENSMUSG00000026281	Dtymk	54.96	65.33	59.55	52.7	40.83	45.3	42.14	50.34	93.25	79.88	92.1	79.08
ENSMUSG00000026283	Ing5	6.672	7.506	6.521	8.004	6.39	4.847	3.981	2.731	9.544	9.593	7.362	6.774
ENSMUSG00000073609	D2hgdh	13.64	12.06	12.53	11.1	12.27	12.76	11.29	5.045	13.49	13.77	18.27	13.42
ENSMUSG00000094651	Gal3st2	0.06193	0	0.06598	0	0	0	0	0.07811	0.1029	0	0	0
ENSMUSG00000093805	Gal3st2b	0.07523	0	0.04008	0.05066	0.09066	0	0	0.1423	0.125	0.2178	0.04413	0.03909
ENSMUSG00000073608	Gal3st2c	0.1446	0.2929	0.1297	0.2665	0.159	0.1187	0.05991	0.1152	0.2655	0.3194	0.1518	0.3797
ENSMUSG00000034000	Neu4	0.1181	0.1773	0.1762	0.2545	0.1328	0.1612	0.1653	0.02979	0.4317	0.4102	0.5265	0.1473
ENSMUSG00000026285	Pdcd1	0.8386	0.4651	0.4062	0.1027	0.1838	0.03717	0.03334	0	0.2533	0.4414	0.2684	0.1585
ENSMUSG00000051185	Fam174a	28.97	29.87	31.74	29.77	29.85	31.65	30.79	40.57	30.05	32.11	27.79	31.84
ENSMUSG00000103973	BC055308	0.6377	0.5713	0.4633	0.3514	0.3493	0.6501	0.4057	0.4387	0.7706	0.7972	0.2381	1.115
ENSMUSG00000040710	St8sia4	1.05	0.961	1.332	0.9133	0.673	0.4538	0.6513	0.587	1.458	1.751	0.7333	1.562
ENSMUSG00000103197	Gm37642	0.5513	0.9154	0.6777	0.5711	0.3066	0.2894	0.5192	0.4813	1.268	0.9206	0.3483	1.102
ENSMUSG00000102718	Gm37761	0.1403	0.4608	0.3363	0.1889	0.1127	0.1026	0.184	0.3096	0.6409	0.6598	0.7817	0.5832
ENSMUSG00000102658	Gm37076	0.3207	0.7224	0.4784	0.08639	0.438	0.5004	0.3366	0.04045	0.746	0.6034	0.5268	0.5
ENSMUSG00000040693	Slco4c1	0.1349	0.3799	0.3194	0.3634	0.277	0.1169	0.236	0.07562	0.7721	0.9112	0.299	0.3272
ENSMUSG00000026331	Slco6c1	0.407	0.2455	0.4646	0.3915	0.1635	0.1134	0.05085	0.07332	0.6761	0.3366	0.3069	0.5136
ENSMUSG00000103179	Gm37171	0	0.4079	0.2646	1.338	0.1995	0.1211	0.3801	0.2349	0.3095	0.5392	0	0.7744
ENSMUSG00000044768	D1Ertd622e	2.968	3.318	3.023	3.594	1.533	1.471	1.521	1.235	4.496	4.548	3.175	4.608
ENSMUSG00000040648	Ppip5k2	30.17	29.42	27.47	23.16	20.77	14.9	13.7	7.981	34.83	42.26	40.25	37.69
ENSMUSG00000026333	Gin1	12.48	12.16	12.58	12.85	11.23	9.443	10.49	10.94	17.45	18.48	13.45	15.17
ENSMUSG00000026335	Pam	24.61	26.82	29.04	30.52	25.41	27.15	32.19	33.63	31.9	22.13	21.78	24.17
ENSMUSG00000104140	Gm37140	0.3495	0.041	0.4189	0.2354	0.2457	0.2556	0.1528	0.3306	0.4355	0.1265	0.1025	0
ENSMUSG00000026336	Slco6d1	0.8665	0.9981	0.9232	0.7426	0.5379	0.4608	0.5856	0.3974	1.178	1.824	0.8318	1.187
ENSMUSG00000067028	Cntnap5b	1.763	1.079	1.47	1.79	1.273	1.121	1.073	1.386	3.397	1.997	1.289	1.939
ENSMUSG00000104104	Gm37877	0.8962	1.147	1.968	0.8412	0.8509	0.715	0.5938	0.7193	2.617	2.516	0.9878	0.8468
ENSMUSG00000102325	Gm37789	0.4839	0.1195	0.2713	0.2401	0.1637	0.1242	0.245	0.1927	0.5077	0.5529	0.239	0.2117
ENSMUSG00000050840	Cdh20	2.531	3.012	2.638	2.396	0.3831	0.6258	0.4491	0.2082	4.509	4.485	3.593	3.393
ENSMUSG00000103991	Gm38031	0.366	0.09161	0.546	0.4272	0.07842	0.119	0.1921	0.06155	1.176	0.9889	0.5153	0.6848
ENSMUSG00000103060	Gm36969	0.3143	0.4671	0.2232	0.1764	0.1473	0.2043	0.1145	0.06607	0.3481	0.9098	0.1537	0.7078
ENSMUSG00000047496	Rnf152	1.916	1.43	1.828	1.138	2.246	1.842	1.599	1.658	0.8102	1.26	0.613	0.6607
ENSMUSG00000056536	Pign	13.41	11.84	11.13	11.29	12.25	10.43	11.63	7.735	15.01	11.39	12.51	12.41
ENSMUSG00000026319	2310035C23Rik	14.36	13.15	13.3	13.67	12.83	12.4	10.74	9.744	20.17	17.19	14.48	17.05
ENSMUSG00000104044	Gm37566	0.3717	0.5232	0.288	0.7053	0.1629	0.3459	0.3251	0.2557	0.4491	1.002	0.4757	0.5443
ENSMUSG00000026321	Tnfrsf11a	0.3636	0.5584	1.162	0.5341	0.3186	0.1289	0.2602	0.4168	0.7688	0.8611	0.6592	0.9275
ENSMUSG00000102690	Gm37779	0.2177	0	0.3247	0.1466	0.1224	0.04245	0.03808	0	0.1808	0.378	0.05108	0.3167
ENSMUSG00000038866	Zcchc2	3.074	3.292	2.676	2.449	4.331	2.301	2.14	1.993	4.065	3.823	2.642	3.443
ENSMUSG00000102501	Gm37372	0.08888	0.5214	0.02368	0.1796	0.1071	0.04333	0.03887	0.05605	0.2584	0.2251	0.1825	0.1155
ENSMUSG00000044340	Phlpp1	6.825	6.666	5.372	6.211	4.026	3.058	3.092	2.714	8.99	8.366	6.926	8.053
ENSMUSG00000103291	Gm38235	0.2229	0.5578	0.4749	0.4002	0.3581	0.1304	0.2339	0.3373	0.8886	1.011	0.6973	0.6794
ENSMUSG00000057329	Bcl2	5.75	5.451	6.298	7.131	6.517	5.849	7.518	5.735	9.528	7.154	5.438	8.811
ENSMUSG00000103348	Gm37053	0.2468	0.9926	1.164	0.1899	0.6514	0.275	0.3392	0.3557	0.2928	1.888	0.6618	0.8427
ENSMUSG00000009905	Kdsr	25.41	24.23	27.21	25.44	27.19	28.72	28.63	27.59	23.08	22.23	26.25	26.33
ENSMUSG00000009907	Vps4b	42.64	43.77	40.47	45.37	42.98	33.03	36.94	30.35	44.88	52.65	42.33	50.95
ENSMUSG00000067006	Serpinb5	0.4888	0.5244	0.6697	0.4232	0.3927	0.3405	0.2138	0.4404	0.9282	0.6065	0.8603	0.9436
ENSMUSG00000059956	Serpinb12	0.2412	0.7698	0.8738	0.5848	0.3876	0.4704	0.3798	0.6693	2.244	1.676	0.7925	0.4513
ENSMUSG00000048775	Serpinb13	0.4125	0.4839	0.4944	0.5555	0.2899	0.1508	0.2706	0.06502	0.514	0.8955	0.06049	0.2143
ENSMUSG00000044594	Serpinb3a	0.7284	0.6837	0.4366	0.3066	0.2926	0.9766	0.9557	0.4594	1.362	1.054	0.8547	0.8991
ENSMUSG00000058017	Serpinb3d	0.484	0.795	0.3223	0.2444	0.5833	0.236	0.4763	0.5341	0.5026	1.489	0.5679	0.2515
ENSMUSG00000073602	Serpinb3b	0.6721	0.6728	0.4297	0.2414	0.504	0.1311	0.2743	0.2825	1.266	0.454	0.3154	0.2328
ENSMUSG00000073601	Serpinb3c	0.4878	0.4162	0.6143	0.4181	0.3207	0.1297	0.2715	0	1.179	0.9628	0.2081	0.09219
ENSMUSG00000026327	Serpinb11	1.159	1.385	1.235	0.7098	0.9738	0.5653	0.6914	0.4653	1.051	1.602	1.484	1.479
ENSMUSG00000067001	Serpinb7	1.103	1.035	1.037	0.6116	1.199	0.4428	0.6242	0.2455	1.293	1.033	1.446	0.6069
ENSMUSG00000062345	Serpinb2	0.5802	0.4357	0.4327	0.2344	0.09323	0.396	0.4567	0.3659	0.6748	1.008	0.3404	0.6634
ENSMUSG00000092572	Serpinb10	0.5215	0.5594	0.3572	0.2508	0.5387	0.5448	0.5539	0.4698	0.9903	0.9166	0.5245	0.7356
ENSMUSG00000026315	Serpinb8	2.832	3.202	3.532	2.557	3.103	1.663	2.59	1.948	3.315	3.726	4.078	3.914
ENSMUSG00000104478	Gm38212	0	0.07516	0.1138	0.1438	0	0.1822	0	0	0.1774	0.03864	0.03132	0.222
ENSMUSG00000026312	Cdh7	1.165	0.8317	1.403	1.091	0.8339	0.395	0.7529	1.181	2.356	1.429	0.5347	1.184
ENSMUSG00000047216	Cdh19	100.3	94.26	102	100.5	76.09	68.01	63.31	52.95	118.2	105.3	119.9	154.9
ENSMUSG00000102788	Gm38255	0.9331	0.5762	0.7326	0.5953	0.2762	0.5028	0.3866	0.2168	1.224	1.351	0.8355	1.021
ENSMUSG00000102160	Gm36944	0.7466	0.9761	1.648	1.041	0.7498	0.572	0.6764	0.908	2.924	1.814	1.877	2.993
ENSMUSG00000102728	Gm37934	0.366	0.6871	0.195	0.2465	0.2941	0.1785	0.3201	0	1.216	1.324	0	0.5707
ENSMUSG00000038702	Dsel	38.97	37.76	37.88	40.11	29.32	24.61	26.27	17.53	54.82	52.37	45.55	59.43
ENSMUSG00000070695	Cntnap5a	0.538	0.6817	0.8383	0.3079	0.2918	0.2623	0.5058	0.4156	0.8939	0.9441	0.5444	0.8038
ENSMUSG00000094429	Gm19965	0.3399	0.3874	0.2328	0.2616	0.3706	0.1657	0.2336	0.3062	0.8068	1.16	0.3988	0.2776
ENSMUSG00000100265	Gm28363	0	0.8208	0.8153	0.5889	0.7026	0.1066	0.09561	0.2757	1.453	0.9493	0.7696	1.25
ENSMUSG00000101303	B020011L13Rik	0.2811	0.8395	0.1906	0.3097	0.2874	0.5233	0.2012	0.2578	0.2547	0.7767	0.1499	0.3718
ENSMUSG00000100305	Gm28360	0.2961	0.7873	1.051	0.3323	1.388	0.1443	0.4747	0.1245	0.9838	0.5713	0.5789	1.026
ENSMUSG00000101415	Gm28168	0.02797	0.3413	0.2981	0.2637	0.4045	0.5455	0.1468	0.2822	0.3718	1.053	0.5251	0.3198
ENSMUSG00000100617	Gm7145	0.8612	0.6158	0.5243	0.4971	0.3624	0.6798	0.4663	0.2586	2.112	1.128	0.6255	0.6394
ENSMUSG00000102030	Gm29106	0.3851	0.3098	0.1954	0.4939	0.05893	0.2146	0.2727	0.1156	0.5484	0.982	0.2152	0.7243
ENSMUSG00000026374	Tsn	34.61	34.83	37.82	33.75	26.67	30.23	28.89	45.29	51.85	42.38	43.18	41.61
ENSMUSG00000026377	Nifk	54.39	48.04	44.44	45.41	31.67	37.89	38.22	40.82	60.53	56.23	70.43	64.02
ENSMUSG00000064302	Clasp1	19.79	18.08	18.87	18.69	13.24	9.817	8.974	6.481	29.68	29.47	29.7	29.65
ENSMUSG00000026380	Tfcp2l1	0.483	0.9209	0.5629	0.4472	0.3881	0.3385	0.5413	0.4379	0.7775	0.852	1.559	0.6119
ENSMUSG00000048402	Gli2	0.7982	0.8373	0.5002	0.6323	0.4526	0.04578	0.5338	0.1776	0.9361	2.039	0.8263	0.9272
ENSMUSG00000037035	Inhbb	0.06916	0.08114	0.09211	0.2562	0	0.03372	0.03025	0.109	0.1436	0.05005	0.1623	0.07189
ENSMUSG00000004451	Ralb	50.89	48.87	50.65	52.25	56.57	59.48	59.36	61.73	38.32	44.63	39.06	34.4
ENSMUSG00000098923	Tmem185b	24.57	22.86	18.39	19.51	20.48	17.81	17.19	16.42	24.42	27.11	26.06	27.32
ENSMUSG00000026383	Epb41l5	6.267	6.671	7.486	5.992	7.454	6.058	5.742	5.098	9.871	9.031	9.167	8.459
ENSMUSG00000102687	Gm37219	1.907	0.7457	0.8465	1.07	0.4468	0.9297	0.6254	0.7014	1.848	1.38	1.492	1.652
ENSMUSG00000026384	Ptpn4	4.935	5.933	3.737	4.998	5.308	5.488	3.888	3.858	7.657	8.264	4.833	7.969
ENSMUSG00000103146	Gm37745	0.3064	0.3384	0.3553	0.3399	0.1014	0.1846	0.2365	0.2387	0.3444	0.5087	0.2855	0.5059
ENSMUSG00000036975	Tmem177	5.615	5.208	3.59	4.804	5.078	4.037	5.239	3.61	6	6.502	5.942	6.523
ENSMUSG00000036962	Cfap221	0.3301	0.4475	0.4298	0.4939	0.2947	0.2146	0.06416	0.3238	0.975	0.7962	0.8606	0.3812
ENSMUSG00000026387	Sctr	0.6528	0.6487	0.08183	0.6723	0.3393	0.03744	0.1679	0.1937	0.319	0.7781	0.5857	0.439
ENSMUSG00000050777	Tmem37	0.6734	0.4214	0.8371	0.4535	0.6312	0.1094	0.3927	0.3539	0.7459	0.1624	0.1975	0.2916
ENSMUSG00000026385	Dbi	533.2	693.1	850.1	691.4	237.6	626.1	596.6	992.6	1830	980.8	720.3	646.3
ENSMUSG00000026388	3110009E18Rik	2.812	2.529	2.746	1.578	1.412	2.627	2.152	3.546	10.71	5.256	3.299	3.288
ENSMUSG00000026389	Steap3	1.422	1.243	0.7055	0.8918	0.6896	1.243	0.8151	0.6495	1.059	0.9584	1.007	0.9941
ENSMUSG00000036907	C1ql2	0.07357	0.2417	0.1176	0.09908	0	0.03587	0.09652	0	0.4889	0.1597	0.08632	0.1912
ENSMUSG00000026390	Marco	0.4486	0.6616	0.8194	0.9494	0.4634	0.1875	0.2242	0.3233	1.065	0.8348	0.8271	0.5995
ENSMUSG00000058665	En1	0.02804	0.02632	0.02987	0	0	0	0	0	0.04658	0	0	0.05828
ENSMUSG00000102360	Gm37043	0.308	0.2224	0.4544	0.5425	0.03807	0.1155	0.1865	0.2092	0.5905	1.063	0.6394	0.2955
ENSMUSG00000104332	Gm38283	0	0	0.4512	0.1426	0	0	0	0	0	0	0.2484	0
ENSMUSG00000003721	Insig2	56.28	49.83	48.75	43.53	51.18	52.68	56.87	51.9	42.93	46.37	60.41	51.27
ENSMUSG00000104253	Gm37174	0.07218	0.5871	0.5127	0.5184	0.5799	0.1877	0.5261	0.06069	0.2798	0.2089	0.05646	0.175
ENSMUSG00000026339	Ccdc93	9.669	8.084	7.282	7.82	7.589	6.394	6.974	3.96	9.925	9.892	10.24	11.67
ENSMUSG00000050534	Htr5b	0.1521	0.4639	0.2026	0.05121	0.3055	0.2595	0.1663	0.09591	0.1263	0.1651	0.2231	0.07904
ENSMUSG00000001674	Ddx18	22.97	17.75	21.54	15.57	13.47	15.68	12.93	16.03	25.44	25.93	26.32	23.96
ENSMUSG00000102488	Gm37920	0.6876	0.8297	0.2093	0.1323	0.07892	0.09578	0.1718	0.3717	0.9792	0.2843	0.6915	0.7147
ENSMUSG00000103263	Gm36982	0.3261	0.6734	0.06949	0.3514	0.0524	0.3816	0.2852	0.1645	0.3251	0.2832	0.3061	0.1356
ENSMUSG00000104180	Gm37970	0.892	0.4385	0.3168	0.5149	0.1024	0.1243	0.1115	0	0.9175	0.6148	0.3489	0.4857
ENSMUSG00000036815	Dpp10	0.6819	0.8666	0.7265	0.5548	0.7076	0.3463	0.5094	0.9854	0.9913	1.542	0.9167	0.9154
ENSMUSG00000102801	Gm37478	0.3158	0.4939	0.9196	0.1701	0.1522	0.2668	0.3866	0.1327	0.7694	0.8836	0.1729	0.3938
ENSMUSG00000102681	Gm37221	0.4649	0.5052	0.5735	0.1648	0.3145	0.1909	0.428	0.3394	1.22	0.9915	0.3445	0.4832
ENSMUSG00000104410	Gm37066	0.4284	0.4691	0.3423	0.3365	0.4015	0.2785	0.1873	0.2701	0.5338	0.3617	0.4607	1.039
ENSMUSG00000102521	Gm37781	0.2515	0.2575	0.1705	0.3079	0.1102	0.02229	0.02	0.02883	0.114	0.364	0	0.3802
ENSMUSG00000104205	Gm37396	0	0.09238	0.4719	0.2651	0.1186	0.09597	0.08609	0.1241	0.1635	0.2849	0.1155	0.3069
ENSMUSG00000102902	Gm38263	0.1924	0.1129	0.1794	0.09717	0.03865	0.0469	0.1262	0.091	0.5195	0.4525	0.05644	0.275
ENSMUSG00000102940	Gm37551	0.4629	0.4344	0.274	0.06927	0.1446	0.4263	0.04498	0.1622	0.2991	0.7816	0.3017	0.4811
ENSMUSG00000103914	Gm38073	0.5018	0.2261	0.663	0.1081	0.3548	0.3915	0.3863	0.3544	0.2001	0.6101	0.4475	0.2504
ENSMUSG00000102240	Gm37717	0.4861	0.2509	0.1813	0.2946	0.07811	0.3081	0.4889	0.3065	0.4846	0.6332	0.5418	0.6315
ENSMUSG00000026341	Actr3	120.8	122.7	117.7	106.4	119.9	126.8	106.3	98.9	102.3	115.2	100.6	129.3
ENSMUSG00000026342	Slc35f5	29.17	32.26	29.71	32.35	31.71	29.07	29.59	24.89	28.15	26.93	36.11	38.29
ENSMUSG00000026343	Gpr39	0.1156	0.1446	0.4925	0.05188	0.3714	0.1502	0	0.04858	0.704	0.2788	0.6327	0.1601
ENSMUSG00000026344	Lypd1	0.2071	0.7453	1.067	0.6045	0.2774	0.3703	0.06039	0.1306	1.09	0.8495	0.6886	0.6459
ENSMUSG00000049690	Nckap5	1.015	1.191	1.135	1.025	0.6115	0.4453	0.3772	0.6079	2.951	2.056	1.786	1.266
ENSMUSG00000104519	Gm37161	0.08184	0.1536	0.3197	0.1102	0	0.0532	0.1193	0.0344	0.5892	0.4738	0.06401	0.3402
ENSMUSG00000102723	Gm37936	1.447	0.5223	0.7115	1.274	0.5365	0.1628	0.5354	0.2106	0.4623	1.289	1.371	0.5206
ENSMUSG00000103824	Gm38177	0	0	0	0	0	0.06898	0	0.3569	0.1175	0.2048	0	0
ENSMUSG00000036155	Mgat5	2.548	2.195	2.138	2.844	2.818	2.382	2.198	2.179	2.725	2.627	2.436	2.104
ENSMUSG00000104039	Gm37772	0	0	0	0.07108	0	0	0	0	0	0	0	0
ENSMUSG00000104378	Gm37510	0.4017	0.5945	0.428	0.2705	0.2979	0.1657	0.3513	0.1559	0.4364	0.5367	0.6526	0.289
ENSMUSG00000103390	Gm38301	0	0.2543	0	0.1825	0.3266	0	0.1185	0	0.4502	0.1961	0.159	0
ENSMUSG00000026347	Tmem163	0.7353	0.6902	0.1959	0.5942	0.2659	0.1434	0.4502	0.4637	0.4887	1.118	0.5177	1.032
ENSMUSG00000026348	Acmsd	0.4905	0.3165	0.5226	0.3716	0.1478	0.2092	0.08044	0.116	0.764	0.843	0.3956	0.223
ENSMUSG00000026349	Ccnt2	22.67	20.71	19.17	16.56	21.69	18.95	15.69	13.11	24.97	30.4	17.43	27.59
ENSMUSG00000051590	Map3k19	0.3578	0.3806	0.3558	0.3855	0.2492	0.02326	0.1878	0.09026	0.3964	0.3798	0.4478	0.6447
ENSMUSG00000036104	Rab3gap1	16.63	16.61	15.26	15.25	13.97	11.48	11.95	9.493	17.15	16.87	15.21	17.57
ENSMUSG00000036086	Zranb3	3.112	4.246	5.025	3.759	3.97	3.348	2.778	1.254	5.491	6.501	3.727	3.502
ENSMUSG00000104164	Gm38248	0.5216	0.3582	0.5558	0.4797	0.6541	0.2605	0.3783	0.1605	0.9089	1.105	1.194	0.8198
ENSMUSG00000102782	Gm37625	0.0906	0.07087	0.177	0.1424	0.1699	0.04417	0.05283	0.09523	0.2509	0.2186	0.05315	0.157
ENSMUSG00000103999	Gm38026	0.1138	0.1246	0.08081	0.05107	0.1371	0.01849	0.03317	0.1196	0.1575	0.1372	0.0445	0.09854
ENSMUSG00000056211	R3hdm1	20.95	18.61	17.68	17.58	16.05	16.09	14.89	15.62	26.15	25.92	20.51	22.39
ENSMUSG00000104239	Gm37588	0.1769	0.05533	0.1884	0.4367	0.1894	0.2012	0	0.2602	0.1469	0.3413	0.06917	0.2451
ENSMUSG00000102179	Gm37868	0.5649	0.8837	0.4299	0.6521	0.2161	0.3934	0.2823	0.3732	0.6257	1.441	0.2841	0.5592
ENSMUSG00000103497	Gm37407	1.398	1.417	1.489	1.205	1.078	0.7632	0.7335	0.5641	2.043	1.456	0.6559	2.034
ENSMUSG00000026353	Ubxn4	55.99	56.61	57.35	54.7	55.64	60.48	59.75	88.14	59.73	48.48	50.77	50.59
ENSMUSG00000026354	Lct	0.2382	0.2846	0.4384	0.175	0.3132	0.2112	0.09471	0.2731	0.4678	0.909	0.4828	0.5177
ENSMUSG00000026355	Mcm6	29.49	28.97	22.34	17.71	5.482	5.619	6.215	2.631	43.11	54.9	40.48	38.44
ENSMUSG00000026356	Dars	108.3	110.1	97.71	98.43	96.64	102.3	93.63	92.79	102.9	106.9	96.13	109.2
ENSMUSG00000045382	Cxcr4	0.5977	0.357	0.6368	1.244	0.131	0.7418	0.1901	0.9594	0.8125	0.4719	0.7013	0.7342
ENSMUSG00000042581	Thsd7b	2.178	2.697	1.773	1.589	1.264	0.59	0.8202	1.106	2.614	3.809	2.165	1.666
ENSMUSG00000103742	Gm38240	1.183	0.3887	0.7565	0.8367	0.2852	0.2596	0.2587	0.07462	0.983	0.8135	1.284	0.492
ENSMUSG00000103637	Gm38330	0.9973	1.08	0.6539	0.5166	0.1849	0.374	0.4026	0.1935	2.422	0.4441	0.7201	0.8771
ENSMUSG00000104130	Gm36951	0.3833	0.5654	0.2626	0.7375	0.242	0.4005	0.1916	0.2417	1.365	0.5152	0.4819	0.8538
ENSMUSG00000102800	Gm37479	0.6321	0.827	0.7143	0.4385	0.4309	0.5043	0.201	0.4831	0.4137	0.8594	0.427	0.657
ENSMUSG00000103803	Gm37064	0.06595	0.2476	0.3514	0.2221	0.07948	0.03216	0.05769	0.3743	0.7671	0.9546	0.1935	0.1714
ENSMUSG00000103281	Gm37278	0.4355	0.2885	0.2729	0.1725	0.2676	0.2498	0.112	0.1615	0.1702	0.7415	0.1503	0.5858
ENSMUSG00000026401	Cd55b	0.5084	1.227	0.2321	0.1956	0.6418	0.2125	0.127	0.5496	0.6033	1.051	0.9373	0.9058
ENSMUSG00000026399	Cd55	12.31	13.78	9.244	10.62	24.15	19.53	19.74	14.81	1.674	4.122	3.239	2.141
ENSMUSG00000102139	Gm37109	0.2938	0.4595	0.2087	0.3956	0.6294	0.2228	0.1427	0.1647	0.2169	0.4724	0.4213	0.5089
ENSMUSG00000103751	Gm37283	0.09366	0.2637	0.2994	0.1261	0.1881	0	0.1229	0.4725	0.5447	0.4745	0.2198	0.292
ENSMUSG00000042554	Zp3r	0.4945	1.071	0.2027	0.666	0.5807	0.3338	0.03327	0.3838	1.138	0.4405	0.2232	0.6722
ENSMUSG00000026405	C4bp	1.358	1.438	1.187	1.454	0.8392	0.6111	0.9136	0.9661	1.735	1.965	0.9805	2.063
ENSMUSG00000101904	Gm29427	4.393	4.413	3.86	4.723	5.573	3.983	4.449	1.312	4.418	3.96	4.929	5.207
ENSMUSG00000026409	Pfkfb2	10.5	9.772	8.48	11	12.96	10.68	9.709	4.717	9.644	10.83	8.846	13.81
ENSMUSG00000046404	Yod1	11.07	11.25	10.87	11.32	8.662	10.57	9.409	8.888	13.36	11.57	9.41	14.47
ENSMUSG00000104515	Gm37163	1.132	0.858	0.6494	0	0.1049	0.2122	0.1142	0.3843	1.302	1.134	0.4086	0.724
ENSMUSG00000042510	AA986860	2.53	3.261	2.767	2.771	2.412	1.908	3.186	1.191	1.233	3.076	3.997	2.174
ENSMUSG00000026415	Fcamr	0.04062	0.3813	0.4328	0.1094	0.06528	0.03961	0.1066	0	0.3375	0.3528	0.2383	0.3378
ENSMUSG00000026417	Pigr	0.2054	0.6169	0.3939	0.7745	0.462	0.2003	0.2156	0.2072	1.297	1.367	0.9639	0.6831
ENSMUSG00000042474	Fcmr	0.3824	0.8974	0.3056	0.3863	0.2304	0	0	0	0.6354	1.661	0.8974	0.4969
ENSMUSG00000026420	Il24	0.3497	0.4923	0.2795	1.06	0.2107	0.2558	0.1529	0	1.307	0.3796	1.539	1.09
ENSMUSG00000026416	Il20	0.9804	1.255	0.2849	0.2401	0.358	0	0	0	0	0.774	0.5228	0.2779
ENSMUSG00000016524	Il19	0.07835	0.6618	0.3339	0	0.6924	0	0.2741	0	0.7811	1.701	0.1839	0.4072
ENSMUSG00000016529	Il10	0.1685	0	0	0	0.09024	0.05476	0	0	0	0.1626	0.1977	0.05837
ENSMUSG00000016528	Mapkapk2	10.64	11.55	9.599	9.493	12.46	12.81	10.54	7.732	15.87	13.34	16.54	10.1
ENSMUSG00000102856	Gm37084	0.5738	0.7376	0.4519	0.504	0.2806	0.2433	0.2073	0.09439	1.409	0.9027	0.4976	0.6871
ENSMUSG00000016526	Dyrk3	0.8072	0.3968	0.6962	0.1553	0.4015	0.1874	0.1009	0.2424	0.8941	1.224	0.3157	0.8789
ENSMUSG00000026427	Eif2d	24.78	20.83	19.13	18.26	20.39	19.97	16.74	19.3	19.89	22.52	21.32	19.38
ENSMUSG00000026430	Rassf5	1.072	0.858	0.9068	1.019	0.3799	0.3381	0.3584	0.159	1.414	1.323	0.9616	0.9174
ENSMUSG00000042349	Ikbke	1.857	1.001	0.4764	0.9728	0.829	0.7714	0.7822	0.3904	1.2	1.543	1.977	1.358
ENSMUSG00000026425	Srgap2	92.51	78.88	79.48	77.42	95.26	78.24	84.09	44.84	85.44	81.57	91.66	79.95
ENSMUSG00000102733	Gm38262	0.1597	0.5996	0.7941	0.5736	0.1711	0.6229	0.3725	0.3357	1.592	0.1541	0.3123	0.332
ENSMUSG00000104060	Gm37954	1.208	1.267	1.022	1.387	1.941	1.247	0.8389	1.658	2.066	1.44	1.709	2.843
ENSMUSG00000055184	Fam72a	2.183	2.175	2.326	2.352	2.212	1.211	1.527	1.652	3.124	2.867	2.718	2.024
ENSMUSG00000026432	Avpr1b	0.285	0.4756	0.135	0.2559	0.2544	0.1853	0.0554	0.2397	0.3683	0.1834	0.2973	0.1975
ENSMUSG00000004552	Ctse	1.033	0.8203	0.8465	0.5885	0.5426	0.1162	0.278	0.5511	0.99	1.322	1.025	0.6193
ENSMUSG00000052688	Rab7b	62.65	59.61	65.59	59.58	71.2	71.09	80.71	83.93	33.83	34.42	45.33	42.58
ENSMUSG00000042268	Slc26a9	1.199	0.7739	0.3993	0.8076	0.7528	0.2193	0.4917	0.4254	2.242	0.9222	1.583	1.091
ENSMUSG00000042251	Pm20d1	0.2408	0.4521	0.6415	0.527	0.2177	0.1174	0.316	0.2658	0.6502	1.089	1.236	1.033
ENSMUSG00000013275	Slc41a1	60.38	55.34	60.61	64.87	78.06	69.06	83.99	52.78	31.11	26.25	36.07	28.44
ENSMUSG00000026433	Rab29	32.84	28.51	35.17	33.06	37.34	36.51	37.92	54.47	27.28	24.48	36.22	25.09
ENSMUSG00000026434	Nucks1	35.48	41.47	37.8	43.46	24.43	26.11	27.91	26.54	58.31	55.96	49.08	60.01
ENSMUSG00000103569	Gm38067	0.1925	0.2891	0.6973	0.2592	0.7114	0.1126	0.03367	0.09711	0.8315	0.8358	0.4065	0.9203
ENSMUSG00000103975	Gm37676	17.41	25.47	24.74	32.05	12.47	19.24	15.87	18.67	35.92	30.66	17.2	30.01
ENSMUSG00000026435	Slc45a3	0.4645	0.503	0.6091	0.3369	0.1722	0.3833	0.375	0	0.7718	1.034	0.4612	0.26
ENSMUSG00000026436	Elk4	27.6	23.49	23.46	24.82	26.85	22.37	21.97	20.67	31.99	32.64	29.3	29.99
ENSMUSG00000059149	Mfsd4a	8.864	6.976	7.581	5.888	9.931	7.441	7.718	2.055	8.057	8.457	7.788	9.336
ENSMUSG00000103966	Gm37120	0.2963	0.3245	0.1579	0.04988	0.05951	0.04815	0.09719	0.01557	0.3282	0.5003	0.1159	0.308
ENSMUSG00000026437	Cdk18	0.2355	0.7073	0.4015	0.2537	0.1892	0.09185	0.0412	0	0.626	0.9544	0.9947	0.6854
ENSMUSG00000079330	Lemd1	0.7856	1.345	1.428	2.178	0.8911	0.9012	0.5255	0.2914	1.996	1.672	0.9218	1.057
ENSMUSG00000066936	Gm10188	0.1022	0	0.4355	0.2752	0	0.1993	0	0	0	0.1479	0.1199	0.3186
ENSMUSG00000042115	Klhdc8a	0.2757	0.3235	0.2754	0.6499	0.05538	0.0168	0.1055	0.02174	1.117	0.2993	0.5662	0.5553
ENSMUSG00000009772	Nuak2	1.967	2.474	1.467	1.007	1.517	1.074	1.067	0.4466	3.595	3.075	3.185	2.781
ENSMUSG00000042066	Tmcc2	7.298	9.179	8.028	7.362	11.56	9.911	9.252	7.006	6.382	6.415	4.368	5.282
ENSMUSG00000042046	Dstyk	38.87	39.12	43.34	40.77	42.53	37.96	46.6	21.4	37.23	33.76	36.82	34.19
ENSMUSG00000026439	Rbbp5	29.05	24.19	22.03	25.1	24.01	17.7	17.92	11.42	28.96	27.96	29.48	30.7
ENSMUSG00000048174	Tmem81	0.7163	1.028	1.078	1.248	0.5417	0.6574	0.7371	0.4251	1.47	0.8538	0.4944	2.058
ENSMUSG00000053024	Cntn2	0.8343	0.2731	0.4961	0.4703	0.1403	0.1135	0.1018	0.09788	0.5158	0.5616	0.6602	0.7663
ENSMUSG00000026442	Nfasc	52.41	46.68	45.19	48.7	88.76	74.71	75.97	36.84	9.644	7.205	9.519	8.477
ENSMUSG00000026443	Lrrn2	18.26	17.44	22.14	17.17	15.42	16.36	17.92	10.4	18.73	26.53	21.89	21.15
ENSMUSG00000102709	Gm38308	0.08134	0.2672	0.3467	0.1095	0.2614	0	0.07114	0.05129	0.6081	0.6475	0.2386	0.04227
ENSMUSG00000054387	Mdm4	55.5	59.42	44.93	46.19	54.26	47.6	49.08	35.56	62.08	55.27	51.56	64.07
ENSMUSG00000026447	Pik3c2b	2.685	2.074	2.663	2.17	2.34	2.014	2.24	1.823	3.638	2.75	3.562	2.834
ENSMUSG00000102425	Gm26616	7.139	5.398	3.93	5.288	6.723	5.646	4.648	2.251	5.799	6.601	7.259	5.854
ENSMUSG00000046062	Ppp1r15b	44.66	43.3	41.82	40.46	45.75	35.46	38.96	14.28	35.29	43.66	50.96	50.22
ENSMUSG00000041757	Plekha6	0.848	0.925	0.464	0.4939	0.4788	0.3799	0.3608	0.2602	1.219	1.592	1.183	0.8099
ENSMUSG00000103421	Golt1a	0	0	0.069	0.08722	0.1041	0	0.05665	0.08168	0.538	0.2812	0.228	0.06731
ENSMUSG00000102367	Kiss1	0	0.3301	0.6245	0	0	0	0	0	0.3895	0.3393	0.1375	0.2437
ENSMUSG00000098306	Gm28040	0	0.1172	0.3993	0.08411	0	0	0.05463	0.07877	0.5188	0.3616	0.1466	0.1947
ENSMUSG00000070645	Ren1	0	0.535	0	0.1097	0	0.0794	0	0	1.218	0.825	0.3822	0.5924
ENSMUSG00000070644	Etnk2	1.231	1.283	1.311	0.7981	1.245	1.378	0.8771	0.6899	1.363	1.254	1.551	0.6633
ENSMUSG00000070643	Sox13	8.559	7.76	9.313	8.535	8.135	8.772	9.111	6.89	10.23	10.75	12.91	10.83
ENSMUSG00000090553	Snrpe	44.49	58.58	86.26	68.66	21.72	53.33	56.21	83.59	199.4	95.71	59.64	56.04
ENSMUSG00000102976	Zc3h11a	66.61	61.42	61.27	65.1	64.12	53.92	51.79	63.27	100.2	89.59	88.26	98.89
ENSMUSG00000094410	Gm38394	8.834	8.428	8.564	8.728	8.953	7.167	7.151	8.731	13.94	11.9	12.6	13.79
ENSMUSG00000102049	Zbed6	2.762	3.186	3.601	3.008	3.553	2.393	2.622	3.299	6.103	4.019	5.258	5.406
ENSMUSG00000051998	Lax1	0.4009	0.2352	0.3738	0.27	0.3221	0.04887	0.1315	0.3792	0.7494	0.8704	1.294	0.5209
ENSMUSG00000026463	Atp2b4	0.5841	0.6816	0.6897	0.4678	0.3678	0.2463	0.3314	0.3385	1.102	1.554	0.8336	0.8861
ENSMUSG00000102509	Gm37368	0.2061	0.2795	0.2929	0.1234	0.05521	0.02233	0.1002	0.08666	0.6089	0.6299	0.1881	0.4285
ENSMUSG00000103166	Gm10537	0.4766	0.122	0.2308	0.1167	0.1741	0.04225	0.07579	0	0.07199	0.1881	0.2542	0.5404
ENSMUSG00000010311	Optc	0.152	0.1427	0.2699	0.4777	0.1628	0.2964	0.08863	0.1917	0.1684	0.7334	0.3567	0.4213
ENSMUSG00000041577	Prelp	0.5305	1.027	1.731	0.7591	0.293	0.1293	0.174	0.04182	2.699	3.599	3.345	1.551
ENSMUSG00000041559	Fmod	0.1209	0.3782	0.5151	0.2171	0	0.1179	0.1762	0.1524	0.2008	0.4665	0.4255	0.335
ENSMUSG00000020423	Btg2	68.23	55.63	48.12	48.98	87.04	69.46	52.43	46.45	51.07	45.34	49.63	43.6
ENSMUSG00000102380	Gm38140	0.2136	0.401	0.1707	0.2877	0.4291	0.4427	0.1401	0.06736	0.6655	0.1933	0.06266	0.222
ENSMUSG00000026450	Chit1	0.2172	0.4484	0.1851	0.4679	0.2791	0.0847	0.1899	0	0.3608	0.1886	0.5096	0.1354
ENSMUSG00000064246	Chil1	0.6676	0.5013	0.4268	0.3597	0.2682	0.651	0.1752	0.6736	1.775	1.449	0.8616	0.4163
ENSMUSG00000042451	Mybph	0.2128	0.06659	0.2268	0.09555	0.228	0	0.1241	0.2237	0	0.3594	0.1665	0.1843
ENSMUSG00000042429	Adora1	0.1056	0.4757	0.54	0.1138	0.1866	0.06177	0.2401	0.293	0.2807	0.6418	0.2973	0.6146
ENSMUSG00000026459	Myog	0	0.2309	0.1049	0.1326	0.03954	0.1919	0	0	0.08176	0	0	0.2557
ENSMUSG00000026458	Ppfia4	0.2671	0.2149	0.4066	0.3084	0.3219	0.186	0.2503	0.2166	0.7291	0.359	0.5373	0.1586
ENSMUSG00000042305	Tmem183a	51.29	53.53	55.87	51.51	53.06	50.57	50.69	35.06	54.39	53.95	52.16	59.81
ENSMUSG00000050526	4933406M09Rik	0.2497	0.2734	0.3547	0	0.234	0.08115	0.2184	0.05248	0.3457	0.4818	0.1465	0.4325
ENSMUSG00000026456	Cyb5r1	18.29	18.99	18.49	16.54	22.37	19.07	15.01	19.11	15.31	13.53	15.12	15.34
ENSMUSG00000026457	Adipor1	129	119.4	122.3	120.8	148.2	138.5	141.1	151.2	88.3	96.26	108.1	87.88
ENSMUSG00000102722	Gm37935	0.07492	0.07032	0.1597	0.2018	0.1204	0.4383	0.1966	0	0.249	0.3253	0.3516	0.2336
ENSMUSG00000026455	Klhl12	14.79	14.54	14.3	13.93	14.66	9.473	10.07	7.639	15.41	15.65	15.58	16.93
ENSMUSG00000042229	Rabif	27.18	23.39	25.23	22.48	22.48	24.07	23.46	21.89	23.67	24.04	22.75	25.79
ENSMUSG00000046367	Mgat4e	0.4938	1.112	0.6313	0.4655	0.2777	0.3852	0.3455	0.3114	1.149	1.001	1.564	0.9238
ENSMUSG00000042207	Kdm5b	18.98	20.16	21.68	21.62	20.26	18.81	21.47	15.29	23.93	21.68	26.63	26.34
ENSMUSG00000026452	Syt2	0.4758	0.6203	0.6478	0.9257	0.2549	0.07733	0.2775	0.3001	0.9224	0.8418	0.6514	0.4671
ENSMUSG00000073557	Ppp1r12b	10.96	9.861	8.209	10.04	10.89	8.952	7.395	6.247	12.68	10.36	12.56	10.66
ENSMUSG00000103614	Gm37949	0.5981	0.3302	0.6748	0.7582	0.1979	0.5489	0.3077	0.7544	1.52	1.12	0.9495	1.17
ENSMUSG00000103976	Gm37677	0.3566	0.3528	0.3697	0.2466	0.2633	0.1598	0.2276	0.06077	0.5124	0.4324	0.2714	0.3205
ENSMUSG00000026429	Ube2t	5.706	5.512	7.319	6.193	0.6676	1.026	1.114	1.118	13.99	12.99	12.55	12.09
ENSMUSG00000042793	Lgr6	11.09	9.795	8.901	7.179	5.254	5.547	4.407	2.175	16.86	13.81	14.24	12.87
ENSMUSG00000031506	Ptpn7	0.2959	0.6248	0.4466	0.5977	0.7131	0.4327	0.2588	0.2799	0.9012	0.7137	1.186	0.41
ENSMUSG00000026426	Arl8a	15.24	22.06	26.13	25.64	14.37	26.42	23.29	26.91	30.73	19.32	16.21	12.6
ENSMUSG00000026424	Gpr37l1	109.5	113.8	110.6	117.1	148.7	166.6	155.5	156.1	51.45	60.07	69.13	52.91
ENSMUSG00000003051	Elf3	0.1949	0.09146	0.2077	0.5906	0.1174	0.09502	0.6818	0.1229	1.295	0.4231	0.6288	0.1013
ENSMUSG00000041926	Rnpep	21.43	20.44	19.63	19.19	13.4	15.99	14.9	15.64	29.45	27.92	28.82	25.65
ENSMUSG00000062580	Timm17a	25.92	28.43	26.21	25.73	22.06	29.66	29.14	46.12	34.59	30.56	24.19	25.02
ENSMUSG00000048096	Lmod1	0.205	0.2973	0.1588	0.1004	0.1497	0.03634	0.0652	0.1175	0.2787	0.1349	0.1312	0.2131
ENSMUSG00000041889	Shisa4	68.96	70.91	70.43	72.07	68.29	84.11	84.87	107.9	63.54	54.32	59.18	46.37
ENSMUSG00000041879	Ipo9	56.39	57.9	56.03	54.27	44.1	40.31	36.12	17.44	64.85	77.68	80.79	74.02
ENSMUSG00000009418	Nav1	34.96	32.33	33.31	31.2	44.73	37.22	36.71	32.07	37.76	28.19	35.36	35.17
ENSMUSG00000102474	2610012C04Rik	0.6473	0.7425	0.613	0.3874	0.8667	0.3506	0.0629	0.3628	0.4779	0.8327	1.35	1.121
ENSMUSG00000104524	Gm37333	0.3268	0.6135	0.5224	1.144	0.7615	0.6055	0.5146	0.6183	1.629	1.088	1.419	1.529
ENSMUSG00000026421	Csrp1	109.6	134.5	153.8	146.8	53.22	75.04	82.92	86.34	203.4	245.9	195.4	207.6
ENSMUSG00000041801	Phlda3	74.31	72.22	86.13	86.92	76.33	88.06	95.17	114.9	66.12	64.61	71.93	61.74
ENSMUSG00000026418	Tnni1	3.28	3.437	3.739	3.801	5.271	5.058	3.136	3.079	2.788	2.54	1.074	0.6343
ENSMUSG00000041782	Lad1	0.2822	1.722	0.9523	0.7602	0.3401	0.1376	0.3291	0.05933	1.094	0.6808	0.9383	0.6356
ENSMUSG00000026414	Tnnt2	0.8155	1.257	1.179	2.04	0.7956	0.6816	0.4585	1.102	3.678	2.529	2.46	1.635
ENSMUSG00000026413	Pkp1	0.2456	0.2817	0.6397	0.441	0.1315	0.2129	0.2387	0.1033	0.8161	0.9084	0.4162	0.6807
ENSMUSG00000102414	Gm36938	0.1092	0.3586	0.378	0.0735	0.1315	0.1863	0.0716	0.2065	0.1814	0.7504	0.2882	0.5105
ENSMUSG00000051985	Igfn1	0.4132	0.6751	0.3588	0.5153	0.1844	0.1343	0.3614	0.1737	0.8391	0.5316	0.413	0.525
ENSMUSG00000026411	Tmem9	34.59	33.2	37.54	42.21	25.58	33.04	37.25	43.18	47.37	44.85	38.43	40.15
ENSMUSG00000097918	Ascl5	0	0.1218	0	0	0	0	0	0	0	0.1878	0	0
ENSMUSG00000026407	Cacna1s	0.95	0.8916	0.9934	0.7582	1.555	1.115	0.9386	0.4216	0.9938	1.324	0.6399	0.768
ENSMUSG00000102838	Gm37014	0.2612	0.3678	0.3827	0.2199	0.2624	0.09552	0.1142	0	0.434	0.7562	0.8812	0.4752
ENSMUSG00000041642	Kif21b	0.4954	0.8954	0.7233	0.3706	0.1621	0.5188	0.4493	0.1851	0.8535	0.6639	0.6888	0.6484
ENSMUSG00000087230	Mroh3	0.7061	1.016	1.003	0.6973	0.6807	0.1377	0.494	0.4749	1.251	1.431	0.6075	1.027
ENSMUSG00000041605	5730559C18Rik	0.5633	1.163	0.12	1.441	0.4073	0.2197	0	0.2131	0.5616	1.875	1.388	0.6441
ENSMUSG00000052759	Gpr25	0	0	0	0	0	0	0	0	0	0	0	0
ENSMUSG00000041570	Camsap2	5.283	5.953	7.099	6.186	6.258	5.955	6.592	4.032	7.575	8.279	5.389	9.862
ENSMUSG00000026404	Ddx59	22.31	19.29	16.72	13.48	17.93	17.14	16.38	21.58	17.19	22.12	18.41	23.54
ENSMUSG00000041498	Kif14	3.225	3.636	3.347	3.61	0.5889	0.5718	0.5312	0.6603	6.924	7.457	10.1	6.574
ENSMUSG00000041483	Zfp281	8.393	8.605	7.783	8.131	7.306	6.033	5.32	4.287	10.4	11.54	10.63	12.77
ENSMUSG00000026398	Nr5a2	0.1686	0.1266	0.2515	0.9082	0.4063	0.1315	0.118	0.04252	0.5602	1.074	0.1978	0.3855
ENSMUSG00000102751	Gm37057	0.2304	0.2162	0.3273	0.5171	0.1542	0.07488	0.1679	0.04843	0.638	0.5558	0.04505	0.3592
ENSMUSG00000102738	1700006P03Rik	0	0.1688	0	0.4845	0.5781	0.3508	0.1573	0	0.5977	1.562	0.8442	0.7479
ENSMUSG00000103070	Gm37903	0.0618	0.058	0.2305	0.08323	0.0993	0.1506	0.1081	0.1169	0.1027	0.1789	0.3625	0.3212
ENSMUSG00000103728	Gm37099	0.1706	0.08004	0.1363	0.2584	0.1199	0.1663	0.01865	0.1076	0.3542	0.3394	0	0.1108
ENSMUSG00000104112	Gm37293	0.4988	0	1.063	1.344	0	0	0	0	1.657	1.444	0.2926	0
ENSMUSG00000104118	Gm37298	0.6087	1.25	0.8106	0.666	0.5501	0.779	0.4991	0.5038	1.454	1.844	0.915	1.008
ENSMUSG00000103038	Gm37124	0.4801	1.248	0.6296	1.393	0.2967	0.3241	0.323	0.6055	1.289	2.245	0.7367	0.7677
ENSMUSG00000102277	A130050O07Rik	0.1148	0.1885	0.09172	0.07729	0.04611	0.2798	0.1255	0.1448	0.286	0.2492	0.2693	0.3281
ENSMUSG00000104145	D130019J16Rik	0.4091	0.416	0.8355	0.6887	0.3561	0.2327	0.1491	0.516	0.9629	0.5921	0.64	0.4961
ENSMUSG00000103427	Gm37534	0.4367	0.4893	0.7205	0.2656	0.2717	0.1649	0.3204	0.3021	0.8661	1.305	0.6777	1.025
ENSMUSG00000104197	Gm37632	1.224	1.33	1.373	0.6073	0.207	0.2513	0.5635	0.65	1.82	1.678	0.3779	1.071
ENSMUSG00000026395	Ptprc	3.165	2.733	3.021	3.41	2.014	1.259	1.904	1.245	4.29	5.79	2.228	2.552
ENSMUSG00000104291	A130071D04Rik	0.4768	0.4475	0.6818	0.3041	0.4536	0.1835	0.1317	0.2374	1.105	0.9624	0.5447	0.6129
ENSMUSG00000102822	1700113B19Rik	0.8758	1.151	0.5599	0.2359	0.7037	0.5124	0.9193	1.326	0.5821	2.282	0.4111	1.639
ENSMUSG00000026394	Atp6v1g3	0.2339	0.1098	0.08308	0.05251	0.1566	0.1141	0.1023	0.09835	0.1943	0.5079	0.2745	0.4052
ENSMUSG00000026393	Nek7	23.81	29.68	31.12	32.54	29.69	33.49	32.68	20.9	24.23	26.92	14.04	31.74
ENSMUSG00000102651	Gm37080	0.2448	0.2298	0.3913	0.1649	0.2705	0.1194	0.2409	0.4632	1.22	0.753	0.2873	0.4771
ENSMUSG00000102448	Gm37101	0.4221	0.5094	0.5569	0.2707	0.2261	0.1176	0.3868	0.7352	0.5678	0.4946	0.4245	0.6268
ENSMUSG00000019230	Lhx9	0.9022	1.058	1.226	0.8505	0.5074	0.6818	0.4734	0.3413	1.237	2.057	0.4499	1.242
ENSMUSG00000079283	2310009B15Rik	2.681	4.302	6.174	3.378	2.084	3.12	2.496	4.908	9.483	6.759	6.799	5.843
ENSMUSG00000102365	Gm37045	0.1195	0.1682	0.2228	0	0	0	0	0	0.04963	0.1729	0.03505	0.03105
ENSMUSG00000056268	Dennd1b	2.423	2.814	2.582	1.803	1.828	1.449	1.253	1.03	4.448	4.689	3.581	4.313
ENSMUSG00000102157	Gm37470	0.447	0.4442	0.6163	0.7791	0.1479	0.1538	0.09199	0.4311	0.4369	0.4567	0.3085	0.164
ENSMUSG00000105936	Gm43544	0.8929	0.3073	0.4122	0.481	0.07173	0.05804	0.3384	0.1877	0.6428	0.7323	0.2444	0.3093
ENSMUSG00000102451	Gm37655	0.2141	0.3015	0.3232	0.0721	0.3154	0.1044	0.1873	0.2251	0.3854	0.3616	0.1466	0.4266
ENSMUSG00000102243	Gm37718	0.08389	0.1575	0.4767	0.1506	0.1348	0.1091	0	0.3879	0.2788	0.4857	0.06562	0.5232
ENSMUSG00000063681	Crb1	1.404	1.662	0.8515	0.96	1.232	0.6108	0.3401	0.4359	1.651	1.688	1.064	1.661
ENSMUSG00000033964	Zbtb41	7.583	7.61	9.165	7.799	7.742	6.325	7.118	4.616	8.236	8.293	8.117	9.727
ENSMUSG00000033952	Aspm	8.009	9.162	10.09	10.08	1.566	1.453	1.504	1.301	16.95	20.17	22.41	21.77
ENSMUSG00000026368	F13b	0.9956	0.5902	0.6142	0.7763	0.5052	0.3577	0.6417	0.3965	1.48	1.517	0.2459	1.471
ENSMUSG00000057037	Cfhr1	0.4682	0.4394	0.6414	0.1802	0.5911	0.3913	0.6435	0.08435	1.222	0.968	0.3139	0.9037
ENSMUSG00000070594	Gm4788	0.6076	0.6159	0.751	0.5237	0.2734	0.474	0.6165	0.4905	1.535	0.7036	0.2281	0.6568
ENSMUSG00000033898	Cfhr2	0.3155	0.4442	0.9525	0.9207	0.1268	0.4102	0.276	0.398	1.398	0.3806	0.617	0.9292
ENSMUSG00000026365	Cfh	0.7385	1.327	1.529	0.5683	0.5594	0.7201	0.6274	0.5588	1.297	1.649	0.5694	1.842
ENSMUSG00000052726	Kcnt2	0.9284	1.188	1.139	0.7578	0.3843	0.6584	0.812	0.5677	1.402	0.9773	0.5942	1.316
ENSMUSG00000102698	Gm37777	0.06557	0.1846	0.6055	0.3532	0.2283	0.2131	0.1721	0.3584	0.7263	1.044	0.5642	0.2953
ENSMUSG00000102500	Gm37371	0	0	0	0	0	0	0	0	0	0	0	0
ENSMUSG00000102740	Gm37599	0.1505	0.1412	0.3206	0	0.4835	0	0	0.3795	0.9999	0.871	1.412	0.3128
ENSMUSG00000104147	Gm37142	0.2839	0.5995	0.7562	0.4142	0.2471	0.4383	0.2276	0.5072	0.7468	1.027	0.8882	0.9835
ENSMUSG00000103858	Gm37604	0.1735	0.2171	0.3081	0.1558	0.1859	0.1128	0	0.1459	0.2883	0.6697	0.06786	0.1202
ENSMUSG00000102818	Gm37796	1.098	0	2.925	0.7394	0.8822	0.5354	0.9604	1.385	1.824	2.384	2.577	6.848
ENSMUSG00000026361	Cdc73	7.193	8.707	7.493	7.987	7.952	7.697	7.465	7.758	12.52	9.28	6.136	10.27
ENSMUSG00000033849	B3galt2	3.675	3.16	3.148	3.094	5.607	4.48	4.981	3.097	1.513	0.9286	1.05	1.194
ENSMUSG00000018196	Glrx2	20.05	20.27	23.22	27.01	17.51	20.59	18.77	17.35	24.79	19.91	19.61	24.31
ENSMUSG00000018199	Trove2	10.62	11.29	9.999	9.76	12.02	10.48	9.96	8.047	13.01	8.616	8.146	12.28
ENSMUSG00000018189	Uchl5	34.34	36.52	38.38	34.72	24.12	28.34	27.31	40.08	48.68	43.68	37.1	40.44
ENSMUSG00000026360	Rgs2	13	14.02	11.23	9.624	14.49	16.16	13.73	17.95	9.148	9.75	6.117	8.889
ENSMUSG00000051079	Rgs13	0.1926	0.4519	0.6669	0.6485	0.3095	0.2817	0.3369	0.4858	0.56	0.2788	0.226	0.5004
ENSMUSG00000026358	Rgs1	0.8985	0.8433	0.5155	0.6516	0.3609	0.3707	0.272	0.1743	1.78	0.9003	0.5676	1.149
ENSMUSG00000098509	Rgs21	0.323	0.2274	0.2581	0.2175	0.1081	0.21	0.1413	0.1698	0.5367	1.052	0.5685	0.3078
ENSMUSG00000026357	Rgs18	0.07245	0.17	0.1158	0.09757	0.1164	0	0.1267	0.09137	0.1806	0.367	0.17	0.1883
ENSMUSG00000103055	Gm38269	0.1785	0.2303	0.5467	0.3906	0.05377	0.1958	0.3707	0.0844	0.8154	0.3874	0.1309	0.5333
ENSMUSG00000102403	Gm38187	0.6093	0.8065	0.6492	0.3787	0.2385	0.2285	0.3553	0.335	0.7528	0.7236	0.3483	1.023
ENSMUSG00000035131	Brinp3	0.7308	0.5335	0.7787	0.6197	0.3914	0.2903	0.3315	0.3072	1.574	1.645	0.5081	0.8159
ENSMUSG00000104269	Gm37749	1.278	0.3636	0.743	0.3131	0.1868	0.3778	0.3389	0.1954	0.4506	2.019	0.5455	0.2416
[truncated: 24,573 more rows]
