# Supplementary material for: Transcriptional profiling of mouse peripheral nerves to the single-cell level to build a sciatic nerve ATlas (SNAT)
Source: eLife. 2021 Apr 23;10:e58591. doi: 10.7554/eLife.58591 (PMC8064760; doi:10.7554/eLife.58591)
Supplement: Supplementary file 2. — The assigned cell type of each cell from the merged Smart-Seq2 dataset (related to Figure 4), the 10x P60 runs (related to Figure 5), and the 10x P1 runs (related to Figure 6), together with the cell embedding on tSNE plots. Each dataset is displayed in individual tabs. [file elife-58591-supp2.xls]

## Sheet: SmartSeq2 related to Figure 4
Cell	Cluster	tSNE_1	tSNE_2
P1_1_A05	iSC	-14.3988	-5.54303
P1_1_A07	iSC	-14.8909	-5.62029
P1_1_A08	pmSC	-16.7376	12.8965
P1_1_A13	prol. SC	-29.6955	-12.7844
P1_1_A14	iSC	-15.0043	-4.31799
P1_1_A17	iSC	-14.6526	-5.49446
P1_1_A18	iSC	-14.9907	-4.83608
P1_1_A19	iSC	-9.3854	-7.57929
P1_1_A20	iSC	-13.7	-6.89165
P1_1_A21	pmSC	-4.99784	14.366
P1_1_B03	prol. SC	-25.505	-16.4318
P1_1_B04	prol. SC	-27.3102	-16.3361
P1_1_B05	iSC	-13.9836	-5.86815
P1_1_B06	pmSC	-16.0305	14.2343
P1_1_B07	iSC	-16.2967	-8.70242
P1_1_B08	prol. SC	-29.2083	-14.4238
P1_1_B10	prol. SC	-24.7283	-15.3622
P1_1_B13	iSC	-5.14769	-7.88233
P1_1_B14	prol. SC	-24.1945	-15.3966
P1_1_B16	prol. SC	-25.7527	-16.9521
P1_1_B17	pmSC	-14.5453	5.93155
P1_1_B18	iSC	-16.7598	-3.52527
P1_1_B20	pmSC	-12.7446	12.632
P1_1_B21	pmSC	-13.4111	18.015
P1_1_B22	iSC	-4.11194	-12.6272
P1_1_C02	pmSC	-17.4183	-3.12036
P1_1_C03	iSC	-15.6405	6.14214
P1_1_C04	iSC	-15.506	5.522
P1_1_C05	iSC	0.261563	-2.55952
P1_1_C06	iSC	-3.8948	-12.0249
P1_1_C07	iSC	-11.4498	-5.93942
P1_1_C08	iSC	-3.58217	-6.04058
P1_1_C09	iSC	-3.21483	-9.28232
P1_1_C13	iSC	-10.8664	-7.41923
P1_1_C15	iSC	-3.42632	-6.17124
P1_1_C16	iSC	-12.5521	-8.38467
P1_1_C17	iSC	-4.20631	-11.1312
P1_1_C19	iSC	-14.1023	1.98468
P1_1_C20	iSC	-16.4305	-10.3683
P1_1_C21	iSC	-11.1102	-12.1568
P1_1_C22	iSC	-12.7534	-16.2073
P1_1_C23	iSC	-9.3362	-4.17261
P1_1_D01	pmSC	-13.477	16.0031
P1_1_D02	iSC	-8.04968	-10.5219
P1_1_D03	prol. SC	-22.1131	-13.4925
P1_1_D04	pmSC	-13.7546	7.91161
P1_1_D06	iSC	-21.8995	-6.12278
P1_1_D07	pmSC	-15.2539	16.5082
P1_1_D08	iSC	-1.99292	-1.56102
P1_1_D10	iSC	-4.6914	-4.83344
P1_1_D13	iSC	-4.99424	-11.4952
P1_1_D14	prol. SC	-22.1381	-13.8814
P1_1_D15	iSC	7.41592	-8.68218
P1_1_D16	iSC	-10.4327	-8.68045
P1_1_D17	iSC	-2.83044	-1.85675
P1_1_D18	iSC	-1.76133	-5.89962
P1_1_D19	tSC	-4.59703	-14.9735
P1_1_D20	iSC	-6.7928	-17.1622
P1_1_D21	iSC	-3.68077	-15.0734
P1_1_D22	prol. SC	-26.2938	-18.5938
P1_1_E01	iSC	-4.98993	-4.56124
P1_1_E02	prol. SC	-30.5309	-14.3358
P1_1_E03	iSC	-16.8693	-3.97448
P1_1_E04	pmSC	-9.96045	14.2632
P1_1_E05	iSC	-12.4965	-9.48562
P1_1_E06	pmSC	-15.1138	15.565
P1_1_E07	iSC	-17.6297	4.055
P1_1_E08	iSC	-7.91886	-13.3222
P1_1_E09	iSC	-1.05564	-3.73483
P1_1_E10	iSC	0.035804	-2.89349
P1_1_E13	iSC	-6.31033	-13.0749
P1_1_E14	iSC	-8.89446	-13.655
P1_1_E15	iSC	-17.1659	-9.65311
P1_1_E16	iSC	-5.96838	-10.7539
P1_1_E17	iSC	-2.7612	-1.77822
P1_1_E18	iSC	-9.82183	-7.35678
P1_1_E19	iSC	-12.762	-16.3407
P1_1_E20	iSC	-16.2746	-0.044282
P1_1_E21	iSC	-9.95473	-15.0983
P1_1_E22	iSC	-7.13177	-9.25331
P1_1_E23	tSC	-0.783009	-11.4013
P1_1_F01	pmSC	-16.3636	14.7307
P1_1_F02	iSC	-14.8648	5.71427
P1_1_F03	pmSC	-14.6989	10.2162
P1_1_F04	iSC	-18.2032	0.484465
P1_1_F05	pmSC	-14.197	14.6765
P1_1_F06	pmSC	-14.207	13.5651
P1_1_F07	iSC	-9.28998	-13.5888
P1_1_F08	iSC	-4.01875	-7.65546
P1_1_F09	iSC	-2.81455	-9.94292
P1_1_F13	iSC	-17.071	3.75147
P1_1_F14	iSC	-21.6534	-5.40633
P1_1_F15	iSC	-4.89228	-11.6808
P1_1_F16	iSC	-11.2382	-7.03203
P1_1_F17	iSC	-11.6062	-8.86368
P1_1_F18	iSC	-17.432	-9.75559
P1_1_F20	pmSC	-12.0499	13.3983
P1_1_F21	iSC	-6.81995	-14.6583
P1_1_F22	pmSC	-13.1181	18.0699
P1_1_F23	iSC	-11.3099	-15.9193
P1_1_G01	pmSC	-14.5307	15.1239
P1_1_G02	prol. SC	-25.9085	-17.0647
P1_1_G03	iSC	-8.97561	-12.2152
P1_1_G04	iSC	-13.4598	-6.91682
P1_1_G05	iSC	-14.1549	-5.73444
P1_1_G06	iSC	-13.508	-6.74486
P1_1_G07	iSC	-11.5306	-10.9302
P1_1_G08	iSC	-3.43287	-6.51208
P1_1_G09	iSC	-3.02523	-11.8176
P1_1_G10	iSC	-2.90471	-9.58327
P1_1_G11	prol. SC	-29.0367	-13.5433
P1_1_G13	iSC	-8.46791	-12.9184
P1_1_G14	pmSC	-16.2716	16.2668
P1_1_G15	prol. SC	-30.4902	-13.4386
P1_1_G16	iSC	-10.5595	-6.55543
P1_1_G17	iSC	-3.26204	-3.69489
P1_1_G18	iSC	-5.19968	-7.69488
P1_1_G19	iSC	-7.21896	-12.4291
P1_1_G20	iSC	-7.3162	-15.1269
P1_1_G21	prol. SC	-22.9192	-14.4118
P1_1_G22	pmSC	-18.1709	8.37398
P1_1_G23	pmSC	-16.5367	7.44222
P1_1_H01	prol. SC	-28.6705	-17.2599
P1_1_H02	iSC	-13.5513	-9.42571
P1_1_H04	iSC	-21.7295	-4.55109
P1_1_H05	iSC	-2.44312	-4.69028
P1_1_H06	iSC	-9.59152	-12.281
P1_1_H07	prol. SC	-26.9348	-16.9562
P1_1_H08	iSC	-12.7278	-7.74075
P1_1_H09	iSC	-7.49033	-13.3384
P1_1_H10	prol. SC	-25.2772	-15.1922
P1_1_H13	iSC	-10.1782	-14.5485
P1_1_H14	pmSC	-14.8488	16.5353
P1_1_H15	iSC	-8.54251	-13.3119
P1_1_H16	pmSC	-15.7058	15.8297
P1_1_H17	pmSC	-16.3522	14.3452
P1_1_H18	iSC	-9.6464	-9.91613
P1_1_H20	prol. SC	-29.311	-16.9854
P1_1_H21	iSC	-14.9779	-13.7846
P1_1_H22	prol. SC	-29.7676	-16.6956
P1_1_H23	pmSC	-13.1292	17.9969
P1_1_H24	iSC	-11.7115	-2.05571
P1_1_I01	pmSC	-14.0526	15.447
P1_1_I02	pmSC	-14.6867	16.5842
P1_1_I03	iSC	-7.21191	-13.2382
P1_1_I04	iSC	-16.6167	-8.85191
P1_1_I05	iSC	-8.49533	-14.2188
P1_1_I06	iSC	-9.47671	-7.32253
P1_1_I07	pmSC	-14.7161	16.212
P1_1_I08	iSC	-15.9165	-7.52289
P1_1_I09	iSC	-2.38301	-10.0629
P1_1_I10	prol. SC	-29.1905	-13.3136
P1_1_I13	iSC	-5.80972	-12.4312
P1_1_I14	iSC	-18.1237	-10.7734
P1_1_I15	iSC	-21.8467	-5.2962
P1_1_I16	pmSC	-14.5663	16.2678
P1_1_I17	iSC	-11.6983	-6.5183
P1_1_I18	iSC	-11.0024	-13.1569
P1_1_I19	iSC	-12.4617	-13.8788
P1_1_I20	prol. SC	-29.1342	-17.0109
P1_1_I21	iSC	-13.3861	-11.8155
P1_1_I22	prol. SC	-23.2659	-3.78746
P1_1_I23	iSC	-15.1763	1.35539
P1_1_J01	iSC	-17.2328	3.6108
P1_1_J02	iSC	-18.0286	2.34063
P1_1_J03	pmSC	-14.6314	7.80024
P1_1_J04	iSC	-22.4154	-5.59257
P1_1_J05	prol. SC	-26.324	-17.715
P1_1_J06	prol. SC	-26.3211	-17.4524
P1_1_J07	pmSC	-14.8815	15.6336
P1_1_J08	prol. SC	-26.187	-17.2737
P1_1_J09	iSC	-2.36106	-4.92028
P1_1_J11	iSC	-3.58507	-5.84161
P1_1_J13	iSC	-2.06457	-5.16485
P1_1_J14	iSC	-7.19118	-12.7369
P1_1_J16	prol. SC	-26.8477	-16.2635
P1_1_J17	iSC	-10.3306	-12.3676
P1_1_J18	prol. SC	-22.2897	-14.3248
P1_1_J19	pmSC	-10.5749	16.3983
P1_1_J20	iSC	-12.0771	-13.3563
P1_1_J21	pmSC	-15.2832	11.9797
P1_1_J22	iSC	-0.619761	-4.92795
P1_1_J23	iSC	-8.4089	-5.62106
P1_1_K01	iSC	-15.9746	-8.6234
P1_1_K02	iSC	-12.991	-10.2759
P1_1_K03	iSC	-9.4857	-12.7696
P1_1_K04	iSC	-8.05497	-10.9059
P1_1_K06	iSC	-3.22553	-11.7441
P1_1_K07	pmSC	-11.702	12.9676
P1_1_K08	mSC	-6.63976	23.8663
P1_1_K09	pmSC	-1.51594	9.7719
P1_1_K10	prol. SC	-24.1321	-15.2608
P1_1_K11	iSC	-2.98158	-9.53986
P1_1_K13	iSC	-8.49753	-16.3166
P1_1_K14	pmSC	-14.216	15.2155
P1_1_K15	iSC	-11.9657	-11.2776
P1_1_K16	iSC	-4.89252	-14.2194
P1_1_K17	iSC	-6.8982	-16.3315
P1_1_K18	prol. SC	-22.8879	-14.7597
P1_1_K19	pmSC	-11.9397	15.6419
P1_1_K20	prol. SC	-29.5218	-17.0458
P1_1_K21	prol. SC	-26.2258	-18.3844
P1_1_K22	prol. SC	-32.1834	-14.8922
P1_1_L01	pmSC	-16.1119	13.1815
P1_1_L02	prol. SC	-27.5583	-16.3311
P1_1_L04	iSC	-12.4474	-9.36969
P1_1_L05	iSC	-6.6582	-10.0595
P1_1_L06	pmSC	-14.2001	13.2509
P1_1_L07	iSC	-11.6003	-12.1406
P1_1_L08	prol. SC	-22.7328	-13.7133
P1_1_L09	iSC	-4.26677	-9.51172
P1_1_L10	iSC	-11.9752	-5.10153
P1_1_L13	iSC	-9.42195	-7.17542
P1_1_L14	prol. SC	-31.5138	-13.4221
P1_1_L15	iSC	-17.49	3.23579
P1_1_L16	iSC	-22.4492	-4.65648
P1_1_L17	iSC	-6.5996	-11.171
P1_1_L18	iSC	-11.3655	-9.76627
P1_1_L19	pmSC	-14.4375	11.6618
P1_1_L20	iSC	-9.99009	-17.4185
P1_1_L21	iSC	-10.4493	-14.4271
P1_1_L22	iSC	-16.2526	0.466382
P1_1_L23	iSC	-15.8381	0.539338
P1_1_L24	iSC	-13.2628	2.1413
P1_1_M01	iSC	-17.1376	3.59061
P1_1_M02	prol. SC	-30.3312	-14.1532
P1_1_M03	pmSC	-13.3936	16.1457
P1_1_M04	iSC	-11.6952	-9.73515
P1_1_M05	iSC	-11.3616	-6.67848
P1_1_M06	pmSC	-16.8275	13.1035
P1_1_M08	pmSC	-14.8979	6.51566
P1_1_M09	iSC	-19.3006	-12.5338
P1_1_M10	prol. SC	-29.5206	-13.477
P1_1_M13	prol. SC	-30.6746	-14.4587
P1_1_M14	iSC	-8.23452	-12.7695
P1_1_M15	prol. SC	-31.0794	-13.4151
P1_1_M16	pmSC	-10.4823	15.9735
P1_1_M17	prol. SC	-22.3925	-14.194
P1_1_M18	iSC	-9.36413	-7.30188
P1_1_M19	iSC	-10.3142	-8.56567
P1_1_M20	pmSC	-13.5409	10.1516
P1_1_M21	iSC	-8.24067	-9.60606
P1_1_M22	iSC	-8.18231	-8.52211
P1_1_M23	iSC	-8.19522	-9.03748
P1_1_M24	iSC	-5.4135	-10.4969
P1_1_N01	iSC	-5.42267	-5.73332
P1_1_N02	iSC	-10.9947	-7.85995
P1_1_N04	iSC	-3.22433	-11.77
P1_1_N06	iSC	-12.3405	-9.78802
P1_1_N07	iSC	-4.94696	-9.64293
P1_1_N08	iSC	-10.3737	-6.22491
P1_1_N10	iSC	-2.74164	-5.20436
P1_1_N13	pmSC	-15.4113	13.515
P1_1_N14	pmSC	-13.343	12.8733
P1_1_N15	pmSC	-13.7649	13.3672
P1_1_N17	pmSC	-14.0713	16.2748
P1_1_N18	iSC	-10.726	-7.94875
P1_1_N19	pmSC	-11.7748	13.4421
P1_1_N20	iSC	-6.98999	-16.789
P1_1_N21	iSC	-6.81769	-16.6278
P1_1_N22	iSC	-8.1002	-9.48909
P1_1_N23	iSC	-12.6218	-16.2492
P1_1_N24	prol. SC	-25.4266	-18.0004
P1_1_O02	prol. SC	-22.5871	-13.782
P1_1_O03	iSC	-15.9281	-4.82361
P1_1_O04	prol. SC	-27.3887	-16.3488
P1_1_O05	iSC	-11.7646	-6.84898
P1_1_O06	pmSC	-16.612	15.4622
P1_1_O07	pmSC	-17.2951	4.31205
P1_1_O08	iSC	-4.49108	-4.44666
P1_1_O09	iSC	-6.03622	-12.6286
P1_1_O10	iSC	-14.5532	-4.80552
P1_1_O13	iSC	-12.405	-10.7109
P1_1_O14	iSC	-7.6876	-3.97449
P1_1_O15	iSC	-11.1816	-7.90835
P1_1_O16	prol. SC	-22.1456	-13.8395
P1_1_O17	pmSC	-14.9044	6.57887
P1_1_O18	iSC	-15.041	5.40142
P1_1_O19	pmSC	-13.149	17.5667
P1_1_O20	pmSC	-14.1078	11.68
P1_1_O21	pmSC	-14.6038	18.104
P1_1_O23	iSC	-9.45775	-11.0569
P1_1_P13	prol. SC	-25.0848	-16.2665
P1_1_P14	prol. SC	-27.3675	-16.0076
P1_1_P15	iSC	-15.8362	-4.68429
P1_1_P16	pmSC	-4.80763	14.2476
P1_1_P19	iSC	-15.4588	-6.23818
P1_2_A02	prol. SC	-22.0939	-12.6174
P1_2_A03	pmSC	-16.7189	15.3927
P1_2_A04	pmSC	-15.0103	15.0743
P1_2_A05	iSC	-4.73409	-12.3868
P1_2_A06	iSC	-6.94315	-8.82482
P1_2_A07	prol. SC	-29.4196	-13.4101
P1_2_A09	pmSC	-16.2512	12.8028
P1_2_A10	pmSC	-13.9212	13.7507
P1_2_A11	iSC	-13.4817	4.5693
P1_2_A12	iSC	-5.64749	-8.29491
P1_2_A13	pmSC	-15.5923	14.0607
P1_2_A14	prol. SC	-24.3722	-15.5435
P1_2_A15	iSC	-2.24152	-8.04255
P1_2_A17	prol. SC	-26.2418	-17.9746
P1_2_A18	iSC	-3.93973	-2.44791
P1_2_A19	iSC	-13.8506	-14.0805
P1_2_A20	mSC	3.17988	24.4645
P1_2_A21	iSC	-12.0769	-15.2909
P1_2_A22	iSC	-10.7348	-16.8268
P1_2_A23	prol. SC	-28.5662	-14.1585
P1_2_B01	iSC	-10.5746	-10.946
P1_2_B02	iSC	-12.08	-10.2623
P1_2_B03	iSC	-10.5761	-9.15442
P1_2_B04	iSC	-16.2757	1.87509
P1_2_B05	iSC	-8.18475	-14.0234
P1_2_B07	iSC	-3.10787	-7.76247
P1_2_B09	iSC	-8.87803	-10.4336
P1_2_B10	iSC	-9.72298	-6.14334
P1_2_B11	iSC	-8.06059	-9.02082
P1_2_B12	iSC	-1.39042	-13.0847
P1_2_B13	iSC	-10.7171	-7.05325
P1_2_B14	iSC	-7.33307	-11.9385
P1_2_B15	iSC	-3.23815	-6.44967
P1_2_B16	iSC	-4.68845	-6.96913
P1_2_B17	iSC	-4.97652	-14.6107
P1_2_B18	pmSC	-13.0125	12.2332
P1_2_B19	prol. SC	-26.2923	-18.4454
P1_2_B20	iSC	-1.91068	7.93872
P1_2_B21	iSC	-21.5691	-5.46721
P1_2_B23	pmSC	-13.419	18.9616
P1_2_B24	iSC	-11.4323	-15.8517
P1_2_C01	iSC	-15.4348	1.90506
P1_2_C02	pmSC	-16.3156	7.61209
P1_2_C03	iSC	-8.67958	-8.96809
P1_2_C04	iSC	-11.233	-10.9173
P1_2_C05	prol. SC	-22.1111	-14.3861
P1_2_C06	iSC	-5.08895	-13.1332
P1_2_C08	iSC	-1.5469	-3.94537
P1_2_C10	prol. SC	-22.5036	-13.1195
P1_2_C12	iSC	-9.53979	-14.2526
P1_2_C13	iSC	-10.3786	-8.39611
P1_2_C14	iSC	-11.4255	7.71056
P1_2_C15	iSC	-5.87978	-12.7372
P1_2_C16	iSC	-4.40389	-11.1964
P1_2_C17	iSC	-15.5992	-7.2117
P1_2_C18	pmSC	-12.0486	14.7446
P1_2_C19	pmSC	-13.0745	14.7966
P1_2_C20	tSC	-0.454755	-24.5165
P1_2_C21	iSC	-6.48333	-7.09023
P1_2_C22	tSC	2.46039	-25.924
P1_2_C23	iSC	-17.181	7.14259
P1_2_C24	iSC	-5.5139	-15.401
P1_2_D01	pmSC	-17.5311	14.3024
P1_2_D03	pmSC	-15.9868	9.61278
P1_2_D04	iSC	-14.4558	-12.1585
P1_2_D05	iSC	-6.46918	-5.03741
P1_2_D06	prol. SC	-22.4249	-14.3315
P1_2_D07	iSC	0.0636172	-2.30962
P1_2_D08	prol. SC	-28.868	-16.0652
P1_2_D09	tSC	12.1643	-24.1581
P1_2_D10	iSC	-9.12945	-10.5769
P1_2_D13	prol. SC	-25.9996	-17.709
P1_2_D14	iSC	-17.6987	-11.0963
P1_2_D15	iSC	-1.76258	-2.14116
P1_2_D16	iSC	-1.35276	-10.6819
P1_2_D17	iSC	-4.39556	-15.6379
P1_2_D18	iSC	-7.36862	-10.8539
P1_2_D19	iSC	-12.8659	-13.1523
P1_2_D20	iSC	-7.52485	-7.44069
P1_2_D21	iSC	-13.5246	-14.4816
P1_2_D22	iSC	-5.58524	-15.5821
P1_2_D23	iSC	-13.3345	-14.4957
P1_2_D24	iSC	-7.64586	-7.10723
P1_2_E01	iSC	-15.7673	-7.96799
P1_2_E02	iSC	-13.7674	-10.7782
P1_2_E03	iSC	-10.6785	-10.3762
P1_2_E04	pmSC	-15.2533	14.174
P1_2_E06	iSC	-1.93212	-3.72715
P1_2_E07	iSC	-3.11729	-5.21945
P1_2_E09	prol. SC	-27.7403	-17.6585
P1_2_E10	iSC	-10.1478	-17.4847
P1_2_E11	iSC	-12.9181	4.92639
P1_2_E12	mSC	-12.2407	17.4383
P1_2_E14	iSC	-2.97703	-8.20748
P1_2_E15	mSC	-6.76182	23.8705
P1_2_E16	iSC	-2.83097	-7.74751
P1_2_E17	iSC	-18.4801	-10.9549
P1_2_E19	iSC	-0.337576	-2.71384
P1_2_E20	iSC	-5.43236	-14.8574
P1_2_E22	pmSC	-13.4424	18.9613
P1_2_E24	iSC	-18.0875	8.17436
P1_2_F01	pmSC	-15.4594	13.875
P1_2_F02	iSC	-6.27356	-16.7775
P1_2_F03	pmSC	-13.8596	16.2316
P1_2_F04	iSC	-11.1814	-11.5134
P1_2_F05	iSC	-17.3503	0.113043
P1_2_F06	pmSC	-13.2769	14.2688
P1_2_F07	iSC	-4.54523	-7.84738
P1_2_F08	iSC	-4.73201	-8.09874
P1_2_F09	iSC	-9.00548	-7.86578
P1_2_F10	iSC	-15.1464	2.23931
P1_2_F11	iSC	-10.0508	-14.993
P1_2_F12	iSC	-8.49463	-16.4824
P1_2_F13	iSC	-8.91206	-7.15478
P1_2_F14	iSC	-12.6715	-12.1965
P1_2_F15	iSC	0.178799	-2.16202
P1_2_F16	iSC	-2.76693	-10.7953
P1_2_F17	prol. SC	-32.2119	-14.8184
P1_2_F18	iSC	-12.774	-6.07961
P1_2_F19	iSC	-12.4046	-14.0182
P1_2_F20	iSC	-9.2133	-10.6988
P1_2_F21	iSC	-10.5057	-15.6915
P1_2_F22	tSC	-0.752546	-7.21311
P1_2_F23	prol. SC	-32.5671	-13.6909
P1_2_F24	prol. SC	-21.0694	-13.0311
P1_2_G01	pmSC	-16.3112	13.2283
P1_2_G02	iSC	-7.75832	-16.4985
P1_2_G03	iSC	-12.5849	-8.59549
P1_2_G04	prol. SC	-22.7667	-14.6291
P1_2_G05	iSC	-12.0238	-10.4924
P1_2_G06	iSC	-11.0538	-7.3209
P1_2_G07	iSC	-11.3424	-6.17203
P1_2_G09	prol. SC	-29.3968	-12.5652
P1_2_G10	iSC	-4.68983	-13.6312
P1_2_G11	tSC	12.4045	-24.0764
P1_2_G12	prol. SC	-25.9536	-18.4621
P1_2_G13	iSC	-11.9542	-7.14322
P1_2_G14	iSC	-10.4029	-10.5098
P1_2_G15	iSC	0.0538188	-2.14578
P1_2_G16	iSC	-5.12451	-9.28227
P1_2_G17	iSC	-13.4404	-3.2804
P1_2_G18	pmSC	-13.4726	13.6204
P1_2_G20	tSC	-0.759874	-25.0184
P1_2_G21	tSC	-0.75594	-24.6578
P1_2_G22	iSC	-14.3772	-14.2631
P1_2_G23	prol. SC	-25.7003	-18.5486
P1_2_G24	iSC	-7.20077	-6.47494
P1_2_H01	iSC	-16.1468	3.65678
P1_2_H02	prol. SC	-26.3543	-19.4135
P1_2_H03	iSC	-9.47836	-14.5388
P1_2_H04	iSC	-17.686	3.02562
P1_2_H05	iSC	-7.13348	-7.95849
P1_2_H07	iSC	-9.7329	-11.3517
P1_2_H09	prol. SC	-27.6643	-16.4507
P1_2_H10	prol. SC	-26.1834	-17.9888
P1_2_H11	prol. SC	-29.9039	-16.3962
P1_2_H12	iSC	-13.3993	-13.651
P1_2_H13	iSC	-1.37268	-13.3134
P1_2_H14	pmSC	-12.0145	13.8986
P1_2_H15	iSC	-12.5358	-12.3928
P1_2_H16	iSC	-3.39097	-10.8344
P1_2_H17	prol. SC	-31.0654	-16.1675
P1_2_H18	prol. SC	-27.5985	-17.2669
P1_2_H19	prol. SC	-21.0514	-13.0654
P1_2_H20	iSC	-7.30665	-6.70181
P1_2_H21	iSC	-16.4415	0.12308
P1_2_H22	pmSC	-14.7841	18.3517
P1_2_H23	tSC	-1.93793	-24.7393
P1_2_H24	iSC	-4.70826	-14.5096
P1_2_I01	pmSC	-14.4281	9.54314
P1_2_I02	iSC	-11.9978	-9.96988
P1_2_I03	prol. SC	-20.8824	-13.1023
P1_2_I05	pmSC	-14.4427	9.49195
P1_2_I06	prol. SC	-23.3375	-14.2893
P1_2_I07	iSC	-2.50128	-3.83991
P1_2_I08	iSC	-6.16961	-5.59173
P1_2_I09	iSC	-7.89698	-15.1549
P1_2_I10	iSC	-6.8275	-16.4765
P1_2_I11	pmSC	-3.67533	-1.96024
P1_2_I12	pmSC	-13.1538	17.4113
P1_2_I13	iSC	-6.25683	-13.5938
P1_2_I14	pmSC	-3.4985	-0.801069
P1_2_I15	iSC	-14.1648	-10.4935
P1_2_I16	iSC	-0.718242	-3.62313
P1_2_I17	iSC	-18.6527	-10.2318
P1_2_I19	prol. SC	-28.0641	-16.1915
P1_2_I20	iSC	-14.1039	4.12416
P1_2_I21	iSC	-8.33185	-5.74329
P1_2_I22	iSC	-12.3244	-14.8898
P1_2_I23	prol. SC	-23.1122	-15.4145
P1_2_I24	iSC	-2.41076	-12.3498
P1_2_J01	iSC	-6.80259	-10.0099
P1_2_J02	pmSC	-13.4265	5.85967
P1_2_J03	iSC	-9.27581	-10.1267
P1_2_J04	iSC	-5.71391	-9.32652
P1_2_J05	mSC	-11.0576	19.3209
P1_2_J06	iSC	-14.0802	-12.2065
P1_2_J07	iSC	-4.02444	-8.31424
P1_2_J09	iSC	-10.1706	-4.81681
P1_2_J10	prol. SC	-31.26	-13.3472
P1_2_J11	pmSC	-13.3115	17.1807
P1_2_J12	iSC	-13.5528	-11.2637
P1_2_J13	iSC	-11.9378	-11.8799
P1_2_J14	iSC	-2.4709	-3.52825
P1_2_J15	prol. SC	-24.072	-15.5713
P1_2_J16	iSC	-0.0499119	-3.13855
P1_2_J17	pmSC	-15.136	13.3282
P1_2_J18	pmSC	-14.9433	15.7693
P1_2_J19	iSC	-12.6089	-14.526
P1_2_J20	iSC	-8.35197	-5.75897
P1_2_J22	iSC	-12.2099	-14.6383
P1_2_J23	iSC	-7.88783	-9.00726
P1_2_J24	iSC	-0.550215	-5.19202
P1_2_K01	iSC	-10.0427	-13.0778
P1_2_K02	iSC	-10.4925	-9.86934
P1_2_K03	mSC	-11.1167	19.1635
P1_2_K04	iSC	-3.84722	-12.4487
P1_2_K05	iSC	-8.5859	-10.5991
P1_2_K06	iSC	-22.4995	-5.22084
P1_2_K07	iSC	-13.5053	-11.704
P1_2_K09	iSC	-5.27644	-11.9645
P1_2_K10	pmSC	-12.915	5.09172
P1_2_K11	pmSC	-15.4254	9.23548
P1_2_K12	prol. SC	-32.2163	-13.9641
P1_2_K13	iSC	-15.9221	3.44708
P1_2_K15	iSC	-2.46931	-3.61666
P1_2_K17	prol. SC	-25.8109	-17.343
P1_2_K18	iSC	-5.47956	-6.92709
P1_2_K19	iSC	-7.04494	-14.5185
P1_2_K20	iSC	0.328004	-2.10395
P1_2_K21	iSC	-4.56868	-14.6276
P1_2_K22	tSC	1.92136	-26.1728
P1_2_K23	iSC	-13.0339	-14.8046
P1_2_K24	mSC	-12.5536	18.8559
P1_2_L03	iSC	-12.1907	-9.52232
P1_2_L04	iSC	-11.591	-11.8359
P1_2_L05	pmSC	-16.8896	4.81078
P1_2_L06	iSC	-14.055	-12.1942
P1_2_L07	iSC	-14.324	5.54638
P1_2_L09	iSC	-8.17986	-12.468
P1_2_L10	pmSC	-13.8369	6.74344
P1_2_L11	iSC	-9.70059	-5.47435
P1_2_L13	iSC	-11.6241	-10.7764
P1_2_L14	iSC	-12.0802	-11.4569
P1_2_L15	iSC	-10.3442	-12.0215
P1_2_L16	prol. SC	-28.8636	-13.4098
P1_2_L17	prol. SC	-19.5211	-12.6351
P1_2_L18	prol. SC	-29.435	-16.1133
P1_2_L19	iSC	-5.54237	-15.0351
P1_2_L20	iSC	-5.71526	-14.7965
P1_2_L21	prol. SC	-30.0431	-16.2395
P1_2_L22	iSC	-11.1189	-16.9498
P1_2_L23	iSC	-16.9384	9.47759
P1_2_L24	mSC	-4.25719	7.66292
P1_2_M01	iSC	-16.0973	-8.69082
P1_2_M02	iSC	-12.4407	-10.9025
P1_2_M03	iSC	-12.4421	-6.19047
P1_2_M04	iSC	-15.8727	-0.676906
P1_2_M05	iSC	-17.3529	-10.3927
P1_2_M06	iSC	-2.8796	-3.74117
P1_2_M07	iSC	-3.05728	-11.7304
P1_2_M09	iSC	-12.5114	-10.8327
P1_2_M10	prol. SC	-26.1263	-17.8102
P1_2_M11	iSC	-12.2499	-4.64059
P1_2_M12	pmSC	-14.8085	11.8048
P1_2_M13	iSC	-13.2022	-8.09707
P1_2_M14	iSC	-17.2338	0.0442879
P1_2_M15	pmSC	-16.6402	15.8884
P1_2_M16	iSC	-5.09995	-9.64675
P1_2_M17	iSC	-12.1617	-9.41547
P1_2_M18	iSC	-5.45505	-11.9444
P1_2_M19	prol. SC	-21.846	-13.1608
P1_2_M20	iSC	-7.41963	-9.18311
P1_2_M21	iSC	-7.17907	-6.67411
P1_2_M22	prol. SC	-30.2358	-16.4844
P1_2_M24	prol. SC	-28.6538	-13.9536
P1_2_N01	iSC	-13.9992	-7.38179
P1_2_N03	pmSC	-14.4713	6.79699
P1_2_N06	pmSC	-14.6755	10.5446
P1_2_N07	prol. SC	-22.229	-14.2109
P1_2_N09	iSC	-8.39323	-12.0688
P1_2_N10	pmSC	-11.9428	14.8813
P1_2_N11	prol. SC	-29.4577	-16.7576
P1_2_N12	iSC	-8.9207	-10.5741
P1_2_N13	iSC	-6.29704	-10.9881
P1_2_N14	iSC	-3.91278	-3.81633
P1_2_N15	iSC	-5.73692	-9.14382
P1_2_N16	iSC	-13.345	-5.75003
P1_2_N17	iSC	-14.7243	-9.28858
P1_2_N18	iSC	-14.2261	-6.85684
P1_2_N19	pmSC	-16.3581	9.41175
P1_2_N20	iSC	-17.5615	7.61299
P1_2_N21	tSC	-0.968851	-11.0342
P1_2_N22	pmSC	-14.6284	18.3221
P1_2_N23	pmSC	-13.4213	18.9228
P1_2_O01	iSC	-8.98323	-15.4304
P1_2_O02	prol. SC	-31.0529	-14.1325
P1_2_O03	iSC	-13.962	-6.63907
P1_2_O04	iSC	-12.9972	-9.15103
P1_2_O06	pmSC	-14.4377	5.8001
P1_2_O07	iSC	-12.9564	-5.46054
P1_2_O09	pmSC	-17.5827	4.29385
P1_2_O10	iSC	-11.6418	-3.24744
P1_2_O11	pmSC	-17.1253	14.0548
P1_2_O12	pmSC	-13.6439	6.88563
P1_2_O14	iSC	-3.71959	-12.8162
P1_2_O15	iSC	-4.96618	-7.01254
P1_2_O17	pmSC	-14.6693	12.658
P1_2_O18	iSC	-14.1805	-12.1938
P1_2_O19	iSC	-14.1166	2.16078
P1_2_O20	prol. SC	-29.4643	-16.3676
P1_2_O21	iSC	-14.0979	4.21638
P1_2_O22	iSC	-18.1631	-9.13003
P1_2_O23	iSC	-6.35344	-15.0586
P1_2_O24	prol. SC	-32.4395	-14.0366
P1_2_P02	pmSC	-14.8774	14.8287
P1_2_P03	prol. SC	-30.0319	-12.1013
P1_2_P04	iSC	-4.75481	-5.69264
P1_2_P05	pmSC	-16.96	16.0891
P1_2_P06	iSC	-14.186	-5.55883
P1_2_P09	iSC	-13.0659	-8.16866
P1_2_P10	pmSC	-17.1286	14.9483
P1_2_P11	prol. SC	-23.084	-13.9691
P1_2_P12	iSC	-5.16546	-5.36413
P1_2_P13	pmSC	-16.6481	14.4447
P1_2_P14	prol. SC	-30.2195	-13.0261
P1_2_P15	prol. SC	-29.9174	-12.4034
P1_2_P17	iSC	-13.3854	-7.04953
P1_2_P18	iSC	-3.97531	-4.82869
P1_2_P19	iSC	-6.94851	-16.5264
P1_2_P20	pmSC	-16.7701	16.2459
P1_2_P21	iSC	-7.68756	-8.35903
P1_2_P22	prol. SC	-25.467	-18.6636
P1_2_P23	iSC	-10.6415	-18.3835
P5_1_A01	iSC	0.163165	1.81594
P5_1_A03	mSC	-1.36596	23.2948
P5_1_A04	mSC	-3.38077	18.427
P5_1_A05	pmSC	-11.5332	7.95907
P5_1_A06	iSC	-5.12194	4.20296
P5_1_A07	iSC	-14.9828	2.11891
P5_1_A09	mSC	-0.663036	23.0343
P5_1_A10	mSC	-2.89099	18.5767
P5_1_A11	mSC	-4.1626	5.97727
P5_1_A12	pmSC	-8.6894	11.3945
P5_1_A13	mSC	2.7041	21.6036
P5_1_A14	iSC	-4.88623	-3.31982
P5_1_A15	iSC	-5.98189	2.7041
P5_1_A16	mSC	0.909691	6.59025
P5_1_A17	prol. SC	-33.1382	-13.7746
P5_1_A18	pmSC	-7.57279	15.0551
P5_1_A19	mSC	8.09488	11.3599
P5_1_A20	mSC	4.36488	22.409
P5_1_A21	mSC	3.00512	25.9227
P5_1_A22	pmSC	-4.58549	16.9243
P5_1_A24	iSC	0.162388	1.81503
P5_1_B01	iSC	-15.2722	-8.71844
P5_1_B02	mSC	-0.73166	28.3272
P5_1_B03	mSC	0.0259014	13.5813
P5_1_B04	mSC	-5.6009	18.4354
P5_1_B05	mSC	-5.09001	21.9361
P5_1_B06	pmSC	-5.30058	16.5641
P5_1_B07	pmSC	-5.16287	10.247
P5_1_B08	mSC	1.21767	6.99415
P5_1_B09	mSC	-4.7855	21.2875
P5_1_B10	iSC	-10.6822	-2.36387
P5_1_B11	mSC	0.882954	22.1081
P5_1_B12	pmSC	-9.45322	15.07
P5_1_B13	mSC	3.5581	26.3076
P5_1_B14	mSC	-3.89195	23.8976
P5_1_B15	mSC	-3.66935	23.7978
P5_1_B16	mSC	1.35811	5.89396
P5_1_B17	mSC	-1.00759	27.4035
P5_1_B18	prol. SC	-30.4385	-17.3316
P5_1_B19	iSC	-6.21666	0.12827
P5_1_B20	mSC	-6.81027	19.3965
P5_1_B21	mSC	-6.73062	19.5522
P5_1_B22	pmSC	-5.10206	10.1265
P5_1_B23	iSC	-6.96249	-8.52794
P5_1_C01	mSC	-4.67201	16.8798
P5_1_C02	pmSC	-11.7011	15.4397
P5_1_C03	mSC	-0.0509778	29.9722
P5_1_C04	pmSC	-4.44282	10.8626
P5_1_C05	prol. SC	-22.8453	-14.9781
P5_1_C06	mSC	2.19108	14.2343
P5_1_C07	mSC	-3.68309	23.3599
P5_1_C08	iSC	-19.2525	-5.76483
P5_1_C09	tSC	-4.11737	-18.0319
P5_1_C10	mSC	-1.67591	22.864
P5_1_C11	prol. SC	-29.0696	-18.0405
P5_1_C12	iSC	0.526688	-19.6319
P5_1_C13	iSC	-0.80203	-15.7433
P5_1_C14	nm(R)SC	6.29268	4.08324
P5_1_C15	mSC	0.916187	15.1671
P5_1_C17	mSC	3.26511	19.8995
P5_1_C18	pmSC	-11.3013	10.5367
P5_1_C19	pmSC	-5.30182	7.888
P5_1_C20	pmSC	-4.8743	10.6901
P5_1_C21	iSC	-8.83171	3.16785
P5_1_C22	mSC	2.51178	18.9405
P5_1_C23	pmSC	-5.24961	9.8415
P5_1_C24	mSC	8.8583	20.4138
P5_1_D01	pmSC	-10.0149	12.3705
P5_1_D02	mSC	-5.33814	20.608
P5_1_D03	pmSC	-8.26755	12.1777
P5_1_D04	mSC	1.89907	23.7852
P5_1_D05	iSC	-13.2894	0.502392
P5_1_D06	iSC	0.264325	-10.8711
P5_1_D09	pmSC	-10.368	9.09411
P5_1_D10	pmSC	-7.05236	12.7147
P5_1_D11	pmSC	-10.1169	13.0225
P5_1_D12	prol. SC	-23.6859	-3.62078
P5_1_D13	mSC	0.890512	22.4515
P5_1_D15	mSC	0.653847	30.3541
P5_1_D16	mSC	1.32131	6.01222
P5_1_D17	mSC	-4.67862	23.2715
P5_1_D19	mSC	-0.748604	31.4058
P5_1_D20	iSC	-12.5561	4.4531
P5_1_D21	iSC	-1.02173	-15.6014
P5_1_D22	mSC	-3.78254	21.0392
P5_1_D23	mSC	-5.9984	20.5021
P5_1_D24	iSC	-10.2293	-3.96619
P5_1_E01	nm(R)SC	3.70038	4.60639
P5_1_E02	iSC	-14.0935	-0.597299
P5_1_E03	pmSC	-9.75485	10.7034
P5_1_E04	pmSC	-10.1695	7.82129
P5_1_E05	iSC	1.64632	-7.0655
P5_1_E06	prol. SC	-23.6929	-16.4764
P5_1_E07	pmSC	-9.18806	8.46605
P5_1_E08	mSC	-3.77724	22.3905
P5_1_E09	mSC	-0.798201	30.4775
P5_1_E10	mSC	-4.58467	19.7215
P5_1_E11	tSC	1.61693	-14.9893
P5_1_E12	iSC	-8.25762	-1.29543
P5_1_E13	mSC	0.232908	11.1461
P5_1_E14	mSC	0.781801	19.3461
P5_1_E15	mSC	0.13822	29.2349
P5_1_E16	mSC	1.31846	7.35862
P5_1_E17	mSC	-4.35755	23.4021
P5_1_E18	mSC	-1.59267	26.1423
P5_1_E19	pmSC	-10.8334	9.10965
P5_1_E20	mSC	6.24477	4.28237
P5_1_E21	iSC	-1.9025	-14.514
P5_1_E22	iSC	-9.9314	3.79513
P5_1_E23	iSC	-11.651	0.0338662
P5_1_F01	iSC	0.214936	-8.77184
P5_1_F02	pmSC	-8.50028	11.5383
P5_1_F04	mSC	-4.14282	17.9089
P5_1_F05	mSC	-3.11299	19.4157
P5_1_F06	mSC	1.38056	20.9145
P5_1_F07	pmSC	-9.49234	14.2599
P5_1_F08	tSC	-0.868471	-20.8365
P5_1_F09	mSC	-1.22082	16.4086
P5_1_F10	mSC	1.73564	23.3568
P5_1_F11	mSC	1.81883	16.3194
P5_1_F12	tSC	-0.995748	-23.0771
P5_1_F13	mSC	-0.478364	25.8028
P5_1_F14	iSC	-8.62709	-16.8931
P5_1_F16	mSC	17.7121	12.649
P5_1_F17	mSC	-0.634921	31.5511
P5_1_F18	mSC	1.16366	16.749
P5_1_F19	mSC	2.92784	27.5575
P5_1_F20	iSC	-10.3192	4.16365
P5_1_F21	iSC	-22.16	-3.18351
P5_1_F23	iSC	-19.3329	-11.054
P5_1_G01	mSC	3.78749	25.9273
P5_1_G02	mSC	-3.56971	19.948
P5_1_G04	pmSC	-8.76896	9.30768
P5_1_G06	pmSC	-13.7443	9.7181
P5_1_G07	iSC	-21.3535	-3.12387
P5_1_G09	pmSC	-5.09525	12.191
P5_1_G10	pmSC	-10.38	16.1683
P5_1_G11	mSC	-1.6673	29.4733
P5_1_G12	prol. SC	-22.0132	-12.7412
P5_1_G13	pmSC	-6.32853	6.67958
P5_1_G14	pmSC	-6.0168	17.4044
P5_1_G15	iSC	-11.081	-4.83404
P5_1_G17	mSC	1.31688	16.3167
P5_1_G18	mSC	1.44854	27.5034
P5_1_G19	nm(R)SC	5.60987	2.05817
P5_1_G20	iSC	-2.89926	-20.479
P5_1_G21	pmSC	-8.83824	6.67441
P5_1_G22	mSC	-3.05793	18.7096
P5_1_G23	iSC	-18.3083	-10.8707
P5_1_H02	mSC	6.50398	19.0571
P5_1_H03	mSC	1.58351	25.1398
P5_1_H04	mSC	-8.1404	20.517
P5_1_H05	iSC	-22.1021	-2.90121
P5_1_H06	prol. SC	-26.7463	-18.9125
P5_1_H07	prol. SC	-25.1641	-16.7972
P5_1_H09	iSC	-9.12527	4.88785
P5_1_H10	mSC	4.01903	9.57427
P5_1_H11	mSC	-0.661094	30.2478
P5_1_H12	iSC	-6.46608	-0.904728
P5_1_H13	mSC	-1.02375	20.151
P5_1_H14	mSC	-4.7378	23.1111
P5_1_H15	mSC	-5.43661	21.7971
P5_1_H17	pmSC	-2.08892	5.67674
P5_1_H18	iSC	-9.86716	-2.44439
P5_1_H20	mSC	1.22515	29.393
P5_1_H21	pmSC	-8.1321	8.74491
P5_1_H22	mSC	4.91989	20.5458
P5_1_H23	pmSC	-6.79888	5.4077
P5_1_H24	mSC	11.3566	10.8001
P5_1_I01	mSC	-7.2513	18.0925
P5_1_I02	pmSC	-7.02678	13.425
P5_1_I03	pmSC	-7.37096	7.57676
P5_1_I04	pmSC	-7.79621	8.42753
P5_1_I06	mSC	0.842304	21.5662
P5_1_I07	mSC	-0.601588	20.412
P5_1_I08	mSC	-0.404984	19.0009
P5_1_I09	mSC	-0.599699	31.309
P5_1_I10	mSC	-1.22052	29.6114
P5_1_I11	mSC	4.85086	9.63159
P5_1_I12	mSC	-5.76242	18.9937
P5_1_I13	iSC	-7.5179	2.77703
P5_1_I17	mSC	2.98017	21.8818
P5_1_I18	mSC	-1.8056	24.2584
P5_1_I19	prol. SC	-32.0754	-16.2114
P5_1_I23	prol. SC	-22.8503	-15.1377
P5_1_I24	iSC	-16.8488	-6.54349
P5_1_J01	mSC	-1.04361	27.6669
P5_1_J02	iSC	-9.50622	3.6734
P5_1_J03	iSC	-20.3288	-10.1781
P5_1_J04	prol. SC	-32.2082	-14.4692
P5_1_J05	iSC	-6.80628	-5.01186
P5_1_J06	iSC	-22.319	-3.1048
P5_1_J07	iSC	1.50795	-7.4267
P5_1_J09	iSC	-9.36678	1.39771
P5_1_J10	mSC	0.40704	24.8217
P5_1_J11	mSC	6.05459	19.2036
P5_1_J12	prol. SC	-20.6416	-10.5325
P5_1_J13	prol. SC	-31.8072	-17.0017
P5_1_J14	mSC	-0.916068	13.1218
P5_1_J15	mSC	2.69309	27.0978
P5_1_J17	nm(R)SC	6.55361	3.25751
P5_1_J18	prol. SC	-21.8549	-12.4125
P5_1_J19	prol. SC	-31.3896	-16.9184
P5_1_J20	mSC	2.14008	27.721
P5_1_J21	mSC	5.26246	20.8155
P5_1_J22	prol. SC	-19.9429	-11.2731
P5_1_J24	iSC	-16.7116	-6.54266
P5_1_K01	iSC	-21.8904	-3.10789
P5_1_K02	pmSC	-6.85346	15.9597
P5_1_K03	iSC	-8.9108	-2.4726
P5_1_K04	mSC	-5.48436	19.9573
P5_1_K05	iSC	-11.27	2.85313
P5_1_K06	iSC	-9.88481	2.46843
P5_1_K07	tSC	3.41469	-13.9223
P5_1_K09	iSC	-23.0466	-4.05303
P5_1_K11	mSC	4.38163	9.53864
P5_1_K12	iSC	-10.492	0.381145
P5_1_K13	pmSC	-8.13374	6.47445
P5_1_K14	mSC	-5.44505	22.5166
P5_1_K15	iSC	-6.0413	0.865551
P5_1_K16	pmSC	-11.8811	5.12724
P5_1_K17	mSC	-4.35058	24.7313
P5_1_K18	iSC	-23.0362	-3.96586
P5_1_K19	iSC	-12.3709	-1.68398
P5_1_K20	prol. SC	-33.4796	-13.8947
P5_1_K21	mSC	-4.42266	22.227
P5_1_K23	mSC	2.36302	20.6527
P5_1_K24	pmSC	-12.521	5.91637
P5_1_L01	prol. SC	-28.8596	-17.7235
P5_1_L02	pmSC	-5.09208	14.5354
P5_1_L03	prol. SC	-31.5415	-16.8989
P5_1_L04	mSC	-1.10221	30.6649
P5_1_L05	iSC	-20.6293	-9.90578
P5_1_L07	pmSC	-8.29087	9.90925
P5_1_L09	iSC	-19.8341	-8.13022
P5_1_L10	prol. SC	-27.4201	-18.6281
P5_1_L11	prol. SC	-23.3334	-16.4691
P5_1_L12	mSC	-5.85614	18.526
P5_1_L13	mSC	2.66104	21.0798
P5_1_L14	pmSC	-10.931	9.61089
P5_1_L15	mSC	-2.86481	19.8304
P5_1_L16	iSC	-7.36343	-2.48938
P5_1_L17	mSC	-1.9688	19.1998
P5_1_L18	mSC	5.33007	9.4424
P5_1_L19	iSC	-8.21132	1.22133
P5_1_L20	iSC	-9.3273	-2.27648
P5_1_L21	mSC	3.26714	17.9548
P5_1_L22	iSC	-9.9576	-3.73581
P5_1_L23	mSC	-2.77755	23.6991
P5_1_L24	mSC	0.543865	21.835
P5_1_M01	pmSC	-8.10642	10.9802
P5_1_M02	iSC	-11.4542	1.83385
P5_1_M03	pmSC	-3.29314	12.9068
P5_1_M04	pmSC	-5.24966	15.462
P5_1_M05	mSC	1.56585	21.018
P5_1_M06	prol. SC	-32.2299	-16.0711
P5_1_M07	iSC	-22.2978	-3.11046
P5_1_M09	tSC	0.554197	-15.383
P5_1_M10	prol. SC	-28.603	-18.8638
P5_1_M11	iSC	-5.87321	-19.1937
P5_1_M12	iSC	-8.59043	-1.52848
P5_1_M13	mSC	0.47176	22.093
P5_1_M14	mSC	1.7957	21.1941
P5_1_M15	iSC	-11.6305	4.24258
P5_1_M16	mSC	1.30155	7.30323
P5_1_M17	prol. SC	-20.5046	-10.3422
P5_1_M19	pmSC	-9.87676	7.08323
P5_1_M20	mSC	-0.803906	29.9286
P5_1_M21	pmSC	-8.85918	15.9176
P5_1_M22	mSC	5.18725	21.0544
P5_1_M23	mSC	-4.7155	17.0862
P5_1_M24	iSC	-12.3925	3.40387
P5_1_N01	iSC	-11.8974	-2.9671
P5_1_N02	prol. SC	-29.3593	-18.2084
P5_1_N03	mSC	-4.90306	17.6631
P5_1_N04	prol. SC	-30.6302	-17.3501
P5_1_N05	mSC	1.88343	25.9637
P5_1_N07	iSC	-5.85686	-19.4565
P5_1_N08	pmSC	-15.8976	6.21617
P5_1_N09	nm(R)SC	6.56831	3.43914
P5_1_N10	mSC	-1.74003	25.4141
P5_1_N11	mSC	-0.600427	28.739
P5_1_N12	mSC	-12.0268	17.2118
P5_1_N13	iSC	-7.65774	-0.806015
P5_1_N14	mSC	-0.703756	30.0154
P5_1_N15	iSC	-6.66735	-0.406245
P5_1_N17	mSC	-2.32309	14.8551
P5_1_N18	pmSC	-7.32475	10.5943
P5_1_N19	nm(R)SC	6.8841	1.88856
P5_1_N20	mSC	-0.811229	26.8278
P5_1_N21	pmSC	-8.30167	10.9291
P5_1_N22	mSC	1.48189	22.6742
P5_1_N23	prol. SC	-30.4757	-14.9022
P5_1_N24	pmSC	-4.19655	15.1425
P5_1_O01	mSC	-3.91995	15.0626
P5_1_O02	iSC	-14.7257	-8.94082
P5_1_O03	iSC	-4.36773	-17.9896
P5_1_O04	pmSC	-7.36762	14.7187
P5_1_O05	mSC	-4.33754	28.3597
P5_1_O06	mSC	-4.75286	16.7447
P5_1_O07	mSC	2.67263	20.8297
P5_1_O09	iSC	-19.8591	-8.31901
P5_1_O10	pmSC	-7.70109	11.2477
P5_1_O13	iSC	-1.41349	-14.8399
P5_1_O15	mSC	-2.76462	13.1404
P5_1_O18	pmSC	-7.43004	11.8196
P5_1_O19	pmSC	-2.9523	8.92353
P5_1_O20	mSC	-2.21479	27.5314
P5_1_O21	iSC	-16.9668	-4.51438
P5_1_O22	iSC	-7.5469	1.16253
P5_1_O23	pmSC	-17.1573	-3.62603
P5_1_P03	pmSC	-10.0719	18.3079
P5_1_P04	prol. SC	-30.0143	-14.501
P5_1_P07	mSC	4.44848	9.37785
P5_1_P08	mSC	0.189799	18.2267
P5_1_P10	iSC	-4.63611	-18.1178
P5_1_P11	pmSC	-5.11531	15.2869
P5_1_P12	mSC	2.66153	22.7142
P5_1_P13	pmSC	-1.95686	5.71056
P5_1_P14	pmSC	-8.08785	14.6592
P5_1_P16	iSC	-3.82301	-17.4772
P5_1_P17	pmSC	-9.18752	9.30917
P5_1_P18	mSC	3.22572	22.1491
P5_1_P19	pmSC	-7.80653	11.3757
P5_1_P20	iSC	-0.182288	-9.64486
P5_1_P21	iSC	-14.2175	-8.15974
P5_1_P22	mSC	-3.7393	15.2129
P5_2_A01	iSC	0.162611	1.81583
P5_2_A02	mSC	-1.01511	25.1408
P5_2_A03	pmSC	-9.73177	14.3867
P5_2_A04	mSC	-0.661455	23.0932
P5_2_A05	iSC	-10.5922	1.3568
P5_2_A06	pmSC	-10.3157	4.35931
P5_2_A07	iSC	-22.8823	-4.70416
P5_2_A08	iSC	-10.707	0.277009
P5_2_A09	iSC	-10.701	6.10589
P5_2_A10	iSC	-10.6764	-0.896991
P5_2_A11	pmSC	-8.30947	15.0106
P5_2_A12	mSC	-3.47961	22.2415
P5_2_A13	mSC	-3.35777	26.8873
P5_2_A14	iSC	-7.07853	-1.43736
P5_2_A15	iSC	-11.587	0.292203
P5_2_A16	iSC	-19.3494	-5.78498
P5_2_A17	tSC	-1.61313	-18.9043
P5_2_A19	mSC	-2.89461	24.3887
P5_2_A20	iSC	-20.2416	-10.3406
P5_2_A21	pmSC	-8.44501	12.5266
P5_2_A22	mSC	2.06364	24.7355
P5_2_A23	iSC	-11.8062	-1.82939
P5_2_A24	iSC	0.161231	1.81581
P5_2_B01	mSC	-1.67106	22.6202
P5_2_B03	iSC	-13.0107	1.62
P5_2_B04	mSC	2.39469	22.7543
P5_2_B06	iSC	-13.6524	-1.12957
P5_2_B07	iSC	-15.9599	-0.0127273
P5_2_B08	iSC	-16.8441	-3.42545
P5_2_B09	iSC	-10.0159	-3.43774
P5_2_B10	prol. SC	-29.695	-17.7078
P5_2_B11	mSC	2.31715	22.8417
P5_2_B12	pmSC	-8.35593	13.9688
P5_2_B13	mSC	-0.167879	29.4346
P5_2_B14	mSC	-0.0164316	27.962
P5_2_B15	mSC	-1.976	25.931
P5_2_B16	pmSC	-5.79566	8.43263
P5_2_B17	iSC	-10.0332	-0.950776
P5_2_B19	iSC	-6.02656	1.19006
P5_2_B20	mSC	-5.21582	24.2566
P5_2_B21	pmSC	-6.32846	9.90217
P5_2_B23	pmSC	-8.41829	9.39217
P5_2_B24	mSC	0.744058	29.2568
P5_2_C01	iSC	0.326281	-10.7456
P5_2_C02	pmSC	-7.09368	13.409
P5_2_C03	mSC	4.36896	11.6986
P5_2_C04	pmSC	-6.10494	9.23294
P5_2_C05	mSC	-6.47691	22.1443
P5_2_C06	iSC	-13.8346	0.477568
P5_2_C07	mSC	0.464342	25.7924
P5_2_C08	pmSC	-6.45243	14.4366
P5_2_C09	nm(R)SC	6.38372	3.42403
P5_2_C10	mSC	-7.02104	19.0246
P5_2_C11	pmSC	-11.6151	4.9495
P5_2_C12	mSC	-6.61068	19.3911
P5_2_C13	iSC	-10.8257	1.48564
P5_2_C14	iSC	-10.8308	2.06823
P5_2_C15	prol. SC	-31.4961	-17.6474
P5_2_C16	mSC	-1.40277	22.0286
P5_2_C17	pmSC	-10.0448	9.75987
P5_2_C18	mSC	7.07888	20.4074
P5_2_C19	iSC	-19.0022	-9.77608
P5_2_C20	mSC	6.7523	20.7273
P5_2_C21	prol. SC	-30.2242	-17.0969
P5_2_C22	pmSC	-11.9132	13.7222
P5_2_C23	iSC	-11.694	3.88984
P5_2_C24	iSC	-11.8478	1.509
P5_2_D02	mSC	2.96656	21.9095
P5_2_D03	mSC	7.71601	21.5042
P5_2_D04	mSC	-5.58253	18.9941
P5_2_D05	iSC	-12.0362	0.93142
P5_2_D06	tSC	4.91728	-21.8118
P5_2_D07	mSC	0.875473	27.9752
P5_2_D08	mSC	-0.955844	30.5449
P5_2_D09	pmSC	-7.92246	17.6572
P5_2_D10	iSC	-13.6317	-1.02736
P5_2_D11	mSC	-2.02051	29.4417
P5_2_D13	mSC	-4.31127	19.8314
P5_2_D15	pmSC	-10.1124	16.488
P5_2_D16	mSC	-2.01838	24.4183
P5_2_D17	prol. SC	-31.3972	-16.7278
P5_2_D18	mSC	8.74483	22.1917
P5_2_D19	mSC	-4.55615	21.3289
P5_2_D20	pmSC	-11.2281	10.4709
P5_2_D21	nm(R)SC	14.8067	-2.72663
P5_2_D23	pmSC	-8.78461	10.2658
P5_2_D24	mSC	-4.46084	19.8844
P5_2_E02	iSC	-10.5857	1.18042
P5_2_E03	iSC	0.341202	-8.92113
P5_2_E04	mSC	-3.84072	25.8306
P5_2_E05	mSC	7.24753	21.5087
P5_2_E06	nm(R)SC	7.06799	1.86681
P5_2_E07	mSC	7.87515	20.1754
P5_2_E08	mSC	-0.536364	19.8774
P5_2_E09	pmSC	-8.78506	15.6852
P5_2_E10	iSC	-6.37624	4.66543
P5_2_E12	iSC	-22.8333	-3.43804
P5_2_E14	mSC	-2.99072	27.8474
P5_2_E15	iSC	-7.4876	-16.9516
P5_2_E16	iSC	-11.3484	-3.44206
P5_2_E17	prol. SC	-30.8484	-16.9903
P5_2_E18	nm(R)SC	6.91093	1.63936
P5_2_E19	mSC	-1.97648	29.4494
P5_2_E20	tSC	0.403224	-13.9572
P5_2_E21	pmSC	-11.8038	7.6012
P5_2_E22	mSC	1.95107	20.0261
P5_2_E23	mSC	-0.472945	25.338
P5_2_E24	tSC	0.000948359	-15.9011
P5_2_F01	mSC	-7.61517	16.4795
P5_2_F02	iSC	-17.7929	-10.9973
P5_2_F03	pmSC	-10.1766	15.6395
P5_2_F04	iSC	-20.8621	-3.02472
P5_2_F05	pmSC	-10.3352	8.96252
P5_2_F06	tSC	2.77561	-16.1282
P5_2_F07	pmSC	-11.2345	10.7615
P5_2_F08	mSC	-0.753985	27.3851
P5_2_F09	mSC	-2.73687	27.6984
P5_2_F10	nm(R)SC	6.54586	2.36256
P5_2_F11	mSC	-3.85147	19.7539
P5_2_F12	iSC	-7.51772	-1.79957
P5_2_F13	mSC	0.129233	23.1334
P5_2_F14	prol. SC	-32.8996	-16.3578
P5_2_F15	mSC	-4.31965	22.049
P5_2_F16	iSC	-13.552	4.66114
P5_2_F17	mSC	-3.08408	21.2046
P5_2_F19	iSC	-12.467	0.41232
P5_2_F20	iSC	-13.6541	-2.32953
P5_2_F21	iSC	-9.87663	-1.88967
P5_2_F22	nm(R)SC	6.64226	2.74246
P5_2_F23	prol. SC	-28.129	-18.7387
P5_2_F24	mSC	6.68535	23.7175
P5_2_G01	mSC	-0.103436	24.2966
P5_2_G02	mSC	-6.24548	16.1188
P5_2_G04	iSC	-9.98227	-0.933071
P5_2_G05	mSC	3.66066	18.848
P5_2_G07	iSC	0.281286	-8.976
P5_2_G08	mSC	1.00581	18.5276
P5_2_G09	pmSC	-8.85273	15.8305
P5_2_G10	mSC	-3.81131	20.6585
P5_2_G11	mSC	0.912898	22.9088
P5_2_G12	mSC	0.322699	20.4834
P5_2_G13	pmSC	-10.1894	17.1602
P5_2_G14	iSC	-6.78147	3.11072
P5_2_G15	pmSC	-10.8997	11.4739
P5_2_G16	iSC	-7.80891	-0.551302
P5_2_G17	iSC	-11.3643	-0.437388
P5_2_G18	iSC	-13.277	-0.292565
P5_2_G19	iSC	-6.21282	5.57967
P5_2_G20	iSC	-0.773147	-14.3531
P5_2_G21	mSC	6.86794	20.864
P5_2_G22	mSC	1.98735	24.1104
P5_2_G23	mSC	1.54019	13.5061
P5_2_G24	iSC	-8.57395	6.10802
P5_2_H01	iSC	-11.8563	0.261981
P5_2_H02	prol. SC	-23.0204	-15.0171
P5_2_H03	pmSC	-11.4519	13.2462
P5_2_H04	mSC	-5.34128	19.519
P5_2_H05	mSC	-0.765137	31.0235
P5_2_H06	iSC	-11.3905	-0.48558
P5_2_H07	iSC	-13.3056	-1.03917
P5_2_H08	prol. SC	-30.6869	-15.3543
P5_2_H10	mSC	1.23706	29.4289
P5_2_H12	pmSC	-9.90914	9.80394
P5_2_H13	mSC	6.20451	4.43979
P5_2_H14	prol. SC	-30.7311	-18.0024
P5_2_H15	iSC	-6.03025	2.62206
P5_2_H18	iSC	-5.74752	-18.9867
P5_2_H19	mSC	-1.73245	28.0069
P5_2_H20	mSC	16.919	10.9365
P5_2_H21	tSC	2.94044	-14.9554
P5_2_H22	mSC	-0.41863	30.9297
P5_2_H23	prol. SC	-30.3722	-17.5409
P5_2_I01	prol. SC	-21.3026	-11.1084
P5_2_I02	prol. SC	-31.0306	-17.4844
P5_2_I03	iSC	-14.4701	-1.31156
P5_2_I04	mSC	-0.900232	18.1645
P5_2_I05	mSC	-0.357317	19.6748
P5_2_I06	iSC	-9.17119	1.18449
P5_2_I07	iSC	-13.6431	-1.26748
P5_2_I08	mSC	1.7119	26.7673
P5_2_I09	mSC	-4.38281	20.3921
P5_2_I10	mSC	-5.40002	23.1176
P5_2_I11	mSC	-3.39101	20.5141
P5_2_I12	iSC	-10.3056	2.37297
P5_2_I13	mSC	-8.50955	18.5439
P5_2_I15	mSC	-5.70232	19.8849
P5_2_I16	iSC	-3.28475	-17.2929
P5_2_I17	iSC	-10.934	2.90271
P5_2_I18	mSC	0.0968274	25.7886
P5_2_I19	mSC	0.486395	27.0214
P5_2_I21	tSC	5.34367	-16.6223
P5_2_I22	mSC	-3.64069	21.6488
P5_2_I23	mSC	2.3842	26.7379
P5_2_I24	mSC	-0.72322	30.0886
P5_2_J01	pmSC	-8.66234	10.1622
P5_2_J02	pmSC	-8.29698	12.8019
P5_2_J03	iSC	0.61579	-13.721
P5_2_J04	mSC	-0.828231	29.2271
P5_2_J05	mSC	8.456	20.011
P5_2_J07	mSC	9.66941	19.1996
P5_2_J08	mSC	-1.68894	29.5629
P5_2_J09	mSC	-3.80988	24.7362
P5_2_J10	prol. SC	-30.0651	-17.7326
P5_2_J11	mSC	-8.05977	20.2673
P5_2_J12	mSC	-0.419731	27.7842
P5_2_J13	pmSC	-10.2379	16.2002
P5_2_J14	tSC	-0.324181	-15.8112
P5_2_J15	iSC	-5.41326	-18.397
P5_2_J16	pmSC	-6.26283	12.6667
P5_2_J17	iSC	-2.85734	-17.4675
P5_2_J18	iSC	-7.35902	-16.7486
P5_2_J19	iSC	-9.42449	6.14005
P5_2_J21	iSC	1.43411	-14.7414
P5_2_J23	mSC	-0.641534	31.487
P5_2_J24	tSC	-2.36982	-20.4355
P5_2_K01	prol. SC	-29.1457	-18.3209
P5_2_K02	prol. SC	-27.4016	-18.7865
P5_2_K03	iSC	-11.0196	1.70837
P5_2_K04	iSC	-18.0155	2.43178
P5_2_K05	mSC	-2.19874	29.5583
P5_2_K06	mSC	-0.157064	25.2583
P5_2_K07	nm(R)SC	6.8224	3.29113
P5_2_K08	mSC	0.803376	17.9948
P5_2_K09	prol. SC	-32.1059	-16.8653
P5_2_K10	iSC	-9.89776	-1.75744
P5_2_K11	pmSC	-6.6618	13.0036
P5_2_K12	pmSC	-7.86506	16.6696
P5_2_K14	mSC	-0.415351	23.8942
P5_2_K15	mSC	-0.499799	23.6917
P5_2_K17	iSC	-14.0629	-0.445131
P5_2_K18	pmSC	-10.2065	10.5578
P5_2_K19	iSC	-10.6702	0.136327
P5_2_K20	pmSC	-10.6214	11.5297
P5_2_K21	iSC	-18.5884	-10.4017
P5_2_K22	mSC	-2.10487	28.9751
P5_2_K23	pmSC	-10.9222	4.815
P5_2_K24	pmSC	-9.29067	11.6722
P5_2_L01	mSC	-7.55989	17.9506
P5_2_L02	pmSC	-7.69363	16.2771
P5_2_L03	prol. SC	-32.1756	-15.0826
P5_2_L05	prol. SC	-29.2807	-17.7016
P5_2_L06	iSC	-8.46984	5.15757
P5_2_L07	mSC	-0.993938	29.033
P5_2_L08	prol. SC	-20.6687	-10.587
P5_2_L09	mSC	-8.39336	18.4718
P5_2_L10	pmSC	-9.46069	10.8576
P5_2_L11	mSC	4.30374	9.41247
P5_2_L12	mSC	-3.61397	26.1631
P5_2_L13	pmSC	-10.4136	7.94484
P5_2_L14	mSC	-2.85046	27.7973
P5_2_L15	mSC	0.822971	27.6092
P5_2_L17	mSC	0.88683	22.4453
P5_2_L18	mSC	-0.772299	24.8373
P5_2_L19	mSC	-1.5065	30.8879
P5_2_L20	iSC	-9.41786	1.90137
P5_2_L21	mSC	1.28066	21.5377
P5_2_L22	mSC	-3.63542	18.9844
P5_2_L23	pmSC	-8.57163	11.7621
P5_2_L24	mSC	1.09699	22.271
P5_2_M04	mSC	-4.35293	28.3356
P5_2_M05	pmSC	-7.6447	11.4471
P5_2_M06	mSC	1.71749	25.384
P5_2_M07	mSC	-1.86728	19.8337
P5_2_M11	iSC	-7.6795	-3.67698
P5_2_M12	pmSC	-10.5055	8.85279
P5_2_M13	mSC	0.399084	23.2054
P5_2_M14	mSC	-4.72916	18.9893
P5_2_M15	prol. SC	-28.2492	-18.7232
P5_2_M17	iSC	-10.8407	1.44586
P5_2_M18	mSC	0.660623	27.8331
P5_2_M19	iSC	-4.34026	-17.9504
P5_2_M20	iSC	-10.3713	2.36895
P5_2_M21	iSC	-12.1029	7.2203
P5_2_M22	iSC	-10.0103	3.45529
P5_2_M23	pmSC	-10.9936	5.93443
P5_2_M24	pmSC	-6.70886	14.3073
P5_2_N01	pmSC	-7.22451	14.7145
P5_2_N02	pmSC	-7.89822	11.9077
P5_2_N03	pmSC	-5.54843	12.1917
P5_2_N05	mSC	-3.86704	26.0365
P5_2_N09	pmSC	-10.3519	6.51248
P5_2_N10	mSC	-1.62585	29.9441
P5_2_N11	iSC	-13.4616	-1.05051
P5_2_N12	mSC	-1.37408	30.3945
P5_2_N13	iSC	-0.39323	-15.3302
P5_2_N14	pmSC	-9.70602	11.7855
P5_2_N15	pmSC	-7.99016	8.87848
P5_2_N17	iSC	-8.77274	-3.263
P5_2_N18	mSC	0.377671	23.4476
P5_2_N19	mSC	4.1479	10.1015
P5_2_N20	mSC	2.05046	27.668
P5_2_N22	prol. SC	-27.3103	-18.7197
P5_2_N23	mSC	2.06763	23.9694
P5_2_N24	pmSC	-7.58726	15.2887
P5_2_O01	pmSC	-17.5946	-3.58822
P5_2_O03	iSC	-12.6443	1.72739
P5_2_O04	mSC	-0.493665	29.1197
P5_2_O05	nm(R)SC	6.78736	1.72517
P5_2_O06	iSC	-12.8743	-1.51792
P5_2_O07	pmSC	-9.4945	7.80044
P5_2_O09	mSC	2.05873	26.0066
P5_2_O10	pmSC	-8.2607	10.9082
P5_2_O11	mSC	-1.11561	24.2176
P5_2_O12	mSC	0.0997849	21.4949
P5_2_O13	pmSC	-9.31562	6.60441
P5_2_O14	pmSC	-9.76848	11.2666
P5_2_O15	mSC	1.64876	23.0965
P5_2_O17	iSC	0.305094	-13.897
P5_2_O18	mSC	0.40871	24.0957
P5_2_O20	pmSC	-9.2624	16.342
P5_2_O21	mSC	5.57218	22.4748
P5_2_O22	iSC	-9.92305	-2.47581
P5_2_P02	iSC	-15.457	-4.47938
P5_2_P03	pmSC	-17.286	-3.28179
P5_2_P04	prol. SC	-22.6503	-12.8371
P5_2_P05	mSC	-0.803227	28.8983
P5_2_P06	mSC	0.274819	23.7069
P5_2_P07	mSC	-1.88504	24.9293
P5_2_P08	iSC	-15.5587	-5.50348
P5_2_P09	mSC	-2.78131	25.0551
P5_2_P10	mSC	0.317034	19.5417
P5_2_P11	iSC	-9.91511	1.3999
P5_2_P12	iSC	-13.8163	-0.566575
P5_2_P13	prol. SC	-26.6902	-18.0632
P5_2_P14	iSC	-12.933	2.85212
P5_2_P17	mSC	-6.08704	20.3797
P5_2_P18	mSC	-0.385073	19.7873
P5_2_P19	pmSC	-12.6433	16.4694
P5_2_P20	iSC	-16.7691	-5.06467
P5_2_P21	mSC	-5.44035	19.8506
P5_2_P22	iSC	-5.20077	-3.25851
P5_2_P23	mSC	-0.42836	21.2389
P14_1_A01	iSC	0.164674	1.81784
P14_1_A03	mSC	10.9274	17.4441
P14_1_A04	mSC	8.26615	17.614
P14_1_A05	mSC	3.61558	11.9686
P14_1_A06	mSC	8.51198	17.5164
P14_1_A07	tSC	1.48925	-21.1747
P14_1_A09	mSC	10.9531	21.1961
P14_1_A11	prol. SC	-22.8875	-15.2632
P14_1_A12	iSC	-9.3225	-1.35831
P14_1_A13	mSC	2.98061	26.3885
P14_1_A14	mSC	12.3518	9.8873
P14_1_A15	tSC	7.43359	-13.7971
P14_1_A17	tSC	5.91349	-19.8757
P14_1_A18	nm(R)SC	6.18623	1.65763
P14_1_A19	prol. SC	-23.7957	-16.7913
P14_1_A20	mSC	13.2097	13.7491
P14_1_A21	iSC	-6.66832	-0.715929
P14_1_A22	iSC	8.65798	-10.0465
P14_1_B01	tSC	3.46652	-16.3515
P14_1_B02	mSC	2.35502	11.5585
P14_1_B03	tSC	-0.133751	-17.9689
P14_1_B04	mSC	0.433977	10.9526
P14_1_B05	prol. SC	-30.5933	-15.9894
P14_1_B06	mSC	6.36467	20.0194
P14_1_B07	mSC	1.17556	11.8613
P14_1_B08	tSC	3.2388	-8.02724
P14_1_B09	tSC	1.92503	-26.5071
P14_1_B10	mSC	5.3052	8.9496
P14_1_B11	nm(R)SC	6.76802	2.26173
P14_1_B12	tSC	5.10679	-25.8069
P14_1_B13	tSC	3.77793	-14.6655
P14_1_B14	tSC	4.61888	-24.9734
P14_1_B15	tSC	9.00769	-21.9338
P14_1_B16	tSC	10.2813	-21.7471
P14_1_B17	tSC	5.59262	-17.1715
P14_1_B18	tSC	3.8037	-16.9945
P14_1_B19	mSC	11.3746	10.4229
P14_1_B20	tSC	6.11633	-23.593
P14_1_B21	mSC	3.0249	13.1787
P14_1_B22	mSC	8.33559	11.347
P14_1_B23	mSC	10.2865	13.8159
P14_1_C01	mSC	3.06313	16.9884
P14_1_C03	mSC	-1.9356	17.8138
P14_1_C04	mSC	7.78428	19.663
P14_1_C05	iSC	5.69583	-3.26508
P14_1_C06	mSC	7.00127	16.9541
P14_1_C07	mSC	10.5041	19.2301
P14_1_C08	mSC	12.8866	16.966
P14_1_C09	tSC	1.04639	-22.2256
P14_1_C10	mSC	5.42544	17.9739
P14_1_C12	tSC	5.00652	-16.2271
P14_1_C13	tSC	-2.67459	-23.1047
P14_1_C16	tSC	2.01281	-20.6183
P14_1_C18	tSC	10.2253	-14.371
P14_1_C19	mSC	1.80227	15.0846
P14_1_C20	tSC	6.21509	-20.4302
P14_1_C21	tSC	7.73984	-22.3138
P14_1_C22	tSC	6.70041	-16.1017
P14_1_C23	tSC	-2.48428	-17.451
P14_1_C24	tSC	3.66654	-18.0062
P14_1_D01	tSC	2.67821	-19.6232
P14_1_D02	tSC	5.50922	-25.0432
P14_1_D03	mSC	8.81805	19.6697
P14_1_D04	mSC	3.91172	17.2078
P14_1_D05	mSC	12.0242	15.9086
P14_1_D06	tSC	3.27293	-12.6273
P14_1_D07	mSC	13.9898	16.5744
P14_1_D09	mSC	-0.938535	14.6413
P14_1_D10	tSC	5.3667	-15.8372
P14_1_D11	mSC	10.9899	19.8648
P14_1_D12	iSC	-18.5543	-9.51533
P14_1_D13	iSC	-6.88142	8.15361
P14_1_D14	tSC	1.44438	-20.9012
P14_1_D15	tSC	1.21503	-24.2109
P14_1_D16	tSC	9.23691	-19.7469
P14_1_D17	mSC	-3.55857	18.3368
P14_1_D18	mSC	0.150215	13.2099
P14_1_D19	tSC	4.41554	-16.6052
P14_1_D20	prol. SC	-30.6953	-18.508
P14_1_D21	mSC	10.0598	15.1589
P14_1_D22	mSC	12.6003	21.9264
P14_1_D24	mSC	7.4128	13.7459
P14_1_E01	mSC	-1.13727	19.1979
P14_1_E02	tSC	2.01372	-23.8556
P14_1_E03	tSC	3.70384	-19.9046
P14_1_E04	mSC	5.83239	9.68387
P14_1_E05	mSC	6.31574	19.5435
P14_1_E09	mSC	4.41731	20.5239
P14_1_E10	tSC	8.29088	-18.6395
P14_1_E11	mSC	2.13079	15.4558
P14_1_E12	mSC	9.94191	18.0341
P14_1_E13	tSC	6.76779	-13.6027
P14_1_E14	tSC	3.3651	-22.96
P14_1_E15	iSC	5.32862	-6.7314
P14_1_E16	tSC	9.63222	-20.7994
P14_1_E17	tSC	9.36419	-23.7942
P14_1_E18	tSC	0.528894	-24.2138
P14_1_E19	tSC	11.1533	-12.6488
P14_1_E21	iSC	-8.09069	4.66007
P14_1_E22	tSC	5.6801	-16.8139
P14_1_E23	tSC	7.12235	-11.2738
P14_1_E24	tSC	3.55059	-15.2923
P14_1_F01	mSC	4.22312	11.3216
P14_1_F02	iSC	1.24534	-9.40713
P14_1_F03	tSC	6.76511	-18.0335
P14_1_F04	tSC	4.02287	-20.9255
P14_1_F05	tSC	-1.44331	-21.2899
P14_1_F07	mSC	9.69562	11.5418
P14_1_F08	tSC	3.56204	-12.8953
P14_1_F09	iSC	-7.62243	6.27411
P14_1_F10	tSC	7.43933	-17.0071
P14_1_F11	tSC	4.36645	-24.247
P14_1_F12	tSC	11.9329	-22.4303
P14_1_F13	tSC	3.5325	-19.6454
P14_1_F14	mSC	3.05831	9.81621
P14_1_F16	tSC	7.24999	-16.6523
P14_1_F17	tSC	6.36783	-25.1828
P14_1_F19	mSC	11.8402	19.6426
P14_1_F20	tSC	10.2036	-23.1743
P14_1_F22	iSC	4.57154	-2.32141
P14_1_F23	tSC	4.15139	-22.6634
P14_1_F24	tSC	6.71302	-24.5055
P14_1_G01	prol. SC	-32.6929	-16.2997
P14_1_G02	tSC	4.80007	-23.846
P14_1_G03	iSC	2.04963	-13.1306
P14_1_G04	tSC	1.5239	-22.4937
P14_1_G05	mSC	13.3803	15.9227
P14_1_G06	tSC	2.42592	-10.9022
P14_1_G07	mSC	14.1462	17.6377
P14_1_G08	mSC	6.14024	9.60078
P14_1_G09	tSC	1.82572	-15.7003
P14_1_G10	tSC	5.03104	-24.2267
P14_1_G11	mSC	11.7114	18.5775
P14_1_G12	mSC	7.31767	20.7813
P14_1_G13	tSC	3.42881	-23.4555
P14_1_G14	mSC	6.57292	16.8187
P14_1_G15	tSC	4.841	-23.3331
P14_1_G16	mSC	13.436	18.4343
P14_1_G17	iSC	0.229367	10.4679
P14_1_G18	mSC	5.95817	22.2959
P14_1_G19	mSC	0.722221	18.0681
P14_1_G20	tSC	3.80267	-23.5967
P14_1_G21	tSC	5.10219	-13.7037
P14_1_G22	tSC	8.26215	-22.9459
P14_1_G23	prol. SC	-32.8177	-16.6901
P14_1_G24	prol. SC	-31.5242	-17.7678
P14_1_H01	iSC	-9.04887	-0.614181
P14_1_H02	tSC	4.50545	-22.144
P14_1_H03	mSC	4.90264	17.8019
P14_1_H04	mSC	2.05384	10.8945
P14_1_H06	mSC	6.83516	18.7753
P14_1_H07	tSC	2.00399	-27.1284
P14_1_H08	nm(R)SC	6.54422	2.05283
P14_1_H09	tSC	2.53651	-22.2437
P14_1_H10	tSC	8.41571	-20.1361
P14_1_H11	tSC	3.39372	-24.5063
P14_1_H12	mSC	3.26203	20.1159
P14_1_H13	mSC	14.0339	16.3899
P14_1_H14	tSC	2.29206	-20.9559
P14_1_H15	tSC	8.75044	-17.2748
P14_1_H16	mSC	11.9832	13.0013
P14_1_H17	mSC	6.05636	11.852
P14_1_H18	mSC	10.687	21.7803
P14_1_H20	mSC	16.6182	19.5218
P14_1_H21	tSC	-2.83597	-20.576
P14_1_H22	mSC	12.2166	15.2481
P14_1_H23	iSC	1.98372	-6.34883
P14_1_H24	mSC	9.92119	15.17
P14_1_I01	tSC	4.54214	-26.2676
P14_1_I02	mSC	9.69272	18.4594
P14_1_I03	mSC	1.42034	14.9972
P14_1_I05	mSC	-0.596915	12.3952
P14_1_I06	mSC	-2.63882	16.3489
P14_1_I07	tSC	1.76603	-24.5128
P14_1_I08	tSC	6.20398	-7.32206
P14_1_I10	tSC	8.44861	-13.4628
P14_1_I11	tSC	6.65929	-21.2478
P14_1_I12	prol. SC	-32.7674	-17.1841
P14_1_I13	tSC	3.11324	-24.5667
P14_1_I14	pmSC	-4.46327	7.69124
P14_1_I15	nm(R)SC	16.7783	3.58197
P14_1_I16	tSC	3.28453	-24.9068
P14_1_I17	tSC	9.36401	-22.0169
P14_1_I18	mSC	7.37707	11.2643
P14_1_I19	mSC	14.5655	10.8122
P14_1_I20	mSC	3.17044	15.2844
P14_1_I21	tSC	7.4724	-24.3018
P14_1_I22	mSC	13.0061	13.7686
P14_1_I23	tSC	7.54359	-13.9178
P14_1_I24	iSC	-22.1149	-2.1343
P14_1_J01	tSC	1.62923	-22.8318
P14_1_J02	tSC	2.44441	-19.011
P14_1_J03	nm(R)SC	7.02441	2.3092
P14_1_J04	tSC	6.4137	-24.3994
P14_1_J05	mSC	-0.900676	16.8398
P14_1_J06	iSC	-2.85587	-14.1771
P14_1_J07	tSC	9.66459	-15.296
P14_1_J08	tSC	6.98457	-14.9772
P14_1_J09	tSC	1.88527	-11.9854
P14_1_J11	tSC	6.56103	-14.1416
P14_1_J12	mSC	13.7347	18.1092
P14_1_J13	mSC	11.6644	16.9903
P14_1_J14	tSC	3.59293	-25.7414
P14_1_J15	tSC	9.43069	-19.2238
P14_1_J16	mSC	14.3835	10.3869
P14_1_J17	tSC	6.89707	-13.3372
P14_1_J19	mSC	12.4006	16.9689
P14_1_J20	mSC	13.1928	17.9319
P14_1_J21	iSC	1.99612	-5.37584
P14_1_J22	tSC	6.73614	-15.877
P14_1_J23	mSC	2.21529	-4.65045
P14_1_J24	mSC	11.8599	13.8675
P14_1_K01	tSC	7.94993	-18.9662
P14_1_K02	tSC	5.34972	-20.0029
P14_1_K03	tSC	5.47681	-15.3727
P14_1_K04	tSC	7.97085	-16.9771
P14_1_K05	tSC	5.57084	-17.7271
P14_1_K06	mSC	3.62987	9.90965
P14_1_K07	tSC	9.4331	-18.9933
P14_1_K08	iSC	1.96682	-5.08487
P14_1_K09	tSC	7.72973	-16.3979
P14_1_K10	pmSC	-6.63956	10.8311
P14_1_K12	mSC	-1.64747	15.4004
P14_1_K13	tSC	6.13078	-19.7567
P14_1_K15	tSC	8.00147	-16.2576
P14_1_K16	iSC	3.04799	-8.5483
P14_1_K17	tSC	6.7196	-21.9438
P14_1_K18	mSC	12.4926	15.6826
P14_1_K19	iSC	-5.67718	2.34716
P14_1_K20	tSC	8.3209	-13.1035
P14_1_K22	mSC	11.8673	14.9678
P14_1_K23	iSC	8.04235	-10.1421
P14_1_K24	mSC	11.291	13.995
P14_1_L01	tSC	5.16227	-22.2388
P14_1_L02	tSC	10.7865	-24.2672
P14_1_L03	mSC	4.23685	18.7519
P14_1_L04	mSC	4.47367	1.95247
P14_1_L05	tSC	5.86319	-17.8404
P14_1_L06	tSC	6.10712	-26.7742
P14_1_L07	tSC	7.44739	-17.3198
P14_1_L08	mSC	12.217	13.5156
P14_1_L09	tSC	2.96136	-24.5778
P14_1_L11	mSC	12.4896	17.7791
P14_1_L13	mSC	6.17826	10.3676
P14_1_L14	tSC	5.60708	-24.7562
P14_1_L15	mSC	16.4123	13.0253
P14_1_L16	tSC	2.12666	-5.92896
P14_1_L17	mSC	9.09684	17.4003
P14_1_L18	mSC	-1.84813	16.3314
P14_1_L19	mSC	13.6355	15.0286
P14_1_L20	tSC	4.1568	-20.9041
P14_1_L21	prol. SC	-31.7025	-17.6006
P14_1_L22	mSC	11.2309	20.5203
P14_1_L23	tSC	3.60262	-8.70614
P14_1_L24	tSC	12.3642	-16.0182
P14_1_M01	mSC	-1.77169	15.6176
P14_1_M02	mSC	7.53492	14.6519
P14_1_M03	tSC	7.94235	-21.2924
P14_1_M04	tSC	5.71233	-20.356
P14_1_M05	tSC	5.83616	-15.7225
P14_1_M06	tSC	10.9124	-24.0407
P14_1_M07	mSC	11.5491	11.6635
P14_1_M08	iSC	4.12445	-4.95551
P14_1_M09	mSC	0.478247	20.5931
P14_1_M10	tSC	2.27455	-22.3114
P14_1_M11	mSC	1.66687	22.1919
P14_1_M12	mSC	10.4129	21.9602
P14_1_M13	tSC	4.16524	-15.8439
P14_1_M14	mSC	-4.20984	6.99221
P14_1_M15	tSC	1.97061	-20.7515
P14_1_M16	iSC	3.22671	-8.08394
P14_1_M17	tSC	0.642943	-22.9889
P14_1_M18	mSC	13.9158	19.0743
P14_1_M19	mSC	4.61895	23.4647
P14_1_M20	tSC	6.45542	-15.9819
P14_1_M21	tSC	8.19536	-24.0638
P14_1_M22	tSC	1.43351	-22.2655
P14_1_M23	mSC	10.5159	14.8644
P14_1_M24	iSC	2.11794	-6.33998
P14_1_N01	mSC	4.58146	23.3914
P14_1_N02	mSC	7.5247	22.9687
P14_1_N04	mSC	9.47329	17.662
P14_1_N05	mSC	-1.85756	20.632
P14_1_N07	iSC	0.0961835	-19.1018
P14_1_N08	tSC	3.76988	-25.8439
P14_1_N09	iSC	-8.15099	5.73293
P14_1_N11	tSC	6.84404	-19.5855
P14_1_N12	mSC	-3.01095	16.4685
P14_1_N13	tSC	2.25291	-15.4092
P14_1_N14	mSC	0.0608657	15.0257
P14_1_N16	iSC	2.15165	-5.4565
P14_1_N17	tSC	3.11704	-20.5232
P14_1_N18	mSC	7.47492	22.9969
P14_1_N19	mSC	2.34247	12.6018
P14_1_N20	tSC	5.43475	-25.6016
P14_1_N21	mSC	12.526	21.5416
P14_1_N22	tSC	4.13306	-17.9541
P14_1_N23	nm(R)SC	5.43436	1.77621
P14_1_N24	mSC	7.56797	23.2534
P14_1_O02	tSC	4.75562	-11.4617
P14_1_O03	mSC	-0.134022	14.7789
P14_1_O04	tSC	3.49118	-19.1011
P14_1_O05	mSC	19.036	24.4634
P14_1_O06	tSC	6.49924	-14.7879
P14_1_O07	iSC	4.62667	-2.1228
P14_1_O08	mSC	16.4634	11.8913
P14_1_O09	mSC	5.64076	16.1888
P14_1_O10	mSC	1.24582	25.4875
P14_1_O11	iSC	-6.79405	-17.6621
P14_1_O12	iSC	-5.42177	1.32297
P14_1_O13	tSC	5.06205	-22.2227
P14_1_O14	iSC	-8.36401	1.69259
P14_1_O15	tSC	1.42467	-26.0431
P14_1_O17	iSC	-12.435	-1.04707
P14_1_O18	tSC	5.2851	-0.771673
P14_1_O19	mSC	7.28684	10.375
P14_1_O20	iSC	-4.08497	-9.93834
P14_1_O21	mSC	10.7794	20.699
P14_1_O22	iSC	0.931543	-8.40487
P14_1_O23	tSC	5.28686	-2.8869
P14_1_O24	iSC	-7.47054	6.29754
P14_1_P04	tSC	8.5182	-20.0008
P14_1_P05	tSC	6.60901	-23.0604
P14_1_P06	pmSC	-9.05651	15.8058
P14_1_P07	tSC	-0.112547	-20.9937
P14_1_P08	mSC	9.5171	21.8164
P14_1_P09	tSC	2.8361	-22.6778
P14_1_P10	tSC	6.03375	-23.735
P14_1_P11	tSC	4.78117	-11.6793
P14_1_P12	mSC	2.63237	20.6128
P14_1_P13	tSC	5.65308	-24.5767
P14_1_P14	nm(R)SC	5.11541	0.932563
P14_1_P15	tSC	2.65246	-22.3162
P14_1_P16	mSC	16.6188	3.77894
P14_1_P17	tSC	4.54132	-23.5764
P14_1_P18	mSC	16.5892	12.4025
P14_1_P19	mSC	9.10325	10.2812
P14_1_P20	tSC	10.0378	-23.0763
P14_1_P21	iSC	-4.55269	-9.06254
P14_2_A01	iSC	0.16332	1.81658
P14_2_A02	mSC	7.13482	18.2995
P14_2_A03	iSC	-1.59181	-14.7494
P14_2_A04	tSC	1.3971	-22.9037
P14_2_A05	mSC	2.42168	11.4789
P14_2_A06	tSC	5.92017	-12.5196
P14_2_A07	tSC	3.34007	-20.9225
P14_2_A08	mSC	1.37884	13.8119
P14_2_A09	mSC	10.3653	19.4715
P14_2_A10	tSC	5.1132	-25.0879
P14_2_A11	mSC	9.08479	19.2566
P14_2_A12	mSC	2.21517	10.992
P14_2_A13	pmSC	-8.46306	6.27573
P14_2_A14	tSC	8.74147	-18.8613
P14_2_A15	mSC	10.9687	17.9469
P14_2_A16	mSC	16.7676	11.1574
P14_2_A18	tSC	3.26569	-20.7299
P14_2_A19	mSC	2.04491	13.1122
P14_2_A20	tSC	9.35848	-19.696
P14_2_A21	tSC	1.85922	-24.4592
P14_2_A22	iSC	-6.65786	3.0126
P14_2_A23	iSC	-8.84852	3.16061
P14_2_A24	iSC	0.159133	1.81317
P14_2_B01	tSC	4.74428	-27.2338
P14_2_B02	tSC	5.16838	-20.1207
P14_2_B03	tSC	-0.862871	-19.8285
P14_2_B04	nm(R)SC	6.58524	0.922223
P14_2_B05	iSC	-9.54331	1.31695
P14_2_B06	mSC	1.51107	19.5217
P14_2_B07	tSC	7.40404	-15.5962
P14_2_B08	mSC	8.53724	12.0807
P14_2_B09	mSC	8.86104	17.1377
P14_2_B10	mSC	8.67957	14.7155
P14_2_B11	tSC	-1.41637	-19.1323
P14_2_B12	mSC	5.19048	9.57774
P14_2_B13	tSC	6.64219	-19.4323
P14_2_B14	mSC	12.5999	18.4299
P14_2_B15	tSC	5.36642	-25.3044
P14_2_B17	tSC	8.18355	-18.2205
P14_2_B20	tSC	4.88486	-17.1479
P14_2_B21	tSC	8.05855	-24.0565
P14_2_B22	mSC	12.0529	17.5097
P14_2_B23	mSC	11.3163	21.1679
P14_2_B24	tSC	0.580753	-25.915
P14_2_C01	mSC	9.12581	18.169
P14_2_C02	mSC	4.27081	15.7548
P14_2_C04	mSC	8.50789	17.074
P14_2_C05	iSC	-5.60427	2.62354
P14_2_C06	tSC	2.46564	-10.8978
P14_2_C07	mSC	-1.26416	19.2732
P14_2_C08	tSC	2.11428	-23.082
P14_2_C09	iSC	4.66563	1.36921
P14_2_C10	iSC	-9.50952	1.75387
P14_2_C11	tSC	-0.425074	-22.9446
P14_2_C12	mSC	11.1534	19.8139
P14_2_C14	mSC	0.520885	12.5616
P14_2_C15	mSC	0.144402	14.8364
P14_2_C16	prol. SC	-30.825	-18.5279
P14_2_C17	tSC	5.08719	-24.0318
P14_2_C18	tSC	9.34643	-22.3409
P14_2_C19	mSC	9.57428	13.684
P14_2_C20	tSC	6.51801	-19.2034
P14_2_C21	tSC	5.31219	-20.6721
P14_2_C22	mSC	6.81138	10.9203
P14_2_C23	iSC	3.77431	-2.99431
P14_2_C24	iSC	-6.53471	-1.47862
P14_2_D01	mSC	10.3534	18.6639
P14_2_D02	mSC	2.84237	17.0046
P14_2_D04	tSC	9.18949	-23.9147
P14_2_D05	nm(R)SC	6.98499	1.96782
P14_2_D06	tSC	-0.116986	-16.5733
P14_2_D08	iSC	-7.41251	2.92788
P14_2_D09	mSC	5.7214	9.30469
P14_2_D11	tSC	7.39803	-20.4509
P14_2_D12	tSC	4.77392	-21.7152
P14_2_D13	mSC	2.42019	14.1591
P14_2_D14	tSC	5.59766	-18.0688
P14_2_D15	mSC	13.2057	17.7746
P14_2_D16	tSC	12.2372	-24.0648
P14_2_D17	tSC	6.90121	-11.2946
P14_2_D18	pmSC	-5.12545	6.88772
P14_2_D19	tSC	2.37855	-18.9406
P14_2_D20	mSC	11.7	21.91
P14_2_D21	mSC	8.57527	23.5855
P14_2_D22	tSC	4.57699	-10.8073
P14_2_D23	nm(R)SC	14.691	-2.75931
P14_2_D24	mSC	5.88413	12.5979
P14_2_E01	tSC	3.73038	-16.1515
P14_2_E02	tSC	4.70109	-15.7777
P14_2_E03	tSC	7.63584	-20.1749
P14_2_E04	tSC	4.05011	-19.7719
P14_2_E05	mSC	8.82714	17.8488
P14_2_E06	tSC	0.613938	-22.7583
P14_2_E07	mSC	11.3556	18.7069
P14_2_E08	mSC	7.83919	20.766
P14_2_E09	mSC	2.11592	11.4821
P14_2_E10	iSC	-4.22768	6.16502
P14_2_E11	tSC	8.14312	-23.5582
P14_2_E12	mSC	12.1404	18.777
P14_2_E13	mSC	-0.352209	13.8454
P14_2_E14	mSC	1.42714	10.7127
P14_2_E15	mSC	12.5721	18.256
P14_2_E16	nm(R)SC	5.34416	-0.596353
P14_2_E17	pmSC	-6.35753	7.41887
P14_2_E18	iSC	-5.14742	0.82098
P14_2_E19	prol. SC	-31.8068	-16.998
P14_2_E20	tSC	0.262803	-20.221
P14_2_E21	mSC	12.8069	20.4075
P14_2_E22	mSC	1.819	14.9546
P14_2_E23	mSC	14.9159	13.8537
P14_2_E24	mSC	11.3941	21.4234
P14_2_F01	tSC	9.99472	-23.463
P14_2_F02	iSC	-8.14196	4.60865
P14_2_F03	mSC	7.14475	19.9373
P14_2_F04	tSC	2.60691	-22.5668
P14_2_F05	tSC	4.08609	-15.5345
P14_2_F06	prol. SC	-28.8438	-20.1475
P14_2_F07	mSC	0.873852	19.5269
P14_2_F08	prol. SC	-23.7745	-16.4471
P14_2_F09	tSC	6.21287	-18.5065
P14_2_F10	tSC	5.35977	-21.8492
P14_2_F11	mSC	1.4754	16.8344
P14_2_F12	mSC	12.1993	18.7603
P14_2_F13	tSC	4.83306	-18.7026
P14_2_F14	mSC	14.2677	19.1835
P14_2_F15	iSC	-4.23072	6.57122
P14_2_F16	mSC	12.3399	17.1768
P14_2_F17	nm(R)SC	8.83651	-1.31867
P14_2_F18	mSC	3.84839	15.4866
P14_2_F19	tSC	4.88251	-23.1846
P14_2_F20	mSC	11.7481	15.868
P14_2_F22	tSC	2.86553	-16.7309
P14_2_F23	tSC	6.12342	-16.691
P14_2_F24	tSC	3.84038	-22.4416
P14_2_G01	iSC	-10.3462	3.93931
P14_2_G02	tSC	3.55469	-21.9066
P14_2_G03	mSC	11.7239	18.2789
P14_2_G05	tSC	4.17994	-15.131
P14_2_G06	tSC	4.22065	-19.804
P14_2_G07	tSC	9.96818	-23.9275
P14_2_G08	iSC	-7.43656	2.60411
P14_2_G09	tSC	2.30258	-19.0403
P14_2_G10	mSC	16.4981	11.7544
P14_2_G11	tSC	11.6181	-22.4183
P14_2_G12	mSC	8.13711	21.7851
P14_2_G13	tSC	6.55676	-18.5686
P14_2_G14	pmSC	-5.71755	9.58928
P14_2_G15	iSC	-8.42368	6.36203
P14_2_G16	iSC	-7.9789	0.638665
P14_2_G17	tSC	8.36448	-16.5056
P14_2_G18	tSC	-2.93587	-23.0811
P14_2_G19	tSC	5.30071	-24.5075
P14_2_G20	tSC	-0.197326	-17.9181
P14_2_G21	mSC	9.88382	17.5474
P14_2_G22	prol. SC	-20.3367	-12.4839
P14_2_G23	mSC	16.5959	12.4434
P14_2_G24	mSC	8.24323	23.8566
P14_2_H01	nm(R)SC	6.93767	0.463879
P14_2_H02	tSC	3.78326	-21.9922
P14_2_H03	mSC	18.7547	24.616
P14_2_H04	mSC	12.1047	18.8579
P14_2_H05	tSC	7.3884	-18.1819
P14_2_H07	iSC	-5.32078	3.18942
P14_2_H08	mSC	10.3364	19.0994
P14_2_H09	mSC	-4.34539	6.09576
P14_2_H10	tSC	3.31606	-21.7705
P14_2_H11	iSC	-8.02344	3.46428
P14_2_H12	pmSC	-7.01175	11.5636
P14_2_H13	iSC	-1.78161	-15.9405
P14_2_H14	tSC	10.4274	-17.6251
P14_2_H16	tSC	5.13262	-26.4762
P14_2_H18	iSC	-7.58239	2.64652
P14_2_H19	tSC	6.21127	-17.1956
P14_2_H20	mSC	1.76486	26.8901
P14_2_H21	mSC	8.48805	21.0487
P14_2_H22	tSC	0.553555	-21.3087
P14_2_H23	tSC	2.09085	-16.9555
P14_2_H24	tSC	8.7618	-11.2433
P14_2_I01	iSC	-12.0957	-17.9191
P14_2_I02	prol. SC	-26.497	-19.29
P14_2_I03	tSC	2.74077	-24.4955
P14_2_I04	mSC	9.89783	17.9068
P14_2_I05	mSC	9.52863	21.4091
P14_2_I07	mSC	7.96383	15.6793
P14_2_I08	iSC	3.62958	-10.0443
P14_2_I09	mSC	18.9546	24.4891
P14_2_I10	tSC	1.88623	-11.7086
P14_2_I11	iSC	-6.19003	-0.197428
P14_2_I12	iSC	-10.1414	5.11093
P14_2_I13	mSC	6.43925	11.1146
P14_2_I14	tSC	6.66875	-11.3172
P14_2_I15	mSC	1.54442	19.7202
P14_2_I17	tSC	1.01615	-22.0974
P14_2_I18	prol. SC	-29.5435	-19.1666
P14_2_I20	mSC	2.01901	19.8701
P14_2_I21	iSC	-9.21908	4.95174
P14_2_I23	tSC	7.55393	-10.9571
P14_2_I24	tSC	-0.311331	-17.9695
P14_2_J01	iSC	-8.82368	-0.520588
P14_2_J02	tSC	6.01285	-26.1901
P14_2_J03	tSC	2.49979	-9.39333
P14_2_J04	mSC	5.55641	19.0105
P14_2_J05	mSC	9.32579	20.6468
P14_2_J06	tSC	1.74584	-24.0358
P14_2_J07	mSC	-0.883201	17.0974
P14_2_J08	tSC	3.75953	-25.9427
P14_2_J09	tSC	6.54903	-19.275
P14_2_J11	iSC	-8.68941	0.912497
P14_2_J12	tSC	1.23803	-20.1824
P14_2_J13	mSC	9.41271	20.8794
P14_2_J14	mSC	12.557	17.8634
P14_2_J15	tSC	9.54933	-23.8088
P14_2_J16	tSC	5.87048	-24.1355
P14_2_J17	tSC	7.69316	-21.4896
P14_2_J18	iSC	2.18369	-13.3405
P14_2_J19	tSC	4.95134	-15.0409
P14_2_J20	mSC	7.01277	11.1663
P14_2_J21	mSC	8.07293	16.8089
P14_2_J22	iSC	-4.65312	5.94796
P14_2_J23	mSC	7.93459	16.5379
P14_2_J24	mSC	10.6949	15.5624
P14_2_K01	mSC	7.93089	20.0817
P14_2_K02	tSC	5.78122	-12.7894
P14_2_K03	mSC	0.00136621	19.1289
P14_2_K04	tSC	0.902204	-22.5502
P14_2_K05	prol. SC	-27.038	-19.5847
P14_2_K06	tSC	1.79583	-22.2545
P14_2_K07	iSC	-6.05204	3.27256
P14_2_K08	tSC	3.70267	-11.182
P14_2_K09	mSC	12.8149	17.5357
P14_2_K10	mSC	11.7755	19.7053
P14_2_K11	mSC	6.07122	10.2686
P14_2_K12	mSC	2.59489	16.5672
P14_2_K14	mSC	5.84274	12.0348
P14_2_K15	tSC	-2.80898	-23.0542
P14_2_K16	prol. SC	-32.4453	-14.2395
P14_2_K17	mSC	11.6811	19.7595
P14_2_K18	mSC	4.66831	10.1565
P14_2_K19	mSC	8.46826	21.6821
P14_2_K20	tSC	2.2524	-16.9633
P14_2_K21	mSC	7.91005	16.6051
P14_2_K22	mSC	11.2752	16.662
P14_2_K23	mSC	11.5178	15.3111
P14_2_L01	nm(R)SC	5.17941	1.01278
P14_2_L02	iSC	-23.3547	-4.455
P14_2_L03	mSC	-0.356458	14.669
P14_2_L04	tSC	3.76804	-19.2446
P14_2_L05	mSC	11.2171	19.2793
P14_2_L06	mSC	2.93393	16.169
P14_2_L07	prol. SC	-27.8879	-15.3839
P14_2_L08	mSC	-3.40503	6.71544
P14_2_L09	tSC	4.85855	-7.43215
P14_2_L10	iSC	-7.05401	0.0249055
P14_2_L11	tSC	4.85669	-21.7849
P14_2_L13	tSC	6.74518	-13.7082
P14_2_L14	tSC	2.63236	-23.2606
P14_2_L15	tSC	6.76391	-17.4668
P14_2_L16	iSC	-7.69948	-3.68933
P14_2_L17	mSC	10.968	18.7993
P14_2_L18	tSC	1.66482	-21.2806
P14_2_L19	mSC	14.2599	19.1419
P14_2_L20	iSC	-0.136511	-5.88023
P14_2_L21	tSC	8.72263	-19.4929
P14_2_L22	tSC	7.10945	-25.1456
P14_2_L23	iSC	-7.38561	-0.656584
P14_2_L24	tSC	-0.195803	-20.9543
P14_2_M01	tSC	0.652876	-19.65
P14_2_M02	mSC	12.2353	18.8857
P14_2_M03	mSC	-0.504867	32.0442
P14_2_M04	mSC	2.71793	9.91812
P14_2_M05	mSC	9.35822	21.5408
P14_2_M06	mSC	10.9028	17.6457
P14_2_M07	tSC	6.88607	-17.1948
P14_2_M08	tSC	6.47882	-15.6373
P14_2_M10	nm(R)SC	9.09133	-6.33559
P14_2_M11	tSC	7.21291	-24.551
P14_2_M12	tSC	0.548066	-21.3607
P14_2_M13	tSC	7.62817	-20.9146
P14_2_M14	tSC	4.50397	-15.7023
P14_2_M15	tSC	1.73684	-21.2517
P14_2_M17	iSC	-1.75062	-18.7675
P14_2_M18	tSC	1.17839	-20.2421
P14_2_M19	mSC	19.2045	24.2563
P14_2_M20	prol. SC	-27.8376	-19.2189
P14_2_M21	mSC	2.19321	18.299
P14_2_M23	mSC	10.0176	12.0854
P14_2_N01	tSC	-4.25103	-20.9679
P14_2_N02	mSC	6.80035	16.8383
P14_2_N03	iSC	-6.08697	6.63859
P14_2_N04	nm(R)SC	6.52517	2.25276
P14_2_N05	tSC	8.2749	-23.1384
P14_2_N06	mSC	3.29693	15.8188
P14_2_N07	mSC	12.6171	19.7007
P14_2_N08	tSC	7.56454	-21.957
P14_2_N09	mSC	9.72836	16.9812
P14_2_N11	iSC	-1.29108	-15.4789
P14_2_N12	mSC	7.64762	18.8933
P14_2_N13	tSC	3.74314	-19.4269
P14_2_N14	tSC	7.3405	-20.0797
P14_2_N15	mSC	9.5346	12.2621
P14_2_N16	mSC	9.26457	21.354
P14_2_N17	tSC	2.08325	-18.4884
P14_2_N18	pmSC	-7.36141	12.5617
P14_2_N19	iSC	-6.26038	-3.65109
P14_2_N20	mSC	8.44684	21.7493
P14_2_N21	tSC	5.05379	-23.8435
P14_2_N22	mSC	-0.418758	9.72411
P14_2_N24	nm(R)SC	5.56844	0.572968
P14_2_O01	pmSC	-4.98984	12.1176
P14_2_O02	nm(R)SC	5.45135	1.96371
P14_2_O03	tSC	0.848503	-18.3497
P14_2_O04	mSC	13.0694	18.7662
P14_2_O05	mSC	7.20446	13.5834
P14_2_O06	iSC	1.80682	-10.4887
P14_2_O07	pmSC	-7.35856	7.75118
P14_2_O08	mSC	7.19909	11.7002
P14_2_O09	mSC	0.793014	18.7422
P14_2_O10	tSC	2.31424	-14.6779
P14_2_O11	tSC	-1.50523	-20.5847
P14_2_O12	mSC	11.6701	16.529
P14_2_O13	tSC	3.13866	-9.22087
P14_2_O14	mSC	14.2472	17.3905
P14_2_O17	mSC	11.318	21.1392
P14_2_O18	mSC	3.77322	23.4223
P14_2_O20	mSC	2.89536	18.6151
P14_2_O21	tSC	8.25684	-13.2065
P14_2_O22	iSC	-1.91272	-10.0949
P14_2_O23	iSC	-17.2254	-8.81568
P14_2_O24	mSC	12.5691	12.881
P14_2_P01	iSC	0.162119	1.81619
P14_2_P02	tSC	12.0232	-24.1006
P14_2_P03	mSC	8.60339	13.6124
P14_2_P04	mSC	6.56217	23.3004
P14_2_P05	mSC	7.24118	12.6473
P14_2_P06	prol. SC	-26.8751	-15.6085
P14_2_P07	tSC	9.83546	-15.4923
P14_2_P08	iSC	5.9623	-6.84998
P14_2_P09	mSC	1.88694	14.0174
P14_2_P10	tSC	5.49225	-22.5731
P14_2_P11	tSC	4.9526	-7.18089
P14_2_P12	mSC	14.4182	10.5651
P14_2_P13	mSC	11.0346	10.8483
P14_2_P14	mSC	13.1232	13.6879
P14_2_P15	tSC	2.24442	-24.0641
P14_2_P16	mSC	10.186	10.9531
P14_2_P17	mSC	13.7602	16.3729
P14_2_P18	mSC	13.9897	17.1161
P14_2_P19	nm(R)SC	8.35988	-9.60223
P14_2_P20	mSC	14.2499	19.3786
P14_2_P21	mSC	9.82832	13.789
P14_2_P22	mSC	8.50827	23.671
P14_2_P23	iSC	-14.7951	-5.64117
P60_1_N701_S502	iSC	0.179606	1.82143
P60_1_N701_S503	nm(R)SC	19.4585	-18.4485
P60_1_N701_S505	prol. SC	-33.8818	-13.9365
P60_1_N701_S506	nm(R)SC	12.2363	3.24443
P60_1_N701_S507	mSC	24.0515	24.077
P60_1_N701_S508	nm(R)SC	16.8391	-16.6933
P60_1_N701_S510	mSC	25.2352	24.0826
P60_1_N701_S511	prol. SC	-34.1224	-17.2144
P60_1_N701_S513	mSC	24.1	25.1351
P60_1_N701_S515	mSC	25.9333	25.376
P60_1_N701_S516	nm(R)SC	12.2947	-3.91357
P60_1_N701_S517	nm(R)SC	15.177	-16.0154
P60_1_N701_S518	nm(R)SC	15.0209	-18.9024
P60_1_N701_S520	mSC	12.087	7.60441
P60_1_N701_S521	nm(R)SC	21.0365	-16.3348
P60_1_N701_S522	nm(R)SC	10.4001	-3.32404
P60_1_N702_S502	iSC	0.172168	1.82012
P60_1_N702_S503	nm(R)SC	13.417	-16.4471
P60_1_N702_S505	mSC	11.4321	9.03426
P60_1_N702_S506	nm(R)SC	20.4132	-15.2754
P60_1_N702_S507	mSC	24.6944	24.3361
P60_1_N702_S508	mSC	12.5428	5.39283
P60_1_N702_S510	nm(R)SC	7.31725	-5.86624
P60_1_N702_S511	nm(R)SC	15.5159	-17.378
P60_1_N702_S513	nm(R)SC	11.1392	-1.00643
P60_1_N702_S515	nm(R)SC	23.4554	-17.3985
P60_1_N702_S516	nm(R)SC	18.9632	-19.0815
P60_1_N702_S517	mSC	12.2856	8.68726
[truncated: 645 more rows]

## Sheet: 10X_P60 related to Figure 5
Cell	Cluster	tSNE_1	tSNE_2
v1_AAACCTGAGGGATGGG	EC1	-6.98159	-26.834
v1_AAACCTGAGGGCTTGA	EpC	2.53189	-0.867678
v1_AAACCTGAGTTGCAGG	EpC	11.7077	6.83322
v1_AAACCTGCAAACGCGA	EnC	-12.2606	-14.4157
v1_AAACCTGCATAGACTC	EC1	-6.41714	-32.8735
v1_AAACCTGCATTTGCCC	EC1	-2.54357	-35.3437
v1_AAACCTGGTAGAAGGA	EpC	-0.214693	6.50083
v1_AAACCTGGTATATGAG	EpC	10.306	-1.20491
v1_AAACCTGGTCATACTG	EC2	10.339	-25.034
v1_AAACCTGGTGGTACAG	PnC	-29.4628	12.4008
v1_AAACCTGTCAACGGGA	IC	31.5918	18.6659
v1_AAACCTGTCACAGTAC	EC1	-5.34316	-26.4589
v1_AAACCTGTCAGAAATG	PnC	-15.2538	7.17726
v1_AAACCTGTCATGGTCA	EpC	2.57309	10.9538
v1_AAACCTGTCTCAACTT	EpC	3.88471	-8.46482
v1_AAACCTGTCTTGAGAC	EpC	-1.20996	0.275398
v1_AAACGGGAGTAGATGT	EpC	-4.43866	-2.4849
v1_AAACGGGAGTCTCAAC	PnC	-22.3241	16.1032
v1_AAACGGGAGTGCCATT	EpC	0.699387	17.368
v1_AAACGGGCAAATCCGT	EpC	5.73017	22.0766
v1_AAACGGGCACACCGAC	EpC	-2.48832	24.956
v1_AAACGGGGTCAACATC	SC	18.0563	10.3978
v1_AAACGGGGTCCGTCAG	IC	22.1989	1.64634
v1_AAACGGGGTCGAGATG	EpC	-2.08001	12.1816
v1_AAACGGGTCACAGGCC	PnC	-27.4175	6.27512
v1_AAACGGGTCACGACTA	EpC	13.9859	15.5784
v1_AAACGGGTCTGGTATG	EnC	-15.1064	-13.5366
v1_AAAGATGAGCTTATCG	PnC	-12.4386	9.47928
v1_AAAGATGAGTCAAGCG	EC1	1.38261	-38.4511
v1_AAAGATGAGTCCGGTC	PnC	-13.8027	13.3387
v1_AAAGATGCAGTAGAGC	PnC	-18.9391	7.99033
v1_AAAGATGCAGTTTACG	IC	29.3169	10.4257
v1_AAAGATGGTAAGTGTA	EpC	5.85659	33.1906
v1_AAAGATGGTACCGTAT	PnC	-19.7334	16.6894
v1_AAAGATGGTATGCTTG	EnC	-17.318	-9.73638
v1_AAAGATGGTCTTGTCC	EpC	3.83456	13.3962
v1_AAAGATGGTTTCCACC	EC2	3.85192	-24.4645
v1_AAAGATGTCGTTACAG	IC	31.2575	5.92535
v1_AAAGATGTCTCCCTGA	PnC	-21.5187	9.43185
v1_AAAGCAAAGCCTATGT	EpC	3.76851	27.1088
v1_AAAGCAAAGCGATATA	EC2	8.36995	-19.6447
v1_AAAGCAAAGGGCTTGA	EpC	-4.16607	-6.36232
v1_AAAGCAACAAACGCGA	IC	28.5039	12.6211
v1_AAAGCAACAATCACAC	IC	30.6291	4.50995
v1_AAAGCAACAATGAAAC	EC1	-6.81667	-29.4464
v1_AAAGCAACAGGTCGTC	Per/VSMC	24.7437	-13.4284
v1_AAAGCAACAGTATGCT	EpC	0.726981	-1.15363
v1_AAAGCAATCAGGCAAG	EpC	10.9	3.20227
v1_AAAGCAATCATTGCGA	SC	-10.3402	24.2151
v1_AAAGCAATCCGTACAA	IC	30.3081	7.3263
v1_AAAGCAATCGCCATAA	EnC	-17.8848	-12.0624
v1_AAAGTAGAGCGTGAGT	PnC	-12.4358	12.1845
v1_AAAGTAGAGGACTGGT	EpC	2.4057	-1.27916
v1_AAAGTAGAGGAGTTTA	EpC	5.28559	-3.54523
v1_AAAGTAGAGGTTCCTA	EnC	-14.2751	-13.0696
v1_AAAGTAGCAATAAGCA	EpC	3.81021	23.9979
v1_AAAGTAGCAGTTTACG	EC1	-0.835303	-25.8669
v1_AAAGTAGCATGCATGT	IC	21.7153	3.63883
v1_AAAGTAGCATGGAATA	EC2	11.7211	-21.7156
v1_AAAGTAGGTGAGGCTA	PnC	-27.4119	13.4187
v1_AAAGTAGGTTAAAGTG	EpC	2.49627	29.1341
v1_AAATGCCAGCCTTGAT	EnC	-15.2468	-12.0545
v1_AAATGCCAGGAGTACC	EC2	13.147	-25.5464
v1_AAATGCCAGGGTGTGT	EpC	6.24261	20.6167
v1_AAATGCCAGGTGCTAG	EpC	14.1306	13.4333
v1_AAATGCCAGTGAAGAG	Per/EC*	16.8221	-18.0886
v1_AAATGCCAGTGCGTGA	EpC	11.1923	26.8081
v1_AAATGCCCAAGCGCTC	Per/EC*	18.126	-18.3485
v1_AAATGCCCAGATGAGC	EpC	13.7182	14.0871
v1_AAATGCCCATCCGCGA	EpC	5.31873	28.4677
v1_AAATGCCCATTTGCTT	EpC	6.3024	-2.19793
v1_AAATGCCGTAGCGATG	EpC	2.24829	-0.932052
v1_AAATGCCGTTAGTGGG	EpC	-1.34571	1.63396
v1_AAATGCCTCAACGGCC	EpC	-3.17458	3.24666
v1_AACACGTAGACTAAGT	PnC	-28.6625	4.93618
v1_AACACGTCAACTTGAC	IC	26.0666	15.6047
v1_AACACGTCACTAGTAC	EpC	3.84857	-0.83004
v1_AACACGTGTAAGGATT	EpC	10.1096	8.63632
v1_AACACGTGTCCATCCT	EpC	4.02315	18.1374
v1_AACACGTGTGACCAAG	EpC	14.4515	15.4992
v1_AACACGTGTGCGGTAA	Per/VSMC	33.5708	-13.0013
v1_AACACGTGTGTGCCTG	EC2	10.9757	-28.4341
v1_AACACGTGTTACGGAG	SC	-35.6349	-8.75688
v1_AACACGTTCACCTTAT	EpC	4.49674	30.016
v1_AACACGTTCCGATATG	EnC	-17.6376	-12.8208
v1_AACACGTTCTGCGGCA	IC	25.2697	-0.607786
v1_AACCATGAGAAGGTGA	EC1	-5.3035	-27.0044
v1_AACCATGAGACTTGAA	EnC	-14.8582	-9.681
v1_AACCATGAGCGCCTTG	PnC	-12.5959	7.81216
v1_AACCATGAGCGTTTAC	EpC	1.84696	14.0938
v1_AACCATGAGGATTCGG	PnC	-19.9755	16.0442
v1_AACCATGAGTGTGGCA	EnC	-17.0278	-13.2611
v1_AACCATGCAGACTCGC	EpC	8.9053	6.94929
v1_AACCATGCATGGTCAT	PnC	-20.6575	9.4647
v1_AACCATGCATGTAGTC	EC1	-8.35076	-33.376
v1_AACCATGGTTAAGTAG	EpC	11.284	26.2837
v1_AACCATGGTTACGACT	PnC	-18.3765	12.9761
v1_AACCATGGTTATGTGC	EpC	10.8435	21.3499
v1_AACCATGGTTGTACAC	EpC	14.6289	15.1528
v1_AACCATGGTTGTCGCG	EpC	9.69952	28.762
v1_AACCATGTCTGGAGCC	Per/VSMC	22.1888	-11.5523
v1_AACCGCGAGGATATAC	EpC	12.7175	3.74606
v1_AACCGCGAGGCTCTTA	PnC	-11.8471	8.34281
v1_AACCGCGCAATTCCTT	IC	29.0778	4.08853
v1_AACCGCGCAGTTCATG	PnC	-11.989	8.23846
v1_AACCGCGTCCGCGCAA	EC1	-9.5687	-34.2165
v1_AACGTTGAGCGTCAAG	IC	25.5144	8.306
v1_AACGTTGAGGTCATCT	PnC	-18.3407	7.93566
v1_AACGTTGCAACGATCT	EnC	-17.0963	-12.8618
v1_AACGTTGGTAGCTGCC	EpC	5.84403	9.32845
v1_AACGTTGGTCACACGC	IC	33.6466	19.0251
v1_AACGTTGGTGACTCAT	EC1	-6.28265	-32.4009
v1_AACGTTGGTGAGGCTA	EC2	12.1843	-25.6531
v1_AACGTTGTCAGGCCCA	EpC	-3.47132	19.9844
v1_AACGTTGTCCTACAGA	SC	-37.1914	-6.25244
v1_AACGTTGTCGAGAGCA	EC1	-7.0165	-33.2379
v1_AACGTTGTCGGCATCG	EnC	-16.5985	-15.5432
v1_AACTCAGAGAAACCGC	EpC	0.0724794	10.7339
v1_AACTCAGAGCTACCTA	EpC	-4.13472	-8.55414
v1_AACTCAGCACCAGATT	EpC	2.45663	3.46527
v1_AACTCAGCACCCATTC	Per/EC*	19.8697	-16.8333
v1_AACTCAGCATGTAAGA	Per/VSMC	35.9194	-8.89539
v1_AACTCAGGTCGCATAT	EpC	-2.58876	27.0148
v1_AACTCAGGTGATAAAC	IC	24.4819	19.5034
v1_AACTCAGGTTACTGAC	IC	34.0706	19.483
v1_AACTCAGGTTATCCGA	SC	-35.3616	-9.42363
v1_AACTCCCAGTGAAGTT	SC	34.5416	-16.0752
v1_AACTCCCAGTGTCCCG	EC1	-5.47925	-37.2339
v1_AACTCCCCAATGGAGC	PnC	-32.4449	11.6689
v1_AACTCCCCACGAAACG	EC1	-8.21602	-29.1901
v1_AACTCCCGTTAAGGGC	SC	-35.2448	-9.95159
v1_AACTCCCGTTACTGAC	EpC	13.3305	9.53185
v1_AACTCCCTCAACCATG	PnC	-19.4995	16.0759
v1_AACTCCCTCATGGTCA	IC	23.8823	4.17242
v1_AACTCCCTCTGAGTGT	EnC	-18.9542	-19.334
v1_AACTCTTAGATGTAAC	IC	29.602	7.21988
v1_AACTCTTAGGGTTCCC	Per/EC*	19.8393	-20.8709
v1_AACTCTTAGTCAAGCG	EpC	7.48187	-8.87013
v1_AACTCTTCACGAAAGC	EpC	-0.31163	14.2064
v1_AACTCTTGTCCAGTGC	EpC	8.59409	16.0841
v1_AACTCTTTCTCAACTT	EC1	-6.10474	-29.3578
v1_AACTGGTAGCTCCTCT	EC1	-6.72477	-27.064
v1_AACTGGTAGTCCATAC	EpC	13.127	15.418
v1_AACTGGTCAACAACCT	EC1	-0.593776	-31.5201
v1_AACTGGTCAATCTGCA	EpC	3.0165	22.2135
v1_AACTGGTCACATTCGA	Per/VSMC	24.851	-14.0083
v1_AACTGGTGTAAAGGAG	SC	-10.7875	25.142
v1_AACTGGTGTAATCGTC	EpC	4.77637	-2.27974
v1_AACTGGTGTAGAGGAA	PnC	-32.7585	13.3168
v1_AACTGGTGTATCAGTC	PnC	-15.2789	8.99751
v1_AACTGGTGTTGACGTT	EC1	0.0126927	-28.4928
v1_AACTGGTTCCCATTAT	PnC	-20.9336	9.72481
v1_AACTGGTTCGGCTACG	EC1	-2.55684	-30.3929
v1_AACTTTCAGCCGCCTA	EC2	9.59202	-20.0457
v1_AACTTTCAGTGCTGCC	EnC	-19.6082	-12.2401
v1_AACTTTCCAAGGTTCT	IC	19.3475	9.61862
v1_AACTTTCGTCCATGAT	Per/VSMC	38.4668	-12.758
v1_AACTTTCGTCTCTTAT	EnC	-15.2504	-14.5937
v1_AACTTTCGTGTGGCTC	EC2	4.10743	-24.9313
v1_AACTTTCTCAGTTGAC	PnC	-23.2032	0.157244
v1_AACTTTCTCTGTCAAG	Per/VSMC	20.1692	-9.52496
v1_AACTTTCTCTTGTCAT	EpC	0.919302	9.59212
v1_AAGACCTAGATGCCTT	EnC	-19.8935	-19.3389
v1_AAGACCTCAAGGTTTC	EpC	0.0377772	26.697
v1_AAGACCTCAGATCGGA	EC2	10.8416	-24.9988
v1_AAGACCTCATTAGCCA	EpC	13.7405	4.64197
v1_AAGACCTGTAGCACGA	IC	28.3415	4.72398
v1_AAGACCTGTCCGAATT	EC2	8.23514	-24.3485
v1_AAGACCTTCACAGGCC	IC	29.3141	5.20036
v1_AAGACCTTCATTGCCC	PnC	-22.3584	16.7899
v1_AAGACCTTCGCCAGCA	Per/VSMC	34.0983	-11.6643
v1_AAGCCGCAGACCCACC	EpC	5.38217	13.4203
v1_AAGCCGCAGCTGGAAC	EpC	0.629071	-2.13299
v1_AAGCCGCAGTCTCCTC	EpC	13.3456	4.05783
v1_AAGCCGCCACGCCAGT	EC1	-5.75489	-32.5936
v1_AAGCCGCGTACAAGTA	Per/VSMC	31.6032	-12.1046
v1_AAGCCGCTCATGCTCC	Per/VSMC	36.0124	-7.07638
v1_AAGCCGCTCGCCCTTA	PnC	-15.5967	13.0647
v1_AAGCCGCTCTAACTTC	PnC	-16.7517	14.0505
v1_AAGGAGCAGTACGCCC	EpC	6.05747	-9.84137
v1_AAGGAGCAGTCAAGCG	Per/EC*	19.4664	-20.1812
v1_AAGGAGCCAGCCAATT	EpC	10.211	23.0243
v1_AAGGAGCGTCTAGTGT	EC1	-4.31965	-31.7685
v1_AAGGAGCGTGTTCGAT	PnC	-26.3317	-2.76492
v1_AAGGAGCGTTCAGCGC	EpC	-2.15597	-10.4517
v1_AAGGCAGAGAAGGGTA	Per/VSMC	33.5888	-13.9291
v1_AAGGCAGAGATGAGAG	EC2	11.0303	-22.4754
v1_AAGGCAGAGTGACTCT	EpC	2.37193	26.9778
v1_AAGGCAGCACATAACC	IC	23.8872	0.811558
v1_AAGGCAGCACCAACCG	EC1	-0.39588	-32.1174
v1_AAGGCAGGTAATCGTC	EpC	2.58587	29.9631
v1_AAGGCAGGTAGCGTAG	EpC	0.702012	-5.06018
v1_AAGGCAGGTATAAACG	EpC	0.128903	22.4781
v1_AAGGCAGGTTGTACAC	EnC	-19.9373	-17.4537
v1_AAGGCAGTCCCGACTT	EC2	12.6735	-23.35
v1_AAGGTTCAGGATGTAT	EpC	1.38705	14.5195
v1_AAGGTTCCAAGGTGTG	EnC	-18.2238	-21.8598
v1_AAGGTTCCAAGTTAAG	SC	-38.5119	-4.52528
v1_AAGGTTCGTGAACCTT	EnC	-15.3398	-18.647
v1_AAGGTTCGTTGATTGC	PnC	-16.6434	13.1213
v1_AAGGTTCTCGGCTTGG	EC2	9.48593	-28.0486
v1_AAGGTTCTCTAACCGA	EnC	-20.573	-13.7286
v1_AAGTCTGCAATAAGCA	EpC	-1.43664	16.0026
v1_AAGTCTGCATACTCTT	IC	26.0269	8.45461
v1_AAGTCTGTCAAACAAG	PnC	-33.3879	15.6543
v1_AAGTCTGTCACTCTTA	EC2	12.5665	-23.732
v1_AATCCAGAGGCCCTCA	Per/EC*	20.4404	-20.3022
v1_AATCCAGCACGGTGTC	EpC	6.74519	20.7546
v1_AATCCAGCATTCCTGC	EpC	3.92345	31.3831
v1_AATCCAGGTACCCAAT	PnC	-27.6146	15.0187
v1_AATCCAGGTCGCGAAA	IC	21.4496	5.58163
v1_AATCCAGGTTCGGCAC	EpC	13.2169	15.9359
v1_AATCCAGTCTCACATT	IC	24.4545	0.816098
v1_AATCGGTAGATGTGGC	PnC	-30.8967	11.7227
v1_AATCGGTAGGATGGTC	PnC	-23.3774	8.10879
v1_AATCGGTAGGCGATAC	EpC	5.06724	9.04825
v1_AATCGGTAGGGTCGAT	EpC	1.60068	11.6558
v1_AATCGGTAGGTGCTAG	EC2	9.81401	-29.5552
v1_AATCGGTCAAGCCCAC	IC	27.3651	11.3136
v1_AATCGGTCAAGCCGTC	PnC	-13.4814	15.2909
v1_AATCGGTCACGCATCG	EpC	7.21631	-3.7061
v1_AATCGGTGTCAGTGGA	EpC	0.149409	20.5958
v1_AATCGGTGTTCCATGA	PnC	-26.2533	11.0129
v1_AATCGGTGTTTGACTG	PnC	-26.3334	9.50741
v1_ACACCAAAGCCAACAG	EC1	-3.81316	-33.8157
v1_ACACCAAAGCTAGTGG	PnC	-18.428	8.907
v1_ACACCAAAGGACCACA	EC1	-7.27385	-28.4359
v1_ACACCAAAGTACGCGA	Per/VSMC	36.4141	-11.4588
v1_ACACCAAAGTCTCAAC	EpC	3.16583	-8.14901
v1_ACACCAACACAAGTAA	EpC	0.524108	9.9631
v1_ACACCAACAGGTCGTC	EpC	7.83793	-7.78661
v1_ACACCAACAGTGGAGT	EC1	-9.44678	-28.4012
v1_ACACCAAGTGGTAACG	EC1	-3.58957	-25.9845
v1_ACACCAAGTTTACTCT	EnC	-17.255	-14.562
v1_ACACCAATCAGCTTAG	Per/VSMC	33.9817	-11.9385
v1_ACACCAATCGGCGCTA	SC	-9.63356	25.511
v1_ACACCAATCGTAGATC	EpC	10.799	-1.71102
v1_ACACCCTAGAGTGACC	IC	29.1768	4.86317
v1_ACACCCTAGGAGCGAG	EC2	12.725	-19.3987
v1_ACACCCTAGTCAATAG	EpC	-2.40402	19.8615
v1_ACACCCTTCACATGCA	EnC	-14.1328	-11.0776
v1_ACACCCTTCATCGGAT	EnC	-15.322	-9.71631
v1_ACACCCTTCATTGCGA	IC	29.5231	7.26559
v1_ACACCCTTCCATGAAC	PnC	-29.1606	6.91345
v1_ACACCCTTCTAACGGT	SC	-39.1252	-5.52248
v1_ACACCCTTCTATCCCG	EnC	-20.3239	-18.724
v1_ACACCGGAGAGGGATA	EnC	-15.8317	-10.9057
v1_ACACCGGAGCCCAACC	IC	27.8401	19.8897
v1_ACACCGGAGTTAACGA	Per/VSMC	28.6383	-11.2457
v1_ACACCGGGTAGCACGA	EnC	-16.9259	-10.4281
v1_ACACCGGGTAGCCTCG	Per/VSMC	30.9802	-11.4709
v1_ACACCGGTCCTGCCAT	EpC	10.262	28.3525
v1_ACACCGGTCGGTTAAC	Per/VSMC	33.7712	-12.7543
v1_ACACTGAAGCGTTTAC	Per/VSMC	37.7791	-13.4837
v1_ACACTGAAGGAGTTGC	EpC	-3.37232	19.6215
v1_ACACTGAAGTGTTAGA	EC2	3.81399	-24.5633
v1_ACACTGATCATCGATG	EC1	-6.59394	-36.471
v1_ACAGCCGAGAACTCGG	PnC	-24.9121	16.7959
v1_ACAGCCGAGACTTGAA	EpC	13.9929	15.9564
v1_ACAGCCGAGATCTGCT	PnC	-17.7436	6.54669
v1_ACAGCCGAGCCGATTT	EpC	-3.40705	21.6918
v1_ACAGCCGAGCGTTGCC	EpC	-1.82256	5.3061
v1_ACAGCCGAGTGTGAAT	EpC	-0.739898	13.6197
v1_ACAGCCGCATTCTTAC	SC	-37.2604	-6.51938
v1_ACAGCCGGTAGAGTGC	EpC	13.4075	4.37306
v1_ACAGCCGTCACCATAG	EC2	9.30166	-21.2779
v1_ACAGCTAAGATGTGGC	EpC	3.30938	21.5372
v1_ACAGCTAAGGCTCATT	PnC	-22.3817	10.3775
v1_ACAGCTAAGGGTTCCC	PnC	-19.2355	9.10636
v1_ACAGCTAAGTCGCCGT	PnC	-12.9759	9.97725
v1_ACAGCTAGTACGAAAT	Per/VSMC	24.4352	-12.9759
v1_ACAGCTATCGTACCGG	EnC	-20.4078	-21.6621
v1_ACATACGAGAGAACAG	EnC	-14.4676	-9.11148
v1_ACATACGAGATGGGTC	IC	29.4042	7.42935
v1_ACATACGGTCGCGTGT	EpC	4.27835	-7.19435
v1_ACATACGGTCTTCGTC	SC	-40.3639	-4.65651
v1_ACATACGGTTGTACAC	PnC	-26.251	1.37
v1_ACATACGTCCACGTTC	PnC	-27.8769	10.1571
v1_ACATACGTCGCAGGCT	Per/VSMC	37.429	-11.8075
v1_ACATCAGAGACAGACC	EC1	-5.37779	-29.2033
v1_ACATCAGAGACTCGGA	Per/VSMC	38.3388	-12.4699
v1_ACATCAGAGCTAGGCA	EC2	10.9293	-27.9634
v1_ACATCAGAGTACTTGC	PnC	-25.297	12.8707
v1_ACATCAGCATCAGTAC	EC2	13.3712	-27.2315
v1_ACATCAGGTCAGTGGA	EC1	-4.26021	-28.0423
v1_ACATCAGGTCCGACGT	Per/EC*	17.9757	-18.3719
v1_ACATCAGTCAATACCG	EpC	15.1622	13.8798
v1_ACATCAGTCACTTCAT	Per/VSMC	36.9599	-11.7534
v1_ACATCAGTCAGTCAGT	PnC	-29.648	0.252764
v1_ACATCAGTCCTTTACA	EC1	-6.66172	-36.069
v1_ACATGGTAGCCATCGC	Per/VSMC	23.1401	-10.874
v1_ACATGGTAGGCTCATT	IC	25.1408	20.6118
v1_ACATGGTCAAAGGAAG	PnC	-32.3553	11.8975
v1_ACATGGTCACCTCGTT	PnC	-32.725	15.2234
v1_ACATGGTCACGTAAGG	IC	25.7346	15.494
v1_ACATGGTCATATACCG	EC2	8.06858	-27.6472
v1_ACATGGTGTACCGAGA	EpC	14.0715	5.08419
v1_ACATGGTTCAACACGT	IC	22.2021	2.03459
v1_ACATGGTTCAATCTCT	IC	24.7855	8.85726
v1_ACATGGTTCTGGGCCA	EpC	3.04836	-9.61735
v1_ACCAGTAAGAGGTTGC	EpC	3.65007	-2.92256
v1_ACCAGTAAGCTAAGAT	Per/VSMC	23.694	-12.0861
v1_ACCAGTAAGTACATGA	IC	24.857	20.2095
v1_ACCAGTAAGTCAAGGC	IC	31.7936	17.8735
v1_ACCAGTAAGTGTGAAT	EC2	5.88414	-26.0715
v1_ACCAGTAGTCGATTGT	EnC	-15.8991	-17.3176
v1_ACCAGTATCCACGAAT	PnC	-22.7027	7.78902
v1_ACCAGTATCGGATGTT	IC	22.9017	4.81272
v1_ACCAGTATCTGGTTCC	EpC	-1.42283	6.13519
v1_ACCAGTATCTGTTGAG	EpC	1.99033	-4.26881
v1_ACCCACTAGATCACGG	EpC	11.2039	24.3621
v1_ACCCACTAGATCGATA	IC	27.4181	7.8415
v1_ACCCACTAGATCTGCT	EpC	-3.47001	19.9923
v1_ACCCACTAGCGTAATA	Per/VSMC	28.0209	-10.159
v1_ACCCACTCAATAGCGG	Per/VSMC	25.5754	-11.4391
v1_ACCCACTGTAATAGCA	EC2	10.0899	-20.4797
v1_ACCCACTGTCTCGTTC	EC1	-2.94985	-25.2262
v1_ACCCACTGTTCAACCA	PnC	-29.9803	8.82664
v1_ACCCACTTCCACGTTC	EpC	14.3147	15.5998
v1_ACCCACTTCGACCAGC	EpC	13.9742	15.8344
v1_ACCCACTTCGTATCAG	EC2	15.9714	-18.1971
v1_ACCCACTTCTACTTAC	IC	25.1427	20.3957
v1_ACCGTAAAGAAGGTGA	IC	25.5296	21.0656
v1_ACCGTAAAGGAGTCTG	Per/VSMC	33.6506	-11.2392
v1_ACCGTAAAGTAATCCC	EpC	2.57218	30.8536
v1_ACCGTAAAGTTAGCGG	EpC	6.62741	12.6611
v1_ACCGTAACACCAGGCT	SC	-34.2601	-11.6803
v1_ACCGTAACATATGGTC	IC	24.5467	19.5195
v1_ACCGTAACATTCTTAC	Per/VSMC	36.8103	-11.6834
v1_ACCGTAAGTCAAAGAT	IC	31.3117	7.82376
v1_ACCGTAAGTCCGAATT	PnC	-19.5987	13.5856
v1_ACCGTAAGTCTGGAGA	Per/VSMC	24.2395	-11.3862
v1_ACCGTAATCACCGGGT	EpC	1.98665	-7.95413
v1_ACCGTAATCAGATAAG	EnC	-19.5871	-21.8366
v1_ACCGTAATCAGCGACC	EC2	9.42312	-27.1027
v1_ACCGTAATCGTACGGC	EpC	9.48437	15.4751
v1_ACCTTTAAGCCTTGAT	IC	24.0151	2.40763
v1_ACCTTTAAGGAATTAC	PnC	-31.5445	14.288
v1_ACCTTTACACACGCTG	Per/EC*	20.2402	-21.961
v1_ACCTTTACACCGATAT	EpC	12.0937	13.8367
v1_ACCTTTACACTGCCAG	EnC	-21.2288	-19.7258
v1_ACCTTTACAGTATGCT	IC	28.4012	18.9586
v1_ACCTTTACATGTTCCC	EC2	11.2011	-25.0051
v1_ACCTTTAGTGCGGTAA	EnC	-19.9868	-16.1747
v1_ACCTTTAGTGCTCTTC	IC	30.2913	6.45607
v1_ACCTTTATCAGTCAGT	EpC	13.2011	13.9622
v1_ACGAGCCAGAAGAAGC	IC	27.1113	17.0906
v1_ACGAGCCAGTCTCGGC	EpC	3.67253	-6.20846
v1_ACGAGCCCACAACGTT	EC2	3.93023	-24.7482
v1_ACGAGCCGTCCATGAT	PnC	-14.5531	7.21275
v1_ACGAGCCTCATGCTCC	Per/VSMC	30.1922	-10.9537
v1_ACGAGCCTCGATCCCT	EpC	1.18815	28.3379
v1_ACGAGCCTCGCCGTGA	EC2	11.0405	-18.2652
v1_ACGAGCCTCTACCTGC	EpC	13.9211	15.7708
v1_ACGAGGAAGGCAAAGA	IC	29.4205	13.3238
v1_ACGAGGACAATGAAAC	EC1	-8.53205	-29.2095
v1_ACGAGGACATACTCTT	IC	20.103	7.82829
v1_ACGAGGACATGCGCAC	EpC	12.406	4.14908
v1_ACGAGGAGTACAGCAG	EpC	10.9144	-3.19602
v1_ACGAGGAGTCAGAAGC	EpC	0.823211	-4.15497
v1_ACGAGGAGTGACGCCT	EpC	-0.349224	17.6721
v1_ACGAGGAGTGGTGTAG	PnC	-12.086	10.1013
v1_ACGAGGATCATCGCTC	Per/VSMC	35.9587	-6.54526
v1_ACGAGGATCTCGTTTA	EpC	-4.09257	0.164568
v1_ACGATACAGAAGGTTT	EpC	1.73282	7.08671
v1_ACGATACAGCACCGCT	IC	24.1475	0.0956831
v1_ACGATACCAGACGCCT	EpC	8.10106	-5.40505
v1_ACGATACGTACCCAAT	EpC	-1.01725	11.224
v1_ACGATGTAGGATGGTC	EnC	-20.2944	-12.934
v1_ACGATGTCACAGGAGT	EnC	-15.6252	-11.492
v1_ACGATGTCACATTCGA	EC1	-0.152826	-32.4688
v1_ACGATGTCATCGATGT	IC	27.1839	17.2934
v1_ACGATGTGTTCCGTCT	EpC	-1.03271	22.176
v1_ACGATGTTCACATGCA	PnC	-30.171	15.3518
v1_ACGCAGCAGCGTAATA	EpC	1.02914	8.49247
v1_ACGCAGCAGTGGTAGC	EpC	3.05638	15.6691
v1_ACGCAGCAGTTTCCTT	EpC	1.65902	-6.78851
v1_ACGCAGCCAAATTGCC	Per/VSMC	31.9026	-11.3025
v1_ACGCAGCCAACTGCGC	EpC	-0.902705	21.7339
v1_ACGCAGCCAGACAGGT	PnC	-15.2134	7.13981
v1_ACGCAGCCATCCGCGA	PnC	-16.1657	12.4241
v1_ACGCAGCGTGTTCGAT	EnC	-20.0132	-22.024
v1_ACGCAGCTCCAAATGC	PnC	-32.5873	15.2595
v1_ACGCAGCTCGAACTGT	EC1	-8.00847	-31.1705
v1_ACGCAGCTCTAGAGTC	IC	27.4596	6.55727
v1_ACGCCAGAGAAACCGC	EpC	-5.00278	-2.33557
v1_ACGCCAGAGCAAATCA	EpC	9.15613	9.91321
v1_ACGCCAGAGGCATGTG	PnC	-26.0259	-1.24617
v1_ACGCCAGAGGGTGTTG	PnC	-25.8765	13.4598
v1_ACGCCAGAGTCACGCC	EpC	-4.40445	-6.30724
v1_ACGCCAGCAAACCCAT	PnC	-24.807	-1.1519
v1_ACGCCAGCAACTTGAC	SC	-39.2387	-5.04913
v1_ACGCCAGCACATCTTT	EpC	5.25899	19.9683
v1_ACGCCAGCAGACAGGT	EC2	11.1862	-24.6619
v1_ACGCCAGGTTACTGAC	IC	25.6531	2.17894
v1_ACGCCAGGTTTAAGCC	EC2	7.05172	-17.4779
v1_ACGCCAGTCAGAAATG	Per/VSMC	32.6811	-10.3328
v1_ACGCCGAAGACGCAAC	EnC	-15.4897	-17.7914
v1_ACGCCGAAGGCGATAC	IC	26.9134	7.21026
v1_ACGCCGAAGTACACCT	EC2	13.1885	-21.7525
v1_ACGCCGAAGTCCATAC	EpC	2.22784	22.5658
v1_ACGCCGACACCCAGTG	EpC	-5.94715	0.156109
v1_ACGCCGACACTACAGT	EnC	-18.7706	-22.0818
v1_ACGCCGACAGTGACAG	EC1	-9.85713	-32.7726
v1_ACGCCGACATGCGCAC	PnC	-16.4196	6.75764
v1_ACGCCGACATTCCTCG	PnC	-27.0504	9.02986
v1_ACGCCGAGTATTAGCC	SC	-39.3758	-5.25423
v1_ACGCCGAGTTAAGTAG	EnC	-18.5856	-19.0565
v1_ACGCCGATCGCCAGCA	SC	-34.8973	-10.4046
v1_ACGCCGATCTATGTGG	EpC	0.791462	26.7256
v1_ACGCCGATCTCACATT	EpC	8.3157	6.60676
v1_ACGCCGATCTCGCATC	PnC	-28.3857	6.04787
v1_ACGGAGAAGTGGTAGC	EC1	-5.98927	-31.8965
v1_ACGGAGACAAGGACAC	EpC	-3.1729	-10.3181
v1_ACGGAGACACATTCGA	EC1	-0.157721	-28.4855
v1_ACGGAGACATCCTAGA	EnC	-17.6058	-11.2167
v1_ACGGAGAGTTTGACAC	SC	-39.319	-5.10794
v1_ACGGAGATCAATACCG	PnC	-17.3166	14.3194
v1_ACGGAGATCATTATCC	PnC	-30.5146	11.243
v1_ACGGAGATCTCGTATT	EpC	4.49237	-4.59324
v1_ACGGCCAAGACTAAGT	PnC	-25.2688	13.0034
v1_ACGGCCAAGAGGTTGC	EpC	5.29768	20.1783
v1_ACGGCCAAGAGTTGGC	EpC	0.268563	4.203
v1_ACGGCCAAGATAGTCA	PnC	-31.8343	17.1096
v1_ACGGCCAAGTAGGTGC	EnC	-11.9241	-12.3584
v1_ACGGCCAAGTCGCCGT	IC	25.1151	19.6584
v1_ACGGCCACAATCCAAC	IC	19.6036	8.24317
v1_ACGGCCACAATCGAAA	EpC	0.590607	-7.95759
v1_ACGGCCACACGAGAGT	EpC	14.0364	15.4184
v1_ACGGCCAGTGGTGTAG	IC	24.5822	4.25466
v1_ACGGCCAGTGTTGAGG	IC	25.3955	20.3919
v1_ACGGCCAGTTATTCTC	PnC	-11.954	8.58937
v1_ACGGGCTAGGTGATTA	EC1	-10.1649	-28.4968
v1_ACGGGCTAGTGGTCCC	EC1	-3.48143	-26.9008
v1_ACGGGCTCATACGCCG	Per/VSMC	36.1087	-6.16972
v1_ACGGGCTGTAGGGACT	EpC	-3.7658	-7.45196
v1_ACGGGTCAGCTAAGAT	PnC	-29.0435	0.230719
v1_ACGGGTCCAAGTACCT	EpC	6.40639	-9.60182
v1_ACGGGTCCACCCAGTG	EnC	-17.2429	-15.606
v1_ACGGGTCCAGGCTGAA	EpC	2.08548	12.7885
v1_ACGGGTCCAGTCTTCC	EnC	-15.8757	-12.8778
v1_ACGGGTCGTAATTGGA	EpC	3.12644	-7.24025
v1_ACGGGTCGTATTCTCT	PnC	-27.2201	8.11406
v1_ACGGGTCGTGACGCCT	EpC	2.67919	4.14607
v1_ACGGGTCGTTACGCGC	IC	26.4986	-0.545191
v1_ACGGGTCGTTCCACGG	Per/VSMC	24.9016	-13.7897
v1_ACGGGTCTCCTACAGA	EC1	-9.11219	-30.9202
v1_ACGGGTCTCTGGAGCC	PnC	-29.0093	4.19116
v1_ACGTCAAAGCAATATG	EpC	5.42135	2.83916
v1_ACGTCAACAAGCCGTC	EpC	5.48669	19.3522
v1_ACGTCAACAGGCAGTA	EpC	-3.32848	19.6507
v1_ACGTCAAGTTCACGGC	PnC	-30.645	7.72956
v1_ACGTCAATCCACGTGG	IC	26.6545	6.64229
v1_ACGTCAATCGAGGTAG	EpC	13.5356	14.0114
v1_ACGTCAATCGGTGTCG	PnC	-13.8738	12.7145
v1_ACGTCAATCGTACCGG	Per/VSMC	31.5224	-12.3302
v1_ACGTCAATCTCATTCA	Per/VSMC	23.4959	-11.5719
v1_ACTATCTAGATCCCAT	IC	31.699	8.18847
v1_ACTATCTAGCAGGTCA	EpC	-2.59374	-7.65228
v1_ACTATCTAGCTGGAAC	PnC	-21.7643	9.78988
v1_ACTATCTCACGGTAGA	EpC	5.55265	33.7074
v1_ACTATCTCACTGAAGG	EC2	11.8834	-27.9834
v1_ACTATCTCACTGTGTA	EpC	-0.0393523	23.2279
v1_ACTATCTGTCATATCG	EpC	11.2104	26.7763
v1_ACTATCTGTCGAATCT	EnC	-11.3808	-13.392
v1_ACTATCTGTGGCAAAC	EnC	-14.6304	-9.73703
v1_ACTATCTTCAATAAGG	SC	15.5594	14.7027
v1_ACTATCTTCAGTCAGT	EpC	-2.47905	7.03191
v1_ACTATCTTCATAACCG	SC	-34.9394	-11.3827
v1_ACTGAACAGATGCCTT	EpC	2.10897	19.3585
v1_ACTGAACGTGATAAGT	IC	29.3488	17.641
v1_ACTGAACTCAACCATG	Per/VSMC	26.4377	-11.752
v1_ACTGAACTCATAACCG	EC2	11.742	-18.6621
v1_ACTGAACTCGCAAACT	PnC	-28.7455	3.72376
v1_ACTGAACTCTGTCCGT	PnC	-31.6562	16.0445
v1_ACTGAGTAGACAAGCC	EpC	4.36057	-2.38493
v1_ACTGAGTTCACCCGAG	EnC	-12.0305	-12.1953
v1_ACTGAGTTCCCAAGTA	EpC	0.674977	-10.9533
v1_ACTGAGTTCGTGGTCG	Per/VSMC	20.0813	-11.2689
v1_ACTGAGTTCTTAGCCC	EnC	-16.6001	-9.83385
v1_ACTGATGAGCGTGTCC	EpC	0.805977	-3.95574
v1_ACTGATGAGCTACCTA	EpC	13.2828	15.7978
v1_ACTGATGCAGAGTGTG	EpC	5.71877	20.9353
v1_ACTGATGTCACAACGT	PnC	-14.3383	12.7703
v1_ACTGATGTCGTCTGCT	EpC	10.8071	10.1372
v1_ACTGCTCAGCTGGAAC	EpC	-5.84596	0.00325699
v1_ACTGCTCCATGAACCT	Per/VSMC	29.3748	-11.3829
v1_ACTGCTCGTATCTGCA	IC	32.2766	19.0095
v1_ACTGCTCGTATTCTCT	EC2	11.2585	-29.8241
v1_ACTGCTCGTGATAAGT	EC2	10.1538	-24.2428
v1_ACTGCTCGTGTGGCTC	EC1	-2.57208	-25.9445
v1_ACTGCTCTCATGTCCC	SC	-37.2264	-5.96552
v1_ACTGCTCTCCTGCAGG	PnC	-20.7041	4.32689
v1_ACTGTCCAGGCCCGTT	Per/VSMC	24.6603	-11.2387
v1_ACTGTCCCAGCTGTGC	EpC	9.62673	12.046
v1_ACTGTCCCATTTCAGG	EpC	-0.113559	12.415
v1_ACTGTCCGTACTCGCG	EC1	-9.38415	-27.006
v1_ACTGTCCGTTTGACAC	EpC	3.35964	-2.05252
v1_ACTGTCCTCGCAAACT	Per/VSMC	36.1189	-7.67835
v1_ACTTACTAGACGCAAC	PnC	-28.405	6.05046
v1_ACTTACTAGAGGGATA	PnC	-22.7159	6.53792
v1_ACTTACTAGCCACGTC	EpC	8.16193	19.8539
v1_ACTTACTAGCTAGCCC	EpC	-2.53464	24.2707
v1_ACTTACTAGGCAGTCA	PnC	-25.1544	15.4794
v1_ACTTACTAGTAGGTGC	SC	-38.627	-5.33918
v1_ACTTACTAGTTGTCGT	EpC	2.58242	13.498
v1_ACTTACTCAAAGGAAG	PnC	-14.7607	6.65975
v1_ACTTACTCAGCTGTAT	EC1	-7.89923	-26.4479
v1_ACTTACTCAGTTTACG	EpC	13.2853	16.2591
v1_ACTTACTCATGCCTTC	EC1	-4.09967	-35.8194
v1_ACTTACTGTACAAGTA	EC2	9.77572	-24.4885
v1_ACTTACTGTAGAGTGC	IC	25.3748	-0.139561
v1_ACTTACTGTTACAGAA	EC1	0.182384	-38.6814
v1_ACTTACTTCATCGCTC	EpC	12.2552	4.1521
v1_ACTTACTTCTGATTCT	IC	25.9928	9.44211
v1_ACTTACTTCTGGTGTA	EC2	9.97475	-27.3244
v1_ACTTGTTAGACAGACC	PnC	-21.5352	9.33512
v1_ACTTGTTAGACGACGT	SC	-37.886	-5.7024
v1_ACTTGTTAGATGCCAG	EpC	9.63419	29.8422
v1_ACTTGTTAGCCAGGAT	EpC	4.79196	17.9869
v1_ACTTGTTAGCTTTGGT	PnC	-21.4101	12.9591
v1_ACTTGTTCAGACAAAT	EpC	1.36673	21.8502
v1_ACTTGTTGTCATGCCG	IC	25.7856	0.979832
v1_ACTTGTTGTGGCCCTA	EpC	13.7811	4.68455
v1_ACTTTCAAGCTGCGAA	EC1	-0.983963	-35.7437
v1_ACTTTCAAGGCAGGTT	Per/VSMC	31.3905	-10.7083
v1_ACTTTCAAGTCTCCTC	EpC	13.7983	4.86337
v1_ACTTTCAGTTGGTTTG	IC	28.1436	7.23661
v1_ACTTTCATCGTACGGC	EC2	7.14982	-18.4485
v1_ACTTTCATCTCTGTCG	PnC	-21.8989	11.0504
v1_AGAATAGAGAAGGACA	EC1	-5.40023	-32.7019
v1_AGAATAGAGCGATCCC	EnC	-16.8256	-15.4572
v1_AGAATAGAGTATCTCG	EpC	-5.73143	-0.293896
v1_AGAATAGCAGCCACCA	EnC	-20.0345	-12.6826
v1_AGAATAGCAGGCTCAC	PnC	-28.0839	5.32577
v1_AGAATAGCAGTTCCCT	EpC	3.72219	19.2988
v1_AGAATAGTCAACACGT	PnC	-22.0207	5.09865
v1_AGAATAGTCTCAACTT	EpC	7.86518	30.176
v1_AGACGTTAGGCCCTTG	EC2	8.79544	-18.8159
v1_AGACGTTAGTCCCACG	EpC	1.52861	4.87071
v1_AGACGTTAGTTAACGA	SC	-39.6154	-5.36165
v1_AGACGTTCACCCAGTG	IC	25.4683	0.309216
v1_AGACGTTGTCGCTTTC	EpC	6.49832	33.8786
v1_AGACGTTTCAACTCTT	PnC	-22.5512	8.86207
v1_AGACGTTTCGCCATAA	IC	24.7717	7.24189
v1_AGACGTTTCTGAGGGA	EpC	-2.30998	-6.89268
v1_AGAGCGAAGATGCCAG	Per/VSMC	37.5854	-12.0145
v1_AGAGCGAAGGTCATCT	EpC	1.91658	16.3056
v1_AGAGCGACAGTCACTA	EC1	-4.06527	-28.823
v1_AGAGCGAGTAAAGTCA	PnC	-21.3149	13.428
v1_AGAGCGAGTCGTTGTA	EpC	4.66265	26.356
v1_AGAGCGAGTGACCAAG	IC	27.7564	18.7611
v1_AGAGCTTAGAAGGTTT	EnC	-20.7659	-20.6304
v1_AGAGCTTAGATGTAAC	PnC	-11.8095	9.23869
v1_AGAGCTTAGCCTCGTG	Per/VSMC	36.0763	-13.0298
v1_AGAGCTTAGCTCAACT	PnC	-22.2856	5.53759
v1_AGAGCTTAGGACACCA	EpC	4.01756	31.5777
v1_AGAGCTTCAGACGCCT	IC	24.0273	-0.247945
v1_AGAGCTTCATTGGGCC	EpC	-2.72006	12.3177
v1_AGAGCTTGTACAGACG	EpC	9.11331	23.1897
v1_AGAGCTTGTACCGCTG	EC2	3.62912	-24.4376
v1_AGAGCTTGTGCTAGCC	EC1	0.30158	-34.8657
v1_AGAGCTTTCCCTCAGT	EC1	0.400858	-28.9776
v1_AGAGTGGAGAAAGTGG	EpC	7.49242	-5.44454
v1_AGAGTGGAGACATAAC	EpC	13.918	4.07058
v1_AGAGTGGCAATGGTCT	PnC	-22.9088	10.8477
v1_AGAGTGGCACCAGCAC	PnC	-30.8105	15.5256
v1_AGAGTGGGTCCATGAT	EC2	11.1667	-18.7124
v1_AGAGTGGGTCTGCAAT	EpC	5.841	30.7486
v1_AGAGTGGTCAGTACGT	EpC	-5.90314	-0.367396
v1_AGAGTGGTCTTGCCGT	EC2	5.18512	-25.9391
v1_AGATCTGAGGTAAACT	SC	-38.3103	-5.80684
v1_AGATCTGCAGTTCCCT	EC1	-1.65736	-30.0215
v1_AGATCTGCATCAGTCA	EpC	-2.36405	8.92105
v1_AGATCTGGTGTGACGA	Per/VSMC	33.958	-10.3309
v1_AGATCTGGTGTTTGTG	EpC	8.22313	32.4995
v1_AGATCTGGTTTGACAC	EpC	10.6589	6.21801
v1_AGATCTGTCCTAGGGC	PnC	-16.5234	13.67
v1_AGATTGCAGCAGGTCA	PnC	-12.2122	8.85417
v1_AGATTGCAGCCAGTTT	EpC	-5.68204	0.586207
v1_AGATTGCCAAGAGGCT	IC	28.4539	18.3081
v1_AGATTGCCAAGCCGTC	EpC	6.24333	14.7328
v1_AGATTGCCATAACCTG	PnC	-32.3393	12.7467
v1_AGATTGCCATTATCTC	EpC	9.27703	11.5452
v1_AGATTGCGTAGCCTCG	PnC	-16.7688	6.75207
v1_AGATTGCTCATTATCC	Per/VSMC	32.7875	-11.5919
v1_AGATTGCTCCCTTGTG	EpC	-1.31824	-5.98888
v1_AGATTGCTCCTCATTA	EpC	-3.31353	-1.33674
v1_AGATTGCTCCTTTACA	PnC	-26.7831	2.07397
v1_AGATTGCTCGGTTCGG	PnC	-14.4335	12.7661
v1_AGATTGCTCTGACCTC	PnC	-30.8094	15.1761
v1_AGCAGCCAGATCCCAT	IC	21.3607	3.9942
v1_AGCAGCCCAGCTATTG	PnC	-25.6072	-0.711605
v1_AGCAGCCGTCGGGTCT	IC	28.681	6.10279
v1_AGCAGCCGTGTGGCTC	EC2	10.6423	-25.3771
v1_AGCAGCCGTTCGTGAT	EpC	1.98893	29.1197
v1_AGCAGCCTCAGTTAGC	IC	20.9036	1.8719
v1_AGCAGCCTCGTTTAGG	EpC	5.58499	-2.16581
v1_AGCAGCCTCTATCGCC	IC	29.5652	15.8417
v1_AGCATACAGACTACAA	PnC	-11.9315	8.48889
v1_AGCATACAGTTCGCGC	IC	28.1631	18.8918
v1_AGCATACGTAGAAGGA	EpC	-6.12816	-0.224464
v1_AGCATACTCCTGTACC	EpC	10.5732	27.4425
v1_AGCATACTCTTTCCTC	Per/VSMC	36.3202	-8.59436
v1_AGCCTAAAGACTAGAT	EpC	3.43637	34.1139
v1_AGCCTAAAGCGTGTCC	IC	27.0044	17.8533
v1_AGCCTAAAGGCAATTA	EpC	11.7604	17.1549
v1_AGCCTAAAGGTCGGAT	PnC	-32.6092	13.5903
v1_AGCCTAAAGTACTTGC	IC	25.4852	8.99752
v1_AGCCTAACAAGCCATT	IC	27.4952	6.25019
v1_AGCCTAATCATGCAAC	Per/EC*	19.7033	-19.7247
v1_AGCCTAATCCTTTACA	PnC	-7.16537	-5.99252
v1_AGCGGTCAGAGGTAGA	EC1	1.20135	-30.1308
v1_AGCGGTCAGCACAGGT	PnC	-28.1324	15.319
v1_AGCGGTCAGCTGGAAC	IC	26.1698	-0.210097
v1_AGCGGTCAGGCGACAT	EpC	3.40381	28.952
v1_AGCGGTCAGTAGGCCA	PnC	-13.1473	12.4404
v1_AGCGGTCCAAACAACA	SC	-38.2678	-5.60821
v1_AGCGGTCCAAACCCAT	PnC	-12.4857	11.1997
v1_AGCGGTCCATCGGGTC	EpC	-3.53865	3.63117
v1_AGCGGTCGTCAATGTC	PnC	-15.2407	13.4701
v1_AGCGGTCGTCGCGAAA	EC2	9.32175	-27.0349
v1_AGCGGTCGTGACTACT	PnC	-25.6362	15.5874
v1_AGCGGTCTCTGCCCTA	PnC	-14.9943	7.0996
v1_AGCGTATAGGACCACA	Per/VSMC	20.6692	-10.195
v1_AGCGTATAGTGCGATG	EC1	-8.84072	-32.661
v1_AGCGTATCACTCGACG	Per/EC*	19.6719	-19.5394
v1_AGCGTATCAGCTTCGG	PnC	-21.4051	4.8725
v1_AGCGTATCATACTACG	PnC	-23.5771	-2.48339
v1_AGCGTATTCGTACCGG	PnC	-32.8645	14.1597
v1_AGCGTCGAGAGGACGG	EnC	-16.0213	-16.0415
v1_AGCGTCGCAACACGCC	EC2	12.566	-19.6428
v1_AGCGTCGCATTCCTCG	EnC	-16.8398	-10.4128
v1_AGCGTCGCATTGGTAC	EpC	4.31111	26.2808
v1_AGCGTCGGTCGAATCT	SC	-39.5513	-4.87365
v1_AGCGTCGTCACCTCGT	EnC	-14.186	-9.01945
v1_AGCGTCGTCGCCTGTT	EnC	-17.7917	-19.1538
v1_AGCTCCTAGTGCGTGA	EpC	3.42749	-2.53774
v1_AGCTCCTCAGATGAGC	EpC	0.0697684	20.6959
v1_AGCTCCTCAGCCTGTG	EpC	1.06687	8.35967
v1_AGCTCCTCATCATCCC	EpC	-3.46473	20.276
v1_AGCTCCTCATGATCCA	Per/VSMC	36.6024	-13.8442
v1_AGCTCCTGTCAACTGT	IC	29.9924	6.80171
v1_AGCTCCTGTCTGCAAT	EpC	9.07943	30.7294
v1_AGCTCCTGTGCTGTAT	EpC	7.33859	28.8988
v1_AGCTCCTGTTCTGGTA	EC2	9.71956	-25.0914
v1_AGCTCCTTCAACGAAA	Per/VSMC	12.0227	11.4979
v1_AGCTCCTTCATCTGCC	EpC	13.601	4.18947
v1_AGCTCCTTCCCAACGG	EpC	0.697479	20.6969
v1_AGCTCCTTCCGTACAA	EpC	7.04692	10.5466
v1_AGCTCCTTCGAACTGT	EC1	-7.32035	-35.1305
v1_AGCTCCTTCTACTTAC	PnC	-25.4789	2.98751
v1_AGCTCTCAGATCTGCT	PnC	-13.5041	15.8672
v1_AGCTCTCAGCCGCCTA	EpC	13.7298	4.92338
v1_AGCTCTCAGCCTCGTG	PnC	-30.5997	17.2501
v1_AGCTCTCAGGCTCTTA	PnC	-15.6653	7.39014
v1_AGCTCTCGTCTGCCAG	IC	30.4362	10.8192
v1_AGCTCTCGTGCAACTT	PnC	-27.0746	2.92533
v1_AGCTCTCTCATATCGG	EC2	7.23749	-25.984
v1_AGCTCTCTCTCTGCTG	EpC	5.089	30.7377
v1_AGCTTGAAGACTAGAT	PnC	-31.1962	10.5483
v1_AGCTTGAAGCTAAACA	EnC	-17.3264	-20.6026
v1_AGCTTGAAGGTGGGTT	PnC	-31.3408	9.77705
v1_AGCTTGACAAGTACCT	EpC	8.55308	-9.40161
v1_AGCTTGACAAGTTCTG	IC	23.1963	1.07092
v1_AGCTTGAGTAAGTGTA	EC2	8.68075	-27.4467
v1_AGCTTGAGTACGACCC	EC2	10.7165	-25.1874
v1_AGCTTGATCACAGTAC	EC1	-6.80959	-35.5992
v1_AGCTTGATCCCGACTT	EpC	2.98629	-3.39203
v1_AGCTTGATCCTTGACC	EnC	-14.8106	-13.5307
v1_AGCTTGATCGCAAACT	EnC	-17.1096	-18.2555
v1_AGCTTGATCTAGCACA	PnC	-26.9904	13.9935
v1_AGGCCACAGATCCGAG	EC2	9.49882	-18.3414
v1_AGGCCACAGCACGCCT	PnC	-24.4738	-0.628472
v1_AGGCCACAGCCTCGTG	EC1	-3.61394	-33.4907
v1_AGGCCACAGGGTATCG	EpC	-2.09464	11.8008
v1_AGGCCACGTGCAACTT	PnC	-26.3785	2.97737
v1_AGGCCACGTTCGCGAC	EpC	3.89383	-7.37
v1_AGGCCACTCTACGAGT	IC	22.3328	2.61101
v1_AGGCCACTCTCACATT	EC1	0.152135	-38.5405
v1_AGGCCACTCTTGACGA	EC1	-1.45747	-27.1151
v1_AGGCCGTAGAGGACGG	EpC	11.0618	21.6197
v1_AGGCCGTAGCCGATTT	IC	29.5619	11.7414
v1_AGGCCGTAGGGCACTA	SC	-10.2645	24.6199
v1_AGGCCGTAGGGTGTGT	EC2	8.58719	-28.8128
v1_AGGCCGTCATTACGAC	IC	27.9669	3.18254
v1_AGGCCGTGTCTCCATC	EC2	8.19845	-18.7978
v1_AGGCCGTGTGTTAAGA	EnC	-16.8611	-18.1416
v1_AGGCCGTGTTATCCGA	EpC	11.2289	26.3823
v1_AGGCCGTGTTTGGCGC	EpC	9.84303	-5.24777
v1_AGGGAGTAGACTAGAT	EpC	1.70509	30.4701
v1_AGGGAGTAGTGTCCAT	EnC	-19.2286	-20.2905
v1_AGGGAGTCACACGCTG	EpC	5.98058	-4.9173
v1_AGGGAGTCAGACGCTC	EnC	-19.8554	-21.0713
v1_AGGGAGTCAGCTTAAC	IC	29.6065	6.89656
v1_AGGGAGTCATGGTCAT	PnC	-31.0694	11.6611
v1_AGGGAGTGTAAGAGGA	EpC	-4.85152	-2.12495
v1_AGGGAGTGTGATGCCC	PnC	-19.4864	7.90135
v1_AGGGAGTGTTAAGTAG	EpC	-3.38183	22.0883
v1_AGGGAGTGTTCCATGA	EpC	1.0291	-5.6436
v1_AGGGATGCAACCGCCA	IC	33.9815	18.3761
v1_AGGGATGGTTCGTTGA	EpC	13.6499	4.11724
v1_AGGGATGTCAACCATG	EpC	-1.63398	11.2328
v1_AGGGATGTCGAGAGCA	EpC	-2.61622	20.4008
v1_AGGGTGACAAGCTGTT	PnC	-27.7564	-1.93789
v1_AGGGTGACAAGTAGTA	PnC	-14.1042	7.09422
v1_AGGGTGACATGCTGGC	EnC	-18.7439	-13.5371
v1_AGGGTGACATTAGGCT	PnC	-19.9708	3.30551
v1_AGGGTGAGTCATCCCT	EpC	0.142678	9.68052
v1_AGGGTGATCACATAGC	EpC	7.28143	11.6676
v1_AGGGTGATCAGGTAAA	EpC	9.44297	28.3008
v1_AGGGTGATCCAAGCCG	EpC	1.15401	29.916
v1_AGGGTGATCCCAGGTG	EpC	12.2883	8.69954
v1_AGGGTGATCGAACTGT	EpC	3.00809	-1.28091
v1_AGGGTGATCGTTGCCT	PnC	-29.2229	12.682
v1_AGGTCATAGGAGTCTG	IC	26.0941	9.53215
v1_AGGTCATAGTCCAGGA	PnC	-22.7193	7.59454
v1_AGGTCATCACCATCCT	EnC	-19.3581	-21.7472
v1_AGGTCATCACCTCGTT	EC1	-2.77291	-26.7309
v1_AGGTCATCAGGTCCAC	Per/VSMC	31.4664	-12.4137
v1_AGGTCATGTCGGATCC	PnC	-25.1438	13.683
v1_AGGTCATGTTTACTCT	EpC	-1.11711	25.3311
v1_AGGTCATTCGAATGCT	PnC	-21.2544	11.442
v1_AGGTCATTCGTAGGTT	EC2	5.64063	-25.3171
v1_AGGTCATTCTAACTCT	IC	28.2824	4.22013
v1_AGGTCCGAGCGAAGGG	PnC	-29.3389	10.4572
v1_AGGTCCGAGGCACATG	PnC	-16.8006	12.9159
v1_AGGTCCGAGTGACTCT	EpC	2.77228	29.9377
v1_AGGTCCGAGTGTACGG	EpC	0.440775	3.68121
v1_AGGTCCGCAGATGGGT	EC2	8.3099	-27.1046
v1_AGGTCCGCATAGTAAG	EC1	-3.46245	-24.8943
v1_AGGTCCGCATCCGGGT	EC1	-3.95831	-32.7458
v1_AGGTCCGGTCCGACGT	IC	30.6188	8.36241
v1_AGGTCCGGTGTTTGGT	Per/VSMC	35.2444	-13.153
v1_AGTAGTCAGCGATCCC	SC	-34.7951	-11.5487
v1_AGTAGTCCACGTCAGC	EpC	7.29599	-0.43627
v1_AGTAGTCCAGATCTGT	EpC	9.14525	-3.34444
v1_AGTAGTCCAGCCTTTC	EpC	10.0091	23.1554
v1_AGTAGTCGTACGAAAT	PnC	-15.6501	7.59729
v1_AGTAGTCGTGCAACGA	EpC	-0.23253	26.7706
v1_AGTAGTCTCCGCGGTA	SC	-34.6945	-11.3006
v1_AGTAGTCTCTTGAGGT	EnC	-19.9754	-14.493
v1_AGTCTTTAGGGCATGT	EnC	-16.2747	-16.3868
v1_AGTCTTTGTCATATCG	IC	21.3731	4.83261
v1_AGTCTTTGTGGTAACG	EpC	-6.92762	-5.81642
v1_AGTCTTTGTTTACTCT	EpC	11.255	26.8384
v1_AGTCTTTGTTTCGCTC	EC1	-7.60623	-32.0778
v1_AGTCTTTTCAGGCCCA	IC	25.2168	20.6047
v1_AGTCTTTTCCACTGGG	EpC	5.99499	13.9386
v1_AGTCTTTTCTAACTTC	Per/VSMC	20.6954	-11.7595
v1_AGTGAGGAGGTGCTAG	EpC	2.85257	6.20988
v1_AGTGAGGAGTAGGTGC	EpC	5.62516	20.111
v1_AGTGAGGCACACCGCA	IC	24.196	0.442563
v1_AGTGAGGGTAGGGTAC	SC	-35.8048	-8.03954
v1_AGTGAGGGTCGAGATG	Per/VSMC	25.6376	-12.8528
v1_AGTGAGGGTCTGCGGT	EnC	-17.6655	-11.3025
v1_AGTGAGGGTGACAAAT	PnC	-24.1955	15.8954
v1_AGTGAGGTCCGGCACA	EC1	-0.479018	-28.6957
v1_AGTGAGGTCGGCCGAT	EC2	12.669	-24.334
v1_AGTGAGGTCTAGCACA	EpC	-0.704576	-9.15213
v1_AGTGGGAAGATTACCC	EC1	-7.888	-34.8257
v1_AGTGGGACAAGCTGAG	SC	-38.7687	-5.15752
v1_AGTGGGACAGTCAGAG	IC	26.6441	17.8492
v1_AGTGGGACAGTCGTGC	EnC	-15.7696	-15.0716
v1_AGTGGGACATGAAGTA	EC1	-7.42329	-25.9352
v1_AGTGGGAGTAACGCGA	EnC	-16.223	-14.9254
v1_AGTGGGAGTCTTCAAG	PnC	-28.774	7.3378
v1_AGTGTCAAGCGATGAC	EpC	1.88263	-1.20799
v1_AGTGTCAAGTAGTGCG	PnC	-29.1053	7.67365
v1_AGTGTCAAGTCGTTTG	Per/VSMC	37.216	-11.9963
v1_AGTGTCAAGTGACTCT	EnC	-17.1106	-11.0533
v1_AGTGTCACAGTTCCCT	Per/VSMC	33.4911	-14.1428
v1_AGTGTCACATAAGACA	EpC	-2.77496	-0.269003
v1_AGTGTCAGTAGCAAAT	EpC	-2.75171	-2.29824
v1_AGTGTCAGTATATGAG	PnC	-12.8642	9.7066
v1_AGTGTCAGTCGAAAGC	EpC	5.20571	10.509
v1_AGTGTCAGTCGAATCT	SC	-38.3823	-5.77797
v1_AGTGTCATCCAAACAC	EC2	11.9153	-16.9261
v1_AGTGTCATCCTTAATC	SC	-40.3413	-4.70984
v1_AGTTGGTAGGTGGGTT	EC1	-7.44118	-32.0394
v1_AGTTGGTCAATCCGAT	EC2	8.37236	-18.8749
v1_AGTTGGTCACACAGAG	EnC	-13.8771	-9.88928
v1_AGTTGGTCACGGACAA	PnC	-30.1612	11.0835
v1_AGTTGGTGTTCACGGC	EC2	7.9938	-17.8905
v1_AGTTGGTTCAGTTTGG	EpC	-4.2215	3.7041
v1_AGTTGGTTCCTGCAGG	EpC	-1.47561	0.210119
v1_ATAACGCAGCTAAACA	EnC	-18.1254	-11.3109
v1_ATAACGCAGTGCTGCC	EC1	-5.03467	-31.9102
v1_ATAACGCGTGCTAGCC	PnC	-12.5761	11.2195
v1_ATAACGCTCACCCTCA	EpC	2.31127	-9.15712
v1_ATAACGCTCCAGTATG	EC1	-9.30273	-29.8113
v1_ATAACGCTCCGTCAAA	PnC	-24.0246	-1.70383
v1_ATAAGAGAGCCTATGT	EnC	-18.136	-11.1712
v1_ATAAGAGAGGATGCGT	EpC	8.00899	22.6236
v1_ATAAGAGCAGGCGATA	EpC	6.87938	33.2037
v1_ATAAGAGCATTTGCTT	PnC	-31.2667	11.9474
v1_ATAAGAGGTAGGCATG	IC	19.5429	8.22886
v1_ATAAGAGGTATATCCG	Per/VSMC	27.244	-10.8359
v1_ATAAGAGGTCTTCAAG	EC2	8.6658	-18.9266
v1_ATAAGAGGTGCCTGCA	IC	28.2965	9.34046
v1_ATAAGAGTCATGTCCC	EC1	-6.18695	-36.3085
v1_ATAAGAGTCGCCATAA	EC2	11.6754	-21.0868
v1_ATAAGAGTCTCAACTT	EpC	-3.4062	-2.09323
v1_ATAGACCCAAGCGAGT	PnC	-31.2805	15.4494
v1_ATAGACCCATTGTGCA	EpC	5.04525	10.409
v1_ATAGACCGTGACGGTA	EpC	7.27648	5.93735
v1_ATAGACCGTGTATGGG	PnC	-15.6355	11.7361
v1_ATAGACCTCACAACGT	EpC	1.88743	-9.96617
v1_ATAGACCTCGGGAGTA	EpC	12.0544	13.0633
v1_ATCACGAAGGGTGTTG	EC1	-3.35385	-29.4538
v1_ATCACGAAGTCAAGGC	IC	30.5856	8.54075
v1_ATCACGACAAGTTGTC	EnC	-17.4742	-13.1569
v1_ATCACGACACCAGGTC	IC	27.6551	9.50513
v1_ATCACGACAGACAAAT	IC	25.1685	0.356527
v1_ATCACGAGTATCGCAT	PnC	-14.4985	12.52
v1_ATCACGAGTGATGTCT	Per/VSMC	21.5523	-9.78065
v1_ATCACGAGTGTCTGAT	SC	-40.4773	-4.58101
v1_ATCACGATCACAATGC	IC	23.8554	10.2877
v1_ATCACGATCTGCAGTA	IC	31.3627	6.11551
v1_ATCATCTAGCTACCTA	IC	22.4825	1.338
v1_ATCATCTAGTGGTAAT	EpC	7.15744	13.4719
v1_ATCATCTCAATACGCT	EC1	0.128778	-25.9512
v1_ATCATCTCAGTACACT	EC1	-8.59863	-31.0437
v1_ATCATCTCATCATCCC	EpC	-1.553	13.4966
v1_ATCATCTGTACCGTTA	EnC	-11.6885	-13.3533
v1_ATCATCTGTACGCACC	SC	-36.3643	-6.44563
v1_ATCATCTGTTCGTCTC	PnC	-16.9853	6.55932
v1_ATCATCTTCCCATTAT	IC	25.1319	9.49599
v1_ATCATGGAGCTGAACG	EC2	10.6028	-20.1719
v1_ATCATGGAGTTACCCA	SC	-37.2251	-6.00859
v1_ATCATGGCAATCGGTT	EpC	-5.80043	0.926085
v1_ATCATGGGTTCCATGA	PnC	-23.29	2.71498
v1_ATCATGGTCGTTACGA	IC	31.2126	5.43523
v1_ATCCACCAGAGCCCAA	EpC	5.09506	14.0329
v1_ATCCACCAGAGCCTAG	EC1	1.17875	-30.222
v1_ATCCACCAGTATGACA	PnC	-26.8005	4.31532
v1_ATCCACCCACGTCTCT	SC	-10.3339	24.2674
v1_ATCCACCGTTCCACTC	EC1	-5.39741	-36.6167
v1_ATCCACCGTTCGCTAA	EpC	-3.6092	5.31559
v1_ATCCACCGTTCTGGTA	EC2	11.9369	-29.4935
v1_ATCCACCTCCCAAGAT	Per/VSMC	36.2166	-7.72272
v1_ATCCACCTCCCAGGTG	EpC	4.21764	18.3416
v1_ATCCACCTCTTGAGAC	PnC	-22.6685	5.63228
v1_ATCCGAAAGAACAACT	EpC	6.6528	28.8362
v1_ATCCGAAAGAGCAATT	PnC	-20.9756	6.53857
v1_ATCCGAAAGGCGCTCT	Per/VSMC	37.8155	-13.2817
v1_ATCCGAACAAAGGAAG	EpC	5.12422	24.7938
v1_ATCCGAACAAGTCTAC	EpC	14.2102	5.21796
v1_ATCCGAACACCGAATT	EpC	1.57788	3.96859
v1_ATCCGAAGTACACCGC	EpC	5.29887	32.1763
v1_ATCCGAAGTAGGACAC	EnC	-19.7704	-17.9404
v1_ATCCGAAGTATTACCG	EpC	6.73917	15.7952
v1_ATCCGAAGTGCAGTAG	EC1	-6.70815	-35.5746
v1_ATCCGAATCAGAAATG	EC2	11.4721	-25.2762
v1_ATCGAGTAGTTGAGAT	Per/VSMC	35.9205	-9.38154
v1_ATCGAGTCAGCTGTTA	EpC	-0.858388	11.7326
v1_ATCGAGTCATAGAAAC	PnC	-32.0756	12.4746
v1_ATCGAGTCATGCCTTC	PnC	-11.8632	8.8939
v1_ATCGAGTCATGTAAGA	PnC	-16.7242	7.09472
v1_ATCGAGTGTAAAGTCA	PnC	-23.3591	-2.53868
v1_ATCGAGTGTAAATGTG	PnC	-14.7123	7.5779
v1_ATCGAGTGTGGAAAGA	IC	30.1208	14.1263
v1_ATCGAGTTCAACCATG	SC	-39.5635	-4.88238
v1_ATCTACTAGTTCGATC	SC	-36.5053	-6.88705
v1_ATCTACTCAGTTCCCT	EC1	-3.3129	-32.7198
v1_ATCTACTGTAGGCATG	PnC	-24.8523	2.37876
v1_ATCTACTTCATTGCGA	IC	25.4756	1.97032
v1_ATCTACTTCGTAGGAG	EC1	-3.63248	-28.2557
v1_ATCTACTTCTTCGGTC	IC	18.6171	9.35726
v1_ATCTGCCAGAACAACT	EpC	11.4614	1.18666
v1_ATCTGCCAGAGGTTGC	EpC	2.25485	33.6266
v1_ATCTGCCAGGCTCTTA	EC1	-8.44082	-31.5231
v1_ATCTGCCAGTCCAGGA	PnC	-21.9987	8.6526
v1_ATCTGCCCAAACTGCT	PnC	-22.1168	9.86097
v1_ATCTGCCCAATGGACG	EpC	11.1804	28.0201
v1_ATCTGCCCACATCCGG	EpC	2.04115	-0.571207
v1_ATCTGCCCACATCTTT	EC1	-3.98648	-27.9358
v1_ATCTGCCGTAGCTAAA	EpC	7.10201	21.5313
v1_ATCTGCCGTCTGCAAT	EpC	13.4985	10.9193
v1_ATCTGCCGTGGACGAT	EnC	-14.5916	-11.4212
v1_ATCTGCCTCCCGGATG	EpC	-0.519951	11.3291
v1_ATCTGCCTCGCAAACT	EpC	-0.596068	-9.18046
v1_ATCTGCCTCGCATGGC	Per/VSMC	38.1043	-13.3116
v1_ATCTGCCTCGGAGCAA	PnC	-24.6768	13.0401
v1_ATCTGCCTCGTGGTCG	IC	25.6075	21.4284
v1_ATGAGGGAGACCCACC	EpC	8.82966	27.8188
v1_ATGAGGGAGAGCTGCA	SC	-36.1777	-6.67177
v1_ATGAGGGAGCCCAATT	EpC	10.826	21.7859
v1_ATGAGGGAGTGCGATG	EC1	-5.03712	-25.3652
v1_ATGAGGGCACCAGATT	EnC	-18.9735	-13.2891
v1_ATGAGGGGTACGCTGC	EpC	-3.23803	20.7218
v1_ATGAGGGGTAGGCATG	EC1	-2.83275	-27.8029
v1_ATGAGGGGTCCGTTAA	PnC	-32.1223	13.4865
v1_ATGAGGGGTGGCAAAC	EpC	5.68747	20.2155
v1_ATGAGGGTCACTCCTG	EpC	-2.5031	24.9417
v1_ATGAGGGTCATGCTCC	IC	28.5464	12.1657
v1_ATGAGGGTCGCCAGCA	PnC	-28.3586	8.52738
v1_ATGAGGGTCTACTCAT	SC	-39.1863	-5.18654
v1_ATGCGATAGAACAACT	EpC	6.78756	26.9665
v1_ATGCGATAGGAGTAGA	PnC	-21.9517	9.0638
v1_ATGCGATAGGTTACCT	EC1	-0.446088	-28.4445
v1_ATGCGATCAAGCGATG	Per/VSMC	36.0263	-7.87068
v1_ATGCGATCAATAACGA	PnC	-29.9673	-3.51138
v1_ATGCGATCATTTCACT	PnC	-13.1005	9.331
v1_ATGCGATGTACTTGAC	IC	31.1942	17.6735
v1_ATGCGATGTCAAAGCG	EC1	-4.04603	-32.8624
v1_ATGCGATGTCATGCAT	Per/VSMC	35.0419	-11.6001
v1_ATGCGATTCAAGGCTT	EC1	-5.73299	-35.9975
v1_ATGCGATTCAGATAAG	IC	24.8636	19.9588
v1_ATGCGATTCGTCCAGG	EC2	8.97094	-18.5059
v1_ATGCGATTCTTGACGA	EpC	8.44081	32.5066
v1_ATGGGAGAGATCACGG	EpC	2.93466	12.8727
v1_ATGGGAGCACGGCGTT	EpC	0.211966	-0.689631
v1_ATGGGAGCAGGTCTCG	IC	29.4347	9.89786
v1_ATGGGAGGTATCTGCA	EpC	-2.70889	19.9606
v1_ATGGGAGGTGAACCTT	IC	21.7491	3.24375
v1_ATGGGAGGTGGTAACG	EpC	-1.33936	-10.6464
v1_ATGTGTGAGACAATAC	Per/VSMC	34.7982	-12.5373
v1_ATGTGTGCATCACGTA	EC2	11.07	-29.6441
v1_ATGTGTGGTCTAAAGA	PnC	-25.4208	-2.10534
v1_ATGTGTGGTGTCGCTG	EC2	13.2743	-27.4258
v1_ATGTGTGTCATTATCC	PnC	-14.9562	7.13456
v1_ATTACTCAGACTAGGC	PnC	-19.8978	15.9157
v1_ATTACTCCAAGTAATG	EpC	6.72885	16.0968
v1_ATTACTCCAGCTGGCT	SC	-39.1824	-5.07194
v1_ATTACTCCAGTCTTCC	EpC	13.1956	3.70227
v1_ATTACTCCATACGCTA	EpC	14.2887	15.8712
v1_ATTACTCGTCTAGCGC	EnC	-14.3236	-11.4524
v1_ATTACTCGTGCACCAC	IC	31.3554	18.2306
v1_ATTACTCTCGTAGGAG	EpC	-2.83257	19.0255
v1_ATTATCCAGCATGGCA	PnC	-21.5317	9.25878
v1_ATTATCCAGGTGCTTT	EpC	-3.3313	2.41514
v1_ATTATCCAGTTCGCGC	IC	25.3452	-0.877516
v1_ATTATCCCACCCAGTG	EpC	2.30911	21.313
v1_ATTATCCCACCGATAT	PnC	-24.4166	13.3249
v1_ATTATCCCACCTTGTC	EnC	-11.5668	-13.414
v1_ATTATCCCAGAGTGTG	PnC	-19.9522	13.8829
v1_ATTATCCCATATACCG	EpC	3.79525	18.2315
v1_ATTATCCGTTACTGAC	PnC	-26.734	13.7236
v1_ATTATCCTCAAAGACA	EpC	-3.76727	21.7199
v1_ATTATCCTCGCCATAA	EnC	-16.3636	-18.3673
v1_ATTCTACAGACTACAA	PnC	-24.4691	-2.15237
v1_ATTCTACAGAGTTGGC	EC2	3.5033	-24.4662
v1_ATTCTACAGATCTGCT	EpC	0.826296	19.1234
v1_ATTCTACAGCCAGTTT	IC	25.1615	-0.90911
v1_ATTCTACAGTCTTGCA	EnC	-20.3075	-18.3967
v1_ATTCTACCAATGGATA	EpC	11.9217	22.9677
v1_ATTCTACGTGATGATA	PnC	-23.9381	11.4567
v1_ATTCTACTCAGATAAG	EpC	8.14965	-9.32993
v1_ATTGGACAGAGGTTAT	PnC	-24.8754	6.26965
v1_ATTGGACAGCACAGGT	EpC	5.19802	32.5965
v1_ATTGGACAGCGCCTCA	PnC	-30.1422	15.7899
v1_ATTGGACCAAGCTGGA	EpC	-1.88033	1.92298
v1_ATTGGACGTATTACCG	Per/VSMC	36.0342	-6.62933
v1_ATTGGACGTTAAGAAC	EpC	-3.46489	-6.85442
v1_ATTGGACGTTCGAATC	PnC	-13.5555	12.3176
v1_ATTGGACTCAACACCA	IC	27.6023	9.53211
v1_ATTGGACTCTCGTATT	PnC	-28.517	15.2039
v1_ATTGGTGAGACGCAAC	EpC	2.26571	17.0008
v1_ATTGGTGAGGCGATAC	EpC	5.53613	1.61456
v1_ATTGGTGCAAGCCATT	EnC	-20.0104	-18.4458
v1_ATTGGTGCAGGGTACA	PnC	-28.9059	13.6011
v1_ATTGGTGCATCGGACC	EC1	3.713	-25.8816
v1_ATTGGTGGTCAATGTC	EpC	-2.03093	27.4706
v1_ATTGGTGGTGAAATCA	EpC	0.240471	28.2609
v1_ATTGGTGGTGGTGTAG	EpC	8.39453	28.8347
v1_ATTGGTGGTTAAAGTG	EpC	6.54579	12.7756
v1_ATTGGTGGTTGCCTCT	EC2	8.1684	-17.9523
v1_ATTGGTGTCAGCTCGG	EnC	-18.9333	-18.0104
v1_ATTGGTGTCAGTCCCT	PnC	-20.6534	12.2092
v1_ATTGGTGTCATACGGT	EpC	2.17373	29.6118
v1_ATTGGTGTCCGTACAA	EpC	1.31288	-7.44966
v1_ATTGGTGTCGAGAACG	EpC	1.38403	10.8046
v1_ATTTCTGAGACAGGCT	EnC	-11.612	-13.7761
v1_ATTTCTGAGATCCCAT	EpC	5.36709	7.1289
v1_ATTTCTGAGTGTTGAA	PnC	-12.8837	15.1149
v1_ATTTCTGCAACGATCT	EpC	7.84172	28.4805
v1_ATTTCTGCAATCACAC	Per/VSMC	35.9811	-6.25068
v1_ATTTCTGCATTGCGGC	Per/EC*	18.4415	-20.2166
v1_ATTTCTGGTACTTCTT	EC1	-6.04634	-25.5774
v1_ATTTCTGGTCGACTAT	IC	24.4565	6.87778
v1_ATTTCTGGTTAAGTAG	SC	-35.1362	-10.3915
v1_ATTTCTGTCAGCAACT	PnC	-15.4455	7.22177
v1_ATTTCTGTCCTCTAGC	IC	22.2422	2.5753
v1_ATTTCTGTCTATCCTA	PnC	-13.2463	9.98799
v1_ATTTCTGTCTGGTATG	EnC	-16.1499	-18.6029
v1_ATTTCTGTCTTGAGGT	PnC	-26.5217	7.575
v1_CAACCAAAGAGCTTCT	SC	-36.2077	-9.09102
v1_CAACCAAAGTGAAGTT	IC	29.523	8.67433
v1_CAACCAACACCTCGGA	EC1	-10.2133	-28.6456
v1_CAACCAACACTTCGAA	PnC	-16.3517	14.6976
v1_CAACCAACAGGTGCCT	EpC	11.0196	26.4102
v1_CAACCAACATCCAACA	EpC	12.9731	14.0759
v1_CAACCAAGTTGAGGTG	EpC	8.22073	12.7505
v1_CAACCAATCACATACG	EpC	3.97392	24.1055
v1_CAACCAATCATACGGT	EnC	-17.4351	-19.3508
v1_CAACCTCAGATCACGG	EpC	-2.19308	27.6472
v1_CAACCTCAGCAGACTG	EC2	9.58824	-26.6042
v1_CAACCTCAGCCAGAAC	PnC	-21.3854	15.2923
v1_CAACCTCAGGCGACAT	PnC	-11.7108	9.7313
v1_CAACCTCAGTATCGAA	EC2	15.9814	11.621
v1_CAACCTCCAGTCGTGC	IC	19.799	9.21343
v1_CAACCTCGTAAACGCG	EpC	-3.67262	-8.08007
v1_CAACCTCGTCTCTTTA	EpC	0.493663	5.79929
v1_CAACCTCGTCTTGATG	EC1	-4.8672	-33.552
v1_CAACCTCTCAGCGATT	EC2	14.9484	-18.3576
v1_CAACCTCTCCAAGCCG	PnC	-24.6842	6.43472
v1_CAACCTCTCCAGGGCT	PnC	-29.6418	13.4127
v1_CAACCTCTCGCGATCG	IC	19.6547	8.18294
v1_CAACCTCTCTGGGCCA	EnC	-14.5579	-9.3938
v1_CAACCTCTCTTGTCAT	EC2	8.62659	-18.9232
v1_CAACTAGAGGTGCACA	EC2	11.9009	-29.7992
v1_CAACTAGCAGACAAAT	EnC	-14.8894	-11.1449
v1_CAACTAGGTCAATACC	PnC	-23.5774	7.19361
v1_CAACTAGGTCTAGCCG	EpC	-3.55857	0.00909153
v1_CAACTAGGTCTAGGTT	PnC	-28.1778	2.71301
v1_CAACTAGGTTATCACG	Per/VSMC	31.4281	-12.6702
v1_CAACTAGGTTGTTTGG	PnC	-28.2802	3.00835
v1_CAACTAGTCAACCATG	EnC	-18.2054	-18.9247
v1_CAAGAAAAGATCGATA	EpC	8.52942	26.9699
v1_CAAGAAAAGCCTCGTG	SC	-35.5135	-9.17912
v1_CAAGAAAAGTGGCACA	Per/VSMC	36.145	-7.21892
v1_CAAGAAAAGTGTGGCA	EpC	3.03384	29.803
v1_CAAGAAACATCTCCCA	IC	31.1368	18.3165
v1_CAAGAAAGTGATGCCC	IC	29.2026	3.76325
v1_CAAGAAAGTTCGTCTC	EpC	-5.11398	-3.6163
v1_CAAGATCAGGACAGAA	PnC	-28.8932	0.48243
v1_CAAGATCAGGGATCTG	EC2	3.85669	-24.4981
v1_CAAGATCAGGGCTCTC	EpC	-2.23082	23.0641
v1_CAAGATCCAAGTCTAC	Per/VSMC	31.2462	-12.3502
v1_CAAGATCCACCGAAAG	PnC	-23.5252	12.2135
v1_CAAGATCCAGCCACCA	EC2	7.93031	-18.5972
v1_CAAGATCCATTGGGCC	SC	-34.4296	-12.0324
v1_CAAGATCGTTCTGGTA	EC1	-2.03596	-25.7519
v1_CAAGATCTCTGTTTGT	EC1	-5.43884	-28.8624
v1_CAAGGCCAGACGCACA	EpC	3.82726	4.90423
v1_CAAGGCCAGACTTGAA	PnC	-30.3154	12.8696
v1_CAAGGCCAGATATGGT	EC1	-0.757194	-25.5996
v1_CAAGGCCAGTACTTGC	IC	28.4848	6.13749
v1_CAAGGCCCAAACCTAC	IC	27.6395	3.29761
v1_CAAGGCCCAAGAAGAG	Per/VSMC	36.0507	-7.61537
v1_CAAGGCCCAGCTTCGG	EpC	-2.53277	14.2794
v1_CAAGGCCCAGTCCTTC	IC	24.776	5.22862
v1_CAAGGCCGTACCGCTG	SC	-10.6094	25.1032
v1_CAAGGCCGTGTCAATC	IC	29.0524	17.4244
v1_CAAGGCCTCAGCTCTC	EpC	4.25568	20.8985
v1_CAAGGCCTCAGTCCCT	EpC	3.59305	-0.740704
v1_CAAGGCCTCGTTACGA	PnC	-19.8796	6.81465
v1_CAAGTTGAGAGTAAGG	PnC	-21.7072	8.70134
v1_CAAGTTGAGCCTATGT	Per/VSMC	36.248	-13.4594
v1_CAAGTTGAGCTAGTCT	EpC	-3.00547	20.9748
v1_CAAGTTGAGTTAAGTG	EnC	-17.9749	-11.0073
v1_CAAGTTGCAAATTGCC	EC2	14.7118	-18.6281
v1_CAAGTTGCACTTAACG	IC	20.8256	2.02573
v1_CAAGTTGTCATGCATG	EnC	-18.4976	-19.1331
v1_CAAGTTGTCGGCATCG	EpC	14.1737	13.7506
v1_CACAAACAGTGTACTC	EnC	-19.6716	-21.6135
v1_CACAAACCAACACGCC	EC1	-5.25877	-34.4112
v1_CACAAACCACATGTGT	EpC	-4.07031	20.0233
v1_CACAAACCATCGGGTC	EpC	2.52063	-1.12119
v1_CACAAACGTCAACATC	EnC	-20.5559	-20.02
v1_CACAAACGTCATTAGC	SC	-40.0619	-4.7521
v1_CACAAACTCCTGTAGA	EnC	-17.1773	-11.9846
v1_CACACAAAGGATCGCA	EC1	-0.590991	-25.9319
v1_CACACAACAAGTCATC	EpC	4.4082	-5.40588
v1_CACACAACATTGGTAC	Per/VSMC	36.5906	-9.0639
v1_CACACAAGTTGGGACA	EpC	5.48775	10.6533
v1_CACACAATCGGCGCTA	SC	-34.3643	-12.2463
v1_CACACAATCTCCTATA	EpC	14.8155	14.8226
v1_CACACAATCTCTTGAT	EpC	13.4362	15.9326
v1_CACACCTAGAGCTTCT	EpC	6.33291	27.6719
v1_CACACCTAGCAGACTG	EpC	-4.40765	-2.47261
v1_CACACCTAGCTTTGGT	EC1	-7.51705	-32.6604
v1_CACACCTAGGATGTAT	Per/VSMC	38.1772	-11.346
v1_CACACCTAGGATTCGG	EC2	9.55701	-23.1412
v1_CACACCTCAGCGTTCG	PnC	-19.6617	13.9191
v1_CACACCTCATGCAATC	EC2	11.3926	-24.3442
v1_CACACCTCATGGGAAC	IC	23.0032	5.29116
v1_CACACCTGTAACGTTC	EpC	5.26271	30.9328
v1_CACACCTGTTGGTTTG	EC1	-1.75726	-26.8388
v1_CACACCTTCATGTAGC	EnC	-17.3658	-13.7511
v1_CACACCTTCGGAGGTA	Per/VSMC	37.8208	-12.9617
v1_CACACTCAGCAGCGTA	EC1	-3.10866	-31.0143
v1_CACACTCAGCTAGGCA	PnC	-23.2718	12.7456
v1_CACACTCAGTGCAAGC	EpC	15.3761	15.0151
v1_CACACTCCAATAGCAA	EpC	1.52214	-1.10973
v1_CACACTCCACAGGCCT	PnC	-17.1723	6.98899
v1_CACACTCCAGGAACGT	EpC	-3.56242	22.8357
v1_CACACTCCAGTGGAGT	EpC	7.58531	2.43628
v1_CACACTCGTGAGGGTT	PnC	-22.6373	9.88333
v1_CACACTCTCAACCATG	EC1	-5.60003	-36.1611
v1_CACACTCTCCCATTTA	EC2	11.7633	-23.1861
v1_CACACTCTCTTGAGAC	EpC	9.11368	21.6932
v1_CACAGGCAGCAGACTG	PnC	-30.9291	17.2789
v1_CACAGGCAGCTAACAA	EnC	-15.8039	-11.5204
v1_CACAGGCGTAGAGTGC	EpC	-1.08407	-7.07505
v1_CACAGGCGTCAGAGGT	IC	26.4399	4.99385
v1_CACAGGCTCAGGCAAG	PnC	-23.0227	16.8689
v1_CACAGGCTCTCGCTTG	EC2	9.65541	-24.5186
v1_CACAGTAAGACTAGGC	EpC	-3.17017	0.296167
v1_CACAGTACAATGTAAG	EpC	10.8879	26.7191
v1_CACAGTACAGGTGCCT	EpC	12.0503	3.81029
v1_CACAGTAGTACCATCA	EpC	1.21386	2.81731
v1_CACAGTAGTTGAGGTG	PnC	-24.4343	14.5386
v1_CACAGTATCCCAACGG	IC	28.1715	4.45135
v1_CACAGTATCGTACGGC	PnC	-20.9659	14.2383
v1_CACAGTATCTTGTATC	EpC	7.27258	2.01586
v1_CACATAGAGTCCAGGA	IC	26.1252	15.9064
v1_CACATAGAGTGGCACA	Per/VSMC	20.6975	-10.024
v1_CACATAGCAGTAAGCG	PnC	-24.6641	-0.726739
v1_CACATAGGTATTAGCC	EpC	-4.33647	1.96715
v1_CACATAGGTGTGAATA	EpC	1.97913	3.7179
v1_CACATAGGTTGGACCC	EpC	2.94987	28.7778
v1_CACATAGTCAGGCCCA	EC1	-2.74514	-36.2991
v1_CACATTTAGCAGCGTA	EpC	-4.44667	-5.67631
v1_CACATTTAGCCGGTAA	EnC	-15.5828	-10.7677
v1_CACATTTAGCGCCTTG	IC	27.3699	18.2132
v1_CACATTTAGGCATGTG	EpC	6.25047	32.236
v1_CACATTTAGTCCGGTC	IC	31.2206	5.55852
v1_CACATTTCACTCGACG	EC1	-6.2135	-25.2569
v1_CACATTTGTACTCAAC	EpC	10.0017	-3.98282
v1_CACATTTGTAGCCTCG	PnC	-14.3158	7.02887
v1_CACATTTTCACAGGCC	IC	31.0466	4.8544
v1_CACATTTTCGCCTGTT	EpC	5.95583	31.4475
v1_CACATTTTCTTAACCT	EC2	3.9388	-24.8179
v1_CACCACTAGAAGATTC	EpC	11.9933	15.1014
v1_CACCACTAGACGCACA	EC2	13.1529	-21.6511
v1_CACCACTCAAAGCAAT	EC2	6.09399	-27.5385
v1_CACCACTCAGCTGCAC	EpC	-1.27537	-1.85804
v1_CACCACTGTAGCAAAT	PnC	-28.6395	3.12448
v1_CACCACTGTCTAACGT	IC	30.3241	6.32043
v1_CACCACTGTGCAGGTA	Per/EC*	20.2745	-18.111
v1_CACCACTGTTAAGGGC	IC	26.0602	-0.413823
v1_CACCAGGAGAATGTGT	EC1	-6.55387	-28.1281
v1_CACCAGGAGGGTCGAT	EpC	-1.4337	27.787
v1_CACCAGGAGGGTTTCT	EC1	-6.53907	-31.8935
v1_CACCAGGCAATGTAAG	EC1	-2.11339	-26.9627
v1_CACCAGGCAGAAGCAC	PnC	-23.3924	0.804855
v1_CACCAGGGTCGGCATC	IC	25.3925	-0.781978
v1_CACCAGGGTGCAGGTA	EC2	11.4458	-25.6805
v1_CACCAGGTCAGTTCGA	Per/VSMC	36.3884	-9.01503
v1_CACCAGGTCCGAGCCA	EpC	6.13049	27.9788
v1_CACCTTGAGCCCTAAT	PnC	-30.009	1.59039
v1_CACCTTGAGCGAGAAA	EC1	-2.94005	-33.0067
v1_CACCTTGCACAGGCCT	Per/VSMC	34.7728	-6.87275
v1_CACCTTGCAGCTGTAT	PnC	-12.9076	13.3782
v1_CACCTTGGTAGCGTAG	PnC	-13.8536	12.3992
v1_CACCTTGGTCTCCCTA	EpC	1.69085	-6.03532
v1_CACCTTGGTTCGTGAT	PnC	-29.2602	8.95655
v1_CACCTTGTCAGAAATG	EpC	-2.87651	24.1176
v1_CACCTTGTCTCCGGTT	Per/VSMC	36.0902	-9.21897
v1_CACCTTGTCTCGAGTA	PnC	-13.1285	10.2964
v1_CACCTTGTCTCTGAGA	IC	28.3805	18.8674
v1_CACTCCAAGAACAATC	EpC	1.87836	32.2733
v1_CACTCCAAGACAATAC	IC	27.2457	7.60603
v1_CACTCCAAGAGATGAG	EpC	4.67541	-4.67354
v1_CACTCCAAGTTCGATC	EC2	11.7473	-18.9786
v1_CACTCCACAGTATCTG	Per/VSMC	35.3623	-6.59555
v1_CACTCCAGTCTGATCA	EpC	1.88895	27.5636
v1_CACTCCAGTTAAGACA	EC2	10.1599	-23.8354
v1_CACTCCAGTTGGTAAA	PnC	-16.2304	7.83665
v1_CACTCCATCTCTGCTG	EC1	-4.01716	-26.7212
v1_CAGAATCAGATCCCGC	Per/VSMC	36.3218	-12.1478
v1_CAGAATCAGCAGCGTA	PnC	-15.0567	8.05942
v1_CAGAATCAGCGACGTA	IC	25.4893	21.0769
v1_CAGAATCCAAGCGTAG	EpC	-1.87475	2.83559
v1_CAGAATCCATCCAACA	EpC	-2.66	10.0658
v1_CAGAATCGTCGAATCT	IC	23.7388	1.06385
v1_CAGAATCGTGATGATA	EpC	-4.3874	1.55121
v1_CAGAATCTCCCGGATG	IC	29.3657	6.02847
v1_CAGAATCTCGAACTGT	EpC	2.38395	20.3946
v1_CAGAATCTCGTCGTTC	EpC	-0.0420119	11.4661
v1_CAGAGAGAGGGTTTCT	EC2	12.2284	-29.6529
v1_CAGAGAGAGTCAAGCG	EC1	-7.91433	-31.096
v1_CAGAGAGCAAGCGAGT	EpC	-2.70539	3.63518
v1_CAGAGAGCAAGGTGTG	Per/VSMC	34.9254	-11.0053
v1_CAGAGAGCAGCTGTAT	EpC	7.20166	31.9809
v1_CAGAGAGCATCCTAGA	EpC	3.84253	-1.68861
v1_CAGAGAGGTCGTCTTC	EpC	9.59285	27.1021
v1_CAGAGAGGTGATGTGG	Per/EC*	19.9616	-19.1993
v1_CAGAGAGGTTTGGGCC	EpC	11.0314	22.3887
v1_CAGAGAGTCAGAAATG	Per/VSMC	33.7155	-9.92717
v1_CAGAGAGTCATACGGT	EpC	5.88028	2.49952
v1_CAGAGAGTCATGTGGT	EC1	-5.14252	-27.3489
v1_CAGAGAGTCTGCAGTA	PnC	-31.4221	17.7243
v1_CAGATCAAGACAAAGG	EnC	-18.5345	-19.0628
v1_CAGATCACAAACGCGA	EC1	-6.1398	-33.0841
v1_CAGATCAGTAGGCATG	EpC	12.7388	15.5752
v1_CAGATCATCCCACTTG	Per/VSMC	38.3479	-12.5136
v1_CAGATCATCGCCAGCA	IC	28.6827	3.77752
v1_CAGATCATCTCCCTGA	IC	27.1231	4.30048
v1_CAGCAGCAGGCGACAT	SC	-35.3776	-9.53303
v1_CAGCAGCAGGTGCTAG	EpC	3.71794	15.3938
v1_CAGCAGCAGTACGTAA	EC2	13.9777	-24.1849
v1_CAGCAGCCAAGTTGTC	EC1	-4.97743	-32.4229
v1_CAGCAGCCAGCTGTTA	EC2	7.04755	-27.8525
v1_CAGCAGCCATGACATC	IC	27.3766	9.08451
v1_CAGCAGCCATGCCTAA	EpC	0.856637	21.51
v1_CAGCAGCCATGCTGGC	EC1	-2.62956	-31.9395
v1_CAGCAGCTCAAGAAGT	Per/VSMC	32.637	-10.8014
v1_CAGCAGCTCATAAAGG	PnC	-17.0532	7.2852
v1_CAGCAGCTCATAGCAC	PnC	-17.157	6.7954
v1_CAGCATAAGTCAATAG	IC	28.9678	6.77044
v1_CAGCATACACAGACTT	EpC	8.5283	0.761969
v1_CAGCATAGTTATCGGT	Per/EC*	20.257	-21.8756
v1_CAGCATAGTTGCCTCT	Per/VSMC	36.0463	-7.70678
v1_CAGCATATCATGGTCA	PnC	-31.6405	14.8871
v1_CAGCCGAAGGTTACCT	Per/VSMC	36.9244	-10.0025
v1_CAGCCGACACCCATGG	EpC	1.9112	28.1926
v1_CAGCCGATCATGTCTT	EC1	-10.0244	-32.6735
v1_CAGCCGATCCCATTTA	PnC	-29.5417	5.67311
v1_CAGCGACAGTAGATGT	SC	-35.3554	-9.32012
v1_CAGCGACAGTTGAGAT	IC	30.8973	5.73396
v1_CAGCGACCACCAACCG	EpC	5.15454	10.14
v1_CAGCGACCACTTAAGC	EpC	6.48457	-9.08066
v1_CAGCGACCATATGAGA	EpC	12.3538	3.95239
v1_CAGCGACGTATAAACG	IC	30.506	5.09647
v1_CAGCGACGTGTTTGGT	EpC	3.07134	30.5417
v1_CAGCGACGTTCTGGTA	PnC	-32.9824	15.8305
v1_CAGCTAAAGGGAAACA	SC	-34.4749	-11.9622
v1_CAGCTAACACAGACAG	IC	30.4525	4.66806
v1_CAGCTAACACATTTCT	IC	28.7719	8.62798
v1_CAGCTAAGTAGCTTGT	EpC	9.51526	28.7446
v1_CAGCTAAGTCCGCTGA	EnC	-21.6661	-20.2677
v1_CAGCTAATCCCTAACC	EpC	10.9783	-1.0412
v1_CAGCTGGAGACTACAA	Per/VSMC	30.7872	-11.9979
v1_CAGCTGGAGCTAGTTC	PnC	-31.1135	8.37656
v1_CAGCTGGAGTGGTCCC	EpC	-1.88573	23.2095
v1_CAGCTGGAGTGTTGAA	Per/VSMC	21.6504	-10.6537
v1_CAGCTGGCAGTAACGG	EpC	-1.28003	14.2757
v1_CAGCTGGCAGTATCTG	Per/VSMC	25.3302	-10.8013
v1_CAGCTGGCATGAACCT	SC	18.0654	10.4053
v1_CAGCTGGGTACATCCA	EpC	1.4305	14.8658
v1_CAGCTGGGTCGATTGT	EpC	-3.48573	12.7246
v1_CAGCTGGGTCTGCCAG	EnC	-20.4427	-18.7808
v1_CAGCTGGGTGCCTTGG	PnC	-21.4496	15.1473
v1_CAGCTGGGTGTGGTTT	EC1	-0.114421	-32.5307
v1_CAGCTGGTCCAGAAGG	PnC	-24.5994	0.353609
v1_CAGCTGGTCCTTGGTC	IC	25.4735	6.90005
v1_CAGCTGGTCGGCGCAT	EnC	-20.5228	-21.9282
v1_CAGCTGGTCTAGAGTC	EpC	3.62055	20.3754
v1_CAGGTGCAGGACCACA	EpC	-5.21771	0.768843
v1_CAGGTGCAGGATGTAT	EpC	-0.897249	28.0816
v1_CAGGTGCCACATCCAA	Per/VSMC	32.0189	-13.5187
v1_CAGGTGCCATCAGTAC	PnC	-17.4247	13.6681
v1_CAGGTGCGTACCGAGA	EnC	-16.5583	-10.1421
v1_CAGGTGCGTGAGGCTA	EpC	3.35429	2.56204
v1_CAGGTGCTCAAGGCTT	PnC	-20.0687	7.30829
v1_CAGGTGCTCGCCTGTT	EpC	-0.0305398	27.4068
v1_CAGGTGCTCGTTGCCT	EC1	-5.12032	-33.5954
v1_CAGTAACAGAAAGTGG	SC	-34.5707	-11.8894
v1_CAGTAACAGCGCCTTG	IC	28.8162	18.4312
v1_CAGTAACAGGGTTCCC	EpC	6.59326	27.8725
v1_CAGTAACCACGACGAA	EpC	0.280445	11.2613
v1_CAGTAACCAGATAATG	EC2	8.82948	-19.2065
v1_CAGTAACCAGTATCTG	EpC	-0.46108	10.5885
v1_CAGTAACCATGAGCGA	EC1	-4.23908	-34.923
v1_CAGTAACCATGCCCGA	EC2	11.8972	-18.5459
v1_CAGTAACGTGTGTGCC	EpC	-2.37298	21.1397
v1_CAGTAACGTTAAGTAG	PnC	-29.7172	17.7615
v1_CAGTAACTCAGGATCT	EC2	9.0581	-25.7519
v1_CAGTAACTCATAAAGG	PnC	-21.3311	12.9749
v1_CAGTAACTCCAGAGGA	EC2	8.99974	-19.095
v1_CAGTAACTCCCAACGG	EpC	-5.17002	-6.94559
v1_CAGTAACTCGAGCCCA	PnC	-19.1557	8.41368
v1_CAGTAACTCGGCTACG	EpC	6.07778	18.9719
v1_CAGTCCTAGAATAGGG	EpC	6.39379	8.38164
v1_CAGTCCTAGACAGAGA	EpC	2.87366	6.57596
v1_CAGTCCTAGAGAACAG	PnC	-11.9364	9.20197
v1_CAGTCCTAGCCGCCTA	Per/VSMC	36.3815	-13.6245
v1_CAGTCCTAGTGACTCT	IC	29.8574	4.89905
v1_CAGTCCTCAAGAGGCT	Per/VSMC	19.3954	-9.13456
v1_CAGTCCTCAATCAGAA	EC1	-4.1145	-27.9373
v1_CAGTCCTCACCAGATT	EpC	11.2738	0.0291179
v1_CAGTCCTCACTTACGA	PnC	-27.6269	-0.590401
v1_CAGTCCTCATGACATC	EC1	-5.84276	-36.4784
v1_CAGTCCTCATGTCTCC	EpC	6.07329	-2.28692
v1_CAGTCCTCATTGGTAC	EC2	10.4195	-20.1438
v1_CAGTCCTGTCTAGGTT	EnC	-18.3814	-17.314
v1_CAGTCCTGTTGGTAAA	PnC	-12.3094	12.1106
v1_CAGTCCTTCTGAGGGA	PnC	-24.9337	9.17425
v1_CAGTCCTTCTGGGCCA	EpC	3.08267	29.8191
v1_CATATGGAGCTGAAAT	EC2	7.94972	-26.0107
v1_CATATGGAGTCATCCA	EpC	14.0479	15.9342
v1_CATATGGAGTGCGTGA	EpC	5.427	20.638
v1_CATATGGAGTTTCCTT	PnC	-31.8462	12.871
v1_CATATGGCAAGGTGTG	EC2	11.1331	-28.5229
v1_CATATGGCAGACAAGC	EpC	12.1377	3.93415
v1_CATATGGCATGTCTCC	EpC	5.3968	11.1654
v1_CATATGGGTACCGTAT	EC1	2.28898	-23.6403
v1_CATATGGGTCCGACGT	EpC	6.36236	20.515
v1_CATATGGGTCTAAAGA	PnC	-23.5253	4.27873
v1_CATATGGTCCCAAGAT	IC	33.8915	18.9273
v1_CATATGGTCTACGAGT	EpC	3.04642	18.37
v1_CATATGGTCTCATTCA	EC1	-7.65729	-27.5402
v1_CATATTCAGATCCCGC	EpC	9.94539	26.3623
v1_CATATTCAGGGTTCCC	Per/VSMC	32.4533	-13.523
v1_CATATTCAGTACGCCC	IC	22.7824	2.7141
v1_CATATTCAGTGAAGAG	EC2	7.97684	-17.7641
v1_CATATTCGTATCACCA	EpC	15.1647	14.3059
v1_CATATTCGTCCAACTA	Per/VSMC	36.0162	-6.63014
v1_CATATTCTCAACGGGA	EpC	2.7467	0.347733
v1_CATATTCTCAACTCTT	EpC	9.99185	-6.51172
v1_CATATTCTCCTACAGA	EC1	-0.681075	-25.8847
v1_CATATTCTCGCATGAT	EpC	2.44728	-7.86179
v1_CATATTCTCGGACAAG	EpC	5.98697	0.346559
v1_CATCAAGAGAGCCTAG	EC2	9.82853	-22.9657
v1_CATCAAGAGTGCCAGA	PnC	-21.4387	6.51165
v1_CATCAAGCAAGGCTCC	EpC	8.86609	25.5931
v1_CATCAAGCACAGGCCT	EpC	9.78686	27.8695
v1_CATCAAGCACCTTGTC	EC2	4.55202	-25.0079
v1_CATCAAGCACGCCAGT	IC	30.8982	16.8992
v1_CATCAAGGTAGTAGTA	EpC	-0.295558	26.7553
v1_CATCAAGGTCAGAAGC	EpC	-0.630992	-11.2814
v1_CATCAAGGTGATGTGG	EpC	7.90916	12.8586
v1_CATCAAGGTTAAGTAG	PnC	-24.9974	11.2858
v1_CATCAGAAGACAAGCC	Per/EC*	19.3294	-18.5225
v1_CATCAGAAGGGTTTCT	EC2	8.01017	-25.549
v1_CATCAGAAGGTAGCCA	IC	28.5255	7.8481
v1_CATCAGAAGGTGGGTT	EC1	-3.35878	-26.1007
v1_CATCAGACAAACCCAT	PnC	-12.1659	10.1137
v1_CATCAGACAAGTTAAG	EpC	8.07839	-3.71622
v1_CATCAGACAATCTGCA	SC	-37.097	-5.87331
v1_CATCAGACACTTAAGC	IC	21.3304	5.88641
v1_CATCAGAGTGATAAGT	PnC	-14.5685	5.24014
v1_CATCAGAGTTTGACTG	PnC	-17.0863	13.4574
v1_CATCAGATCGTGTAGT	IC	21.5408	4.14048
v1_CATCCACAGAGTAATC	Per/EC*	18.4908	-18.1948
v1_CATCCACAGCGACGTA	PnC	-24.3039	10.7784
v1_CATCCACAGGTAGCCA	EpC	5.75933	-3.50342
v1_CATCCACCATGGGACA	EpC	-0.971728	0.899445
v1_CATCCACGTAACGCGA	EnC	-18.3393	-19.3762
v1_CATCCACGTAGAGGAA	EpC	-4.03359	2.81218
v1_CATCCACGTAGGGACT	EC2	12.819	-19.7202
v1_CATCCACGTCTCTTTA	Per/VSMC	33.0404	-11.4518
v1_CATCCACGTTTGTTGG	SC	-10.2111	25.1854
v1_CATCCACTCAACCAAC	IC	23.2386	2.30877
v1_CATCCACTCCCTTGTG	PnC	-14.2299	14.3081
v1_CATCCACTCCGCGGTA	PnC	-15.6861	12.1169
v1_CATCCACTCGTACGGC	EpC	-1.3021	10.9704
v1_CATCGAAAGAAGGTTT	EpC	6.82431	28.3935
v1_CATCGAAAGCAGGTCA	EC2	4.1656	-25.7497
v1_CATCGAACAGTCAGAG	EpC	-4.62905	-2.60557
v1_CATCGAACATCCGCGA	EpC	4.59332	20.906
v1_CATCGAAGTCCTCCAT	EC1	-3.82048	-26.2189
v1_CATCGAATCGCCGTGA	PnC	-20.018	12.3773
v1_CATCGGGAGATGGCGT	PnC	-13.3137	6.97076
v1_CATCGGGAGCTCCTTC	EpC	10.4705	-3.19879
v1_CATCGGGAGGCATGTG	EC2	12.7126	-25.7849
v1_CATCGGGCAGCCTATA	PnC	-26.0735	17.6926
v1_CATCGGGCAGCTATTG	PnC	-24.8642	0.926508
v1_CATCGGGCATCCCATC	IC	24.4224	7.6247
v1_CATCGGGGTAAGGGAA	PnC	-24.4431	13.5579
v1_CATCGGGGTACCAGTT	EC2	8.90991	-27.124
v1_CATCGGGGTCATCGGC	IC	33.8182	19.169
v1_CATCGGGGTCTAGGTT	PnC	-24.1476	15.0563
v1_CATCGGGGTGAGGCTA	EpC	2.25127	29.7173
v1_CATCGGGGTGCAACTT	EpC	-2.02352	13.5838
v1_CATCGGGTCAGCTCTC	PnC	-26.7993	2.42063
v1_CATCGGGTCCGCGGTA	PnC	-24.1549	13.9309
v1_CATGACAAGAAGGCCT	EpC	8.02575	22.4346
v1_CATGACAAGTCAATAG	Per/VSMC	33.7964	-13.4944
v1_CATGACAGTACAGCAG	IC	29.686	17.7518
v1_CATGACAGTATCTGCA	PnC	-30.7691	9.74351
v1_CATGACAGTATTACCG	EnC	-17.2923	-10.4047
v1_CATGACAGTCTGATCA	IC	29.645	13.2523
v1_CATGCCTAGCGTGAAC	IC	22.6939	0.832538
v1_CATGCCTAGGTAAACT	EpC	-5.9629	-0.191596
v1_CATGCCTCAAGACGTG	EpC	-1.5856	28.4719
v1_CATGCCTCAATGCCAT	PnC	-20.584	7.1733
v1_CATGCCTCAATGTAAG	EpC	-0.791253	10.8528
v1_CATGCCTCAGCCAATT	IC	25.6273	17.9902
v1_CATGCCTGTGACAAAT	EnC	-17.0821	-11.7799
v1_CATGCCTTCCGTAGTA	Per/VSMC	20.9905	-10.7547
v1_CATGCCTTCGCCAAAT	EpC	3.93971	15.867
v1_CATGGCGAGGAGTTTA	IC	24.2535	8.38346
v1_CATGGCGCATATACGC	EpC	1.1512	2.52753
v1_CATGGCGCATCACGAT	IC	25.5236	9.52015
v1_CATGGCGGTAATAGCA	EpC	-3.69114	-7.56671
v1_CATGGCGGTAGAGTGC	PnC	-24.0821	12.3561
v1_CATGGCGGTGGTTTCA	EpC	-1.36486	28.3405
v1_CATGGCGTCAGGTTCA	Per/VSMC	23.6743	-12.5148
v1_CATGGCGTCGACGGAA	PnC	-19.9348	8.73859
v1_CATGGCGTCGGCGGTT	SC	-40.044	-5.01542
v1_CATTATCGTAGATTAG	PnC	-20.5853	8.07986
v1_CATTATCGTCAATGTC	EpC	8.63501	-7.20655
v1_CATTATCTCCCAGGTG	EpC	9.85542	27.7474
v1_CATTATCTCGTAGGTT	SC	-34.1087	-12.5026
v1_CATTATCTCTTGTATC	IC	29.7365	11.032
v1_CATTCGCAGATCCTGT	EpC	0.798332	23.9461
v1_CATTCGCAGTGTCCCG	EpC	-2.67377	-10.5952
v1_CATTCGCCACCGCTAG	EpC	-0.168142	25.0254
v1_CATTCGCCACTGAAGG	IC	24.6756	9.07655
v1_CATTCGCGTCACCCAG	EC2	10.3038	-27.0503
v1_CATTCGCGTCATTAGC	EpC	-3.21459	5.87503
v1_CATTCGCGTGCGAAAC	EpC	-3.03202	1.12822
v1_CATTCGCGTTAGAACA	Per/EC*	18.8491	-19.8347
v1_CATTCGCGTTTCCACC	EpC	-0.196881	1.20699
v1_CATTCGCTCACAATGC	EpC	0.810183	25.284
v1_CATTCGCTCATCTGCC	IC	25.3255	20.2431
v1_CATTCGCTCGCATGGC	EpC	5.30044	17.6141
v1_CCAATCCAGGCTAGAC	EpC	-0.271026	25.6717
v1_CCAATCCAGGGTTTCT	IC	33.2387	17.3812
v1_CCAATCCAGTGTACTC	EpC	6.80844	29.3786
v1_CCAATCCCACAGACAG	EpC	6.55231	14.4335
v1_CCAATCCCAGAGTGTG	EC2	9.13126	-23.2207
v1_CCAATCCCAGTGAGTG	EpC	5.9528	29.0115
v1_CCAATCCGTGGGTCAA	EC1	-7.00813	-34.1746
v1_CCAATCCGTTGCGTTA	IC	25.9634	0.788264
v1_CCAATCCGTTGCTCCT	EpC	10.9434	22.1247
v1_CCACCTAAGATGTCGG	EpC	-1.32411	10.8569
v1_CCACCTACAGCCTTGG	EC1	1.147	-27.1301
v1_CCACCTAGTATGGTTC	EC1	-5.3628	-34.6301
v1_CCACCTAGTCGCGGTT	PnC	-17.517	14.8939
v1_CCACCTAGTGCAGTAG	PnC	-33.3126	14.3635
v1_CCACCTAGTGGGTCAA	EpC	9.78045	8.56341
v1_CCACCTATCACTGGGC	EpC	10.7208	27.1439
v1_CCACGGAAGACAGAGA	PnC	-22.9904	12.3594
v1_CCACGGAAGACTGGGT	Per/VSMC	30.4359	-11.8902
v1_CCACGGAAGAGTTGGC	Per/VSMC	36.4009	-9.46325
v1_CCACGGACAACACGCC	EpC	6.51893	4.37025
v1_CCACGGACACTTAAGC	PnC	-23.4971	13.8001
v1_CCACGGAGTCGCGTGT	EpC	4.17858	34.258
v1_CCACGGAGTCTTGATG	EpC	5.1987	-1.18405
v1_CCACGGATCAGGTTCA	PnC	-13.1086	11.7787
v1_CCACGGATCCGTAGGC	PnC	-13.3668	12.1653
v1_CCACGGATCTCCAACC	PnC	-22.486	15.6928
v1_CCACTACAGGCTACGA	EpC	4.67958	20.9783
v1_CCACTACCACACTGCG	EpC	10.1608	22.8253
v1_CCACTACGTCACTGGC	EpC	3.49035	11.575
v1_CCACTACGTCTCAACA	PnC	-23.4005	13.7924
v1_CCACTACGTTCCACTC	EpC	-4.0495	-4.69051
v1_CCACTACTCAAGGTAA	PnC	-25.5233	16.4374
v1_CCACTACTCAGCAACT	IC	26.6889	14.216
v1_CCACTACTCGGAGCAA	EpC	-2.31275	-2.19633
v1_CCACTACTCTGAGTGT	EnC	-15.5232	-16.845
v1_CCACTACTCTTGTATC	IC	25.1974	9.39955
v1_CCAGCGAAGCTGATAA	EpC	-0.0806239	7.93069
v1_CCAGCGAAGTACATGA	EC1	-5.7031	-29.04
v1_CCAGCGAAGTGAAGAG	EC1	-1.3813	-26.7504
v1_CCAGCGACACCGCTAG	PnC	-26.6701	8.43858
v1_CCAGCGAGTCTGGTCG	EC1	0.703457	-28.2105
v1_CCAGCGATCATGCTCC	IC	32.1566	20.8787
v1_CCAGCGATCTTGACGA	EC2	13.0482	-18.6528
v1_CCATGTCAGAAGGACA	EC2	13.6452	-25.6985
v1_CCATGTCCAATGAATG	PnC	-19.5319	7.91114
v1_CCATGTCCAATGGAAT	EC1	0.879509	-27.7809
v1_CCATGTCCACTATCTT	EC1	-8.61222	-29.6997
v1_CCATGTCCACTTAACG	SC	-39.2707	-4.95934
v1_CCATGTCCATCAGTAC	PnC	-30.0042	7.39206
v1_CCATGTCGTCGCTTCT	EpC	3.10652	33.0444
v1_CCATGTCGTCTTCTCG	EpC	5.28394	16.0901
v1_CCATGTCGTGCCTTGG	Per/EC*	19.2029	-19.6807
v1_CCATGTCTCAAACCAC	IC	31.5475	5.97728
v1_CCATGTCTCACGATGT	EC2	10.0579	-28.6178
v1_CCATGTCTCTTGCAAG	Per/VSMC	23.3497	-12.0744
v1_CCATTCGAGACAGGCT	EpC	9.12311	31.8764
v1_CCATTCGAGCAATATG	PnC	-25.5671	2.65071
v1_CCATTCGAGCTTTGGT	EpC	-6.23628	13.6742
v1_CCATTCGAGTGTACTC	EC2	7.58136	-18.3786
v1_CCATTCGGTAAACGCG	EnC	-17.7133	-20.9975
v1_CCATTCGTCCTATGTT	EC1	-7.98654	-29.1323
v1_CCATTCGTCTCAAACG	EC1	-5.33628	-31.5127
v1_CCCAATCAGACTCGGA	EpC	-1.1109	-5.21948
v1_CCCAATCAGTGGAGTC	EpC	-4.48427	0.205307
v1_CCCAATCCACCTCGGA	EpC	11.3314	27.1226
v1_CCCAATCCATGTCCTC	IC	32.8997	20.081
v1_CCCAATCCATTACGAC	EnC	-16.8818	-11.3746
v1_CCCAATCGTCTTGTCC	EC1	-2.92401	-31.2781
v1_CCCAATCGTTCAACCA	EnC	-16.0783	-15.7097
v1_CCCAATCTCCCAGGTG	Per/VSMC	20.407	-10.5449
v1_CCCAGTTAGAGGGATA	EpC	-1.20951	13.5548
v1_CCCAGTTAGTTATCGC	Per/VSMC	23.5238	-12.0382
v1_CCCAGTTCAATGTTGC	PnC	-27.8751	4.8089
v1_CCCAGTTCAGAAGCAC	EnC	-15.1414	-16.7693
v1_CCCAGTTGTACAGTTC	EpC	2.29346	6.7782
v1_CCCAGTTGTACGACCC	IC	23.2407	1.51142
v1_CCCAGTTGTAGAAAGG	EC2	14.0557	-24.647
v1_CCCAGTTTCACTATTC	EpC	4.73874	20.9761
v1_CCCAGTTTCCGCTGTT	PnC	-28.7964	0.0100758
v1_CCCAGTTTCGCGCCAA	SC	-36.8803	-6.84457
v1_CCCAGTTTCTCGATGA	Per/VSMC	33.0527	-10.3423
v1_CCCATACAGGTGCAAC	EpC	13.6078	17.1362
v1_CCCATACCAAACGCGA	Per/VSMC	19.9506	-9.18049
v1_CCCATACGTAAGTTCC	EpC	-4.48098	-3.66441
v1_CCCATACGTACTCAAC	IC	32.2691	19.1945
v1_CCCATACGTCTGGAGA	EC1	-2.70013	-32.6754
v1_CCCATACTCATAAAGG	EC1	-9.73364	-29.7651
v1_CCCATACTCCTAAGTG	EpC	1.2386	15.8888
v1_CCCATACTCGTTGCCT	Per/VSMC	36.1008	-11.7692
v1_CCCTCCTCAGGATCGA	EpC	10.7069	28.4712
v1_CCCTCCTCATACTCTT	Per/VSMC	35.3226	-6.91259
v1_CCCTCCTGTACATCCA	PnC	-21.922	16.0144
v1_CCCTCCTGTGCCTGTG	EpC	-3.32294	0.617834
v1_CCCTCCTTCCTCATTA	EpC	6.42958	10.2007
v1_CCCTCCTTCTTCGAGA	PnC	-22.2574	11.5057
v1_CCGGGATAGATGTTAG	PnC	-11.0079	7.75959
v1_CCGGGATCAGCGTTCG	EC2	10.0606	-23.659
v1_CCGGGATGTTGACGTT	EC1	-3.45929	-35.7944
v1_CCGGGATTCATAACCG	EC2	4.59726	-25.5671
v1_CCGGTAGCAAACGCGA	EpC	6.68689	11.445
v1_CCGGTAGCAGGCAGTA	EpC	4.44644	22.3366
v1_CCGGTAGGTACCGTAT	PnC	-12.3222	9.76238
v1_CCGGTAGGTCAAAGAT	EpC	-2.91966	2.20314
v1_CCGTACTAGCTAGGCA	EC2	9.63353	-27.1592
v1_CCGTACTCAGCGTCCA	EpC	2.76946	8.88803
v1_CCGTACTCAGCTCGAC	EC2	12.4996	-25.7703
v1_CCGTACTCAGGCAGTA	EnC	-16.9516	-10.7633
v1_CCGTACTCATGCCTTC	SC	-34.9323	-11.1651
v1_CCGTACTTCATGTCCC	EpC	8.88778	0.748326
v1_CCGTACTTCCACGCAG	PnC	-22.8904	7.23156
v1_CCGTACTTCCGAACGC	SC	-35.0393	-10.5911
v1_CCGTGGACACAGGAGT	IC	29.233	17.1112
v1_CCGTGGACAGGATCGA	PnC	-29.2546	1.27625
v1_CCGTGGACATGGTCTA	PnC	-28.8312	17.1201
v1_CCGTGGAGTCGTGGCT	EnC	-17.0094	-17.6239
v1_CCGTGGAGTCTCCACT	IC	30.2595	16.4321
v1_CCGTGGAGTGAAAGAG	EC1	-2.78066	-33.6316
v1_CCGTGGAGTGATAAAC	PnC	-22.0542	15.7716
v1_CCGTGGAGTTTAGGAA	PnC	-14.9398	7.1583
v1_CCGTGGATCACGCATA	PnC	-12.1471	9.06371
v1_CCGTGGATCATAAAGG	EC1	-7.86143	-32.9125
v1_CCGTGGATCATCTGCC	EpC	3.81452	32.6037
v1_CCGTGGATCCGAGCCA	EpC	3.1662	7.1802
v1_CCGTGGATCGTCACGG	PnC	-32.5696	14.3232
v1_CCGTTCACAGATCCAT	EpC	9.27479	-0.00189577
v1_CCGTTCACAGTTCCCT	Per/VSMC	25.0519	-13.7897
v1_CCGTTCAGTAAGTTCC	IC	28.5839	7.931
v1_CCGTTCAGTAGCGTGA	EC1	-6.01002	-32.7374
v1_CCGTTCAGTAGGCATG	PnC	-22.0023	11.0015
v1_CCGTTCAGTCAGAAGC	EC2	8.19863	-18.752
v1_CCGTTCAGTGTCTGAT	EC1	-6.29834	-26.1567
v1_CCGTTCAGTTATGCGT	EnC	-15.44	-13.0292
v1_CCGTTCATCAAACCAC	EpC	4.30865	14.3985
v1_CCGTTCATCGTTACAG	EpC	13.0215	15.8735
v1_CCTAAAGAGACAATAC	EC2	13.3977	-22.0442
v1_CCTAAAGAGACTAGGC	IC	32.9026	19.3216
v1_CCTAAAGAGCGTTGCC	EpC	9.33764	20.7335
v1_CCTAAAGAGTACGATA	EpC	3.97455	32.0962
v1_CCTAAAGCATGACATC	EnC	-12.1154	-14.2262
v1_CCTAAAGGTGAAATCA	EpC	0.5031	20.555
v1_CCTAAAGGTTCAGACT	EpC	6.68478	33.1951
v1_CCTAAAGGTTCCACGG	EC1	-0.726154	-28.5856
v1_CCTAAAGGTTGTACAC	EC1	-6.98707	-33.7483
v1_CCTACACAGATGTGGC	IC	31.2149	7.68361
v1_CCTACACAGCGTAGTG	PnC	-23.847	-1.9086
v1_CCTACACGTAGCTAAA	EnC	-19.3332	-13.1149
v1_CCTACACGTCCGTCAG	Per/VSMC	38.0485	-13.2331
v1_CCTACACGTTATCCGA	EC1	-5.47335	-34.1374
v1_CCTACACTCAACTCTT	SC	18.0074	10.4624
v1_CCTACACTCCGCAAGC	EpC	9.20698	26.6353
v1_CCTACACTCGCTGATA	SC	-39.7625	-4.80975
v1_CCTACCAAGGCTCAGA	SC	-40.4852	-4.67714
v1_CCTACCAAGGGTTTCT	EpC	6.57536	16.307
v1_CCTACCACAAGGTTCT	Per/VSMC	11.6109	24.5352
v1_CCTACCACACACATGT	EpC	6.83292	0.468771
v1_CCTACCACACTGAAGG	EpC	9.67632	-0.232811
v1_CCTACCACATAGAAAC	EC2	8.4881	-19.1605
v1_CCTACCAGTAACGACG	PnC	-28.8242	18.3584
v1_CCTACCAGTCAATACC	EpC	6.28385	19.4903
v1_CCTACCAGTGACTCAT	EpC	7.75746	12.3631
v1_CCTACCATCATGTAGC	PnC	-31.7198	9.17493
v1_CCTACCATCCAAGCCG	EC2	9.30842	-28.8929
v1_CCTACCATCTTCCTTC	EpC	-2.57841	13.6833
v1_CCTAGCTAGACTCGGA	EnC	-12.596	-14.0276
v1_CCTAGCTCACAGACAG	SC	-38.9308	-6.21762
v1_CCTAGCTGTACATGTC	IC	24.7326	1.4127
v1_CCTAGCTGTAGCTAAA	EpC	5.8851	20.1466
v1_CCTAGCTGTAGGACAC	EpC	1.00304	20.8096
v1_CCTAGCTGTATAGGGC	SC	-30.4783	-3.71866
v1_CCTAGCTGTGAAATCA	Per/VSMC	21.1857	-8.8203
v1_CCTAGCTGTGACGGTA	EC1	-9.06945	-32.031
v1_CCTAGCTGTGAGTATA	EC2	13.1055	-25.7452
v1_CCTAGCTGTGCGGTAA	EpC	-4.18582	-5.92949
v1_CCTATTAAGAAACCGC	EpC	5.84242	23.6783
v1_CCTATTAAGAGATGAG	EpC	0.432805	12.9959
v1_CCTATTAAGCTAGCCC	EpC	11.039	10.2016
v1_CCTATTAAGGCCGAAT	SC	-40.3457	-4.73664
v1_CCTATTAAGGTTACCT	SC	-35.0717	-10.223
v1_CCTATTACAGAGCCAA	PnC	-33.3127	14.6334
v1_CCTATTACATCTCCCA	EpC	-1.25749	8.94865
v1_CCTATTACATGAACCT	EpC	3.58653	33.527
v1_CCTATTAGTGACTACT	IC	32.1987	20.7144
v1_CCTATTAGTTCCAACA	EnC	-18.3767	-18.9325
v1_CCTATTATCAGTGCAT	EpC	2.40147	-8.94553
v1_CCTATTATCCGAATGT	EpC	-2.47404	4.01353
v1_CCTCAGTAGAACTCGG	PnC	-21.2269	6.80998
v1_CCTCAGTAGCAGGTCA	EpC	-4.33116	1.36914
v1_CCTCAGTAGCCCTAAT	EpC	-0.835015	-3.77671
v1_CCTCAGTAGGCAGGTT	Per/VSMC	35.7575	-11.8822
v1_CCTCAGTCAATGAATG	EnC	-20.3248	-20.3653
v1_CCTCAGTCACGACTCG	EpC	-3.36471	-1.27006
v1_CCTCAGTCATCCAACA	EpC	13.2245	3.43798
v1_CCTCAGTGTTCAGCGC	EpC	8.28343	25.9347
v1_CCTCAGTTCAGGTTCA	EC1	-5.51143	-29.2974
v1_CCTCTGAAGAGTGAGA	PnC	-19.3956	8.18222
v1_CCTCTGAAGTTGTCGT	IC	27.5616	6.40422
v1_CCTCTGACACACCGCA	EC1	-9.60313	-29.8325
v1_CCTCTGAGTTAAAGTG	EnC	-15.9644	-8.53338
v1_CCTCTGATCACCCTCA	EpC	12.3274	10.0351
v1_CCTCTGATCATGCAAC	IC	28.6532	3.9466
v1_CCTTACGAGAGGTTAT	EC2	13.2851	-25.9743
v1_CCTTACGCACGACTCG	PnC	-12.286	12.2536
v1_CCTTACGCACGGTTTA	EpC	-2.5107	12.1943
v1_CCTTACGCAGCTCGAC	EpC	-5.48498	4.00648
v1_CCTTACGCATCGATTG	Per/VSMC	24.5843	-12.834
v1_CCTTACGGTACTCTCC	Per/VSMC	34.8612	-12.6945
v1_CCTTACGGTAGCTCCG	SC	-34.5649	-11.7405
v1_CCTTACGGTCGATTGT	EpC	4.20538	-1.09545
v1_CCTTACGTCGGCCGAT	PnC	-24.066	10.3969
v1_CCTTACGTCTGAGTGT	IC	34.6949	18.4302
v1_CCTTCCCAGCCTATGT	EpC	4.51728	22.4672
v1_CCTTCCCCACACCGCA	EpC	13.1422	13.8017
v1_CCTTCCCCACATGTGT	Per/VSMC	25.8561	-13.0694
v1_CCTTCCCCAGATAATG	EC2	10.9208	-25.2763
v1_CCTTCCCCAGGTCTCG	EnC	-20.5555	-20.941
v1_CCTTCCCCAGTCAGCC	PnC	-28.5254	5.62138
v1_CCTTCCCGTAATCGTC	IC	30.5124	8.75567
v1_CCTTCCCGTCACCTAA	IC	30.3031	3.92856
v1_CCTTCCCGTCACTTCC	EpC	-2.20562	22.7472
v1_CCTTCCCTCTGCTTGC	SC	-37.3701	-7.58671
v1_CCTTCGACACACCGCA	IC	30.5052	4.89082
v1_CCTTCGAGTACATGTC	EpC	10.2696	9.65235
v1_CCTTCGAGTATGCTTG	EC2	8.82883	-25.9442
v1_CCTTCGAGTTAGTGGG	PnC	-23.0761	1.96033
v1_CCTTCGATCAAAGTAG	PnC	-26.6696	1.81515
v1_CCTTCGATCCTCTAGC	EC2	9.53065	-27.3687
v1_CCTTTCTAGACTACAA	EpC	2.61839	27.6773
v1_CCTTTCTAGCAGCCTC	EpC	13.7648	15.8946
v1_CCTTTCTAGCGATCCC	EpC	-0.231645	27.8385
v1_CCTTTCTAGGTGACCA	IC	26.6822	18.5014
v1_CCTTTCTGTATATCCG	EpC	-0.968618	23.5378
v1_CCTTTCTGTTGCTCCT	EC2	9.00333	-24.064
v1_CCTTTCTGTTGTACAC	EpC	13.0723	16.1521
v1_CCTTTCTTCCGTTGTC	SC	-35.3518	-9.53871
v1_CCTTTCTTCGTATCAG	EpC	9.59618	22.0743
v1_CGAACATAGGGAAACA	EnC	-18.7402	-21.0628
v1_CGAACATCAAAGGCGT	PnC	-15.1389	6.92255
v1_CGAACATCAAGGTTTC	EC1	-7.97279	-34.3019
v1_CGAACATCATATGCTG	EC2	9.13507	-28.064
v1_CGAACATGTACCTACA	PnC	-14.9944	7.96189
v1_CGAACATTCCAAACTG	EpC	13.1647	14.0421
v1_CGAACATTCGCACTCT	IC	33.8276	18.9078
v1_CGAACATTCTACTCAT	IC	25.1222	20.5025
v1_CGAACATTCTTCAACT	EpC	4.83476	-1.16522
v1_CGAATGTAGCACAGGT	IC	33.3179	17.7539
v1_CGAATGTAGGAGTTTA	EnC	-19.6626	-13.7384
v1_CGAATGTAGTTTGCGT	PnC	-28.9232	5.10145
v1_CGAATGTCAAGCCATT	EnC	-15.0611	-14.6437
v1_CGAATGTCAATTGCTG	EpC	-2.21978	23.6259
v1_CGAATGTGTATTCGTG	IC	20.943	2.66492
v1_CGAATGTGTCCAACTA	PnC	-31.9339	16.0727
v1_CGAATGTGTCTCATCC	PnC	-13.9658	11.485
v1_CGAATGTGTGACCAAG	Per/EC*	18.5268	-20.1751
v1_CGAATGTTCAAAGACA	IC	25.0841	-0.825119
v1_CGACCTTAGATTACCC	EpC	-4.99872	-2.1638
v1_CGACCTTAGGGAGTAA	EpC	3.24824	6.46464
v1_CGACCTTAGTGCGTGA	SC	-34.7971	-11.3958
v1_CGACCTTAGTGGACGT	EnC	-16.1358	-10.9619
v1_CGACCTTCAAGTAGTA	EnC	-17.4012	-12.4465
v1_CGACCTTCAATGGTCT	IC	20.1062	7.59051
v1_CGACCTTCACAGCCCA	EpC	12.5247	16.5338
v1_CGACCTTCAGCCTGTG	PnC	-27.3127	1.193
v1_CGACCTTCAGTATAAG	EnC	-21.8621	-20.2093
v1_CGACCTTCAGTTCCCT	EnC	-21.0609	-19.4963
v1_CGACCTTCATAGAAAC	Per/VSMC	37.5491	-13.547
v1_CGACCTTCATATGGTC	SC	-39.7289	-6.22899
v1_CGACCTTCATGCAATC	PnC	-30.3215	15.6573
v1_CGACCTTGTTCGCTAA	EpC	-0.930853	3.64947
v1_CGACCTTTCAACACGT	EpC	12.5684	4.42565
v1_CGACTTCAGAGTACAT	PnC	-17.5109	12.7639
v1_CGACTTCAGCCCAATT	IC	28.2093	10.2924
v1_CGACTTCAGCGGCTTC	EpC	2.93238	9.6886
v1_CGACTTCAGCTGGAAC	PnC	-22.4341	9.34951
v1_CGACTTCAGGGTGTGT	Per/VSMC	38.198	-12.0476
v1_CGACTTCCAAACCCAT	PnC	-24.4044	12.0813
v1_CGACTTCCAAGCGAGT	EpC	-3.73124	-5.35712
v1_CGACTTCCAATGAAAC	PnC	-30.7095	17.7783
v1_CGACTTCGTAAGCACG	PnC	-29.2766	9.44049
v1_CGACTTCGTTTGGCGC	PnC	-30.4804	15.1484
v1_CGACTTCTCAGCACAT	PnC	-20.1358	8.64518
v1_CGACTTCTCGTACGGC	EC1	-5.70757	-26.1364
v1_CGAGAAGAGAAACCGC	EnC	-16.8508	-11.8133
v1_CGAGAAGAGACTCGGA	EpC	1.48164	-6.82135
v1_CGAGAAGAGTACACCT	EC2	7.40376	-19.0577
v1_CGAGAAGAGTGTCCCG	EC1	-10.1401	-32.7148
v1_CGAGAAGCAAGCCCAC	PnC	-15.8386	11.9623
v1_CGAGAAGCAAGTCATC	IC	22.3643	1.78528
v1_CGAGAAGCAAGTTCTG	EpC	14.6249	15.6649
v1_CGAGAAGGTCTCTCTG	Per/EC*	21.4387	-20.6873
v1_CGAGAAGGTTGCGCAC	EC1	-0.409409	-27.5752
v1_CGAGAAGTCCGCATAA	EC2	11.2416	-29.723
v1_CGAGCACAGATAGGAG	EpC	4.55364	26.3137
v1_CGAGCACAGCTTTGGT	Per/VSMC	26.6767	-11.2093
v1_CGAGCACAGTGGGCTA	EC2	4.09146	-24.4543
v1_CGAGCACCATCCGGGT	Per/VSMC	35.7028	-12.6826
v1_CGAGCACGTCGAGATG	EpC	-1.24505	9.24745
v1_CGAGCACTCAACACAC	SC	-35.0673	-10.8392
v1_CGAGCACTCGCCTGAG	EpC	9.78795	-3.15022
v1_CGAGCACTCGGTTAAC	EC1	-2.8192	-29.88
v1_CGAGCACTCTGGCGAC	EpC	10.4978	-3.72203
v1_CGAGCCAAGGAATGGA	EpC	2.13734	-3.18276
v1_CGAGCCAAGGCAATTA	EC1	-4.38298	-34.5503
v1_CGAGCCAAGGTTACCT	Per/VSMC	36.3394	-7.8712
v1_CGAGCCAAGTGAATTG	EpC	3.3594	32.2294
v1_CGAGCCAAGTGCGATG	EpC	10.9738	26.9549
v1_CGAGCCAAGTGGTCCC	EnC	-16.1896	-9.43887
v1_CGAGCCACAGGTCTCG	EC2	8.52237	-23.3762
v1_CGAGCCAGTTGCTCCT	EC2	9.93635	-22.9036
v1_CGAGCCATCATGCAAC	Per/VSMC	34.1882	-13.9249
v1_CGAGCCATCCGCGGTA	EpC	-1.16343	-0.88089
v1_CGAGCCATCGCCAGCA	PnC	-25.28	10.3446
v1_CGAGCCATCTATGTGG	PnC	-27.9257	9.54343
v1_CGATCGGAGCGTAGTG	PnC	-26.9105	4.66652
v1_CGATCGGAGGGCTCTC	EpC	-2.41631	-1.456
v1_CGATCGGCACCCTATC	PnC	-15.5518	14.5537
v1_CGATCGGCAGTGAGTG	IC	26.21	15.7505
v1_CGATCGGCATTCGACA	IC	25.9451	7.0669
v1_CGATCGGCATTGCGGC	SC	-39.5998	-4.90698
v1_CGATCGGGTAGCCTAT	EpC	13.6236	11.2222
v1_CGATCGGTCGGTTCGG	EpC	5.55453	23.7587
v1_CGATGGCAGACTAGAT	EC1	-1.57787	-25.9935
v1_CGATGGCAGGCATGGT	EC2	8.15608	-19.9086
v1_CGATGGCAGTTATCGC	SC	-37.0487	-6.10155
v1_CGATGGCCAAAGTCAA	Per/VSMC	36.1497	-13.5169
v1_CGATGGCCATACCATG	EpC	-4.4684	-6.36714
v1_CGATGGCGTAAACACA	IC	21.9499	1.3427
v1_CGATGGCGTACCCAAT	IC	22.6319	3.90496
v1_CGATGGCGTAGCGTAG	EnC	-16.7685	-19.5817
v1_CGATGGCGTGCCTTGG	EnC	-16.4171	-11.1216
v1_CGATGGCTCCGAATGT	IC	30.1191	12.7412
v1_CGATGTAAGAATGTGT	EC1	-10.4892	-27.9059
v1_CGATGTAAGATCGATA	EC2	8.73594	-18.9506
v1_CGATGTAAGCTGCCCA	EC2	11.5218	-22.7847
v1_CGATGTAAGGGTCGAT	PnC	-15.3264	7.27308
v1_CGATGTAAGTTCGCAT	PnC	-27.2583	0.450384
v1_CGATGTACATACTACG	PnC	-32.2316	14.3789
v1_CGATGTACATATGGTC	IC	33.2124	19.1124
v1_CGATGTAGTACCTACA	Per/EC*	18.9533	-20.7486
v1_CGATGTAGTGAAATCA	EpC	-1.67063	-6.17712
v1_CGATGTATCCTATTCA	EpC	3.64198	-2.07226
v1_CGATGTATCTACCAGA	EC2	9.11084	-29.2861
v1_CGATTGAAGACTACAA	EnC	-19.0439	-21.7665
v1_CGATTGAAGGGTTCCC	EC2	8.39049	-23.545
v1_CGATTGAAGTCCGTAT	PnC	-23.0879	12.7136
v1_CGATTGACACATAACC	EnC	-15.2317	-14.5784
v1_CGATTGACACTCAGGC	EC2	9.24444	-30.093
v1_CGATTGACATCCTTGC	Per/VSMC	35.4339	-12.7706
v1_CGATTGAGTACAAGTA	EpC	-1.36892	8.39958
v1_CGATTGAGTATCTGCA	Per/VSMC	36.2569	-7.96014
v1_CGATTGAGTCTAAACC	PnC	-30.1973	16.6709
v1_CGATTGAGTCTCCCTA	IC	22.1104	2.2883
v1_CGATTGATCCACTGGG	EpC	-1.62773	28.3115
v1_CGATTGATCGCTTAGA	SC	-36.282	-9.3548
v1_CGATTGATCGGAGGTA	EC1	-3.31333	-34.0448
v1_CGATTGATCGTAGATC	EnC	-19.6311	-16.5124
v1_CGATTGATCGTGGGAA	EC1	-10.0562	-30.8686
v1_CGCCAAGAGAATGTGT	PnC	-19.0778	17.5057
v1_CGCCAAGAGGTAGCCA	SC	-37.2347	-5.91128
v1_CGCCAAGCAAGGACAC	PnC	-21.7143	14.6863
v1_CGCCAAGCAATGAATG	EpC	11.491	15.3278
v1_CGCCAAGCACGGACAA	EpC	13.5855	11.3912
v1_CGCCAAGCAGCTCGAC	Per/EC*	19.2291	-21.2
v1_CGCCAAGGTCAGAATA	Per/VSMC	35.7358	-7.40072
v1_CGCCAAGGTGGCCCTA	PnC	-29.0911	1.0391
v1_CGCCAAGTCCCAAGTA	EpC	7.00829	5.13266
v1_CGCGGTAAGATCCGAG	EpC	-0.764606	-9.93796
v1_CGCGGTAGTACTTAGC	EpC	8.40798	0.91998
v1_CGCGGTAGTTCGGCAC	EpC	0.719809	-3.67532
v1_CGCGGTATCAAACCAC	EpC	4.02734	6.81907
v1_CGCGGTATCGGTTCGG	PnC	-25.802	13.1155
v1_CGCGTTTAGCCCGAAA	Per/EC*	19.0574	-20.4593
v1_CGCGTTTCACTTCTGC	EC1	-9.56125	-30.0673
v1_CGCGTTTCAGGACCCT	EpC	10.6084	-1.11306
v1_CGCGTTTCAGGCGATA	EpC	-8.23391	3.75201
v1_CGCGTTTCATCCTAGA	PnC	-32.8092	15.9859
v1_CGCGTTTGTAGCGATG	EC2	5.69196	-26.904
v1_CGCGTTTTCAGGCGAA	PnC	-28.8459	1.61806
v1_CGCGTTTTCATCTGTT	PnC	-20.9905	17.4531
v1_CGCTATCAGAAACGCC	PnC	-21.4395	8.00215
v1_CGCTATCCAATAACGA	IC	23.064	0.921573
v1_CGCTATCCACATGACT	IC	22.5071	2.15605
v1_CGCTATCCAGGGTACA	PnC	-17.4336	15.491
v1_CGCTATCCATTGAGCT	IC	27.8328	7.35748
v1_CGCTATCTCACCCTCA	PnC	-32.8591	12.7453
v1_CGCTATCTCATCGGAT	PnC	-24.3792	10.7321
v1_CGCTATCTCCACGTGG	PnC	-26.2026	11.4008
v1_CGCTATCTCTGATACG	EpC	-1.50324	-0.210518
v1_CGCTATCTCTTTAGTC	EnC	-19.5012	-19.4181
v1_CGCTGGAAGCGTTCCG	EpC	3.99784	26.3153
v1_CGCTGGAAGCTGTTCA	EC1	-3.35864	-30.8086
v1_CGCTGGAAGTGGCACA	EC1	-9.35493	-32.1842
v1_CGCTGGACACATTCGA	PnC	-24.9839	9.95542
v1_CGCTGGACAGAGTGTG	IC	22.055	1.86974
v1_CGCTGGACAGTGGGAT	PnC	-32.9867	15.9021
v1_CGCTGGAGTCTGCAAT	EpC	2.72789	7.43862
v1_CGCTGGATCATGTGGT	PnC	-29.806	5.97491
v1_CGCTGGATCCCTTGTG	Per/VSMC	36.0173	-6.90939
v1_CGCTGGATCGTCGTTC	EC2	9.87019	-29.2627
v1_CGCTGGATCTTAACCT	EpC	2.2061	5.98624
v1_CGCTGGATCTTTACGT	EpC	7.71352	33.5189
v1_CGCTTCAAGAGTACAT	EnC	-14.3292	-8.92716
v1_CGCTTCACATTCCTCG	EpC	-5.23817	-3.78903
v1_CGCTTCACATTCTTAC	Per/VSMC	36.1046	-7.14137
v1_CGCTTCAGTCCCTTGT	IC	24.4984	-0.12093
v1_CGCTTCAGTCTGATCA	EnC	-13.9713	-14.2626
v1_CGCTTCAGTGTCGCTG	PnC	-13.015	10.9745
v1_CGCTTCATCTAACTTC	EpC	13.4124	3.47048
v1_CGCTTCATCTCTAGGA	EC1	-7.12008	-31.1776
v1_CGGACACAGACCACGA	EpC	8.58222	23.5514
v1_CGGACACAGCCAGTTT	PnC	-12.5042	12.4222
v1_CGGACACAGTCCAGGA	EC1	-7.47075	-32.3904
v1_CGGACACCACCAGCAC	IC	24.5028	2.27384
v1_CGGACACCAGGCGATA	IC	25.6916	9.82142
v1_CGGACACCAGTACACT	EpC	5.45388	30.5796
v1_CGGACACCATCGATTG	EpC	3.83026	32.8037
v1_CGGACACTCAGTTGAC	PnC	-23.1978	11.9286
v1_CGGACACTCGCCATAA	EpC	5.4786	30.4581
v1_CGGACGTAGATCACGG	IC	25.5407	-0.157395
v1_CGGACGTCACATCCAA	EC1	0.169077	-38.5658
v1_CGGACGTCACCTCGGA	EpC	3.90109	0.0968136
v1_CGGACGTCAGCTGTAT	EC2	8.52284	-27.2945
v1_CGGACGTGTGTGAAAT	EpC	10.5846	-6.16638
v1_CGGACGTGTTCGTTGA	EpC	5.35232	25.4385
v1_CGGACGTTCAGCAACT	EpC	3.28721	13.5338
v1_CGGACGTTCATCTGTT	EnC	-14.3502	-9.20656
v1_CGGACGTTCGTATCAG	SC	-37.6425	-5.7783
v1_CGGACTGAGGCCCGTT	Per/VSMC	35.1021	-7.14738
v1_CGGACTGAGTAGGCCA	PnC	-31.5656	12.5677
v1_CGGACTGAGTCCTCCT	EpC	-3.35957	13.1893
v1_CGGACTGCACGACGAA	Per/EC*	19.1388	-20.1148
v1_CGGACTGCACTGTTAG	SC	-38.3082	-5.45202
v1_CGGACTGCAGCCACCA	EC2	7.28949	-26.4483
v1_CGGACTGGTCCGAAGA	EpC	-1.13693	27.2942
v1_CGGACTGTCGCTAGCG	EC1	-7.2066	-33.1178
v1_CGGACTGTCTTGCCGT	IC	22.2557	5.39438
v1_CGGAGCTAGATCTGAA	IC	28.489	7.46704
v1_CGGAGCTAGATGCCTT	EpC	-4.59682	0.935248
v1_CGGAGCTCAAGGGTCA	Per/VSMC	37.8121	-13.327
v1_CGGAGCTCATCCGGGT	PnC	-12.6856	10.9794
v1_CGGAGCTCATGTTCCC	IC	21.8068	2.23851
v1_CGGAGCTGTCTAGGTT	EpC	3.21543	9.03384
v1_CGGAGCTGTTCGGGCT	EC2	13.3435	-26.013
v1_CGGAGCTTCGGTGTCG	PnC	-21.4458	17.1739
v1_CGGAGCTTCTCAAACG	EnC	-20.3031	-20.3846
v1_CGGAGTCAGAAACCAT	EnC	-16.2867	-11.0064
v1_CGGAGTCAGCTCCCAG	EpC	10.1428	26.145
v1_CGGAGTCAGTACCGGA	Per/VSMC	38.1559	-12.6922
v1_CGGAGTCAGTGTACCT	Per/EC*	20.3725	-18.2301
v1_CGGAGTCAGTGTCCAT	EpC	11.1257	20.2187
v1_CGGAGTCCAACTGCGC	Per/VSMC	36.1879	-7.62986
v1_CGGAGTCCACATCTTT	EC2	3.95498	-24.622
v1_CGGAGTCGTATCTGCA	EpC	11.5105	22.0466
v1_CGGAGTCGTCAACTGT	EpC	3.4801	20.645
v1_CGGAGTCGTCTCCATC	EC2	9.0364	-19.5913
v1_CGGAGTCGTGACGGTA	EC1	-7.67968	-31.7285
v1_CGGAGTCTCAACACTG	EpC	7.41499	-2.26434
v1_CGGAGTCTCACATGCA	PnC	-15.9216	7.07343
v1_CGGAGTCTCCCATTTA	EnC	-17.1325	-10.6374
v1_CGGAGTCTCCTCGCAT	EpC	7.01449	4.63881
v1_CGGAGTCTCGCCCTTA	EC2	13.3994	-21.8221
v1_CGGAGTCTCGCTTGTC	EC2	9.74962	-19.9638
v1_CGGCTAGCACAGGAGT	EpC	-0.270187	-4.22341
v1_CGGCTAGCACGAAATA	EpC	-3.87726	-8.63241
v1_CGGCTAGGTATGAAAC	EpC	7.83064	32.6076
v1_CGGCTAGGTTTAAGCC	EC2	12.7525	-19.4652
v1_CGGCTAGTCTTATCTG	EpC	-2.43355	-2.20563
v1_CGGCTAGTCTTGTATC	PnC	-28.7305	4.03082
v1_CGGGTCACAAGTAGTA	EpC	4.75947	34.1419
v1_CGGGTCACAATCGGTT	Per/VSMC	37.6481	-12.7803
v1_CGGGTCAGTGCGCTTG	EpC	0.676904	22.8805
v1_CGGGTCAGTTAGAACA	PnC	-24.7444	0.783248
v1_CGGGTCATCATAAAGG	PnC	-14.1589	7.04729
v1_CGGGTCATCGGTCTAA	EpC	6.75883	29.7476
v1_CGGGTCATCGTAGATC	EpC	-1.23263	12.5868
v1_CGGGTCATCGTGACAT	EpC	-3.50985	5.21809
v1_CGGTTAAAGAAACGAG	SC	-35.2132	-10.276
v1_CGGTTAAAGCGTAGTG	EpC	-5.39785	4.0001
v1_CGGTTAACAAGTAATG	PnC	-30.0987	12.3307
v1_CGGTTAACACGGTTTA	EC1	-9.778	-28.9136
v1_CGGTTAACAGGTCTCG	PnC	-23.0098	6.64129
v1_CGGTTAACAGGTGGAT	PnC	-28.8009	12.7134
v1_CGGTTAATCAAACCGT	EpC	-1.11669	22.8224
v1_CGGTTAATCATAAAGG	EnC	-17.406	-12.8498
v1_CGGTTAATCCACGAAT	EC1	-8.83718	-28.3602
v1_CGGTTAATCCACGCAG	Per/EC*	16.4921	-17.8012
v1_CGGTTAATCCACGTTC	Per/VSMC	37.8183	-12.5238
v1_CGTAGCGAGACACTAA	EpC	7.04434	4.95138
v1_CGTAGCGAGACTCGGA	EpC	-2.26977	27.7561
v1_CGTAGCGAGCGCCTCA	EpC	1.07553	-4.64517
v1_CGTAGCGCAAACCTAC	EnC	-16.9019	-16.8036
v1_CGTAGCGCACTATCTT	EpC	-2.14685	28.0171
v1_CGTAGCGCAGATCTGT	EC2	12.6142	-18.195
v1_CGTAGCGCATCGTCGG	EnC	-17.6861	-21.5874
v1_CGTAGCGGTCAATACC	EpC	13.0244	3.40309
v1_CGTAGCGTCAGAGCTT	PnC	-13.6431	11.1057
v1_CGTAGCGTCCGCATCT	EnC	-16.5593	-18.6515
v1_CGTAGCGTCCGTCAAA	EC1	-1.87799	-25.6239
v1_CGTAGCGTCGTTTATC	PnC	-25.3534	4.81359
v1_CGTAGGCAGGACGAAA	IC	23.8104	0.418674
v1_CGTAGGCAGGCCCTCA	EpC	-2.7812	0.0880286
v1_CGTAGGCAGTCAAGGC	EC1	-8.99366	-31.2368
v1_CGTAGGCCAGCTGCAC	PnC	-29.1503	7.34917
v1_CGTAGGCGTATCGCAT	IC	25.1059	20.6523
v1_CGTAGGCGTGCGCTTG	EpC	-4.05562	2.65912
v1_CGTAGGCGTGGACGAT	PnC	-14.3659	7.26961
v1_CGTAGGCTCGCAGGCT	Per/VSMC	37.9005	-12.267
v1_CGTAGGCTCTCGCTTG	EnC	-19.2794	-13.0599
v1_CGTCACTAGGCCCGTT	EC1	-9.06369	-31.2316
v1_CGTCACTAGGTGATAT	EpC	6.49277	12.4496
v1_CGTCACTAGTCCAGGA	Per/VSMC	30.7207	-11.1468
v1_CGTCACTAGTGTTAGA	EpC	6.22381	14.0831
v1_CGTCACTAGTTGAGAT	EC2	8.00789	-18.8016
v1_CGTCACTCATAGACTC	EpC	5.5386	29.0125
v1_CGTCACTCATCTACGA	EpC	-2.54115	-8.98473
v1_CGTCACTCATGTTCCC	EpC	-1.73472	18.1664
v1_CGTCACTGTAGCGTGA	EpC	-0.477062	20.7215
v1_CGTCACTGTTGAGGTG	EnC	-15.5793	-10.9987
v1_CGTCACTGTTTGGGCC	EnC	-14.515	-12.8387
v1_CGTCACTTCCTCGCAT	EC1	-6.36398	-34.0289
v1_CGTCACTTCGTGACAT	Per/VSMC	38.5632	-12.8711
v1_CGTCAGGAGGGAAACA	PnC	-25.3287	17.3433
v1_CGTCAGGCAATTCCTT	IC	28.7573	6.16166
v1_CGTCAGGCATGGAATA	PnC	-29.2819	15.4406
v1_CGTCAGGTCTTGACGA	EC2	8.84471	-18.4759
v1_CGTCCATAGCGTTTAC	IC	21.5613	4.53073
v1_CGTCCATAGTAATCCC	IC	33.8483	18.6521
v1_CGTCCATAGTCGCCGT	IC	33.7287	19.1123
v1_CGTCCATCAATGTAAG	EnC	-11.9828	-13.54
v1_CGTCCATCACGGCTAC	EC1	-5.54965	-32.4453
v1_CGTCCATCATCAGTAC	EpC	-2.3092	-6.75154
v1_CGTCCATGTCCGAGTC	EpC	-1.80295	27.8775
v1_CGTCCATGTGCACGAA	PnC	-15.8044	11.6198
v1_CGTCCATGTTGTTTGG	IC	22.1353	4.3928
v1_CGTCCATTCCAGATCA	EpC	1.36141	27.2285
v1_CGTCCATTCCATGAGT	Per/VSMC	35.4024	-11.5286
v1_CGTCCATTCTTGAGGT	PnC	-28.4857	0.269755
v1_CGTCTACAGACCTTTG	Per/VSMC	23.3303	-12.1921
v1_CGTCTACCAAGGACAC	EC2	12.993	-18.5715
v1_CGTCTACCACTTAAGC	EpC	11.0873	27.2387
v1_CGTCTACCATGTCGAT	EpC	-4.22866	-4.12416
v1_CGTCTACGTACCGTTA	EC1	-7.43055	-29.1436
v1_CGTCTACGTCGGCTCA	Per/VSMC	24.906	-12.3641
v1_CGTCTACTCCAAGTAC	SC	-39.8451	-5.02357
v1_CGTGAGCAGAATTGTG	PnC	-16.2496	14.8423
v1_CGTGAGCAGACCGGAT	SC	-34.7943	-11.2103
v1_CGTGAGCAGAGCAATT	PnC	-24.493	16.7328
v1_CGTGAGCAGATATACG	IC	33.375	18.6958
v1_CGTGAGCAGTGCGATG	EpC	6.62498	-1.22934
v1_CGTGAGCAGTGTTTGC	PnC	-16.5026	6.76421
v1_CGTGAGCCAATAACGA	IC	28.2965	10.116
v1_CGTGAGCGTACGAAAT	SC	-35.4743	-9.19826
v1_CGTGAGCGTGTAAGTA	IC	31.282	4.83395
v1_CGTGAGCTCCGCGCAA	EpC	-2.05166	-7.49653
v1_CGTGAGCTCTCACATT	EpC	0.735462	28.7225
v1_CGTGTAACAGCATACT	EpC	3.17133	11.4092
v1_CGTGTAACAGGGTACA	EnC	-21.2093	-19.236
v1_CGTGTAAGTAATCGTC	PnC	-14.2782	14.0553
v1_CGTGTAAGTCGGGTCT	EpC	-2.76242	-5.01215
v1_CGTGTCTAGAAGGGTA	EC2	10.2618	-29.2747
v1_CGTGTCTAGCTTCGCG	EpC	7.81477	1.07316
v1_CGTGTCTAGTGAACAT	PnC	-28.3531	5.88726
v1_CGTGTCTAGTGTACGG	PnC	-28.2915	15.1393
v1_CGTGTCTAGTGTCCAT	EpC	-2.41683	9.17839
v1_CGTGTCTCAATGAAAC	Per/VSMC	35.6532	-13.4521
v1_CGTGTCTCACCACCAG	EpC	9.15409	29.4523
v1_CGTGTCTCAGAGTGTG	IC	26.1309	19.1789
v1_CGTGTCTGTACCATCA	EC1	-5.05026	-27.1581
v1_CGTGTCTGTAGCTGCC	IC	21.981	2.64294
v1_CGTGTCTTCAGCAACT	EpC	3.56086	26.963
v1_CGTGTCTTCCTCGCAT	EpC	-2.58979	5.71167
v1_CGTGTCTTCTCGTTTA	EC2	5.50075	-27.8384
v1_CGTTAGAAGACATAAC	PnC	-22.2358	-1.99924
v1_CGTTAGAAGTAGATGT	EnC	-11.7956	-13.503
v1_CGTTAGACACACAGAG	PnC	-25.5035	15.1147
v1_CGTTAGAGTAGAAAGG	EpC	-4.75125	-1.96539
v1_CGTTAGAGTCAGCTAT	IC	28.6515	11.5189
v1_CGTTAGATCCTATGTT	EpC	-0.0266841	20.7696
v1_CGTTAGATCGCCATAA	EC1	-5.13494	-35.0758
v1_CGTTAGATCGGCGCTA	EpC	-0.280487	30.6987
v1_CGTTCTGAGTGCCAGA	EC2	9.99703	-18.3043
v1_CGTTCTGCAACGATCT	PnC	-22.124	10.0414
v1_CGTTCTGGTAGCGCAA	PnC	-28.9124	8.39672
v1_CGTTCTGGTGAGGGAG	EpC	10.5106	-5.16822
v1_CGTTGGGAGCCACGTC	EpC	4.69674	34.1468
v1_CGTTGGGAGCGTGAAC	EnC	-16.3352	-13.9385
v1_CGTTGGGCACATGTGT	EnC	-14.6298	-13.1262
v1_CGTTGGGCACCACCAG	EpC	10.6936	-7.09572
v1_CGTTGGGCAGGATTGG	PnC	-15.499	14.819
v1_CGTTGGGCAGTAAGAT	EpC	4.14372	13.989
v1_CGTTGGGGTAGCTCCG	EC2	13.4703	-25.7914
v1_CGTTGGGGTCATTAGC	PnC	-22.8254	14.4829
v1_CGTTGGGGTCGTGGCT	EpC	9.85517	-4.11048
v1_CGTTGGGGTGAGGGTT	IC	24.9071	-0.578517
v1_CGTTGGGTCACCCTCA	EpC	-0.654164	23.6961
v1_CTAACTTAGGCCCTCA	EpC	-0.883195	1.31988
v1_CTAACTTAGGTGCAAC	IC	24.4119	7.47112
v1_CTAACTTCACTCTGTC	PnC	-11.9199	9.93637
v1_CTAACTTCATTAGGCT	EC2	10.1649	-30.113
[truncated: 10,429 more rows]

## Sheet: 10X_P1 related to Figure 6
Cell	Cluster	tSNE_1	tSNE_2
v1_AAACCTGAGAAACGAG	EpC	14.727	9.21867
v1_AAACCTGAGATGCCTT	iSC	-20.2253	8.55668
v1_AAACCTGAGCAGATCG	EpC	27.6584	-8.03386
v1_AAACCTGAGTAGCGGT	EpC	24.2065	-2.33405
v1_AAACCTGGTATATGAG	prol. SC	-15.5409	29.5366
v1_AAACCTGGTGCAGGTA	EnC	-4.91965	-6.39244
v1_AAACCTGTCACTTATC	pmSC	-29.8254	-3.00793
v1_AAACCTGTCGGCGGTT	prol. Fb	-4.86331	0.809253
v1_AAACCTGTCTTTCCTC	EnC	-3.09766	-22.5674
v1_AAACGGGAGAATTGTG	EpC	23.8844	6.45898
v1_AAACGGGAGGCCCTTG	iSC	-27.2468	5.91044
v1_AAACGGGAGGGTGTTG	IC	-4.71918	22.4211
v1_AAACGGGCAGTAAGCG	PnC	25.1441	-9.17983
v1_AAACGGGCATGGTCTA	iSC	-25.6939	14.0527
v1_AAACGGGGTGAGGGAG	EnC	-1.82991	-21.8267
v1_AAACGGGGTTCACCTC	EpC	24.0195	-2.92105
v1_AAACGGGTCTGGGCCA	iSC	-22.6407	17.8724
v1_AAAGATGAGACAGACC	FbRel*	-15.1194	11.7272
v1_AAAGATGAGACTAGGC	iSC	-23.9325	15.7126
v1_AAAGATGCAGGTCTCG	prol. SC	-16.0793	30.0582
v1_AAAGATGCATGTCCTC	pmSC	-34.6089	-10.1814
v1_AAAGATGGTTAAGTAG	EpC	24.9703	8.74203
v1_AAAGATGTCCAAATGC	pmSC	-23.4874	-14.8819
v1_AAAGATGTCCATGAAC	pmSC	-35.4295	-11.3693
v1_AAAGATGTCGTCACGG	prol. Fb	-0.643115	4.85684
v1_AAAGCAAAGAAACGAG	prol. Fb	0.486789	0.576007
v1_AAAGCAACAATCGAAA	pmSC	-22.6187	-5.71445
v1_AAAGCAACAGTATAAG	pmSC	-28.7747	-7.2051
v1_AAAGCAACATCTACGA	PnC	23.2858	-13.2038
v1_AAAGCAATCAAACGGG	pmSC	-28.8175	-12.755
v1_AAAGCAATCAACCAAC	EnC	-5.89645	-12.2573
v1_AAAGCAATCACGAAGG	iSC	-26.113	5.53372
v1_AAAGCAATCAGGCCCA	pmSC	-32.5259	-4.86932
v1_AAAGCAATCAGTTTGG	EpC	24.6582	14.1685
v1_AAAGCAATCGACGGAA	prol. SC	-18.7569	28.1768
v1_AAAGTAGAGATATGCA	IC	-0.671963	39.3388
v1_AAAGTAGAGCGTGAAC	prol. SC	-16.9046	31.9892
v1_AAAGTAGCACACCGAC	PnC	13.5557	-20.152
v1_AAAGTAGCACTTCGAA	Per/VSMC	4.79845	-42.1004
v1_AAAGTAGGTAAGTTCC	EC	12.224	25.3904
v1_AAAGTAGGTTCGCGAC	prol. Fb	-0.742925	4.54846
v1_AAAGTAGTCCCAAGTA	iSC	-25.5061	6.64421
v1_AAAGTAGTCCTCGCAT	EnC	-6.09209	-11.4774
v1_AAAGTAGTCGTACGGC	IC	0.354443	26.4031
v1_AAAGTAGTCGTTTATC	IC	-4.50849	23.2129
v1_AAAGTAGTCTTCAACT	prol. SC	-17.9718	22.7427
v1_AAATGCCAGACTGGGT	iSC	-23.6726	19.1939
v1_AAATGCCCACGAAAGC	EpC	23.7482	13.2198
v1_AAATGCCCAGTGGAGT	prol. Fb	-5.30006	1.31911
v1_AAATGCCCATTCGACA	prol. SC	-15.6014	31.5162
v1_AACACGTAGCCAGAAC	Per/VSMC	6.61204	-39.7084
v1_AACACGTAGTGGTAAT	pmSC	-32.2021	-9.98399
v1_AACACGTCAGCAGTTT	Per/VSMC	8.49346	-41.6179
v1_AACACGTTCCTTTACA	PnC	6.87486	-20.5962
v1_AACACGTTCGAATGCT	iSC	-22.2162	6.75523
v1_AACACGTTCTGCAAGT	EnC	-7.96092	-12.6855
v1_AACCATGAGCCGGTAA	iSC	-24.7588	16.1595
v1_AACCATGCAATTCCTT	PnC	25.6163	-8.71906
v1_AACCATGGTACTCGCG	EpC	19.1826	1.33092
v1_AACCATGGTGTCTGAT	EpC	29.3491	14.8484
v1_AACCATGGTTGATTCG	prol. Fb	2.98378	5.09616
v1_AACCATGTCCATTCTA	pmSC	-29.0912	-14.2792
v1_AACCATGTCGTTGCCT	PnC	15.3572	-18.5338
v1_AACCGCGAGATGTAAC	EpC	19.4771	4.02329
v1_AACCGCGCAACACCCG	prol. SC	-18.013	24.9087
v1_AACGTTGAGCCATCGC	EC	14.6061	33.0774
v1_AACGTTGAGTTGTCGT	pmSC	-27.7554	-6.46041
v1_AACGTTGGTAGCGATG	pmSC	-25.8517	-8.14039
v1_AACGTTGTCCTCAATT	iSC	-19.342	14.7412
v1_AACGTTGTCTTCAACT	IC	0.722512	23.9721
v1_AACTCAGAGAATCTCC	EpC	27.7534	-2.18025
v1_AACTCAGAGCGTGTCC	prol. SC	-16.716	27.2504
v1_AACTCAGCAAGACACG	pmSC	-31.3974	-3.01521
v1_AACTCAGCACAGATTC	PnC	20.8744	-10.6072
v1_AACTCAGCACGGTAAG	PnC	10.2491	-19.5295
v1_AACTCAGCAGGTCCAC	IC	-3.9425	21.0517
v1_AACTCAGCATAGTAAG	PnC	18.7868	-19.2479
v1_AACTCAGCATGAACCT	pmSC	-28.0929	-0.876925
v1_AACTCAGCATTACCTT	PnC	4.49563	-18.8446
v1_AACTCAGCATTCACTT	IC	-1.23946	26.9855
v1_AACTCAGGTACTCTCC	EC	14.9636	31.4863
v1_AACTCAGGTCTCTCGT	Per/VSMC	8.37118	-39.164
v1_AACTCAGGTCTGCGGT	EnC	-0.279086	-10.9807
v1_AACTCAGGTGACGCCT	iSC	-20.518	11.9208
v1_AACTCAGGTGTTAAGA	EpC	24.5615	15.1071
v1_AACTCCCAGCTATGCT	IC	-2.45542	37.0162
v1_AACTCCCCATGCGCAC	pmSC	-23.2403	-6.74082
v1_AACTCCCGTCGCATAT	EpC	28.2539	15.0742
v1_AACTCCCTCAACGAAA	PnC	6.95177	-20.1759
v1_AACTCCCTCACAATGC	EpC	17.4507	1.92076
v1_AACTCCCTCAGTGCAT	Per/VSMC	6.10887	-42.5003
v1_AACTCCCTCCCTCAGT	pmSC	-30.4712	-4.31418
v1_AACTCCCTCGCATGGC	EC	17.1309	33.317
v1_AACTCTTAGACATAAC	PnC	24.1366	-16.2595
v1_AACTCTTAGATACACA	PnC	12.2932	-16.7177
v1_AACTCTTCAACTGCTA	Per/VSMC	6.14392	-41.9497
v1_AACTCTTGTGGTACAG	EnC	-0.0356295	-23.2214
v1_AACTCTTTCCTTTACA	pmSC	-35.7948	-9.44136
v1_AACTCTTTCTTGTACT	EpC	24.6979	5.8178
v1_AACTGGTAGCTGAACG	IC	-2.04034	20.7936
v1_AACTGGTCACGAAGCA	iSC	-22.3781	6.17675
v1_AACTGGTCACGTGAGA	pmSC	-30.1987	1.16576
v1_AACTGGTCAGCTGTGC	EpC	24.7409	11.5529
v1_AACTGGTGTACCCAAT	EnC	-9.52818	-18.2355
v1_AACTGGTGTTTGGGCC	pmSC	-25.7071	-1.44531
v1_AACTGGTTCAAAGTAG	iSC	-20.8782	16.1303
v1_AACTGGTTCCCACTTG	pmSC	-27.8565	-8.36841
v1_AACTGGTTCCTTGCCA	pmSC	-33.5089	-5.49187
v1_AACTTTCAGACAGAGA	prol. Fb	-3.95467	0.164937
v1_AACTTTCAGATGTGTA	EnC	-7.93299	-23.4377
v1_AACTTTCCACCCAGTG	PnC	6.92158	-20.6425
v1_AACTTTCCACCGGAAA	EC	11.9552	24.1904
v1_AACTTTCGTGGTTTCA	EnC	-2.44197	-8.80754
v1_AACTTTCGTTGTCTTT	pmSC	-23.9817	-6.57809
v1_AACTTTCTCGAGAACG	IC	-1.34032	19.5492
v1_AAGACCTAGACCTTTG	prol. SC	-16.8292	20.7899
v1_AAGACCTAGCACCGTC	PnC	13.428	-19.7223
v1_AAGACCTAGCGTAGTG	iSC	-25.7617	8.49291
v1_AAGACCTCAGCATACT	EpC	13.4274	-5.51344
v1_AAGACCTCAGGTTTCA	IC	-2.74865	23.3387
v1_AAGACCTCAGTATGCT	IC	-5.76488	27.2638
v1_AAGACCTCATATGGTC	pmSC	-20.1378	-11.7552
v1_AAGACCTGTAAACCTC	prol. Fb	1.89881	1.79455
v1_AAGACCTGTACAGTTC	EpC	23.2355	6.52207
v1_AAGACCTGTCCTCCAT	EpC	26.3802	11.5817
v1_AAGACCTGTCTTCTCG	prol. Fb	3.09152	1.28319
v1_AAGACCTGTTCACGGC	iSC	-18.2469	17.1348
v1_AAGACCTTCCACGTTC	prol. Fb	1.86522	-2.28681
v1_AAGCCGCGTTGGACCC	iSC	-17.0369	18.1999
v1_AAGCCGCTCAGAAATG	EpC	26.711	15.2248
v1_AAGCCGCTCCAAATGC	EnC	-3.93219	-24.685
v1_AAGCCGCTCTACTTAC	pmSC	-28.4631	-3.59047
v1_AAGGAGCAGATGGCGT	EpC	26.4516	7.00596
v1_AAGGAGCAGCGAGAAA	Per/VSMC	10.216	-38.2088
v1_AAGGAGCCAAAGAATC	PnC	19.2249	-16.8662
v1_AAGGAGCGTGATGATA	IC	2.16381	23.8821
v1_AAGGAGCGTGTGAAAT	EC	14.7713	23.2731
v1_AAGGAGCGTTCGTTGA	pmSC	-30.8206	-5.00928
v1_AAGGAGCGTTTGTGTG	IC	-6.37808	29.176
v1_AAGGAGCTCACCCGAG	Per/VSMC	9.85252	-36.8531
v1_AAGGCAGAGACAGAGA	PnC	23.1975	-7.97131
v1_AAGGCAGAGCACGCCT	pmSC	-25.6734	2.82814
v1_AAGGCAGAGGAATGGA	EpC	25.533	-3.20112
v1_AAGGCAGAGTACGCGA	FbRel*	10.5696	-2.84675
v1_AAGGCAGCACCTATCC	FbRel*	8.89584	-0.807238
v1_AAGGCAGGTTAAGTAG	EpC	28.2455	14.9045
v1_AAGGCAGGTTCACCTC	IC	-0.457415	24.7832
v1_AAGGCAGTCAGTGTTG	EpC	14.3529	-4.0954
v1_AAGGCAGTCCCGGATG	pmSC	-27.9368	-1.44281
v1_AAGGTTCAGAGGACGG	pmSC	-22.7533	-8.16619
v1_AAGGTTCAGTCATGCT	EpC	21.8292	-1.0257
v1_AAGGTTCAGTTAAGTG	prol. Fb	-4.37618	-2.25953
v1_AAGGTTCCAGTATAAG	PnC	21.2759	-8.34268
v1_AAGGTTCGTGGGTATG	Per/VSMC	9.0797	-37.1728
v1_AAGGTTCTCCACGACG	EpC	24.7887	15.6358
v1_AAGTCTGAGACAGGCT	pmSC	-31.4771	-4.40626
v1_AAGTCTGAGAGACGAA	pmSC	-30.9911	-10.7808
v1_AAGTCTGCACAAGACG	EC	12.0048	33.1076
v1_AAGTCTGGTCAGCTAT	IC	-0.972572	23.6559
v1_AAGTCTGGTGGGTATG	EpC	17.4765	1.12515
v1_AAGTCTGTCGGAAACG	prol. Fb	-4.76107	-0.207816
v1_AATCCAGAGCCAGGAT	PnC	12.2592	-18.5999
v1_AATCCAGAGGTGCTTT	pmSC	-31.0333	-10.3629
v1_AATCCAGCAGTCGTGC	prol. Fb	0.410606	5.74775
v1_AATCCAGCATACGCTA	iSC	-21.8757	1.91399
v1_AATCCAGCATCCCACT	iSC	-19.1981	15.9936
v1_AATCCAGGTCACTTCC	EC	13.7708	24.6399
v1_AATCCAGGTCTAAACC	EpC	13.1363	2.49614
v1_AATCCAGGTGATAAAC	iSC	-24.1396	15.0124
v1_AATCCAGGTTGTTTGG	prol. Fb	1.21793	1.58589
v1_AATCCAGTCACCGTAA	pmSC	-27.965	-15.6345
v1_AATCCAGTCATTTGGG	EpC	23.7385	9.68631
v1_AATCGGTAGAGAGCTC	prol. Fb	2.5506	6.13612
v1_AATCGGTAGCAATCTC	iSC	-23.7385	11.6029
v1_AATCGGTAGGTGACCA	EnC	0.807903	-11.4073
v1_AATCGGTCAAGGTTTC	EnC	-6.63024	-20.3489
v1_AATCGGTCACACAGAG	EnC	-8.4097	-12.8074
v1_AATCGGTCACCCTATC	EnC	-8.25316	-12.2052
v1_ACACCAAAGTAAGTAC	iSC	-21.1603	9.76422
v1_ACACCAACAGCCAGAA	Per/VSMC	6.71716	-45.1289
v1_ACACCAAGTAAGAGGA	iSC	-26.4858	6.81277
v1_ACACCAAGTATAGTAG	EC	16.4855	33.6129
v1_ACACCAAGTCCAGTTA	EpC	16.6795	3.78191
v1_ACACCAAGTGCAGTAG	EpC	22.4418	-5.60932
v1_ACACCAATCGCGTTTC	EnC	3.40293	-21.414
v1_ACACCCTAGACACTAA	iSC	-20.0526	17.2645
v1_ACACCCTCACGTCAGC	iSC	-19.5599	11.0309
v1_ACACCCTCATCGGGTC	IC	-1.44331	39.1143
v1_ACACCCTGTTCATGGT	iSC	-23.7301	13.5723
v1_ACACCCTTCCATGAGT	IC	1.18625	16.8412
v1_ACACCGGAGCCCAACC	EpC	16.9363	-4.12137
v1_ACACCGGCACAGCGTC	IC	-0.908053	21.4243
v1_ACACCGGCACCCATTC	pmSC	-27.7338	-14.0372
v1_ACACCGGCATGAACCT	EC	12.0734	30.089
v1_ACACCGGGTCATTAGC	iSC	-22.4297	6.41311
v1_ACACCGGGTCGGCTCA	EpC	21.4584	8.02993
v1_ACACCGGTCGTATCAG	prol. Fb	0.991958	-1.31306
v1_ACACCGGTCTCTGCTG	PnC	23.1379	-11.5655
v1_ACACTGACAAACTGCT	EnC	-5.87641	-20.708
v1_ACACTGAGTAAATACG	EpC	29.5075	-2.48513
v1_ACACTGAGTCTGCGGT	IC	1.36757	14.4983
v1_ACACTGATCGAATGCT	EpC	26.0829	11.0426
v1_ACACTGATCGAGCCCA	pmSC	-25.1822	0.91333
v1_ACACTGATCGCCTGTT	EpC	22.6721	-0.616611
v1_ACACTGATCGTTGCCT	EnC	-6.30597	-5.63462
v1_ACAGCCGCAATCCGAT	PnC	8.81151	-18.7361
v1_ACAGCCGCATTGGTAC	PnC	20.7413	-12.9726
v1_ACAGCCGTCTCTGAGA	EpC	21.4707	-2.49718
v1_ACAGCTAAGAAAGTGG	EnC	-5.50124	-21.0566
v1_ACAGCTAAGGAGCGTT	EnC	-7.28695	-18.8806
v1_ACAGCTAAGTCCATAC	IC	0.89658	22.0793
v1_ACAGCTACATCTATGG	IC	-2.72498	26.6645
v1_ACAGCTACATGCCTAA	PnC	26.2004	-15.5772
v1_ACAGCTAGTATTCTCT	EpC	25.3922	9.98801
v1_ACAGCTAGTTAAAGAC	IC	-0.65177	40.8271
v1_ACAGCTAGTTCGTCTC	IC	2.31377	16.0216
v1_ACATACGAGAGGTTAT	EpC	22.7739	-6.22735
v1_ACATACGAGCCGGTAA	PnC	23.0464	-14.5535
v1_ACATACGAGTCGTACT	PnC	23.0705	-8.30211
v1_ACATACGCATCCTAGA	iSC	-23.5416	19.4962
v1_ACATACGGTCAGTGGA	prol. Fb	2.68954	1.9044
v1_ACATACGGTCTTCGTC	EnC	0.606272	-22.8392
v1_ACATACGGTTATCACG	EnC	-6.49943	-15.693
v1_ACATACGGTTCCACGG	prol. Fb	-4.34202	0.480951
v1_ACATACGGTTCGGCAC	prol. Fb	1.0581	1.42171
v1_ACATACGTCATGTCTT	EnC	-9.85145	-21.5135
v1_ACATCAGAGGCCGAAT	Per/VSMC	10.2172	-37.7894
v1_ACATCAGAGTCCGTAT	EpC	18.9485	2.51967
v1_ACATCAGAGTGGTAGC	IC	0.875536	17.6034
v1_ACATCAGAGTGTCCCG	EnC	-1.28943	-16.381
v1_ACATCAGCAGATCCAT	iSC	-23.6738	9.22499
v1_ACATCAGCATTGTGCA	IC	-5.08637	21.8105
v1_ACATCAGGTAGGGTAC	EnC	-5.51626	-20.5163
v1_ACATCAGGTGAGCGAT	EnC	-5.76935	-21.8314
v1_ACATCAGTCTTTACGT	pmSC	-31.2228	-7.55866
v1_ACATGGTAGTAGTGCG	EpC	18.1325	-2.64769
v1_ACATGGTCATCTACGA	PnC	18.5803	-10.2073
v1_ACATGGTGTACATCCA	PnC	24.1066	-14.7364
v1_ACATGGTGTAGCAAAT	EpC	27.2697	12.0689
v1_ACATGGTTCGTCTGCT	iSC	-19.3438	11.0948
v1_ACCAGTAAGACTTGAA	PnC	7.11595	-19.3711
v1_ACCAGTAAGTATCGAA	prol. Fb	11.5752	-13.4995
v1_ACCAGTACACAGTCGC	pmSC	-29.5307	-16.0938
v1_ACCAGTAGTAGCTAAA	EnC	-0.0425341	-20.0712
v1_ACCAGTAGTTAAGACA	Per/VSMC	7.68427	-41.3458
v1_ACCAGTAGTTCAACCA	EC	11.4289	28.0731
v1_ACCAGTATCAACACAC	iSC	-20.6258	15.884
v1_ACCAGTATCGGAAATA	iSC	-26.6185	14.5737
v1_ACCAGTATCGTAGGTT	iSC	-21.6484	15.0963
v1_ACCCACTAGACTGGGT	prol. SC	-18.5917	22.9996
v1_ACCCACTAGAGCTTCT	iSC	-17.2055	11.6748
v1_ACCCACTCAATGTTGC	prol. Fb	3.48658	-0.694202
v1_ACCCACTCACCAGGTC	EC	10.9155	29.6007
v1_ACCCACTCATCAGTAC	prol. Fb	-5.70513	-1.2822
v1_ACCCACTGTTCCACGG	pmSC	-24.9495	-8.69813
v1_ACCCACTTCATCTGCC	PnC	17.2814	-16.9944
v1_ACCCACTTCCTTGACC	PnC	9.93049	-19.7407
v1_ACCGTAAAGAGTAATC	prol. Fb	-5.22413	0.842503
v1_ACCGTAAAGGCTCAGA	PnC	20.5271	-9.86025
v1_ACCGTAAAGTGCTGCC	pmSC	-25.823	-4.87968
v1_ACCGTAACACACATGT	pmSC	-20.3877	-3.17572
v1_ACCGTAACACGCGAAA	PnC	20.5014	-7.8119
v1_ACCGTAACATTGGCGC	PnC	22.8757	-15.4721
v1_ACCGTAAGTACAGTTC	PnC	13.8742	-16.4116
v1_ACCGTAAGTGTGGCTC	iSC	-22.2009	2.59378
v1_ACCTTTAAGAGCTGGT	prol. Fb	0.119248	0.490684
v1_ACCTTTAAGCCCAATT	PnC	10.0551	-19.9281
v1_ACCTTTAAGGCCCTTG	EC	8.48275	26.8861
v1_ACCTTTACAATAAGCA	PnC	21.772	-15.067
v1_ACCTTTACATGAACCT	EnC	-4.1957	-19.9112
v1_ACCTTTAGTAGCGCAA	EpC	28.8836	-5.93763
v1_ACCTTTAGTCCTCTTG	IC	-0.0992659	18.2432
v1_ACCTTTAGTTCAACCA	pmSC	-35.1854	-10.78
v1_ACCTTTATCAAGAAGT	iSC	-20.7205	15.1878
v1_ACCTTTATCCGTCAAA	EpC	13.2849	5.398
v1_ACCTTTATCTCTGAGA	Per/VSMC	12.7771	-38.7086
v1_ACGAGCCCACGGTTTA	prol. Fb	1.48505	-2.04883
v1_ACGAGCCCAGGGTTAG	pmSC	-31.2518	-10.5856
v1_ACGAGCCGTCACCTAA	EpC	29.157	12.5498
v1_ACGAGCCGTGCATCTA	pmSC	-22.6078	-7.50379
v1_ACGAGCCGTTCAACCA	PnC	6.40827	-18.8242
v1_ACGAGCCGTTCCACTC	EnC	-10.3318	-22.1693
v1_ACGAGCCTCATCGGAT	IC	-4.25673	28.282
v1_ACGAGCCTCCAAGTAC	EpC	26.305	14.4207
v1_ACGAGCCTCTTACCTA	EpC	23.1754	7.39319
v1_ACGAGGACACGAAGCA	iSC	-24.2337	6.23462
v1_ACGAGGACAGCAGTTT	IC	-5.48013	21.1971
v1_ACGAGGAGTAAACACA	PnC	20.1695	-15.8881
v1_ACGAGGAGTATAGTAG	iSC	-23.3766	18.574
v1_ACGAGGAGTGACGGTA	Per/VSMC	4.84129	-45.3264
v1_ACGAGGATCACCGGGT	pmSC	-29.9377	-16.4922
v1_ACGATACAGACTAAGT	iSC	-21.7105	10.5015
v1_ACGATACAGTACGACG	pmSC	-34.833	-9.74704
v1_ACGATACGTGTTCTTT	pmSC	-25.5381	2.27443
v1_ACGATACTCCGAAGAG	EpC	16.3432	2.83889
v1_ACGATACTCTCAAGTG	Per/VSMC	8.68458	-37.3089
v1_ACGATGTAGACTAAGT	PnC	22.3974	-17.5946
v1_ACGATGTAGACTTGAA	EnC	-8.28894	-12.9694
v1_ACGATGTAGATGGGTC	EpC	19.102	-3.93653
v1_ACGATGTAGCCATCGC	prol. SC	-16.0488	28.2528
v1_ACGATGTAGTACCGGA	IC	-3.01837	22.3503
v1_ACGATGTCAATGGAAT	EpC	26.5591	14.4979
v1_ACGATGTGTACGACCC	PnC	22.6898	-16.6693
v1_ACGATGTGTGGACGAT	Per/VSMC	4.87225	-45.2162
v1_ACGATGTTCCGCTGTT	EnC	-5.41227	-6.19199
v1_ACGCAGCAGATCTGCT	EpC	19.5674	6.79874
v1_ACGCAGCAGCGTGAAC	IC	1.45671	17.1472
v1_ACGCAGCCACAGACAG	iSC	-14.6349	13.8327
v1_ACGCAGCCATCTCGCT	pmSC	-29.3595	-13.3154
v1_ACGCAGCGTCCGTCAG	PnC	15.4241	-16.9967
v1_ACGCAGCTCCAGAAGG	prol. Fb	-2.56552	2.64432
v1_ACGCAGCTCTGCTGTC	iSC	-22.5831	15.2477
v1_ACGCAGCTCTTCATGT	IC	-2.08359	36.8657
v1_ACGCCAGAGTGTCCCG	prol. Fb	11.9217	-15.0648
v1_ACGCCAGAGTTCCACA	Per/VSMC	4.99768	-43.024
v1_ACGCCAGAGTTGTAGA	EnC	-3.59455	-17.5425
v1_ACGCCAGCACACGCTG	IC	0.00727839	13.9145
v1_ACGCCAGCACGAAATA	EnC	-7.86041	-13.8368
v1_ACGCCAGGTGTTAAGA	prol. SC	-17.9429	28.6627
v1_ACGCCAGGTTTAAGCC	Per/VSMC	11.7393	-35.1765
v1_ACGCCAGTCGGCGGTT	pmSC	-25.9857	1.70609
v1_ACGCCAGTCTGCAGTA	pmSC	-26.3217	1.92559
v1_ACGCCGAAGATGCCAG	pmSC	-35.804	-13.1328
v1_ACGCCGAAGCGCCTTG	IC	-2.18573	39.1276
v1_ACGCCGAAGGAGCGAG	EC	11.8062	29.1267
v1_ACGCCGACACCATGTA	pmSC	-35.3492	-15.2035
v1_ACGCCGACACTAGTAC	EpC	23.5514	-3.62871
v1_ACGCCGAGTAATTGGA	Per/VSMC	9.74301	-37.8422
v1_ACGCCGAGTCCAGTAT	prol. Fb	-4.91538	-0.0022208
v1_ACGCCGAGTCTCTCGT	Per/VSMC	5.31422	-45.165
v1_ACGCCGAGTGTTCGAT	PnC	13.7253	-19.5983
v1_ACGCCGATCATGTCCC	EpC	25.0488	15.6124
v1_ACGCCGATCTTGCATT	IC	-1.30551	24.2002
v1_ACGGAGACAATAGCGG	EpC	21.4785	4.03287
v1_ACGGAGACAGTTAACC	pmSC	-33.9696	-14.1736
v1_ACGGAGATCTGATTCT	IC	2.2018	15.0183
v1_ACGGCCAAGACGCTTT	PnC	21.4321	-9.33691
v1_ACGGCCAAGAGCAATT	prol. Fb	2.93987	2.06637
v1_ACGGCCAAGAGCTATA	EpC	19.6334	-5.86376
v1_ACGGCCAAGATCCCGC	EpC	21.8648	-6.19191
v1_ACGGCCAAGGCAGTCA	Per/VSMC	6.01303	-40.8007
v1_ACGGCCAAGTCAAGGC	iSC	-18.6636	14.2101
v1_ACGGCCACAAATCCGT	FbRel*	7.2137	-1.99036
v1_ACGGCCACACAGACAG	EpC	26.3676	7.87058
v1_ACGGCCACACCTTGTC	EC	13.8724	34.3336
v1_ACGGCCACAGGTCTCG	EnC	-1.03844	-21.0903
v1_ACGGCCACATGGAATA	EpC	16.4693	-1.52839
v1_ACGGCCAGTGGCAAAC	PnC	26.7929	-9.37244
v1_ACGGCCAGTTATTCTC	PnC	19.4951	-8.50798
v1_ACGGCCATCACCCGAG	prol. Fb	-0.252453	4.71897
v1_ACGGGCTAGAAAGTGG	EpC	22.8497	-1.01884
v1_ACGGGCTCACTTCGAA	EpC	21.5358	-7.15186
v1_ACGGGCTTCAGAGCTT	pmSC	-23.0782	-6.25197
v1_ACGGGTCAGCACCGTC	IC	-0.0874398	22.659
v1_ACGGGTCCATGCCTAA	PnC	26.8222	-10.3375
v1_ACGGGTCGTCAGCTAT	EpC	16.2821	-0.626176
v1_ACGGGTCGTTGTCTTT	EnC	-5.54604	-12.2795
v1_ACGGGTCTCAGCAACT	EnC	-8.28599	-15.0049
v1_ACGGGTCTCGAGAACG	PnC	17.5678	-14.4473
v1_ACGGGTCTCGGAAACG	pmSC	-20.215	-11.6722
v1_ACGTCAAAGCGTCTAT	EnC	-5.64969	-15.4896
v1_ACGTCAAGTCGCCATG	EnC	-5.09916	-15.5013
v1_ACGTCAAGTCTAGGTT	Per/VSMC	5.43674	-44.5701
v1_ACGTCAAGTCTCATCC	pmSC	-30.3762	-2.58654
v1_ACGTCAAGTTATTCTC	PnC	17.5295	-15.5636
v1_ACGTCAATCTCTTGAT	Per/VSMC	10.5935	-35.9416
v1_ACTATCTAGAGTACCG	pmSC	-28.9481	-16
v1_ACTATCTCAATCAGAA	EpC	22.5699	11.2542
v1_ACTATCTGTTGCCTCT	prol. SC	-16.3224	25.0025
v1_ACTATCTTCGTGTAGT	IC	-0.77966	27.0961
v1_ACTGAACCATGCCTTC	Per/VSMC	5.2509	-43.3752
v1_ACTGAGTCAAATTGCC	EpC	20.1559	-1.924
v1_ACTGAGTCACGTAAGG	pmSC	-26.458	-2.64201
v1_ACTGAGTCATCGGTTA	EnC	-8.06975	-13.5726
v1_ACTGAGTGTATATGGA	PnC	19.2726	-11.9754
v1_ACTGAGTTCACCCGAG	PnC	21.7323	-15.8883
v1_ACTGATGAGAGCCCAA	EpC	16.6182	0.0823171
v1_ACTGATGAGATGAGAG	Per/VSMC	6.97571	-38.2422
v1_ACTGATGAGCGCCTCA	prol. SC	-16.156	30.5812
v1_ACTGATGAGGAGTACC	PnC	23.0412	-16.3467
v1_ACTGATGCATAACCTG	Per/VSMC	10.8887	-35.9489
v1_ACTGATGTCGTTGCCT	EpC	17.9025	2.49561
v1_ACTGCTCAGAAGGACA	prol. Fb	-5.54613	1.96857
v1_ACTGCTCAGCGGATCA	EnC	-6.77621	-15.6037
v1_ACTGCTCCATGCCTAA	EnC	-9.74715	-18.3271
v1_ACTGCTCGTGTATGGG	Per/VSMC	3.59566	-36.9376
v1_ACTGTCCAGACAAAGG	IC	-0.823904	39.4104
v1_ACTGTCCAGCTAGTGG	pmSC	-37.0532	-12.2478
v1_ACTGTCCAGGCCGAAT	iSC	-25.8359	15.3952
v1_ACTGTCCAGTGCCAGA	pmSC	-34.3622	-11.5161
v1_ACTGTCCCAAGCGCTC	prol. Fb	-4.58545	-0.676198
v1_ACTGTCCTCCAAATGC	EpC	26.2819	4.06619
v1_ACTGTCCTCCTGCAGG	EpC	26.5503	-0.934079
v1_ACTGTCCTCGCGGATC	EpC	22.4014	7.05654
v1_ACTGTCCTCTTGTTTG	pmSC	-28.9363	0.366026
v1_ACTTACTAGAGCTGGT	prol. Fb	-5.66052	-3.79838
v1_ACTTACTAGGGAGTAA	pmSC	-35.1851	-13.2971
v1_ACTTACTAGGTAGCTG	prol. Fb	-1.48177	3.8985
v1_ACTTACTCAATCACAC	PnC	17.2451	-18.6932
v1_ACTTACTCAGAAGCAC	iSC	-18.6125	17.9291
v1_ACTTACTGTACCGTAT	EnC	-2.65081	-19.5875
v1_ACTTACTTCCGTTGTC	IC	-1.15927	13.786
v1_ACTTGTTCACATCCAA	pmSC	-23.787	-5.62333
v1_ACTTGTTGTAGCCTAT	pmSC	-23.7406	-3.19494
v1_ACTTGTTGTGTCCTCT	EnC	-9.58192	-21.7903
v1_ACTTGTTGTTGAGTTC	iSC	-19.294	15.3668
v1_ACTTGTTTCAGCGATT	PnC	23.3858	-15.0192
v1_ACTTGTTTCGCGATCG	iSC	-18.4061	7.8338
v1_ACTTTCAAGAGTAAGG	prol. Fb	0.58272	-1.49248
v1_ACTTTCAAGCGTCAAG	iSC	-22.4916	4.77045
v1_ACTTTCACAGCATGAG	EpC	20.3374	1.37554
v1_ACTTTCACATCACAAC	iSC	-19.0755	14.2141
v1_ACTTTCAGTTCAGACT	EnC	-7.95071	-18.6483
v1_ACTTTCATCCGAATGT	pmSC	-33.8939	-5.60865
v1_ACTTTCATCTCCGGTT	prol. Fb	-1.26369	-4.29717
v1_AGAATAGAGAGAACAG	Per/VSMC	3.6513	-37.2236
v1_AGAATAGAGCCAGGAT	EnC	-2.11663	-17.5782
v1_AGAATAGCAGACGCTC	EpC	22.204	7.5409
v1_AGAATAGCAGTTAACC	EpC	29.4385	5.27431
v1_AGAATAGCATACTCTT	prol. SC	-14.9009	22.2143
v1_AGAATAGGTAACGACG	EpC	15.7689	0.923617
v1_AGAATAGGTAGCGTCC	iSC	-23.4876	17.4558
v1_AGAATAGGTATTACCG	EpC	15.746	-3.71938
v1_AGAATAGGTCCGAATT	IC	-0.878316	27.593
v1_AGAATAGGTTCAGTAC	iSC	-22.5924	19.0611
v1_AGAATAGTCGAATGCT	EnC	-0.727601	-21.9856
v1_AGACGTTAGATCCTGT	prol. Fb	-0.639371	-4.14759
v1_AGACGTTAGTACACCT	EpC	16.622	-5.44797
v1_AGACGTTAGTCCAGGA	Per/VSMC	3.27002	-36.671
v1_AGACGTTAGTTTAGGA	EC	11.9307	24.7472
v1_AGACGTTGTCAGAATA	EpC	28.225	1.64593
v1_AGACGTTGTCGAACAG	EpC	20.9809	0.678438
v1_AGACGTTGTGTTTGTG	PnC	19.1909	-19.2061
v1_AGACGTTTCCACGCAG	EnC	-1.58516	-17.0577
v1_AGACGTTTCCACTGGG	FbRel*	10.1467	-0.889417
v1_AGAGCGACACGGTGTC	EnC	-6.49907	-17.2638
v1_AGAGCGAGTCAAAGCG	PnC	14.5455	-17.3458
v1_AGAGCGAGTCCAACTA	iSC	-20.8214	8.52983
v1_AGAGCGATCGTTACGA	EnC	-2.39051	-21.0019
v1_AGAGCTTAGAAGAAGC	IC	-5.54784	27.5253
v1_AGAGCTTAGTACTTGC	PnC	22.6036	-18.842
v1_AGAGCTTGTTATTCTC	iSC	-19.828	10.8476
v1_AGAGCTTTCGACGGAA	EnC	-4.63432	-17.4062
v1_AGAGCTTTCGGGAGTA	IC	0.890191	17.546
v1_AGAGCTTTCGTCCGTT	IC	-0.460723	13.7984
v1_AGAGTGGCAAGCGATG	iSC	-24.7147	14.336
v1_AGAGTGGGTTAAGGGC	IC	0.59968	16.6317
v1_AGAGTGGGTTCCGGCA	iSC	-22.8192	13.4194
v1_AGAGTGGTCAACGAAA	PnC	19.1143	-16.5856
v1_AGATCTGCAACGATCT	EnC	-1.6869	-20.7154
v1_AGATCTGCAAGCCGCT	EC	11.2778	26.1401
v1_AGATCTGCATCGGAAG	PnC	7.30368	-20.7521
v1_AGATCTGGTAAGTAGT	EC	16.8767	32.8934
v1_AGATCTGGTACTCGCG	pmSC	-32.8276	-5.92839
v1_AGATCTGGTCAATGTC	PnC	18.0805	-17.6116
v1_AGATCTGGTCTCGTTC	EpC	18.7904	0.41568
v1_AGATCTGGTGTGTGCC	PnC	16.6337	-18.5106
v1_AGATCTGGTTGCTCCT	prol. Fb	-0.783642	3.09861
v1_AGATCTGGTTTGTTGG	EpC	22.2449	-6.73807
v1_AGATCTGTCCCAACGG	PnC	23.992	-9.26383
v1_AGATTGCAGACCTTTG	pmSC	-26.4484	-5.64683
v1_AGATTGCAGCGGATCA	Per/VSMC	8.33803	-40.4069
v1_AGATTGCAGGAATTAC	EC	14.3276	22.7331
v1_AGATTGCCAATGAAAC	iSC	-18.1394	8.34028
v1_AGATTGCCACAAGACG	EC	14.9003	29.9395
v1_AGATTGCCATGCTAGT	iSC	-23.7455	17.6443
v1_AGATTGCCATTAGGCT	iSC	-20.126	16.067
v1_AGATTGCGTACAGTTC	EpC	27.0671	11.5641
v1_AGATTGCGTACATGTC	EpC	29.8751	13.8133
v1_AGATTGCTCATACGGT	Per/VSMC	9.17127	-40.8427
v1_AGATTGCTCCCATTTA	EnC	-5.66038	-6.20041
v1_AGATTGCTCTGGTTCC	prol. SC	-17.9092	22.2742
v1_AGCAGCCGTAAGTTCC	pmSC	-28.1862	1.85123
v1_AGCAGCCTCCGTCAAA	IC	-4.6177	23.343
v1_AGCAGCCTCTTCAACT	IC	-0.247229	18.4532
v1_AGCAGCCTCTTTAGTC	iSC	-24.3151	9.26667
v1_AGCATACAGAGCTTCT	pmSC	-29.4797	-3.59692
v1_AGCATACAGGGTCTCC	prol. Fb	-5.95504	-1.03203
v1_AGCATACAGTGTACTC	EnC	-3.5737	-21.1176
v1_AGCATACAGTGTCTCA	EpC	18.3175	1.57998
v1_AGCATACGTCAATGTC	iSC	-16.624	10.6054
v1_AGCATACGTTCAGCGC	prol. Fb	-5.78782	-0.612799
v1_AGCATACTCGTTTAGG	pmSC	-29.2858	-15.7504
v1_AGCCTAAGTTTACTCT	Per/VSMC	5.46582	-43.8041
v1_AGCCTAATCTTTAGTC	iSC	-22.6583	3.74616
v1_AGCGGTCAGAGACTTA	pmSC	-27.1531	-11.221
v1_AGCGGTCAGAGAGCTC	EpC	26.4898	-5.03224
v1_AGCGGTCGTACAGCAG	EC	13.4439	30.3567
v1_AGCGGTCGTAGCCTAT	EnC	-1.51634	-21.8228
v1_AGCGGTCGTCGAACAG	EpC	12.2648	6.9799
v1_AGCGTATAGATATGGT	PnC	26.3189	-9.37568
v1_AGCGTATAGTACGTTC	pmSC	-23.5905	0.315608
v1_AGCGTATCACCAGGCT	Per/VSMC	9.15534	-39.4424
v1_AGCGTATCACGGCGTT	Per/VSMC	4.94504	-44.8435
v1_AGCGTATGTAGCCTAT	EnC	-3.43464	-16.1131
v1_AGCGTATGTATATGAG	Per/VSMC	11.8247	-36.8742
v1_AGCGTATGTCGAACAG	iSC	-16.8147	17.8719
v1_AGCGTATGTTGTCTTT	EpC	15.9415	2.40825
v1_AGCGTCGAGTACGACG	pmSC	-25.7294	-10.7653
v1_AGCGTCGCAAGCCATT	PnC	17.9622	-13.5844
v1_AGCGTCGCAGGGTATG	PnC	23.3426	-15.3138
v1_AGCGTCGGTCCGACGT	iSC	-22.499	19.6708
v1_AGCGTCGTCAAGGTAA	EnC	-4.83368	-25.2529
v1_AGCGTCGTCACGATGT	prol. SC	-16.2135	21.1265
v1_AGCTCCTGTCGCTTTC	pmSC	-33.0931	-10.3771
v1_AGCTCCTGTTTGTTGG	EC	11.218	27.6216
v1_AGCTCCTTCAGGCGAA	IC	-2.74788	20.394
v1_AGCTCCTTCGGCGCAT	PnC	22.639	-17.4499
v1_AGCTCTCCAAGTTCTG	EnC	2.27165	-22.444
v1_AGCTCTCGTAGCGTGA	EpC	23.6981	-3.62974
v1_AGCTCTCTCAATAAGG	prol. SC	-15.7193	31.4391
v1_AGCTCTCTCCGAAGAG	prol. Fb	-5.3805	1.66879
v1_AGCTCTCTCTAACTGG	IC	-0.393619	38.4111
v1_AGCTCTCTCTGCCAGG	iSC	-23.6675	13.0339
v1_AGCTTGACATACCATG	IC	-1.5541	23.1505
v1_AGCTTGAGTCGCTTCT	pmSC	-30.9577	-16.3025
v1_AGCTTGAGTGTGGCTC	EnC	9.29459	-5.86321
v1_AGCTTGAGTTTGTGTG	pmSC	-27.5745	5.00144
v1_AGCTTGATCAACCAAC	iSC	-19.4129	17.2216
v1_AGCTTGATCTTTAGGG	PnC	6.49207	-20.4906
v1_AGGCCACAGACACGAC	EpC	25.5435	11.4453
v1_AGGCCACAGCGTGAGT	prol. Fb	-0.151935	-2.03018
v1_AGGCCACAGTGGCACA	PnC	21.6219	-19.8106
v1_AGGCCACGTCATATCG	prol. SC	-17.3048	29.0701
v1_AGGCCGTAGAAGGACA	EC	14.703	30.9591
v1_AGGCCGTCATGCTAGT	PnC	15.0717	-11.2325
v1_AGGCCGTGTAACGACG	EpC	18.9151	4.47815
v1_AGGCCGTGTTGGGACA	pmSC	-29.6475	-3.93669
v1_AGGCCGTTCACCAGGC	EnC	-9.51478	-13.2602
v1_AGGGAGTAGTGATCGG	EnC	-2.80348	-20.3653
v1_AGGGAGTCACGGTAAG	PnC	18.4032	-13.6359
v1_AGGGAGTCAGCCTGTG	PnC	25.3166	-9.22581
v1_AGGGAGTGTAAATGAC	Per/VSMC	8.47124	-37.4019
v1_AGGGAGTGTCTCTCTG	EC	13.6662	35.9167
v1_AGGGAGTTCACCCTCA	EpC	28.7523	-5.58769
v1_AGGGAGTTCGCGCCAA	prol. Fb	-0.761607	-3.70191
v1_AGGGATGAGAGCCTAG	IC	-1.91822	39.8907
v1_AGGGATGCAAGCCTAT	EpC	21.8466	-2.36789
v1_AGGGATGCATGAGCGA	IC	-2.76156	21.0569
v1_AGGGATGCATTAGCCA	EC	13.797	30.2102
v1_AGGGATGCATTGGCGC	PnC	5.26172	-16.8135
v1_AGGGATGGTCGGGTCT	EnC	-4.56799	-23.2295
v1_AGGGATGGTTGTCTTT	EpC	22.7185	4.74331
v1_AGGGTGAAGATGGGTC	PnC	25.8354	-8.4079
v1_AGGGTGACAAACTGTC	iSC	-16.0238	11.7521
v1_AGGGTGACAAGTTAAG	pmSC	-31.4943	-5.45975
v1_AGGGTGAGTAGGCATG	pmSC	-24.6057	1.18555
v1_AGGGTGAGTGTGGTTT	EpC	20.0912	10.3153
v1_AGGGTGAGTTAAGGGC	iSC	-20.6739	15.8807
v1_AGGGTGATCCCAAGAT	EnC	-2.72279	-19.7216
v1_AGGGTGATCTTGTACT	EpC	18.5543	-4.26822
v1_AGGTCATAGGAGTTTA	EpC	12.3037	7.49042
v1_AGGTCATAGTGTCCAT	EC	13.3025	24.0076
v1_AGGTCATAGTTAGGTA	PnC	13.0378	-10.8751
v1_AGGTCATCAGTAACGG	EnC	-4.13919	-14.0131
v1_AGGTCATCATCCGCGA	iSC	-24.5271	16.4757
v1_AGGTCATCATTAGGCT	EpC	18.5945	6.34871
v1_AGGTCATGTCCGAGTC	PnC	13.6392	-19.3463
v1_AGGTCATGTCGTTGTA	EpC	12.4043	-1.50104
v1_AGGTCATGTGACGGTA	EpC	22.4792	9.73078
v1_AGGTCATGTGCCTGCA	prol. Fb	-5.42177	1.41744
v1_AGGTCATTCGTGGTCG	PnC	17.345	-17.6981
v1_AGGTCATTCTTTACAC	pmSC	-26.9528	-11.3106
v1_AGGTCCGAGCATCATC	iSC	-21.5925	12.007
v1_AGGTCCGCAACACGCC	PnC	13.992	-11.6788
v1_AGGTCCGCAACCGCCA	IC	0.449561	17.6386
v1_AGGTCCGGTCGCCATG	EnC	-3.95347	-24.0488
v1_AGGTCCGGTGAACCTT	prol. Fb	-5.8806	-0.220676
v1_AGGTCCGTCCTCAATT	IC	0.644991	40.7203
v1_AGTAGTCAGGGTTTCT	PnC	14.9789	-20.0987
v1_AGTAGTCGTGGTCTCG	pmSC	-21.5612	-5.60334
v1_AGTAGTCGTTCGGGCT	EpC	22.1004	12.8829
v1_AGTAGTCTCGAACGGA	EpC	23.8559	13.9195
v1_AGTAGTCTCTCAAACG	iSC	-20.6429	13.5355
v1_AGTCTTTAGCTCCTCT	PnC	14.287	-8.71932
v1_AGTCTTTCAAGACACG	pmSC	-33.2482	-11.7731
v1_AGTCTTTCAAGGACTG	IC	-0.433685	40.4641
v1_AGTCTTTTCGAACTGT	FbRel*	4.44932	-10.4776
v1_AGTGAGGAGCAGCCTC	EpC	18.1839	-3.29555
v1_AGTGAGGAGTAAGTAC	EnC	-4.0104	-8.23364
v1_AGTGAGGAGTCATGCT	EnC	-3.12537	-12.0355
v1_AGTGAGGGTCAGATAA	iSC	-25.1959	13.0096
v1_AGTGAGGGTGACTCAT	prol. SC	-18.2547	20.9647
v1_AGTGAGGTCCGTCATC	pmSC	-35.1556	-11.1327
v1_AGTGAGGTCGCATGAT	EnC	-9.81542	-18.2249
v1_AGTGAGGTCTCCGGTT	prol. Fb	0.921441	4.15776
v1_AGTGGGAAGTAGCCGA	IC	-1.23302	27.9454
v1_AGTGGGAGTTTAGGAA	PnC	18.6833	-20.1897
v1_AGTGGGATCTTAACCT	pmSC	-28.7318	-9.46692
v1_AGTGTCAAGAATAGGG	iSC	-23.989	5.31137
v1_AGTGTCAAGAGGTACC	iSC	-24.224	13.6965
v1_AGTGTCAAGAGTGAGA	iSC	-22.7873	2.09612
v1_AGTGTCACAATAAGCA	IC	-2.46915	24.9722
v1_AGTGTCAGTATATGGA	prol. Fb	-0.727454	3.7468
v1_AGTGTCAGTCCATCCT	pmSC	-34.2824	-8.21241
v1_AGTGTCAGTTCAGCGC	EpC	23.4704	4.3779
v1_AGTGTCATCAGTTTGG	EnC	-6.72532	-6.33741
v1_AGTGTCATCTCTAGGA	PnC	16.715	-10.6347
v1_AGTTGGTGTCTTCAAG	prol. SC	-16.2476	22.7695
v1_AGTTGGTGTGCTCTTC	pmSC	-31.8664	-13.3043
v1_AGTTGGTGTTGTCTTT	prol. SC	-16.6538	27.96
v1_AGTTGGTTCAGGTAAA	PnC	19.5073	-10.8876
v1_ATAACGCCAGAAGCAC	prol. Fb	2.43433	2.06639
v1_ATAACGCCAGGCGATA	EC	17.2942	32.764
v1_ATAAGAGAGACTCGGA	prol. Fb	0.589983	5.23627
v1_ATAAGAGAGAGCTGCA	IC	-0.305437	40.442
v1_ATAAGAGAGTCTTGCA	EnC	-7.82751	-23.4167
v1_ATAAGAGGTCGCGGTT	IC	-6.35667	29.9401
v1_ATAAGAGGTGATGTGG	PnC	16.9793	-12.5692
v1_ATAAGAGTCGTCGTTC	IC	1.74827	16.9043
v1_ATAAGAGTCTGTCCGT	EnC	-7.23071	-14.0279
v1_ATAAGAGTCTTGCATT	prol. Fb	0.66499	4.80302
v1_ATAGACCAGTCCATAC	EnC	-8.49508	-20.2319
v1_ATAGACCAGTTCGCGC	iSC	-19.9728	18.5932
v1_ATAGACCCAACACCTA	pmSC	-27.5241	-1.64063
v1_ATAGACCGTCTTGCGG	prol. SC	-16.727	19.9236
v1_ATAGACCTCTTCGGTC	iSC	-25.812	12.679
v1_ATCACGAAGGTCGGAT	prol. Fb	1.06656	1.41632
v1_ATCACGACATACGCTA	PnC	20.5355	-17.7083
v1_ATCACGACATTCACTT	EnC	-6.45701	-19.682
v1_ATCACGAGTAGCTGCC	Per/VSMC	11.2701	-37.4291
v1_ATCACGAGTCAAACTC	PnC	18.2133	-12.3809
v1_ATCACGAGTGTGCCTG	EpC	14.7347	-5.44882
v1_ATCACGATCGGCCGAT	IC	-0.2086	28.4984
v1_ATCACGATCGGCTACG	EnC	-4.5235	-15.515
v1_ATCACGATCGGTGTCG	pmSC	-32.4129	-10.6297
v1_ATCATCTAGCTAGCCC	EpC	13.2817	3.01775
v1_ATCATCTAGGCATTGG	FbRel*	4.85397	-9.54921
v1_ATCATCTAGTCTCGGC	iSC	-22.0993	18.3544
v1_ATCATCTAGTGGCACA	EC	11.2947	26.9146
v1_ATCATCTGTGACCAAG	PnC	25.4313	-8.77907
v1_ATCATCTGTTAGATGA	EnC	-7.70511	-22.9209
v1_ATCATCTTCCAACCAA	pmSC	-22.7783	-2.21626
v1_ATCATCTTCCTAAGTG	pmSC	-33.9123	-14.3403
v1_ATCATCTTCGTTGCCT	EC	16.7904	33.7055
v1_ATCATGGAGGATATAC	iSC	-22.7374	14.6633
v1_ATCATGGCAGGACGTA	prol. Fb	2.68192	6.013
v1_ATCATGGCATTCACTT	iSC	-22.7088	6.76463
v1_ATCATGGGTCAAGCGA	prol. SC	-15.9413	31.5872
v1_ATCATGGGTCTAGTCA	EC	15.8666	32.4802
v1_ATCATGGGTGATAAAC	EnC	1.11717	-19.5328
v1_ATCATGGGTTCGTGAT	iSC	-19.297	19.5221
v1_ATCATGGTCGCGTAGC	prol. Fb	2.61736	1.95892
v1_ATCCACCAGCTAGGCA	PnC	7.44982	-20.6455
v1_ATCCACCAGGAGTTTA	iSC	-17.1569	14.1857
v1_ATCCACCAGGTGCTAG	EpC	21.8678	6.5236
v1_ATCCACCAGTCAAGCG	pmSC	-25.9158	-0.400767
v1_ATCCACCCACCATCCT	PnC	17.8678	-18.1111
v1_ATCCACCCACCTATCC	IC	-2.31241	23.443
v1_ATCCACCCACGTCTCT	pmSC	-33.9588	-11.8238
v1_ATCCACCGTCATACTG	EC	17.5223	31.5994
v1_ATCCACCGTGCTGTAT	EnC	-1.71613	-17.1269
v1_ATCCACCGTTCTCATT	Per/VSMC	6.01553	-41.6262
v1_ATCCACCTCACATACG	PnC	18.0608	-11.1766
v1_ATCCACCTCCGGCACA	prol. Fb	1.14884	-3.01245
v1_ATCCACCTCGAATGCT	EpC	24.5107	4.41579
v1_ATCCACCTCGTTACGA	PnC	9.34436	-19.417
v1_ATCCGAAAGACCTAGG	prol. SC	-15.5186	25.6468
v1_ATCCGAAAGGTAGCTG	PnC	12.7481	-17.4764
v1_ATCCGAAAGTATTGGA	Per/VSMC	8.66268	-38.7905
v1_ATCCGAACACAGCGTC	EpC	29.4796	-2.55286
v1_ATCCGAAGTGCTGTAT	EnC	-6.97916	-23.3356
v1_ATCCGAAGTTCCGTCT	EnC	-3.70286	-11.4939
v1_ATCCGAAGTTGGTGGA	IC	-5.9073	29.2019
v1_ATCCGAATCAGGCGAA	PnC	24.7485	-9.7491
v1_ATCCGAATCGCCAGCA	PnC	6.55481	-18.6212
v1_ATCCGAATCGGCTACG	EpC	27.9852	-6.5495
v1_ATCGAGTCAGTATGCT	EpC	21.7827	4.5151
v1_ATCGAGTCATGCGCAC	IC	-2.93328	24.4742
v1_ATCGAGTGTACTTGAC	iSC	-22.4811	18.3984
v1_ATCGAGTGTCCAGTTA	PnC	21.4045	-13.821
v1_ATCGAGTGTCCTGCTT	PnC	28.8983	-6.32245
v1_ATCGAGTGTGTGTGCC	EnC	-0.58264	-23.0816
v1_ATCGAGTGTTACGGAG	EnC	-4.87657	-18.7184
v1_ATCTACTAGCCTATGT	PnC	7.33952	-19.6003
v1_ATCTACTCAGTAAGCG	prol. SC	-15.0314	29.3745
v1_ATCTACTCATCTACGA	IC	0.509126	25.5418
v1_ATCTACTGTCAAGCGA	prol. Fb	0.208438	2.17165
v1_ATCTACTGTTTGTTTC	FbRel*	7.16075	-2.0684
v1_ATCTACTTCAACGGGA	prol. SC	-17.769	21.3337
v1_ATCTACTTCCACTGGG	FbRel*	8.62147	-6.289
v1_ATCTACTTCGCGCCAA	PnC	7.12031	-20.8494
v1_ATCTGCCAGCGAGAAA	pmSC	-23.7628	-8.74362
v1_ATCTGCCAGGGATCTG	PnC	25.7845	-8.76674
v1_ATCTGCCCACCTATCC	EpC	17.4935	7.29921
v1_ATCTGCCGTAGTACCT	prol. Fb	0.658619	0.177534
v1_ATGAGGGAGACTAGGC	iSC	-23.7493	4.64463
v1_ATGAGGGAGGAGTACC	EnC	-0.394209	-20.7773
v1_ATGAGGGAGTGTACGG	Per/VSMC	6.39955	-39.4685
v1_ATGAGGGCAACACGCC	iSC	-20.7843	19.6018
v1_ATGAGGGCACGGTAAG	EnC	-6.76004	-8.21674
v1_ATGAGGGCACTCGACG	iSC	-21.7429	14.7417
v1_ATGAGGGCATTCCTGC	Per/VSMC	7.14597	-42.6572
v1_ATGAGGGGTAATTGGA	EC	17.6828	32.7503
v1_ATGAGGGGTCACTGGC	prol. SC	-14.9953	30.2784
v1_ATGAGGGGTCAGAGGT	pmSC	-34.5533	-14.3388
v1_ATGAGGGTCTCTGCTG	EpC	24.8746	14.8654
v1_ATGCGATAGAACTGTA	pmSC	-26.6469	3.35294
v1_ATGCGATAGAAGGACA	EpC	20.3839	9.12499
v1_ATGCGATAGTGAACGC	EnC	-0.824131	-18.6856
v1_ATGCGATGTACCGAGA	PnC	10.5924	-15.8816
v1_ATGCGATGTGAAGGCT	EnC	-4.85373	-13.8428
v1_ATGCGATGTTCCGGCA	iSC	-19.554	17.8295
v1_ATGCGATGTTGTCTTT	FbRel*	-14.9661	4.75607
v1_ATGCGATTCTTTACAC	EpC	20.0542	-7.69766
v1_ATGGGAGAGCGTGAGT	EpC	25.809	11.9197
v1_ATGGGAGAGGCTCAGA	iSC	-18.5995	14.6649
v1_ATGGGAGCAATCGGTT	IC	1.3755	17.2535
v1_ATGGGAGGTGACGCCT	PnC	5.3752	-19.3823
v1_ATGGGAGGTTGAGGTG	EpC	20.5912	-1.60281
v1_ATGGGAGTCCCTGACT	EpC	20.3152	-2.72577
v1_ATGTGTGAGTGTCTCA	iSC	-23.1629	17.7295
v1_ATGTGTGCAAGTCTGT	EpC	26.8328	16.435
v1_ATGTGTGCACATCCAA	EpC	29.7476	9.40662
v1_ATGTGTGGTAACGCGA	iSC	-20.1447	3.50683
v1_ATGTGTGGTCAATACC	pmSC	-30.7903	-5.24244
v1_ATGTGTGTCCCTGACT	pmSC	-27.0899	-6.50728
v1_ATGTGTGTCTGATACG	prol. Fb	-5.32063	1.98796
v1_ATTACTCAGCTCCCAG	EpC	25.3883	5.69397
v1_ATTACTCCAAGGTGTG	IC	2.7098	15.4069
v1_ATTACTCCACAAGCCC	EnC	-5.10185	-14.0588
v1_ATTACTCGTGATGTCT	prol. SC	-17.7046	25.1384
v1_ATTACTCTCTCGAGTA	EpC	20.0448	9.99261
v1_ATTACTCTCTGAAAGA	pmSC	-23.6876	-3.30185
v1_ATTATCCAGGGTCGAT	IC	-0.624775	26.933
v1_ATTATCCCAAACAACA	pmSC	-34.8457	-13.4737
v1_ATTATCCCAGCGAACA	EnC	-4.61364	-7.34414
v1_ATTATCCGTCCGACGT	EpC	16.1561	3.2778
v1_ATTATCCGTGACTCAT	pmSC	-33.441	-5.31638
v1_ATTCTACAGAGGTTAT	EC	15.4128	27.5161
v1_ATTCTACAGCAGCCTC	iSC	-20.9026	14.6995
v1_ATTCTACAGCGAAGGG	IC	-6.90063	29.1163
v1_ATTCTACAGCGCCTCA	IC	0.130771	17.9665
v1_ATTCTACAGTGACTCT	EpC	26.5643	16.4871
v1_ATTCTACCACGCGAAA	PnC	24.0564	-8.66036
v1_ATTCTACCATACCATG	Per/VSMC	7.34093	-38.428
v1_ATTCTACCATCTGGTA	EnC	-3.50885	-14.5168
v1_ATTCTACCATGTAGTC	FbRel*	6.69657	-2.98291
v1_ATTCTACGTCTTCTCG	EpC	19.3821	-0.297974
v1_ATTCTACGTTAAAGTG	EpC	26.1052	1.19012
v1_ATTCTACGTTCGTGAT	IC	-0.891802	27.5365
v1_ATTCTACTCGCAAGCC	prol. Fb	-0.0777082	-0.9542
v1_ATTCTACTCTCGTTTA	prol. Fb	-2.18595	4.17953
v1_ATTGGACAGCGCCTTG	EpC	16.8383	-4.9083
v1_ATTGGACCAAAGCAAT	EC	15.8828	34.8644
v1_ATTGGACGTCGAGTTT	EnC	-9.20141	-22.9029
v1_ATTGGACGTTGCGCAC	IC	0.510832	26.7406
v1_ATTGGACTCACTATTC	prol. SC	-17.383	25.6636
v1_ATTGGACTCCCGGATG	IC	1.88768	14.7075
v1_ATTGGTGAGACGCAAC	EpC	25.6234	0.397077
v1_ATTGGTGAGAGTAAGG	IC	-0.487313	24.305
v1_ATTGGTGGTACAGTGG	EpC	18.0953	-3.39683
v1_ATTGGTGGTAGGGACT	EpC	22.4835	6.93802
v1_ATTGGTGGTCCGAAGA	pmSC	-28.7156	-6.96963
v1_ATTTCTGAGCAGACTG	EC	10.862	30.7795
v1_ATTTCTGGTAAGTTCC	prol. Fb	2.57472	2.12084
v1_ATTTCTGGTATGAAAC	pmSC	-30.0076	-13.1918
v1_ATTTCTGGTGCGAAAC	FbRel*	9.46615	-5.53986
v1_ATTTCTGTCTGAAAGA	prol. Fb	-5.30278	1.48409
v1_CAACCAAAGATTACCC	EpC	27.9321	17.2083
v1_CAACCAAAGTGTACGG	EnC	-5.05808	-13.3924
v1_CAACCAACAAACTGCT	IC	-2.26159	39.5309
v1_CAACCAACAGAGCCAA	iSC	-25.7927	7.18316
v1_CAACCAACAGCCTTTC	EpC	19.4061	1.2753
v1_CAACCAACATACCATG	EC	13.9362	29.978
v1_CAACCAACATCACGTA	pmSC	-33.1269	-16.0735
v1_CAACCAAGTGTAAGTA	EnC	-5.4604	-13.5453
v1_CAACCAATCCTCCTAG	prol. SC	-17.5039	21.3025
v1_CAACCAATCTGCCAGG	PnC	21.4448	-15.0416
v1_CAACCTCAGCGATAGC	Per/VSMC	4.90277	-45.4148
v1_CAACCTCAGGGTCTCC	EpC	19.0806	1.21925
v1_CAACCTCCAAACAACA	EnC	-7.56986	-20.7492
v1_CAACCTCCACTGTCGG	EpC	27.2571	9.90718
v1_CAACCTCCAGGATTGG	prol. SC	-15.9015	23.1936
v1_CAACCTCGTAGATTAG	EpC	12.169	7.31456
v1_CAACCTCGTCGTCTTC	iSC	-26.3801	4.94741
v1_CAACCTCGTGTAATGA	EpC	22.1693	12.5831
v1_CAACTAGAGAGTGAGA	EpC	25.3866	3.92593
v1_CAACTAGAGATGTGTA	iSC	-22.6083	13.5885
v1_CAACTAGAGCGTCTAT	prol. Fb	2.24306	6.15409
v1_CAACTAGAGCTATGCT	FbRel*	-2.71554	-9.6643
v1_CAACTAGCAAAGAATC	EnC	-5.8395	-17.7886
v1_CAACTAGCAACACGCC	EnC	-4.91076	-17.2065
v1_CAACTAGCAGGTTTCA	prol. Fb	-5.89534	-0.840584
v1_CAACTAGGTTAGTGGG	iSC	-23.3577	4.00945
v1_CAAGAAACATCTATGG	PnC	20.9316	-7.87183
v1_CAAGAAATCCAGTATG	PnC	8.26402	-18.1445
v1_CAAGAAATCGGCATCG	PnC	6.42734	-20.5597
v1_CAAGATCAGAGACGAA	EnC	-2.91253	-20.7521
v1_CAAGATCAGCGATAGC	Per/VSMC	7.35655	-42.4333
v1_CAAGATCCACGGTAGA	EpC	23.2305	12.6869
v1_CAAGATCCAGGTCTCG	FbRel*	7.47749	-0.414166
v1_CAAGATCCATGACATC	iSC	-24.7382	18.6631
v1_CAAGATCCATGAGCGA	IC	-1.12187	22.5305
v1_CAAGATCGTCTGCCAG	EpC	28.0509	-3.57191
v1_CAAGATCGTTAAGGGC	IC	-6.64321	29.3498
v1_CAAGATCTCCATGCTC	iSC	-23.5887	19.9731
v1_CAAGATCTCCGCAAGC	pmSC	-31.0947	-3.77533
v1_CAAGGCCAGTCGAGTG	Per/VSMC	4.72983	-45.6567
v1_CAAGGCCCAGGGTATG	iSC	-20.6099	9.16319
v1_CAAGGCCCATGTCGAT	prol. SC	-19.2202	21.3794
v1_CAAGGCCGTACTTAGC	EnC	-3.75883	-17.1409
v1_CAAGGCCTCTATGTGG	pmSC	-23.9181	-2.21298
v1_CAAGGCCTCTTGTATC	EpC	23.295	13.0931
v1_CAAGTTGAGATGTGTA	pmSC	-25.7106	-16.4586
v1_CAAGTTGAGCCACTAT	Per/VSMC	8.09824	-36.5568
v1_CAAGTTGAGGGTGTGT	Per/VSMC	10.323	-37.3369
v1_CAAGTTGCACTATCTT	EnC	-3.85079	-10.958
v1_CAAGTTGTCTTGAGGT	IC	-1.39574	38.8078
v1_CACAAACCAAGAGGCT	IC	1.19326	17.3163
v1_CACAAACGTAGGCATG	prol. Fb	2.08431	6.32718
v1_CACAAACGTCTCTCGT	iSC	-23.5964	9.73354
v1_CACAAACGTGTGACCC	EnC	-3.2313	-12.4808
v1_CACACAAAGGACATTA	EpC	26.5548	16.8587
v1_CACACAACACCAACCG	PnC	15.017	-20.1642
v1_CACACAACAGCGTTCG	IC	0.231324	17.3752
v1_CACACAAGTCTACCTC	EC	17.5383	32.8536
v1_CACACAAGTTGTACAC	prol. Fb	-3.6902	0.285754
v1_CACACAATCTGGTTCC	IC	-2.75494	25.6269
v1_CACACCTAGCCTTGAT	iSC	-25.2181	14.3823
v1_CACACCTCAAACAACA	EnC	-3.34609	-25.3801
v1_CACACCTCAAACCCAT	pmSC	-25.8206	-12.9111
v1_CACACCTCATGGTTGT	IC	-7.04245	29.4721
v1_CACACCTGTCAGCTAT	pmSC	-31.1276	-5.7399
v1_CACACCTTCTGCGTAA	EpC	25.155	14.6699
v1_CACACTCAGAAGCCCA	EpC	23.2371	0.439113
v1_CACACTCAGACTTTCG	EpC	22.2193	1.15686
v1_CACACTCCAGTAACGG	Per/VSMC	6.99521	-44.8944
v1_CACACTCGTGGTGTAG	EpC	27.1872	7.08811
v1_CACACTCGTGTCTGAT	PnC	22.8649	-19.7051
v1_CACACTCGTTGAGGTG	PnC	22.5698	-16.5738
v1_CACACTCTCAACGGGA	pmSC	-28.6599	-6.81602
v1_CACACTCTCACAGTAC	EnC	-5.76669	-14.2036
v1_CACAGGCAGGTCGGAT	pmSC	-24.6336	-8.73846
v1_CACAGGCAGTTTAGGA	EpC	17.1704	2.56456
v1_CACAGGCCAACAACCT	EnC	-4.85384	-19.0858
v1_CACAGGCCAATAGCGG	EpC	26.6712	10.9748
v1_CACAGGCCAGTAGAGC	pmSC	-28.9511	1.35082
v1_CACAGGCCATGCTAGT	prol. SC	-17.551	27.2904
v1_CACAGGCGTCTCCCTA	IC	-4.96466	21.0296
v1_CACAGGCGTTTCGCTC	EC	11.5517	29.96
v1_CACAGGCTCAGCTGGC	pmSC	-25.7815	-10.456
v1_CACAGGCTCAGGCAAG	EnC	-10.5821	-18.3888
v1_CACAGTACAAGTAATG	pmSC	-26.1897	-1.55899
v1_CACAGTAGTAAAGGAG	iSC	-17.5334	14.5305
v1_CACAGTAGTAAGTAGT	EpC	27.4759	13.3475
v1_CACAGTAGTGGTTTCA	EpC	26.1653	-3.23978
v1_CACAGTAGTTCGTCTC	iSC	-23.1288	7.41903
v1_CACAGTATCGCGTAGC	PnC	10.015	-17.4088
v1_CACATAGAGAGCTGGT	EpC	22.8745	-4.51938
v1_CACATAGAGCGCCTCA	pmSC	-32.8055	-5.02932
v1_CACATAGAGGCACATG	EC	12.873	23.0275
v1_CACATAGAGTTAGCGG	EnC	-4.64723	-25.0287
v1_CACATAGCACAGATTC	prol. Fb	-4.98223	0.802616
v1_CACATAGCAGAGTGTG	EpC	18.2094	3.83023
v1_CACATAGGTAGAAGGA	EnC	2.5798	-18.1784
v1_CACATAGTCAAACCAC	PnC	15.9726	-19.5584
v1_CACATAGTCCACGTGG	EnC	-4.14077	-25.0927
v1_CACATTTAGACTAGAT	EpC	17.3285	-0.495951
v1_CACATTTCACTCGACG	prol. Fb	-1.65333	-2.87964
v1_CACATTTCAGACGCCT	Per/VSMC	3.51424	-36.8723
v1_CACATTTCATAGACTC	iSC	-26.0986	11.606
v1_CACATTTGTAGCGTCC	iSC	-23.9432	4.93296
v1_CACATTTGTCCTCTTG	EnC	-3.66373	-12.8982
v1_CACATTTGTCTCGTTC	pmSC	-26.3141	-4.2987
v1_CACCACTAGCCGCCTA	IC	-0.321235	13.8567
v1_CACCACTAGCTCCTCT	pmSC	-31.5633	-12.6941
v1_CACCACTCAAGTCATC	PnC	13.5014	-18.1202
v1_CACCACTGTATAAACG	EnC	-5.9871	-21.6892
v1_CACCACTGTCATATGC	iSC	-24.075	13.6541
v1_CACCACTGTTGTTTGG	EpC	21.4871	6.01564
v1_CACCACTTCAACACTG	IC	-4.7111	22.3153
v1_CACCACTTCAGGTAAA	Per/VSMC	10.7908	-38.79
v1_CACCACTTCCAAAGTC	IC	0.0479206	41.0315
v1_CACCACTTCTCAAGTG	iSC	-23.824	9.7337
v1_CACCACTTCTCCCTGA	EnC	-4.36179	-11.4688
v1_CACCACTTCTGGTTCC	EC	13.3226	34.9616
v1_CACCAGGAGATGTGTA	iSC	-20.8764	18.7512
v1_CACCAGGAGCCATCGC	EnC	-6.52305	-5.86591
v1_CACCAGGAGCCCAATT	pmSC	-27.2857	-5.23574
v1_CACCAGGAGCGACGTA	PnC	23.7425	-8.33939
v1_CACCAGGAGTAACCCT	PnC	18.8028	-11.7789
v1_CACCAGGAGTAGGTGC	IC	0.750032	16.7392
v1_CACCAGGAGTATCTCG	pmSC	-33.2274	-5.90264
v1_CACCAGGCAGATAATG	pmSC	-29.578	-11.1589
v1_CACCAGGGTCTCCCTA	EpC	30.0957	10.7718
v1_CACCAGGGTGATGATA	pmSC	-34.2186	-14.9261
v1_CACCAGGGTTACGACT	EnC	-7.13821	-13.5644
v1_CACCAGGGTTGGTTTG	pmSC	-33.8253	-15.8032
v1_CACCAGGTCAATCACG	EpC	16.4448	-1.74582
v1_CACCAGGTCGTACGGC	iSC	-23.0158	13.4729
v1_CACCTTGCAGATCTGT	EC	15.142	26.3472
v1_CACCTTGCAGTGGAGT	PnC	19.8705	-11.1603
v1_CACCTTGCATGGATGG	prol. SC	-17.2704	31.2878
v1_CACCTTGTCGGAGGTA	iSC	-15.8474	7.18829
v1_CACCTTGTCTGCTGCT	EnC	-1.01404	-14.8326
v1_CACCTTGTCTTGGGTA	PnC	15.8023	-15.582
v1_CACTCCAAGGCGATAC	EC	14.3023	34.609
v1_CACTCCACAGCCACCA	EnC	-8.45569	-23.1877
v1_CACTCCACAGGCTGAA	iSC	-21.9698	7.0103
v1_CACTCCAGTAGCGTAG	EpC	24.3962	6.08377
v1_CACTCCAGTCCGAAGA	pmSC	-24.5208	0.459144
v1_CACTCCAGTGCAGACA	pmSC	-34.9375	-9.74034
v1_CAGAATCAGATCCTGT	EC	11.4395	29.6974
v1_CAGAATCAGCCCAGCT	EC	12.3732	27.2198
v1_CAGAATCAGCGTTTAC	EpC	23.9758	-4.99309
v1_CAGAATCAGTCTCAAC	EpC	15.8414	-5.36797
v1_CAGAATCCACAACGCC	EpC	19.7001	11.5579
v1_CAGAATCCACCGAAAG	EpC	17.8119	6.62791
v1_CAGAATCCACTGAAGG	IC	-4.24974	28.8429
v1_CAGAATCCATCGGGTC	Per/VSMC	8.96424	-41.0142
v1_CAGAATCCATCGGTTA	EpC	26.1284	7.78654
v1_CAGAATCGTACAGACG	prol. SC	-15.9506	24.6309
v1_CAGAGAGAGTTATCGC	Per/VSMC	4.91144	-43.3044
v1_CAGAGAGCAAACCCAT	Per/VSMC	8.50652	-36.8919
v1_CAGAGAGCACAAGACG	iSC	-23.5666	13.8534
v1_CAGAGAGGTAGAGGAA	EpC	28.8842	12.7653
v1_CAGAGAGGTCGAATCT	PnC	15.4145	-12.3006
v1_CAGAGAGGTGAACCTT	EpC	28.1202	15.9703
v1_CAGAGAGTCCCTTGCA	iSC	-20.2179	5.03732
v1_CAGAGAGTCCCTTGTG	EC	14.2451	22.5941
v1_CAGAGAGTCCGGGTGT	EpC	22.9924	1.43309
v1_CAGATCAAGATCGGGT	pmSC	-26.5219	-4.87438
v1_CAGATCAAGCCACGTC	IC	1.08508	16.4796
v1_CAGATCACAGACGCTC	EnC	-7.46734	-11.715
v1_CAGATCACATCTCGCT	Per/VSMC	11.9573	-41.0446
v1_CAGATCAGTACCGCTG	EC	18.2049	29.9614
v1_CAGATCAGTCTGATTG	pmSC	-32.4604	-8.75549
v1_CAGATCAGTGCCTGTG	Per/VSMC	9.45859	-37.0343
v1_CAGATCATCGGAGCAA	EnC	2.40731	-10.289
v1_CAGATCATCGTTACAG	PnC	5.90676	-12.0474
v1_CAGCAGCAGACATAAC	EnC	-6.09794	-25.2974
v1_CAGCAGCAGCTGCCCA	IC	-5.05218	21.6512
v1_CAGCAGCAGGGTGTGT	pmSC	-32.3884	-4.64757
v1_CAGCAGCCATCTCGCT	pmSC	-27.1933	2.39924
v1_CAGCAGCGTCAGAATA	prol. SC	-17.2956	23.9745
v1_CAGCAGCGTGGTACAG	IC	-3.78978	23.6459
v1_CAGCAGCTCCAATGGT	EpC	26.1396	-2.49703
v1_CAGCAGCTCCGTACAA	Per/VSMC	6.40836	-43.4832
v1_CAGCAGCTCGGCGCTA	EnC	-7.62433	-12.4962
v1_CAGCAGCTCTTCTGGC	iSC	-25.7149	17.5119
v1_CAGCATAAGACTAGGC	EpC	16.1288	-4.56665
v1_CAGCATAAGGAGCGTT	EnC	-0.633556	-18.0529
v1_CAGCATAAGGCTCTTA	pmSC	-35.5177	-13.8433
v1_CAGCATAAGTAGGCCA	prol. Fb	-3.92157	-2.77485
v1_CAGCATACAATACGCT	prol. Fb	4.05432	3.84929
v1_CAGCATACACCAGTTA	EC	11.1861	27.8142
v1_CAGCATACAGCTCGAC	EpC	16.3754	10.9101
v1_CAGCATAGTCGGATCC	IC	-0.353743	18.502
v1_CAGCATAGTCTTGCGG	EpC	28.3194	6.48792
v1_CAGCATAGTGTGACCC	EpC	17.1466	4.98209
v1_CAGCATAGTTCCCTTG	prol. Fb	0.474677	5.33522
v1_CAGCATAGTTCCGGCA	EnC	-5.08176	-13.5933
v1_CAGCATATCAGGTTCA	pmSC	-32.3779	-3.42413
v1_CAGCATATCATGGTCA	PnC	22.0963	-17.4132
v1_CAGCATATCGGATGTT	EnC	-6.91343	-10.6048
v1_CAGCCGAAGACGCACA	EnC	-7.33704	-20.9824
v1_CAGCCGAAGCAGCCTC	prol. Fb	0.242779	4.95634
v1_CAGCCGACAGCTGTAT	EpC	27.6672	3.133
v1_CAGCCGAGTTCGCGAC	pmSC	-29.7727	-14.9057
v1_CAGCCGATCGAATGCT	IC	0.175845	17.9706
v1_CAGCCGATCTAGAGTC	PnC	19.8978	-10.9225
v1_CAGCGACAGGCAAAGA	EpC	29.7466	-2.97282
v1_CAGCGACAGTCCCACG	Per/VSMC	10.6816	-38.7142
v1_CAGCGACCAAACCTAC	EnC	-0.195532	-10.9109
v1_CAGCGACCACAGTCGC	prol. SC	-16.8308	30.339
v1_CAGCGACCATCGGGTC	PnC	5.13366	-21.3
v1_CAGCGACTCGCCATAA	prol. Fb	-5.39847	-4.25814
v1_CAGCGACTCGTAGGTT	EC	13.5437	31.8003
v1_CAGCTAAAGCGTGAGT	Per/VSMC	8.50945	-41.4671
v1_CAGCTAAAGGACCACA	EpC	23.052	3.95795
v1_CAGCTAAAGGCATGGT	EnC	-7.99836	-17.0437
v1_CAGCTAACAATTGCTG	iSC	-25.1393	3.35572
v1_CAGCTAACAGGGCATA	EpC	21.2655	-1.23132
v1_CAGCTGGAGTAGGTGC	EnC	-7.85467	-16.8871
v1_CAGCTGGCACACCGAC	Per/VSMC	7.23876	-39.8058
v1_CAGCTGGCAGATAATG	pmSC	-11.676	9.37773
v1_CAGCTGGGTAACGCGA	IC	0.926332	22.1548
v1_CAGCTGGTCCTCATTA	iSC	-21.7911	16.1326
v1_CAGCTGGTCCTCTAGC	FbRel*	5.98049	-9.45434
v1_CAGCTGGTCGCTTAGA	EC	17.4515	34.0177
v1_CAGGTGCAGGGTGTGT	pmSC	-32.077	-14.0434
v1_CAGGTGCAGTACGTTC	EC	16.8836	32.2432
v1_CAGGTGCCACCAGTTA	EnC	0.31945	-14.5359
v1_CAGGTGCTCAACGGGA	EpC	26.7142	8.1186
v1_CAGGTGCTCGCAAGCC	pmSC	-31.8733	-13.7195
v1_CAGGTGCTCGTTTAGG	EpC	17.5644	3.34385
v1_CAGTAACAGAGACTTA	EpC	15.3045	-2.08642
v1_CAGTAACAGTCATGCT	EpC	18.3673	6.22536
v1_CAGTAACCACACCGAC	PnC	11.7038	-19.3235
v1_CAGTAACCACCTCGTT	PnC	12.6386	-19.367
v1_CAGTAACCAGGACGTA	EC	15.2532	34.6688
v1_CAGTAACCATTTGCTT	EpC	13.6509	-5.37352
v1_CAGTAACGTCCGAGTC	PnC	23.9445	-17.5644
v1_CAGTAACGTGCCTGGT	PnC	23.9523	-17.5919
v1_CAGTAACTCAGGCCCA	EpC	27.3899	8.82028
v1_CAGTAACTCCGTAGTA	PnC	14.3432	-19.0277
v1_CAGTAACTCGTGACAT	EC	13.119	31.634
v1_CAGTCCTAGAGGTTAT	IC	-3.69202	21.846
v1_CAGTCCTAGCACCGTC	EnC	-4.3518	-18.2311
v1_CAGTCCTCAACAACCT	EpC	23.0983	8.07831
v1_CAGTCCTGTCACAAGG	EnC	-4.85262	-13.3457
v1_CAGTCCTTCGACCAGC	IC	-1.47733	27.1361
v1_CAGTCCTTCTTGCATT	EC	12.2204	25.1642
v1_CATATGGAGATGTCGG	Per/VSMC	9.09921	-38.6856
v1_CATATGGAGCGTTCCG	EpC	28.012	-3.49136
v1_CATATGGAGGCTAGGT	PnC	6.07677	-16.8271
v1_CATATGGCAGCTGTAT	prol. SC	-16.6025	29.7654
v1_CATATGGCATTGGCGC	PnC	14.6707	-9.36288
v1_CATATGGGTATATGGA	EnC	-9.59732	-19.01
v1_CATATGGTCGGTGTTA	FbRel*	6.57711	-1.31714
v1_CATATGGTCTCAACTT	prol. SC	-16.8044	31.8042
v1_CATATTCAGGAGCGAG	PnC	18.0963	-13.5371
v1_CATATTCCACCACCAG	FbRel*	11.951	2.30098
v1_CATATTCCACGGCTAC	IC	-0.112203	36.7253
v1_CATATTCGTCGATTGT	EpC	29.2351	-2.54829
v1_CATATTCGTCTAGCCG	IC	-1.74206	40.3762
v1_CATATTCGTGCAACGA	pmSC	-32.1483	-15.4887
v1_CATATTCTCCGTCATC	prol. SC	-19.2088	21.5921
v1_CATATTCTCGTACGGC	prol. Fb	-4.34265	-2.32161
v1_CATATTCTCTACCAGA	EpC	21.3633	-7.08815
v1_CATCAAGCATTGGGCC	EnC	-1.12244	-22.114
v1_CATCAAGGTACGCACC	pmSC	-30.5535	-4.95438
v1_CATCAAGGTATAGTAG	EC	17.5983	32.6359
v1_CATCAAGTCATAAAGG	iSC	-21.4602	7.92559
v1_CATCAAGTCATAACCG	EpC	11.7809	-6.52729
v1_CATCAAGTCCTTGACC	PnC	21.7916	-15.2639
v1_CATCAAGTCGCGTAGC	EpC	25.0372	14.331
v1_CATCAAGTCGGAAATA	PnC	13.8088	-18.9157
v1_CATCAAGTCGGTCTAA	EpC	23.5168	1.14404
v1_CATCAGAAGGAGTAGA	prol. Fb	2.56772	5.931
v1_CATCAGACACCTGGTG	EC	17.5457	33.7615
v1_CATCAGACATAGTAAG	EnC	-1.91223	-14.2822
v1_CATCAGATCCAGAAGG	prol. Fb	1.1668	4.30941
v1_CATCAGATCGACGGAA	pmSC	-27.6507	-2.12486
v1_CATCCACAGGGCTTGA	EnC	2.13539	-20.9582
v1_CATCCACCAAGTTCTG	EnC	-1.69724	-14.2767
v1_CATCCACCACACATGT	iSC	-19.661	20.347
v1_CATCCACCACCCAGTG	pmSC	-29.1784	-15.8149
v1_CATCCACCAGTTAACC	PnC	20.2878	-18.7027
v1_CATCCACGTCAGAATA	prol. Fb	3.2683	4.10482
v1_CATCCACGTGATGTCT	EnC	-3.7979	-18.3358
v1_CATCCACGTGTTGAGG	prol. SC	-17.8877	27.7504
v1_CATCCACTCTCTAAGG	Per/VSMC	4.75359	-37.4364
v1_CATCGAAAGATCGATA	FbRel*	3.96618	-10.4869
v1_CATCGAAAGCTGCAAG	EpC	30.6134	13.3029
v1_CATCGAAAGTATTGGA	iSC	-23.4111	9.85429
v1_CATCGAAAGTCGCCGT	iSC	-24.8093	11.3709
v1_CATCGAACAGGTGCCT	EpC	19.2328	8.73059
v1_CATCGAAGTTCCAACA	EC	12.9008	22.2993
v1_CATCGGGCACACATGT	EnC	-2.69875	-10.0153
v1_CATCGGGCACATCCAA	EnC	-6.34142	-24.4821
v1_CATCGGGCACATGTGT	prol. Fb	12.3911	-14.3528
v1_CATCGGGTCGCGTTTC	Per/VSMC	7.82187	-42.0715
v1_CATGACAAGGAGTACC	iSC	-16.5661	12.5854
v1_CATGACAAGGCCGAAT	pmSC	-25.7206	2.93591
v1_CATGACACATGCGCAC	EnC	-8.04115	-12.7802
v1_CATGACAGTAAAGGAG	EnC	-9.41313	-21.4791
v1_CATGACAGTAGGGACT	EpC	24.1533	14.1757
v1_CATGACAGTCTCTCTG	EnC	-7.03973	-22.8266
v1_CATGACAGTGCCTGCA	prol. Fb	-0.120882	-0.28854
v1_CATGACAGTGGACGAT	EnC	-3.60318	-23.3299
v1_CATGACATCCGGGTGT	EpC	19.2355	7.66631
v1_CATGACATCTCAACTT	FbRel*	-14.8518	4.73297
v1_CATGACATCTTTACAC	IC	-5.38457	21.4055
v1_CATGCCTAGCAAATCA	IC	-0.618774	40.831
v1_CATGCCTAGCATGGCA	prol. Fb	12.3635	-14.2725
v1_CATGCCTAGCTTCGCG	pmSC	-30.1753	-10.2216
v1_CATGCCTAGGCGATAC	Per/VSMC	8.18048	-42.1551
v1_CATGCCTGTCTCCATC	prol. SC	-16.2961	23.5893
v1_CATGCCTTCAATCTCT	prol. SC	-16.0831	25.9508
v1_CATGCCTTCACTTCAT	EC	13.3213	33.779
v1_CATGGCGAGTGAAGAG	IC	2.53804	15.6127
v1_CATGGCGAGTTGCAGG	EnC	3.02849	-18.8892
v1_CATGGCGGTCTCTCGT	EpC	20.9414	6.88553
v1_CATGGCGTCACCGTAA	EpC	19.5725	10.2412
v1_CATGGCGTCAGCTTAG	pmSC	-32.9617	-13.2046
v1_CATGGCGTCGGAGCAA	PnC	16.6448	-14.0541
v1_CATGGCGTCGTTTGCC	IC	-6.83033	29.7171
v1_CATTATCAGACCGGAT	EnC	-5.44063	-13.4383
v1_CATTATCAGATAGGAG	prol. SC	-16.4181	23.2491
v1_CATTATCAGATATGGT	pmSC	-25.4643	-0.125806
v1_CATTATCCAAGCGCTC	iSC	-23.3692	3.07492
v1_CATTATCGTACTCAAC	pmSC	-21.5708	-9.4515
v1_CATTATCGTGTATGGG	PnC	4.38841	-20.648
v1_CATTCGCAGAATGTTG	pmSC	-29.3046	-0.851661
v1_CATTCGCAGCACAGGT	prol. Fb	2.06435	6.14011
v1_CATTCGCCACCAGGTC	FbRel*	-14.8436	4.62959
v1_CATTCGCGTACTTGAC	PnC	14.4755	-19.3359
v1_CATTCGCGTTAAAGAC	iSC	-18.0625	15.0869
v1_CATTCGCGTTTGTTTC	PnC	6.22472	-19.3574
v1_CATTCGCTCCCTAATT	prol. Fb	-4.55307	1.23362
v1_CATTCGCTCTCTGCTG	IC	-5.53364	21.8194
v1_CCAATCCAGACAAGCC	IC	-0.173524	40.3032
v1_CCAATCCAGCCCGAAA	iSC	-18.5064	17.6313
v1_CCAATCCAGCTTATCG	EnC	-2.50341	-19.0169
v1_CCAATCCAGGCTCAGA	EpC	26.6131	-1.26754
v1_CCAATCCCACACATGT	EnC	-8.86772	-20.5194
v1_CCACCTAAGACTTGAA	iSC	-20.1295	18.7213
v1_CCACCTAAGGACATTA	prol. Fb	-0.597232	1.33024
v1_CCACCTACACTTCTGC	pmSC	-32.94	-15.3112
v1_CCACCTAGTGAAATCA	pmSC	-32.6658	-7.13798
v1_CCACCTAGTGACTACT	EnC	-8.73212	-18.1606
v1_CCACCTAGTGCCTTGG	iSC	-22.8694	2.48514
v1_CCACCTATCAGGCAAG	IC	-5.81636	21.9027
v1_CCACCTATCCTCAACC	iSC	-18.3989	12.494
v1_CCACCTATCTTGCAAG	Per/VSMC	7.43877	-39.6964
v1_CCACGGAAGTTCGCGC	prol. SC	-14.7406	29.9496
v1_CCACGGACAGATCGGA	PnC	24.0387	-14.887
v1_CCACGGAGTAGCGTGA	PnC	21.5698	-16.7624
v1_CCACTACAGTATGACA	pmSC	-24.8545	1.62728
v1_CCACTACAGTGAATTG	PnC	14.1189	-15.9973
v1_CCACTACCAGTCGATT	EnC	-1.9895	-14.128
v1_CCACTACTCCCTCTTT	Per/VSMC	8.88053	-37.5441
v1_CCACTACTCCGTAGTA	EpC	27.8168	15.9551
v1_CCAGCGAAGCCACGTC	prol. SC	-17.3475	29.1386
v1_CCAGCGAAGTACGTTC	IC	-1.59193	19.6881
v1_CCAGCGAAGTAGCGGT	pmSC	-24.2946	-0.145672
v1_CCAGCGAAGTCCATAC	Per/VSMC	6.63739	-39.7534
v1_CCAGCGAAGTCCGTAT	iSC	-18.9978	18.0411
v1_CCATGTCAGCGCCTCA	EpC	18.56	-0.254724
v1_CCATGTCAGCTAACAA	IC	-4.30186	23.7477
v1_CCATGTCCACGTTGGC	EpC	12.5151	-5.55622
v1_CCATGTCTCGTCGTTC	FbRel*	4.56108	-10.4496
v1_CCATGTCTCTTCGAGA	FbRel*	9.67778	-5.82356
v1_CCATTCGAGAAGGCCT	EC	14.1285	28.0688
v1_CCATTCGAGACTAAGT	iSC	-18.3124	11.4344
v1_CCATTCGAGCGTTGCC	EC	13.6841	35.1086
v1_CCATTCGCACGTCAGC	EpC	18.2698	-1.20035
v1_CCATTCGGTGAGGGAG	prol. Fb	-1.49187	0.681644
v1_CCATTCGGTTAGAACA	PnC	7.48302	-17.2766
v1_CCATTCGGTTCACCTC	prol. Fb	2.68704	1.83686
v1_CCATTCGTCATGCTCC	PnC	26.2754	-10.6264
v1_CCATTCGTCTCGATGA	EnC	-6.11793	-13.2407
v1_CCCAATCAGGTGCTAG	pmSC	-25.6016	-6.91778
v1_CCCAATCGTAGAGCTG	EnC	-3.22518	-23.0637
v1_CCCAATCGTATGAAAC	PnC	26.7259	-9.58139
v1_CCCAATCTCACAACGT	pmSC	-25.6091	-16.6372
v1_CCCAGTTCACTACAGT	pmSC	-30.8013	-1.48496
v1_CCCAGTTTCACTCCTG	EpC	27.4876	1.57189
v1_CCCAGTTTCACTTACT	prol. Fb	-4.45392	-3.52899
v1_CCCAGTTTCTCATTCA	PnC	19.5745	-10.0195
v1_CCCATACAGCGTGAAC	IC	-4.38013	28.8893
v1_CCCATACAGCTAGGCA	pmSC	-31.8892	-13.9481
v1_CCCATACCACCAGGTC	EnC	-1.62116	-19.1228
v1_CCCATACGTAGCGCAA	pmSC	-24.2147	-12.4936
v1_CCCATACTCAAGATCC	PnC	15.6258	-20.1449
v1_CCCATACTCAAGGTAA	PnC	16.6338	-19.3952
v1_CCCATACTCCTTGGTC	prol. Fb	0.798462	1.96763
v1_CCCTCCTAGTGAACAT	iSC	-26.1917	7.92512
v1_CCCTCCTAGTGGGATC	EpC	23.1155	-6.42849
v1_CCCTCCTAGTTACCCA	EpC	18.0423	3.7826
v1_CCCTCCTCACATGTGT	pmSC	-24.0366	0.201194
v1_CCCTCCTGTGAAGGCT	IC	-2.62492	26.3982
v1_CCCTCCTGTGACGGTA	EnC	-5.357	-17.9452
v1_CCCTCCTGTTTGTGTG	IC	-2.01763	19.6652
v1_CCCTCCTTCAAACCAC	EnC	1.17442	-18.3959
v1_CCCTCCTTCCCTCTTT	prol. SC	-18.8151	27.9469
v1_CCGGGATAGATATGCA	EC	11.3229	26.7981
v1_CCGGGATAGATGGCGT	Per/VSMC	5.36877	-45.4039
v1_CCGGGATCAAACTGTC	Per/VSMC	9.58033	-37.5353
v1_CCGGGATGTAACGACG	IC	0.910828	17.4656
v1_CCGGGATGTTAAGAAC	iSC	-24.1221	17.3672
v1_CCGGGATTCTCGAGTA	pmSC	-31.9469	-2.69719
v1_CCGGTAGAGCAGATCG	IC	-1.23313	24.4871
v1_CCGGTAGCAAGAAGAG	EC	8.43696	27.127
v1_CCGGTAGCAATCCGAT	PnC	15.9195	-10.3717
v1_CCGGTAGCAGGGTATG	pmSC	-33.2234	-13.0896
v1_CCGGTAGGTCTCCCTA	EpC	26.6545	12.0483
v1_CCGGTAGTCACGATGT	EpC	20.3195	-0.645019
v1_CCGTACTAGCATGGCA	pmSC	-34.8176	-13.9615
v1_CCGTACTGTAACGACG	prol. SC	-15.7507	21.9965
v1_CCGTACTGTAGCGCTC	EpC	21.3274	-3.60665
v1_CCGTACTGTATAGGGC	prol. SC	-15.9679	29.0183
v1_CCGTACTGTTTAGGAA	pmSC	-23.8044	-6.42144
v1_CCGTGGAAGGACGAAA	EnC	-4.27835	-21.1212
v1_CCGTGGAGTCACCTAA	IC	-1.8287	40.6104
v1_CCGTGGATCCAGAGGA	PnC	12.2653	-20.1934
v1_CCGTTCAAGAGGGATA	pmSC	-33.1073	-12.8313
v1_CCGTTCAAGGGTGTTG	pmSC	-25.4009	-0.374936
v1_CCGTTCACAGCTGGCT	EnC	-9.66853	-19.6757
v1_CCGTTCACAGGACCCT	IC	1.5989	14.5409
v1_CCGTTCACATCTGGTA	Per/VSMC	7.89496	-41.9732
v1_CCGTTCAGTTGGACCC	Per/VSMC	7.69842	-44.9044
v1_CCGTTCAGTTGTCTTT	EnC	-11.0029	-19.2361
v1_CCTAAAGAGATCTGCT	IC	0.859575	17.1333
v1_CCTAAAGAGCCGCCTA	PnC	23.2177	-15.8167
v1_CCTAAAGAGTATCGAA	pmSC	-26.5909	-8.71993
v1_CCTAAAGCATGGATGG	prol. SC	-16.7893	21.3151
v1_CCTAAAGCATGGTCAT	EC	14.8267	34.8658
v1_CCTAAAGCATTGTGCA	IC	-1.64072	24.9038
v1_CCTAAAGGTGAGGGAG	EpC	19.9463	10.5861
v1_CCTAAAGGTGTTTGGT	prol. SC	-19.0475	21.9227
v1_CCTAAAGTCGCGCCAA	iSC	-22.9499	10.1722
v1_CCTAAAGTCTCTGCTG	pmSC	-28.1181	-15.5709
v1_CCTACACAGTGCGTGA	EnC	-0.266759	-22.2505
v1_CCTACACCAATGGATA	pmSC	-29.762	-15.1286
v1_CCTACACCAGTTTACG	IC	-0.0952159	13.8736
v1_CCTACACGTGGAAAGA	EpC	19.0471	6.6644
v1_CCTACACGTGTGTGCC	pmSC	-23.7599	1.08813
v1_CCTACACTCTTTAGGG	prol. Fb	-0.198274	-2.14562
v1_CCTACCAAGGACAGCT	prol. Fb	-4.75428	1.18571
v1_CCTACCACAAGCCGCT	EpC	18.9332	6.93445
v1_CCTACCACAGAGTGTG	EC	10.8216	29.7992
v1_CCTACCAGTACCAGTT	pmSC	-35.6745	-14.5709
v1_CCTACCAGTGTTGGGA	pmSC	-29.2881	-16.2733
v1_CCTACCATCCCTTGTG	pmSC	-29.0405	-5.73791
v1_CCTAGCTAGGTGCACA	PnC	6.32362	-19.9637
v1_CCTAGCTGTAGATTAG	PnC	18.0157	-11.8635
v1_CCTAGCTGTCTAACGT	EpC	21.5316	1.67871
v1_CCTAGCTGTTCACGGC	EpC	26.0023	6.27727
v1_CCTAGCTGTTCGCGAC	pmSC	-29.9381	-15.3728
v1_CCTAGCTGTTTGGGCC	PnC	25.452	-8.51692
v1_CCTAGCTTCAAACCAC	IC	-0.388078	40.1383
v1_CCTAGCTTCGAGAACG	pmSC	-28.3913	-9.25719
v1_CCTATTAAGCAGCGTA	PnC	18.8977	-17.863
v1_CCTATTAAGCCCTAAT	EpC	27.1582	12.8179
v1_CCTATTAAGGCATGTG	IC	-2.19177	40.1123
v1_CCTATTAAGGCTCATT	EnC	-3.79556	-8.59298
v1_CCTATTAAGTTATCGC	pmSC	-23.2159	-14.6011
v1_CCTATTACACGAGGTA	EpC	20.1407	-1.73
v1_CCTATTACATGAGCGA	PnC	12.7879	-18.8048
v1_CCTATTACATGGTCAT	pmSC	-31.7727	-12.9612
v1_CCTATTACATGTCGAT	iSC	-25.3892	15.4909
v1_CCTATTAGTTCGAATC	pmSC	-31.8742	-14.5895
v1_CCTATTATCGTTTGCC	PnC	17.6587	-17.9383
v1_CCTCAGTAGGTGATAT	iSC	-25.7535	13.6069
v1_CCTCAGTAGTCTTGCA	IC	-0.33404	41.1288
v1_CCTCAGTGTACCGAGA	prol. Fb	-0.808983	-3.57153
v1_CCTCAGTGTAGGCTGA	pmSC	-26.7093	-3.54522
v1_CCTCAGTGTGCTAGCC	EpC	26.6077	3.16809
v1_CCTCAGTGTTGACGTT	EnC	-5.03018	-11.8508
v1_CCTCAGTTCCGCGGTA	EpC	20.4801	1.76998
v1_CCTCTGACACGGTAAG	EpC	18.9649	2.62158
v1_CCTCTGACAGCGTTCG	PnC	21.2159	-14.3663
v1_CCTCTGACATTAACCG	iSC	-25.8327	15.2786
v1_CCTCTGAGTCCGAGTC	EpC	24.448	-2.2026
v1_CCTCTGATCATTGCCC	iSC	-23.2322	14.8309
v1_CCTCTGATCTGAGGGA	FbRel*	-0.140601	-4.94297
v1_CCTTACGAGTTGTCGT	EnC	-5.43675	-11.7476
v1_CCTTACGCACCAACCG	EpC	26.6262	3.46413
v1_CCTTACGCATTCCTGC	EpC	27.4544	4.71624
v1_CCTTACGGTCGTCTTC	EnC	-5.58552	-13.3484
v1_CCTTACGTCTGGAGCC	IC	1.10791	17.2332
v1_CCTTACGTCTGGGCCA	pmSC	-28.4275	-13.1195
v1_CCTTCCCAGACAGAGA	IC	-3.0636	21.8829
v1_CCTTCCCAGCTCCTTC	EnC	-9.38433	-19.137
v1_CCTTCCCGTTAAGAAC	EnC	-6.89121	-11.3189
v1_CCTTCCCTCCACGTTC	EC	12.7032	23.3133
v1_CCTTCCCTCCTTAATC	pmSC	-30.7102	-13.5646
v1_CCTTCGAAGCAACGGT	Per/VSMC	9.7892	-36.8491
v1_CCTTCGAAGGTGGGTT	EpC	24.2112	1.18509
v1_CCTTCGACAGGACCCT	EpC	20.3655	4.89525
v1_CCTTCGACAGTAACGG	EnC	-3.3259	-15.9046
v1_CCTTCGACATGTCCTC	EnC	-3.63724	-13.5567
v1_CCTTCGATCATCGATG	pmSC	-33.2953	-8.50649
v1_CCTTCGATCGAGGTAG	iSC	-17.2591	13.547
v1_CCTTTCTAGAGAACAG	pmSC	-25.1579	2.60073
v1_CCTTTCTAGAGGTAGA	EpC	15.5036	1.97315
v1_CCTTTCTAGCACCGCT	pmSC	-20.3529	-3.09949
v1_CCTTTCTCAAGTCTGT	PnC	9.28564	-19.3552
v1_CCTTTCTCAGTCGATT	FbRel*	6.98165	-2.30076
v1_CCTTTCTGTAAGAGGA	iSC	-22.8258	6.78599
v1_CCTTTCTGTCCTCTTG	EpC	14.8901	-2.59173
v1_CCTTTCTGTGACTACT	EC	11.3841	26.3592
v1_CCTTTCTGTTTGTTGG	EpC	23.4594	-4.50444
v1_CCTTTCTTCACCTCGT	iSC	-17.9294	8.68047
v1_CCTTTCTTCTTGTACT	prol. Fb	-4.61013	-0.19382
v1_CGAACATAGTAGCGGT	EpC	23.4181	4.38623
v1_CGAACATCAGACAGGT	IC	-2.64985	39.2044
v1_CGAACATGTTAGATGA	EnC	-5.21231	-12.3848
v1_CGAACATGTTGAACTC	IC	-1.95794	20.895
v1_CGAACATTCACAAACC	EnC	-9.27073	-13.4247
v1_CGAACATTCACCCTCA	IC	-1.5533	39.2457
v1_CGAACATTCGTATCAG	prol. SC	-17.1315	24.2696
v1_CGAACATTCTGCGGCA	IC	-0.476137	38.5964
v1_CGAACATTCTTTAGTC	prol. Fb	0.855313	3.84667
v1_CGAATGTAGCATCATC	EpC	23.3924	-4.30475
v1_CGAATGTCAACAACCT	EpC	24.7498	14.9962
v1_CGAATGTCACACCGAC	EpC	23.3273	8.3487
v1_CGACCTTAGACGCTTT	iSC	-18.379	13.748
v1_CGACCTTAGGTGCAAC	iSC	-17.505	13.3481
v1_CGACCTTGTCTAAACC	prol. SC	-16.5854	20.8937
v1_CGACCTTGTTCCCGAG	pmSC	-22.5057	-7.08467
v1_CGACCTTTCACTTACT	EnC	-9.67041	-21.9424
v1_CGACCTTTCCTGCTTG	EnC	-1.37336	-15.4871
v1_CGACTTCAGCACCGTC	PnC	16.1205	-15.2087
v1_CGACTTCAGCGATGAC	iSC	-22.6041	16.881
v1_CGACTTCAGTGGTAAT	pmSC	-26.2459	-6.42142
v1_CGACTTCCAATGCCAT	EnC	-3.96793	-8.48723
v1_CGACTTCCATCCGTGG	EnC	-8.53357	-20.0764
v1_CGACTTCGTCGGATCC	PnC	17.4062	-14.6353
v1_CGACTTCTCATTCACT	prol. SC	-16.003	29.5238
v1_CGACTTCTCGCCAGCA	pmSC	-30.5278	-5.74206
v1_CGACTTCTCGCCTGTT	PnC	8.64602	-15.9676
v1_CGACTTCTCTACCTGC	PnC	22.8633	-15.6704
v1_CGACTTCTCTTTACAC	iSC	-25.9299	10.3347
v1_CGAGAAGAGGACATTA	EpC	14.4061	6.58075
v1_CGAGAAGGTCCAGTAT	EC	16.2737	31.4679
v1_CGAGAAGGTTCGTCTC	Per/VSMC	8.92717	-38.9602
v1_CGAGAAGTCTCAACTT	PnC	6.23131	-20.2071
v1_CGAGCACAGTCTTGCA	IC	2.90278	15.6925
v1_CGAGCACCACCATGTA	IC	2.56724	16.0971
v1_CGAGCACGTTCGGCAC	PnC	5.39762	-16.7107
v1_CGAGCACTCCAGTATG	EC	16.7179	33.5055
v1_CGAGCACTCCCTCTTT	EpC	29.2405	-2.39416
v1_CGAGCACTCTTGACGA	EnC	-7.50182	-23.2222
v1_CGAGCCAAGACAAGCC	prol. SC	-15.9959	25.1217
v1_CGAGCCAAGAGGTACC	prol. Fb	-1.37407	4.48695
v1_CGAGCCAGTGAGGCTA	PnC	12.1398	-17.2589
v1_CGATCGGAGATCTGCT	iSC	-24.6821	16.3794
v1_CGATCGGAGGTGACCA	pmSC	-23.7857	0.362418
v1_CGATCGGCACGAAATA	EpC	18.2204	3.36508
v1_CGATCGGGTACCCAAT	EpC	26.899	8.53286
v1_CGATCGGGTCAATGTC	EpC	12.1621	7.79361
v1_CGATCGGGTCTAGCGC	prol. SC	-18.7636	22.3183
v1_CGATCGGGTTTCCACC	PnC	16.8738	-20.5748
v1_CGATCGGTCCTGTACC	prol. SC	-16.5436	29.8922
v1_CGATGGCAGACCTTTG	EnC	-3.2918	-15.4797
v1_CGATGGCAGGACGAAA	PnC	18.4222	-18.7834
v1_CGATGGCTCACGGTTA	EpC	28.4191	12.1684
v1_CGATGGCTCGGACAAG	EnC	-3.5499	-20.9173
v1_CGATGTACACGAAACG	EC	16.7813	35.0308
v1_CGATGTACAGCATACT	EpC	25.9018	-3.01118
v1_CGATGTACAGGTCGTC	EnC	1.60226	-17.8019
v1_CGATGTAGTACGAAAT	EpC	17.5985	3.50964
v1_CGATGTAGTCACCCAG	PnC	22.3446	-16.0292
v1_CGATGTAGTCAGTGGA	pmSC	-31.4775	-4.56742
v1_CGATGTATCGGAAATA	EnC	-3.36547	-14.0068
v1_CGATGTATCTGAGTGT	iSC	-22.8664	19.9988
v1_CGATTGAAGTTCCACA	EnC	-5.4514	-15.8375
v1_CGATTGACAGATAATG	pmSC	-30.9129	-6.72176
v1_CGATTGACAGATCGGA	prol. SC	-19.2909	22.4273
v1_CGATTGAGTCGCGGTT	pmSC	-28.9559	-10.4259
v1_CGATTGAGTCTTCAAG	EpC	25.7992	16.0596
v1_CGATTGATCACTTCAT	prol. Fb	-0.451137	-4.70569
v1_CGATTGATCAGTTAGC	EpC	12.1489	-5.79739
v1_CGATTGATCCGCGGTA	EnC	-1.34593	-14.5704
v1_CGCCAAGAGTGGACGT	EC	14.9347	30.991
v1_CGCCAAGCAAGCGTAG	IC	2.39428	22.0228
v1_CGCCAAGCACTATCTT	EpC	24.0444	10.9454
v1_CGCCAAGCAGTCAGAG	iSC	-23.3135	8.02227
v1_CGCCAAGGTTACGTCA	EpC	19.2896	9.46395
v1_CGCCAAGGTTATCCGA	EnC	0.306137	-10.9208
v1_CGCCAAGTCAATAAGG	pmSC	-33.4367	-2.12129
v1_CGCCAAGTCACAATGC	FbRel*	4.32844	-9.62209
v1_CGCCAAGTCTGAAAGA	PnC	23.0827	-11.6987
v1_CGCGGTAAGATCGGGT	EnC	-7.05301	-14.0781
v1_CGCGGTAGTCCCTTGT	prol. SC	-16.0131	31.259
v1_CGCGGTAGTCTAGAGG	EpC	28.6733	6.26877
v1_CGCGGTATCTTGAGAC	pmSC	-26.9535	-8.91095
v1_CGCGTTTAGCTAAGAT	EC	15.3241	30.0137
v1_CGCGTTTGTACCGGCT	Per/VSMC	6.98446	-43.6061
v1_CGCGTTTGTCCTGCTT	EnC	-1.91006	-19.5283
v1_CGCTATCAGTGGTAGC	Per/VSMC	6.86798	-40.4286
v1_CGCTATCCAATTGCTG	iSC	-18.6427	13.5466
v1_CGCTATCGTATAAACG	prol. SC	-17.4031	22.283
v1_CGCTATCTCACGCGGT	EnC	0.943575	-16.7705
v1_CGCTATCTCAGTCAGT	IC	-3.13713	24.0782
v1_CGCTATCTCCGTACAA	pmSC	-33.5231	-14.6378
v1_CGCTGGAAGAAGATTC	pmSC	-29.0616	-13.9016
v1_CGCTGGAAGCATGGCA	FbRel*	-14.9069	4.5697
v1_CGCTGGAAGCGATAGC	pmSC	-36.6582	-12.4255
v1_CGCTGGAAGCGTTCCG	EnC	-7.03765	-5.69141
v1_CGCTGGACAAGTTAAG	EnC	-6.03406	-22.2009
v1_CGCTGGACATGTCTCC	EC	12.764	30.6923
v1_CGCTGGAGTCAGGACA	prol. SC	-15.9685	26.0324
v1_CGCTGGATCAGCTCTC	iSC	-23.1771	14.4682
v1_CGCTGGATCCTTTCTC	EnC	2.23873	-21.7485
v1_CGCTGGATCTACTATC	EpC	24.9539	-5.61839
v1_CGCTTCAAGTGAACAT	EnC	-9.56115	-13.7595
v1_CGCTTCAAGTGACTCT	PnC	21.9985	-17.9705
v1_CGCTTCACAACTGCTA	EpC	27.6497	-2.92451
v1_CGCTTCACAAGTTCTG	prol. SC	-16.6689	21.8966
v1_CGCTTCACACCATGTA	EpC	23.7727	2.65802
v1_CGCTTCAGTACTTAGC	PnC	15.9015	-20.4991
v1_CGCTTCATCACTGGGC	pmSC	-30.8773	-10.3612
v1_CGCTTCATCGTCACGG	prol. SC	-16.2249	30.952
v1_CGGACACAGATCCCAT	IC	-2.38466	39.4713
v1_CGGACACCAATAGCAA	pmSC	-28.8816	-9.0924
v1_CGGACACCAGACAGGT	prol. Fb	-4.72472	0.967795
v1_CGGACACGTGCAGTAG	EnC	-5.55117	-21.5369
v1_CGGACGTAGGCAGGTT	PnC	21.0262	-12.3913
v1_CGGACGTGTCTGGAGA	EnC	-10.6086	-18.4306
v1_CGGACGTGTGCCTGGT	iSC	-18.8191	20.6779
v1_CGGACGTTCTTGTTTG	PnC	15.6691	-19.5855
v1_CGGACTGAGCTCCTCT	IC	1.79691	14.5342
v1_CGGACTGAGGTGCTTT	EpC	28.0579	-1.94683
v1_CGGACTGCAGCCACCA	pmSC	-31.9401	-15.309
v1_CGGACTGGTGCACCAC	prol. Fb	-4.9477	-0.212789
v1_CGGACTGTCTACTATC	FbRel*	7.43087	-5.19571
v1_CGGACTGTCTGCTGTC	PnC	19.9662	-8.20332
v1_CGGAGCTAGTGTCTCA	prol. SC	-15.8941	28.2312
v1_CGGAGCTCAGGGTACA	EpC	23.8535	7.9351
v1_CGGAGCTGTGCAGACA	prol. Fb	-1.18237	4.16621
v1_CGGAGTCCATCGATGT	prol. SC	-15.9531	25.5239
v1_CGGAGTCGTAGCTTGT	EC	13.2711	31.6702
v1_CGGAGTCGTCTCGTTC	PnC	22.5926	-17.965
v1_CGGAGTCTCTTCATGT	Per/VSMC	8.18435	-44.4736
v1_CGGAGTCTCTTGCAAG	iSC	-19.5771	18.2717
v1_CGGCTAGAGACCGGAT	pmSC	-32.5138	-13.2471
v1_CGGCTAGAGCTTCGCG	pmSC	-35.7692	-12.9572
v1_CGGCTAGAGGGTTTCT	EC	13.2686	33.1853
v1_CGGCTAGCACAACGTT	pmSC	-25.6539	-9.41621
v1_CGGCTAGCAGCTGTTA	iSC	-24.6426	3.35859
v1_CGGCTAGCATCGATGT	iSC	-25.6218	13.3584
v1_CGGCTAGGTAGGCTGA	prol. Fb	-2.58377	3.53936
v1_CGGCTAGGTCGTTGTA	PnC	22.5852	-14.1814
v1_CGGCTAGGTCTCCACT	pmSC	-30.353	0.335802
v1_CGGCTAGGTGACGGTA	PnC	16.3172	-19.8751
v1_CGGCTAGGTGTTTGTG	Per/VSMC	7.62655	-44.0113
v1_CGGGTCAAGAAACGAG	PnC	19.4194	-18.1085
v1_CGGGTCACAGACAAGC	pmSC	-27.5874	-2.74129
v1_CGGGTCACATGCTAGT	pmSC	-29.5154	1.65201
v1_CGGGTCACATGTTCCC	EpC	26.9587	-4.69151
v1_CGGGTCAGTATTAGCC	pmSC	-22.9555	-13.3681
v1_CGGGTCAGTCGGCATC	prol. Fb	1.46794	-0.358337
v1_CGGGTCATCTTCCTTC	EC	15.044	35.3218
v1_CGGTTAAAGGCGCTCT	EnC	3.76053	-20.1811
v1_CGGTTAACAGTCCTTC	IC	-4.15235	21.4575
v1_CGGTTAAGTTCGTCTC	EpC	28.0018	-4.31295
v1_CGGTTAAGTTGTACAC	EnC	-9.64695	-15.1183
v1_CGGTTAATCCATGCTC	EpC	26.7876	16.3591
v1_CGGTTAATCTAACTCT	IC	-2.63923	21.6349
v1_CGTAGCGCACATGACT	FbRel*	9.33967	-0.488041
v1_CGTAGCGCAGGAATCG	pmSC	-27.5138	-8.80338
v1_CGTAGCGCAGGCTCAC	PnC	9.63233	-19.4355
v1_CGTAGCGCATCACAAC	EC	11.9519	24.6737
v1_CGTAGCGCATTATCTC	EpC	24.6634	3.6768
v1_CGTAGCGGTAATCGTC	EnC	-2.27691	-23.9034
v1_CGTAGCGGTAGTACCT	IC	1.29059	24.6694
v1_CGTAGCGGTCCTAGCG	PnC	22.068	-11.4936
v1_CGTAGCGGTGACTCAT	prol. Fb	2.45764	5.54243
v1_CGTAGCGTCCCTTGCA	prol. SC	-15.7495	29.4894
v1_CGTAGCGTCGCAAACT	IC	2.69106	15.2787
v1_CGTAGCGTCTATGTGG	Per/VSMC	4.47448	-37.3056
v1_CGTAGGCCAGGAATCG	pmSC	-32.1645	-15.3658
v1_CGTAGGCGTTGCTCCT	EnC	0.903598	-21.872
v1_CGTAGGCTCCGATATG	prol. Fb	-4.25547	0.775861
v1_CGTAGGCTCTCAAGTG	PnC	21.916	-13.7482
v1_CGTAGGCTCTCGCATC	EnC	3.99711	-16.901
v1_CGTAGGCTCTCTAAGG	iSC	-19.6698	6.95773
v1_CGTAGGCTCTTGCAAG	Per/VSMC	4.44396	-44.9095
v1_CGTCACTAGTAAGTAC	EpC	25.8609	13.0555
v1_CGTCACTCATCAGTCA	IC	-0.479269	23.8809
v1_CGTCACTGTTCAGTAC	EnC	-9.90509	-19.3955
v1_CGTCAGGAGCCAGTAG	PnC	23.8431	-9.238
v1_CGTCAGGAGTGCAAGC	EnC	-2.96722	-12.9073
v1_CGTCAGGAGTGGTCCC	prol. Fb	-0.440638	4.2147
v1_CGTCAGGTCGCCTGTT	prol. Fb	-4.56987	-0.215293
v1_CGTCAGGTCTGACCTC	IC	-1.76943	12.4575
v1_CGTCCATAGATAGGAG	prol. Fb	1.17554	1.31173
v1_CGTCCATAGCCACGTC	IC	-3.15447	24.129
v1_CGTCCATCAGAAGCAC	EnC	-6.09358	-6.21934
v1_CGTCCATGTCATGCAT	EpC	24.9295	10.279
v1_CGTCCATGTCCAGTGC	EC	17.9977	30.4105
v1_CGTCCATGTGCGCTTG	IC	-2.74217	24.3628
v1_CGTCCATGTTCCAACA	prol. Fb	-0.362432	4.36395
v1_CGTCCATTCATGGTCA	EpC	27.516	0.899482
v1_CGTCCATTCGGTTAAC	prol. Fb	-3.1551	2.78067
v1_CGTCTACAGAACAACT	PnC	18.9156	-16.5673
v1_CGTCTACCAATCTACG	iSC	-25.5295	4.97634
v1_CGTCTACGTTATGCGT	iSC	-25.7785	13.6528
v1_CGTGAGCAGACGCACA	iSC	-21.4207	6.67285
v1_CGTGAGCAGCGCTCCA	PnC	23.7961	-15.2197
v1_CGTGAGCAGGAATGGA	IC	-1.80701	40.0813
v1_CGTGAGCAGTTCGCGC	Per/VSMC	9.27789	-41.6957
v1_CGTGAGCCACATGGGA	pmSC	-25.1041	0.384629
v1_CGTGAGCCAGCCTATA	prol. Fb	-5.54296	-0.450348
v1_CGTGAGCGTACTCGCG	EpC	23.4398	-4.48826
v1_CGTGAGCTCACGCATA	EpC	30.0077	2.67716
v1_CGTGAGCTCCAAACAC	PnC	23.9521	-13.8969
v1_CGTGAGCTCCTATGTT	EC	16.3758	35.0799
v1_CGTGAGCTCGTGGTCG	IC	0.755916	16.7871
v1_CGTGTAAAGGATCGCA	Per/VSMC	8.89821	-39.466
v1_CGTGTAACAAACTGTC	EpC	23.0599	0.0664585
v1_CGTGTAACATGTTCCC	EpC	27.3216	0.469141
v1_CGTGTAAGTGTGACCC	prol. Fb	-5.69804	-2.54286
v1_CGTGTAAGTTAAGATG	iSC	-18.5454	14.8831
v1_CGTGTCTAGAAGATTC	pmSC	-30.4296	-15.3058
v1_CGTGTCTAGATGGGTC	IC	1.93862	23.6055
v1_CGTGTCTAGGCAGGTT	FbRel*	9.06902	-3.93466
v1_CGTGTCTCAACTGGCC	prol. SC	-15.806	30.5307
v1_CGTGTCTCACATGTGT	Per/VSMC	3.47152	-36.903
v1_CGTGTCTCACCTATCC	pmSC	-30.9278	-9.2272
v1_CGTGTCTCAGGGCATA	IC	-2.5182	14.7005
v1_CGTGTCTGTGCCTGCA	EpC	24.0367	0.696668
v1_CGTGTCTTCCACTGGG	EpC	23.571	-0.57917
v1_CGTGTCTTCTCCGGTT	PnC	8.25897	-18.6833
v1_CGTTAGAAGTGAACGC	IC	-5.49126	21.4219
v1_CGTTAGAGTTATGCGT	EC	11.2621	30.4996
v1_CGTTAGATCACCACCT	pmSC	-30.818	-4.1891
v1_CGTTCTGAGCAATCTC	EpC	28.4372	6.91305
v1_CGTTCTGAGGATGTAT	PnC	16.8744	-13.6995
v1_CGTTCTGCAGGGTTAG	EC	11.605	28.045
v1_CGTTCTGGTAGCGCAA	pmSC	-26.451	0.43794
v1_CGTTCTGGTCCCTTGT	pmSC	-33.6408	-10.7882
v1_CGTTCTGGTGCACGAA	EnC	-4.53545	-21.3418
v1_CGTTCTGGTGCACTTA	PnC	20.6924	-16.0704
v1_CGTTCTGGTTATGCGT	FbRel*	9.64977	-0.508563
v1_CGTTCTGTCCAAACAC	pmSC	-30.0208	-14.511
v1_CGTTCTGTCCTGTAGA	IC	0.359872	26.613
v1_CGTTGGGAGACTAAGT	EpC	17.3327	1.53289
v1_CGTTGGGCACGACTCG	EpC	24.1127	8.36057
v1_CTAACTTAGTTAAGTG	EpC	27.1117	-2.81891
v1_CTAACTTCACGGCTAC	iSC	-23.9417	12.8164
v1_CTAACTTCAGCAGTTT	pmSC	-21.9318	-6.16927
v1_CTAACTTGTAAGAGGA	pmSC	-23.0653	-6.42619
v1_CTAACTTGTGTGTGCC	prol. SC	-18.7814	21.8137
v1_CTAACTTTCAAGAAGT	IC	-1.78375	21.9507
v1_CTAACTTTCACGACTA	EpC	21.7089	6.38452
v1_CTAACTTTCACTTACT	IC	-1.22009	27.7919
v1_CTAACTTTCTATCCCG	prol. SC	-17.0473	28.2847
v1_CTAAGACAGACTAAGT	PnC	17.7769	-13.6779
v1_CTAAGACAGCGTAATA	pmSC	-21.4679	-16.4279
v1_CTAAGACAGTGTCCAT	iSC	-22.2226	19.8653
v1_CTAAGACCAAGCGCTC	EpC	21.1169	5.98422
v1_CTAAGACCAGGCTGAA	EpC	26.3561	-3.43185
v1_CTAAGACGTTAAGATG	EpC	24.9029	11.301
v1_CTAAGACTCCGTTGTC	EnC	-3.86085	-8.38301
v1_CTAAGACTCTCGTATT	pmSC	-36.5645	-13.8804
v1_CTAAGACTCTGCTGCT	IC	2.86058	15.669
v1_CTAATGGAGTTACGGG	prol. Fb	-4.50898	-2.57557
v1_CTAATGGCATCACGAT	iSC	-25.5767	17.4259
v1_CTAATGGCATTCTTAC	prol. SC	-17.6982	22.606
v1_CTAATGGGTAACGCGA	iSC	-21.5801	5.46338
v1_CTAATGGGTCAATGTC	PnC	15.2586	-18.7907
v1_CTAATGGGTGGTAACG	pmSC	-26.3252	3.38373
v1_CTAATGGGTTACGCGC	prol. Fb	-4.80597	-0.32955
v1_CTAATGGGTTCTGAAC	prol. Fb	-4.61862	-4.51269
v1_CTACACCAGCATGGCA	PnC	7.23267	-17.7351
v1_CTACACCAGGATGTAT	EpC	22.2478	-7.22713
v1_CTACACCCACGAAATA	pmSC	-32.8319	-10.4159
v1_CTACACCCATGCCCGA	pmSC	-28.569	-15.4621
v1_CTACACCCATTGGTAC	EpC	25.5547	16.6509
v1_CTACACCGTATAGTAG	EnC	-5.66905	-22.2072
v1_CTACACCGTCGGATCC	PnC	25.4613	-9.26741
v1_CTACACCTCAACACCA	EnC	-6.33455	-18.1844
v1_CTACACCTCAAGGCTT	prol. Fb	-1.36369	1.70972
v1_CTACATTAGCCACGCT	EpC	25.1435	4.3272
v1_CTACATTAGCTGAAAT	EpC	19.3399	5.98874
v1_CTACATTAGGCATGTG	iSC	-17.714	10.483
v1_CTACATTGTAAATGAC	pmSC	-37.0317	-12.512
v1_CTACATTGTATCGCAT	Per/VSMC	6.65923	-38.7606
v1_CTACCCAAGAAGGTGA	PnC	26.8063	-9.3864
v1_CTACCCAAGCTGCAAG	Per/VSMC	11.1205	-37.5066
v1_CTACCCAAGTGCCAGA	EC	14.1283	22.2028
v1_CTACCCACAGGGATTG	PnC	17.9184	-15.7996
v1_CTACCCATCAACACAC	iSC	-24.6434	9.44661
v1_CTACCCATCAGTTCGA	prol. SC	-17.3008	29.1348
v1_CTACGTCAGACACGAC	prol. SC	-18.5546	23.1597
v1_CTACGTCAGATAGTCA	PnC	25.5473	-10.2917
v1_CTACGTCAGCGTGAAC	pmSC	-29.2649	-12.2357
v1_CTACGTCCACCGGAAA	iSC	-26.0296	6.99155
v1_CTACGTCCAGCTTAAC	IC	-4.90981	19.973
v1_CTACGTCCATGCTAGT	EpC	20.6493	-0.678986
v1_CTACGTCCATGGAATA	IC	-1.90427	13.0885
v1_CTACGTCGTAGCGCTC	iSC	-26.6237	14.4184
v1_CTACGTCGTCCGAATT	iSC	-17.1936	13.4178
v1_CTACGTCGTCTTTCAT	iSC	-25.913	7.16512
v1_CTACGTCGTTCAGACT	PnC	22.4209	-17.5355
v1_CTACGTCTCACCTTAT	pmSC	-33.7445	-7.42324
v1_CTAGAGTAGAGTAAGG	pmSC	-29.7598	-9.27294
v1_CTAGAGTAGAGTCGGT	EpC	16.8097	5.74906
v1_CTAGAGTAGGTCGGAT	IC	-0.448595	26.4852
v1_CTAGAGTCAACGCACC	PnC	11.3749	-19.2808
v1_CTAGAGTGTCCGAAGA	PnC	22.5216	-17.7911
v1_CTAGAGTGTGTGAATA	iSC	-24.9182	9.6949
v1_CTAGAGTGTTATCGGT	EnC	-2.74305	-22.3079
v1_CTAGAGTTCCACGAAT	EpC	28.2695	-5.33017
v1_CTAGCCTAGACCTAGG	pmSC	-26.1695	-4.60312
v1_CTAGCCTAGGACAGAA	EnC	-4.13636	-12.9839
v1_CTAGCCTCAATAACGA	FbRel*	9.53167	-5.41151
v1_CTAGCCTCACAGACAG	PnC	22.6278	-18.2097
v1_CTAGCCTCAGCTGCTG	iSC	-17.3054	15.4218
v1_CTAGCCTGTCTAGCCG	EpC	21.7726	3.13862
v1_CTAGCCTGTTATCACG	iSC	-22.0693	11.2269
v1_CTAGTGAAGAAAGTGG	iSC	-25.6932	13.6212
v1_CTAGTGAAGGCATGGT	EnC	-5.04011	-14.4985
v1_CTAGTGACACGAGAGT	PnC	23.9514	-9.45612
v1_CTAGTGACATTACCTT	PnC	8.10763	-20.2912
v1_CTAGTGACATTGGTAC	pmSC	-23.6079	-8.64526
v1_CTAGTGAGTGACGGTA	EnC	-10.1538	-22.7388
v1_CTAGTGATCTACTTAC	EpC	22.9184	1.31251
v1_CTCACACAGCTATGCT	iSC	-20.3488	16.0264
v1_CTCACACAGTGAAGTT	iSC	-17.2599	13.5392
v1_CTCACACGTGTTTGGT	EpC	20.8628	5.35356
v1_CTCACACTCACTGGGC	EpC	24.448	12.1698
v1_CTCACACTCGCGCCAA	EpC	22.9083	12.4947
v1_CTCACACTCGGTGTTA	IC	-6.55997	28.9121
v1_CTCAGAAAGAGTCGGT	PnC	20.5182	-10.5184
v1_CTCAGAAAGGGATCTG	IC	1.11823	13.3739
v1_CTCAGAATCCGCTGTT	EnC	0.378454	-10.9727
v1_CTCATTAAGACTAGAT	iSC	-23.5218	18.3236
v1_CTCATTAAGCCAGAAC	EnC	-2.34899	-21.9652
v1_CTCATTAAGTACGTAA	PnC	9.51497	-18.1215
v1_CTCATTAGTACTCAAC	Per/VSMC	9.15333	-37.7956
v1_CTCATTATCAGGCGAA	EC	13.8946	35.6223
v1_CTCATTATCCAGATCA	EC	11.1963	31.5007
v1_CTCATTATCGTTTATC	IC	0.581497	25.1169
v1_CTCCTAGAGATGTTAG	EpC	22.8765	13.6013
v1_CTCCTAGAGCAAATCA	prol. Fb	1.84024	1.05466
v1_CTCCTAGAGGTTACCT	PnC	13.918	-20.2687
v1_CTCCTAGAGGTTCCTA	PnC	21.702	-15.03
v1_CTCCTAGCACCAGTTA	iSC	-20.9046	12.9002
v1_CTCCTAGCAGCCAATT	prol. Fb	-1.24874	3.02391
v1_CTCCTAGCAGGTGCCT	iSC	-26.7478	13.3208
v1_CTCCTAGGTAAGAGAG	pmSC	-21.4846	-16.4045
v1_CTCCTAGGTACAGTGG	Per/VSMC	8.83751	-38.8851
v1_CTCCTAGGTGGCCCTA	IC	-3.24457	22.807
v1_CTCCTAGGTTGAGTTC	Per/VSMC	9.2383	-41.9404
v1_CTCCTAGTCCTTCAAT	PnC	23.7765	-18.272
v1_CTCCTAGTCGTTACGA	IC	-1.0471	27.038
v1_CTCCTAGTCTAACTTC	pmSC	-32.7719	-12.0692
v1_CTCGAAAAGAGAACAG	PnC	23.2547	-8.5468
v1_CTCGAAAAGTCCGGTC	EpC	26.6878	6.21875
v1_CTCGAAACAGTGACAG	IC	-2.31827	36.5629
v1_CTCGAAACATTACCTT	Per/VSMC	5.26183	-42.7989
v1_CTCGAAACATTACGAC	pmSC	-36.1027	-11.6115
v1_CTCGAAACATTCCTGC	EnC	-4.37676	-19.8613
v1_CTCGAAAGTAAGGGCT	IC	-0.175895	13.9816
v1_CTCGAAAGTCATATGC	pmSC	-31.619	-5.30706
v1_CTCGAAATCATCGCTC	PnC	16.6578	-19.834
v1_CTCGAAATCTTCGGTC	prol. Fb	-4.48835	-3.7247
v1_CTCGAGGCATCAGTAC	EC	13.3442	33.3973
v1_CTCGAGGCATTTGCCC	iSC	-24.8675	18.3407
v1_CTCGAGGGTCCGTTAA	PnC	16.9456	-20.8207
v1_CTCGAGGGTCGTTGTA	IC	-0.627944	20.9098
v1_CTCGAGGGTGACTACT	iSC	-23.3729	13.4274
v1_CTCGAGGGTGATAAGT	iSC	-18.2596	15.1081
v1_CTCGAGGGTGGCGAAT	EpC	25.2945	7.58219
v1_CTCGAGGGTTAAGAAC	IC	1.9112	14.8301
v1_CTCGAGGGTTCGAATC	EnC	-4.7891	-13.3086
v1_CTCGAGGTCAGCGATT	EpC	26.9012	10.2902
v1_CTCGAGGTCCATGAAC	PnC	20.272	-8.25106
v1_CTCGAGGTCCTCGCAT	prol. SC	-17.3862	26.5992
v1_CTCGAGGTCGGCCGAT	PnC	13.7384	-20.6508
v1_CTCGAGGTCTGAGTGT	prol. Fb	-0.878472	4.78727
v1_CTCGGAGAGATCCCAT	pmSC	-36.2393	-13.4539
v1_CTCGGAGAGTGTACTC	EpC	19.2898	-3.74899
v1_CTCGGAGGTCTCCATC	prol. Fb	-4.51918	-1.18623
v1_CTCGGAGGTGTATGGG	IC	-1.77152	39.0208
v1_CTCGGAGGTTGTCGCG	pmSC	-27.4748	-10.0808
v1_CTCGGAGTCAACCAAC	iSC	-23.7993	18.6437
v1_CTCGGAGTCGGATGTT	EpC	26.8003	4.98994
v1_CTCGGGAAGTCTCGGC	EnC	2.62221	-15.1456
v1_CTCGGGACAGTGACAG	prol. SC	-15.5637	29.8915
v1_CTCGGGAGTCCCTTGT	EpC	20.8149	-1.07099
v1_CTCGGGAGTCTAACGT	iSC	-24.3114	2.92623
v1_CTCGGGAGTGACGCCT	IC	-4.50368	27.4707
v1_CTCGGGAGTTACTGAC	EpC	28.0534	1.51164
v1_CTCGGGAGTTCGAATC	EnC	-4.26401	-22.8322
v1_CTCGGGATCATCTGCC	EnC	-8.13823	-17.0169
v1_CTCGGGATCTCTGCTG	EpC	28.275	2.43683
v1_CTCGTACAGTTAACGA	EpC	25.6869	1.7116
v1_CTCGTACCATGCCTTC	PnC	20.4243	-18.8206
v1_CTCGTACGTTGTGGCC	EpC	27.0601	9.39848
v1_CTCGTACGTTTAAGCC	PnC	16.3144	-20.1193
v1_CTCGTCAAGGGCTTGA	PnC	13.7659	-18.5972
v1_CTCGTCACAGTTCCCT	IC	-0.356507	23.3874
v1_CTCTAATAGAAGGTGA	FbRel*	8.99949	-0.243943
v1_CTCTAATAGACTGGGT	EpC	25.204	7.41771
v1_CTCTAATAGGCGCTCT	EnC	-8.7657	-19.5192
v1_CTCTAATCAGTGACAG	EpC	25.1073	-4.7365
v1_CTCTAATGTTGTCTTT	EpC	11.3741	0.87256
v1_CTCTAATTCCTTCAAT	EpC	21.7435	-2.97746
v1_CTCTACGAGCGATTCT	EpC	20.8149	6.92409
v1_CTCTACGAGGTCATCT	iSC	-21.9671	19.7307
v1_CTCTACGCACAAGCCC	iSC	-20.8214	11.1782
v1_CTCTACGGTCGAGTTT	PnC	26.1534	-15.6596
v1_CTCTACGGTGCAACTT	IC	2.42244	15.2419
v1_CTCTACGTCATGCAAC	EpC	17.6149	-2.89217
v1_CTCTACGTCGTGACAT	pmSC	-27.1726	-14.1002
v1_CTCTACGTCTTTCCTC	pmSC	-32.3609	-14.5868
v1_CTCTGGTAGTCCGTAT	IC	-0.700072	20.1844
v1_CTCTGGTCAAGGTTTC	IC	-1.88097	21.5243
v1_CTCTGGTGTACACCGC	Per/VSMC	6.44817	-41.4524
v1_CTCTGGTGTCCGTTAA	FbRel*	5.66667	-9.31796
v1_CTCTGGTGTTCCAACA	iSC	-21.859	17.0359
v1_CTCTGGTTCGTGGTCG	PnC	18.6209	-11.8599
v1_CTCTGGTTCTCTAAGG	Per/VSMC	10.4684	-36.3818
v1_CTGAAACAGCTAGTTC	PnC	17.9656	-17.1793
v1_CTGAAACAGGAGCGTT	EpC	25.1228	-5.1771
v1_CTGAAACGTGCCTGTG	EC	12.8891	34.08
v1_CTGAAACTCCTTTCGG	PnC	21.6822	-15.0859
v1_CTGAAACTCGGAAATA	EpC	23.6183	14.8598
v1_CTGAAGTAGCCAACAG	EC	15.0784	26.0196
v1_CTGAAGTAGCTAGTTC	prol. Fb	2.56033	3.75147
v1_CTGAAGTCACCTATCC	iSC	-20.5343	20.7161
v1_CTGAAGTGTACTTGAC	IC	-2.23121	21.8463
v1_CTGAAGTGTCGCTTCT	EC	17.5025	32.0979
v1_CTGAAGTTCAGCAACT	iSC	-24.6198	10.9464
v1_CTGAAGTTCTTAGAGC	EnC	-9.12541	-16.4405
v1_CTGATAGCAAGCCGCT	iSC	-19.6533	14.9825
v1_CTGATAGCATCACGTA	EnC	-2.53662	-12.7523
v1_CTGATAGGTAGCGTAG	PnC	5.24171	-19.1531
v1_CTGATCCCAAGAAGAG	EnC	-4.15527e-05	-20.3713
v1_CTGATCCCAATGGACG	EpC	25.279	16.2905
v1_CTGATCCCACGTTGGC	EpC	19.928	3.70092
v1_CTGATCCCATGGTCTA	EpC	19.843	10.4539
v1_CTGATCCGTCGCGGTT	IC	-2.34195	39.3787
v1_CTGATCCTCGGTTAAC	pmSC	-33.6672	-14.9189
v1_CTGATCCTCTACTATC	EpC	16.8129	-2.05945
v1_CTGCCTAAGATAGGAG	prol. SC	-18.8921	22.1725
v1_CTGCCTAAGTAAGTAC	PnC	20.3802	-19.7338
v1_CTGCCTACAAGGTTCT	EnC	-0.183037	-18.4924
v1_CTGCCTACAATCTACG	pmSC	-26.4076	-3.43836
v1_CTGCCTACAGGTCGTC	iSC	-20.6716	4.41224
v1_CTGCCTAGTAGAAAGG	prol. SC	-17.5764	29.4824
v1_CTGCCTAGTTTGTTTC	EnC	-9.16916	-20.8247
v1_CTGCCTATCCGAGCCA	PnC	23.1496	-10.7007
v1_CTGCCTATCCTCAACC	prol. Fb	-2.08284	3.38483
v1_CTGCCTATCGAACGGA	prol. Fb	0.325051	4.95325
v1_CTGCCTATCGGTGTCG	pmSC	-31.5172	-11.6865
v1_CTGCGGACAAGCCCAC	iSC	-26.1403	6.20881
v1_CTGCGGACACGTGAGA	prol. SC	-16.4607	28.5028
v1_CTGCGGAGTCACTTCC	EnC	-4.19289	-23.4347
v1_CTGCGGAGTTCCGTCT	Per/VSMC	7.10822	-40.3518
v1_CTGCGGATCACCCGAG	iSC	-23.9383	19.5191
v1_CTGCTGTAGACAGGCT	pmSC	-29.2005	-10.0656
v1_CTGCTGTAGATCCGAG	EpC	22.0103	4.50242
v1_CTGCTGTCAATGCCAT	pmSC	-25.2837	-7.68202
v1_CTGCTGTCAGTCGATT	EpC	23.3571	9.87663
v1_CTGCTGTCATTTGCTT	EnC	-3.55823	-19.2789
v1_CTGCTGTGTCCATGAT	PnC	20.3817	-19.316
v1_CTGCTGTGTCTAGGTT	PnC	24.5194	-13.7554
v1_CTGCTGTTCGCCTGTT	prol. Fb	-5.47393	-1.47374
v1_CTGCTGTTCGTCTGCT	Per/VSMC	7.89828	-39.6125
v1_CTGGTCTCATGCCCGA	IC	-1.86423	28.3946
v1_CTGGTCTGTAGCGTCC	IC	1.1183	16.9544
v1_CTGGTCTGTCAACTGT	PnC	6.87935	-19.6657
v1_CTGGTCTGTTGAACTC	Per/VSMC	11.1409	-36.0631
v1_CTGGTCTTCTGTACGA	Per/VSMC	5.74732	-43.3243
v1_CTGTGCTAGACCGGAT	prol. Fb	-0.413594	3.34981
v1_CTGTGCTAGGAGTACC	EnC	-7.55782	-13.9256
v1_CTGTGCTAGGATGGAA	IC	-6.68755	29.4668
v1_CTGTGCTAGTCCGGTC	IC	-2.67283	26.7804
v1_CTGTGCTCAAGCCTAT	EpC	20.0902	10.6812
v1_CTGTGCTTCACCATAG	EnC	-4.52979	-15.1588
v1_CTGTGCTTCGGAAACG	EpC	24.3978	14.6833
v1_CTGTTTAAGACTTGAA	EC	11.1779	26.2241
v1_CTGTTTAAGCGGATCA	EpC	22.9811	-5.01504
v1_CTGTTTAGTAATCACC	EpC	18.8188	3.87321
v1_CTGTTTATCGTTTAGG	IC	-6.42009	29.6192
v1_CTTAACTAGAATTGTG	EpC	18.4284	12.0481
v1_CTTAACTCAGTCAGAG	pmSC	-20.4822	0.97468
v1_CTTAACTCATGGGAAC	EpC	27.1623	-0.259261
v1_CTTAACTGTGAAGGCT	EnC	-2.08989	-19.5202
v1_CTTAACTGTGGCTCCA	PnC	23.2779	-14.8742
v1_CTTAACTTCCTGCTTG	iSC	-22.829	18.8767
v1_CTTAACTTCGCAAACT	EpC	18.2559	-4.26273
v1_CTTACCGAGAGTGAGA	prol. Fb	1.3477	-0.110064
v1_CTTACCGCACCACCAG	pmSC	-25.216	-8.01873
v1_CTTACCGCACGTGAGA	pmSC	-33.4281	-4.74713
v1_CTTACCGCAGTATGCT	pmSC	-23.3746	-13.4739
v1_CTTACCGGTATGAAAC	EnC	1.24066	-18.5011
v1_CTTACCGGTGCGCTTG	EC	16.6585	33.2744
v1_CTTACCGTCTCCAGGG	EnC	-6.89679	-14.6971
v1_CTTAGGAAGTATCGAA	pmSC	-34.2553	-11.0194
v1_CTTAGGACACAGATTC	iSC	-23.9546	17.6554
v1_CTTAGGACACATTCGA	iSC	-19.8168	15.2361
v1_CTTAGGACATCCCATC	pmSC	-28.7191	-2.8064
v1_CTTCTCTAGAACTGTA	IC	-7.5431	29.2351
v1_CTTCTCTAGAGGGATA	IC	-0.523086	30.1411
v1_CTTCTCTAGTAATCCC	EC	13.4822	24.0595
v1_CTTCTCTAGTCCGTAT	EnC	-4.65965	-10.3307
v1_CTTCTCTCAGCTCGAC	PnC	22.2803	-17.7341
v1_CTTCTCTCAGTTTACG	EpC	29.192	13.484
v1_CTTCTCTGTCGACTGC	EpC	20.0992	3.58902
v1_CTTCTCTGTGCGATAG	EpC	27.6634	17.0027
v1_CTTCTCTGTGTAAGTA	pmSC	-28.8096	-13.3015
v1_CTTGGCTCAAGTTCTG	PnC	9.77649	-19.3272
v1_CTTGGCTCACGAGAGT	EnC	-7.38361	-13.2176
v1_CTTGGCTCAGGGTTAG	EpC	24.0683	15.9278
v1_CTTGGCTTCAGTACGT	FbRel*	4.12061	-9.89509
v1_CTTTGCGAGAGATGAG	EnC	-2.23797	-18.1367
v1_CTTTGCGAGGCTAGAC	EpC	18.1672	-1.16143
v1_CTTTGCGCACGAAAGC	EpC	13.0773	-6.29436
v1_CTTTGCGCATCACCCT	iSC	-19.4578	6.35831
v1_CTTTGCGGTAAAGTCA	iSC	-20.9561	9.89016
v1_CTTTGCGGTCTCTTAT	IC	0.889727	25.2863
v1_CTTTGCGGTGCTAGCC	IC	-3.62194	22.1938
v1_CTTTGCGGTTGCCTCT	EC	15.4483	35.0623
v1_GAAACTCAGTAGATGT	pmSC	-35.5631	-9.75844
v1_GAAACTCCACGGTAGA	IC	-1.67284	14.7366
v1_GAAACTCGTTCCAACA	iSC	-22.9429	17.9807
v1_GAAACTCTCACCTTAT	EC	12.5028	25.2992
v1_GAAACTCTCCACGACG	pmSC	-22.5981	-13.7895
v1_GAAATGAAGAAGAAGC	EpC	17.5597	5.3914
v1_GAAATGAAGATCCGAG	EpC	27.3564	6.97706
v1_GAAATGACAATCACAC	EpC	21.1312	-6.5565
v1_GAAATGACATTATCTC	EC	10.5043	28.9302
v1_GAAATGATCAACTCTT	EnC	-0.256671	-18.5491
v1_GAAATGATCACTTACT	EpC	26.1004	8.74751
v1_GAAATGATCGGAAATA	PnC	13.6804	-19.3444
v1_GAAATGATCTGTCAAG	IC	-2.19447	39.7409
v1_GAACATCAGGGAACGG	IC	-1.81678	39.0549
v1_GAACATCAGTCATCCA	pmSC	-31.7232	-9.78618
v1_GAACATCCATTGAGCT	iSC	-24.3503	12.5448
v1_GAACATCGTAAAGTCA	pmSC	-32.6282	-10.5031
v1_GAACATCGTCGAGATG	EnC	-1.13583	-18.7776
v1_GAACATCGTGTCTGAT	prol. Fb	-5.78363	-0.96001
v1_GAACATCTCAGAAATG	PnC	8.93474	-18.2478
v1_GAACATCTCCGTAGGC	pmSC	-28.6857	-0.907972
v1_GAACATCTCGTATCAG	EpC	27.8426	15.9729
v1_GAACATCTCTTATCTG	EnC	2.69181	-17.5093
v1_GAACCTAAGCTAGTCT	EpC	28.3963	16.0717
v1_GAACCTAAGTCTCAAC	PnC	8.16192	-20.4321
v1_GAACCTACACCCATGG	PnC	15.9077	-20.4
v1_GAACCTACAGGTCTCG	IC	-1.61659	12.8524
v1_GAACCTAGTAGCGTCC	IC	1.9971	14.7765
v1_GAACCTATCAAGCCTA	EpC	16.8056	-2.74856
v1_GAACCTATCGTGGACC	pmSC	-29.8074	-9.16397
v1_GAACGGAAGCAGCCTC	PnC	21.9039	-13.7333
v1_GAACGGACACGAAGCA	EnC	-8.01466	-12.4703
v1_GAACGGACATGCCACG	IC	-5.08664	27.0807
v1_GAACGGAGTGTTGGGA	pmSC	-26.9926	-9.5568
v1_GAACGGAGTTCGGGCT	EpC	28.6834	-1.76414
v1_GAACGGATCTCCTATA	EnC	-4.38279	-22.4087
v1_GAAGCAGCACCTGGTG	pmSC	-25.9546	1.27178
v1_GAAGCAGCACTTGGAT	PnC	8.70977	-18.6796
v1_GAAGCAGGTACTCTCC	PnC	21.4365	-8.24351
v1_GAAGCAGTCATTATCC	PnC	22.0468	-21.3029
v1_GAAGCAGTCCCAGGTG	prol. SC	-17.3125	31.3564
v1_GAAGCAGTCGACAGCC	iSC	-21.9282	19.8294
v1_GAAGCAGTCGTGGACC	PnC	23.7275	-11.3468
v1_GAATAAGAGACCCACC	pmSC	-36.9346	-12.6045
v1_GAATAAGAGCCCAATT	iSC	-24.1263	15.7963
v1_GAATAAGAGCTGTCTA	prol. SC	-16.5365	28.8899
v1_GAATAAGGTACCGTAT	EpC	19.1933	3.89805
v1_GAATAAGGTCCATGAT	iSC	-21.7069	14.3884
v1_GAATAAGGTTATCCGA	PnC	6.50377	-11.2284
v1_GAATAAGTCATCTGCC	PnC	6.18603	-18.6674
v1_GAATAAGTCCCTCAGT	EpC	19.9117	-3.39341
v1_GAATAAGTCCTTTCTC	Per/VSMC	4.92902	-44.452
v1_GAATGAAAGTTCGATC	EC	11.5083	26.8836
v1_GAATGAAGTCACCTAA	EnC	-5.84673	-16.1208
v1_GAATGAAGTTCGCGAC	IC	-1.69563	27.0988
v1_GAATGAAGTTGGAGGT	pmSC	-26.0473	-9.07003
v1_GAATGAATCCTGCAGG	iSC	-20.0798	6.0518
v1_GAATGAATCTAACCGA	EnC	-3.62956	-18.1438
v1_GACACGCAGGCGACAT	prol. SC	-17.6226	29.0031
v1_GACACGCAGTGAACGC	PnC	18.7758	-14.0911
v1_GACACGCCATCCTAGA	IC	-5.88727	22.1181
v1_GACACGCGTTGGACCC	IC	-4.94397	22.1913
v1_GACACGCTCAAGCCTA	iSC	-22.7736	12.3017
v1_GACACGCTCACATGCA	EpC	26.9355	7.98669
v1_GACACGCTCGTGACAT	EnC	-11.6917	-19.3884
v1_GACAGAGAGATCACGG	IC	-2.33913	36.8776
v1_GACAGAGAGGAATGGA	EnC	-6.99922	-15.048
v1_GACAGAGAGGAGTTGC	iSC	-25.9062	4.51007
v1_GACAGAGCACGAAGCA	Per/VSMC	6.76388	-40.2498
v1_GACAGAGTCAACCAAC	EnC	-3.61605	-18.4858
v1_GACAGAGTCACATAGC	PnC	16.7218	-19.6794
v1_GACAGAGTCCACGTTC	EpC	28.6909	-3.73528
v1_GACCAATAGGCTCATT	FbRel*	3.88775	-10.2304
v1_GACCAATAGTTGAGTA	EnC	-2.8723	-14.2728
v1_GACCAATCAGACAGGT	iSC	-21.7812	15.9248
v1_GACCAATTCAGGTAAA	pmSC	-28.8348	-3.44617
v1_GACCTGGCAAGAAAGG	EpC	25.4799	12.6518
v1_GACCTGGCAATGCCAT	IC	-1.14408	23.6955
v1_GACCTGGCAGATTGCT	EC	11.4538	25.8944
v1_GACCTGGGTAGGCATG	EpC	24.104	14.6826
v1_GACCTGGGTTAGTGGG	EnC	-1.07139	-22.0892
v1_GACCTGGGTTGAGGTG	EpC	12.5009	7.24173
v1_GACGCGTAGCGAGAAA	pmSC	-33.3462	-13.9305
v1_GACGCGTAGTACTTGC	pmSC	-25.6857	-15.7879
v1_GACGCGTAGTCTCGGC	IC	-5.49804	28.0923
v1_GACGCGTGTAAGAGGA	PnC	21.5484	-17.1251
v1_GACGCGTGTATTACCG	Per/VSMC	8.40315	-37.5399
v1_GACGCGTGTCGCTTCT	iSC	-23.4694	15.9499
v1_GACGCGTTCACCCTCA	IC	-0.109491	18.2616
v1_GACGCGTTCGAATCCA	PnC	20.4514	-13.1669
v1_GACGCGTTCGTCCGTT	EnC	-5.85147	-11.2204
v1_GACGCGTTCTGAGGGA	PnC	6.86332	-19.0757
v1_GACGGCTAGACTGGGT	IC	-1.47939	25.3887
v1_GACGGCTAGGGCTTGA	EpC	27.0531	16.4805
v1_GACGGCTCATAGGATA	pmSC	-31.7262	-8.69538
v1_GACGGCTCATTAGGCT	iSC	-26.0463	4.36178
v1_GACGGCTTCAAAGACA	EnC	-4.49867	-11.8129
v1_GACGGCTTCACCGGGT	PnC	5.44223	-17.8697
v1_GACGGCTTCTTCTGGC	pmSC	-23.2819	-14.7825
v1_GACGTGCAGAAGCCCA	Per/VSMC	4.72615	-45.0427
v1_GACGTGCAGCGAGAAA	pmSC	-31.4925	-2.11034
v1_GACGTGCAGGCAATTA	prol. Fb	-5.08215	-1.28662
v1_GACGTGCCACAGTCGC	IC	-4.90435	21.8761
v1_GACGTGCCAGACAAAT	EpC	13.1749	2.90903
v1_GACGTGCCAGGGTATG	iSC	-14.0959	9.20355
v1_GACGTGCGTAAGGGAA	pmSC	-27.7509	-12.9661
v1_GACGTGCGTCGTGGCT	EpC	16.8948	-5.40399
v1_GACGTGCGTGGTCTCG	EC	12.1771	26.5349
v1_GACGTGCTCGCCTGAG	iSC	-24.8409	2.96831
v1_GACGTTACAGCGTTCG	EpC	27.6584	-4.53892
v1_GACGTTACATGCGCAC	IC	-7.34846	28.3295
v1_GACGTTACATTGGCGC	PnC	11.7207	-17.2412
v1_GACGTTAGTCATCCCT	prol. SC	-15.4179	30.3535
v1_GACGTTATCGCCAAAT	EnC	-7.36213	-19.0014
v1_GACTAACAGCTCTCGG	EpC	27.0088	15.0921
v1_GACTAACCAAGCCGCT	EC	11.9372	25.644
v1_GACTAACCAAGTCTGT	EpC	16.2541	-3.53166
v1_GACTAACCACCACGTG	Per/VSMC	5.86348	-41.8271
v1_GACTAACTCTTGTACT	pmSC	-27.2564	-13.9793
v1_GACTACAAGCACCGCT	EpC	26.9736	13.6358
v1_GACTACAAGCCCAACC	EpC	26.543	12.5439
v1_GACTACAAGTTTCCTT	EnC	-7.65619	-11.8938
v1_GACTACACAATTCCTT	EC	15.3229	28.6716
v1_GACTACACAGACAAGC	pmSC	-36.4988	-11.7789
v1_GACTACACAGGTCCAC	iSC	-23.6787	5.22897
v1_GACTACACATAGACTC	IC	-2.00388	36.9734
v1_GACTACACATGTCCTC	EnC	-6.27486	-13.1208
v1_GACTACATCAAGAAGT	IC	2.42919	15.1104
v1_GACTACATCCTATTCA	EC	15.8593	35.187
v1_GACTACATCGCGGATC	IC	-5.6908	25.6262
v1_GACTACATCTCCAACC	prol. SC	-18.2821	26.5859
v1_GACTGCGCAATACGCT	PnC	18.6883	-13.8141
v1_GACTGCGCAGGGTATG	prol. Fb	-0.095449	1.85472
v1_GACTGCGCAGTGAGTG	iSC	-25.5175	14.171
v1_GACTGCGCATGGTAGG	IC	-0.383521	39.2362
v1_GACTGCGGTAATAGCA	pmSC	-30.9704	-11.7982
v1_GACTGCGGTCTAGAGG	prol. Fb	-4.71629	-3.77384
v1_GACTGCGGTTCATGGT	EpC	13.9524	-5.43079
v1_GACTGCGGTTCCAACA	EC	12.9354	22.5938
v1_GACTGCGTCATCATTC	EnC	-8.95309	-19.6115
v1_GAGCAGAAGTGGTCCC	pmSC	-27.8803	-3.30753
v1_GAGCAGACATCGGTTA	EpC	24.2725	8.22689
v1_GAGCAGAGTACCTACA	EnC	-4.99711	-11.0017
v1_GAGCAGAGTGGCTCCA	EC	16.1489	35.1788
v1_GAGCAGATCAGCTGGC	Per/VSMC	5.3326	-45.4702
v1_GAGCAGATCATCGATG	iSC	-17.2479	12.7821
v1_GAGCAGATCTCGCATC	EnC	-6.03213	-12.1564
v1_GAGGTGAAGAATTCCC	prol. Fb	-5.41223	1.93464
v1_GAGGTGAAGCCACCTG	EpC	27.0505	16.8152
v1_GAGGTGAAGGAGCGAG	IC	0.305216	26.1022
v1_GAGGTGAAGTAGATGT	prol. Fb	3.15087	5.22271
v1_GAGGTGAGTCATACTG	EnC	-7.07079	-11.7713
v1_GAGGTGAGTCTCGTTC	pmSC	-24.7585	-0.772548
v1_GAGGTGAGTTCCCTTG	pmSC	-31.6366	-16.4022
v1_GAGGTGAGTTTCGCTC	EnC	-4.41419	-22.0546
v1_GAGGTGATCGCCCTTA	EpC	23.6049	-4.3353
v1_GAGTCCGAGCGTTTAC	prol. Fb	-0.683799	4.9199
v1_GAGTCCGAGGTGTTAA	EpC	27.4729	16.818
v1_GAGTCCGAGTCGTTTG	EnC	-6.69339	-18.286
v1_GAGTCCGCACTTACGA	iSC	-26.7532	7.53232
v1_GAGTCCGCATTGGGCC	IC	-3.66307	24.1354
v1_GAGTCCGTCATGCTCC	iSC	-17.8202	11.8345
v1_GAGTCCGTCTGATACG	Per/VSMC	4.96511	-45.2196
v1_GAGTCCGTCTTAGAGC	iSC	-17.8843	19.6049
v1_GATCAGTAGCCCAACC	pmSC	-23.2944	-0.0151598
v1_GATCAGTAGTTCGCAT	EnC	-5.02789	-13.3188
v1_GATCAGTCAAAGAATC	EnC	2.48551	-10.1979
v1_GATCAGTCATACCATG	prol. SC	-16.2661	23.5206
v1_GATCAGTGTAATTGGA	prol. Fb	1.73676	2.11587
v1_GATCAGTTCTGGTGTA	EC	10.1989	30.6757
v1_GATCGATGTAACGTTC	FbRel*	9.19494	0.183852
v1_GATCGATGTAGATTAG	IC	-2.11363	26.7517
v1_GATCGATGTCGGATCC	FbRel*	7.11442	-5.33697
v1_GATCGATGTCTCTCTG	EpC	28.8016	10.2417
v1_GATCGATGTGAGGGAG	PnC	17.5361	-20.1674
v1_GATCGATGTTGATTGC	prol. SC	-16.3553	25.0009
v1_GATCGCGCAGGACCCT	FbRel*	6.76627	-2.94707
v1_GATCGCGCATGATCCA	EnC	-7.91354	-24.3121
v1_GATCGCGCATGGTCTA	EC	17.1086	34.0403
v1_GATCGCGGTAGGACAC	prol. SC	-16.0419	31.1561
v1_GATCGCGGTTCCCGAG	pmSC	-24.4426	-6.16082
v1_GATCGCGGTTTGACTG	EnC	0.0635264	-10.977
v1_GATCGCGTCACGAAGG	pmSC	-31.5405	-9.05007
v1_GATCGCGTCCCAAGAT	PnC	22.5249	-17.174
v1_GATCGTAAGGGCTCTC	EpC	22.9856	6.9584
v1_GATCGTACAAAGAATC	Per/VSMC	8.39967	-44.4465
v1_GATCGTACATAGTAAG	EnC	-8.56884	-14.6728
v1_GATCGTAGTGGAAAGA	PnC	18.1893	-10.892
v1_GATCGTATCCCAAGAT	EnC	2.549	-20.0028
v1_GATCGTATCCTTTACA	EpC	15.8012	0.903812
v1_GATCTAGAGAGCTGCA	EnC	-3.33747	-13.3461
v1_GATCTAGAGCGTGTCC	PnC	9.12564	-18.562
v1_GATCTAGAGCTGTCTA	EpC	13.8823	5.57325
v1_GATCTAGAGGCCATAG	IC	-7.0403	29.1951
v1_GATCTAGCACAACTGT	IC	0.480268	24.5664
v1_GATCTAGTCCTTTCTC	EC	16.0331	32.805
v1_GATGAAAAGAGGACGG	pmSC	-30.0118	1.20653
v1_GATGAAAAGCCCAATT	Per/VSMC	9.24073	-37.1594
v1_GATGAAAAGCTCTCGG	iSC	-18.6128	18.755
v1_GATGAAAGTCCAACTA	pmSC	-32.7362	-4.96361
v1_GATGAAAGTTCCAACA	EC	16.4154	35.2425
v1_GATGAAATCATCATTC	EnC	-8.22465	-21.024
v1_GATGAGGCACACCGAC	Per/VSMC	8.52145	-38.8052
v1_GATGAGGGTCAGAATA	PnC	17.5713	-15.2274
v1_GATGAGGGTGTGGTTT	EpC	24.5132	-1.78719
v1_GATGAGGTCACCGTAA	pmSC	-35.4647	-15.0855
v1_GATGAGGTCTTCGGTC	prol. SC	-15.6367	31.2101
v1_GATGCTAAGAGGGATA	EC	15.2972	34.6469
v1_GATGCTAAGTTGCAGG	PnC	17.8116	-14.9555
v1_GATGCTACATTCTCAT	PnC	9.42133	-17.3305
v1_GATGCTAGTCCGAGTC	EC	14.268	23.1093
v1_GATGCTATCACTGGGC	PnC	17.113	-20.073
v1_GATGCTATCATTATCC	PnC	19.2684	-8.35344
v1_GATTCAGAGCGATGAC	EpC	27.5641	-1.02055
v1_GATTCAGCATACGCTA	pmSC	-23.4105	-4.64791
v1_GATTCAGCATCAGTAC	iSC	-22.9884	1.52619
[truncated: 9,340 more rows]
