# Supplementary material for: Transcriptional profiling of mouse peripheral nerves to the single-cell level to build a sciatic nerve ATlas (SNAT)
Source: eLife. 2021 Apr 23;10:e58591. doi: 10.7554/eLife.58591 (PMC8064760; doi:10.7554/eLife.58591)
Supplement: Supplementary file 3. — The file depicts the positive markers of each cell type (cluster) with the average marker gene expression in each cell type (cluster) from the merged Smart-Seq2 samples (related to Figure 4), the 10x P60 runs (related to Figure 5), and the 10x P1 runs (related to Figure 6), each displayed in individual tabs. The significance level (p_val), fold change (avg_logFC), and proportion of cells in the cluster that express the gene (pct.1 and pct.2) are also included. The positive marker identification was done by FindAllMarkers() from Seurat. For each cluster, genes with a p-value below 0.05 are considered differentially enriched. [file elife-58591-supp3.xls]

## Sheet: SmartSeq2 related to Figure 4
gene	p_val	avg_logFC	pct.1	pct.2	cluster	cluster_prol. SC	cluster_iSC	cluster_pmSC	cluster_mSC	cluster_tSC	cluster_nm(R)SC
Nuf2	0	2.99346	0.746	0.02	prol. SC	3.12159	0.248107	0.00108433	0.133981	0.00420023	0.0692859
Cit	1.84978e-305	2.28943	0.767	0.024	prol. SC	2.40892	0.181214	0.0135736	0.046637	0.0365773	0.252976
Tpx2	2.1124e-299	3.10624	0.87	0.047	prol. SC	3.33392	0.438091	0.147804	0.128003	0.0275774	0.203992
Nusap1	5.86721e-298	2.86434	0.782	0.03	prol. SC	2.96672	0.164947	0.0226269	0.034105	0.212229	0.0754526
Sgo1	1.70755e-294	2.26966	0.668	0.014	prol. SC	2.32975	0.0530305	0.043444	0.0937456	0.0251717	0.0451292
Ckap2l	6.24773e-280	3.25029	0.798	0.04	prol. SC	3.39518	0.274718	0.114914	0.0998836	0.0130112	0.111485
Ska1	8.78844e-277	2.18537	0.575	0.007	prol. SC	2.21807	0.000266806	0	0.00173116	0.00238521	0.169784
Knl1	1.01386e-275	3.1466	0.746	0.031	prol. SC	3.23762	0.16583	0.000639968	0.0871398	0.0320544	0.0670352
Ckap2	5.53672e-275	2.84481	0.85	0.05	prol. SC	3.1854	0.628721	0.096116	0.0607619	0.126536	0.502357
Shcbp1	2.6812e-270	2.57052	0.596	0.01	prol. SC	2.65742	0.0607003	0.260682	0.0597606	0.137351	0.0243393
Kif11	8.75888e-268	2.49259	0.611	0.013	prol. SC	2.5863	0.157927	0.116816	0.0171244	0.00340459	0.168065
Hmmr	2.24451e-267	2.81046	0.658	0.019	prol. SC	2.89815	0.205198	0.0203092	0.0305986	0.00762439	0.0837157
Racgap1	5.78653e-262	2.99513	0.886	0.067	prol. SC	3.45223	0.762292	0.0589792	0.209311	0.26909	0.591802
Cep55	1.55472e-261	2.04754	0.554	0.007	prol. SC	2.10676	0.131023	0.00169785	0.0387333	0.0060569	0.0480883
Kif2c	3.44144e-261	2.53769	0.601	0.013	prol. SC	2.57751	0.0632675	0.000507884	0.00293433	0.0118411	0.107777
Neil3	7.75631e-261	2.60204	0.617	0.015	prol. SC	2.66186	0.103495	0	0.00397459	0.101226	0.0879952
Kif15	2.98806e-258	2.19827	0.637	0.018	prol. SC	2.3007	0.210949	0.0880213	0.0280995	0.0377807	0.102996
Cdca2	6.3045e-257	2.93217	0.679	0.026	prol. SC	2.98098	0.0401277	0.0369691	0.0295462	0.0262409	0.118007
Pclaf	2.41435e-251	3.48374	0.896	0.078	prol. SC	4.06021	1.0526	0.0977689	0.262102	0.227759	0.527977
Melk	2.30029e-248	2.33912	0.544	0.009	prol. SC	2.36547	0.0775755	0.00062866	0.00765655	0.00663848	0.0048518
Cdca3	9.86568e-245	3.96829	0.876	0.078	prol. SC	4.41188	0.703914	0.152244	0.134372	0.588436	0.476806
Gm44985	8.88891e-241	1.40292	0.487	0.004	prol. SC	1.40985	0.00999762	0.0109205	0.00560634	0.00431156	0.00401589
Aspm	3.53455e-239	3.04368	0.637	0.024	prol. SC	3.14108	0.187348	0.181074	0.028133	0.0230396	0.0690551
Mki67	3.78451e-238	3.71278	0.922	0.1	prol. SC	4.07942	0.586341	0.221958	0.0982401	0.538247	0.334909
Plk1	1.9207e-237	3.23595	0.617	0.021	prol. SC	3.39384	0.173943	0.187806	0.178696	0.00455801	0.182501
Pimreg	5.92516e-236	3.54659	0.777	0.054	prol. SC	3.77959	0.506256	0.0382835	0.0626862	0.112904	0.199685
Cdca8	5.25892e-234	3.57524	0.886	0.088	prol. SC	4.06678	0.590544	0.361648	0.362623	0.163298	0.777725
Troap	6.85118e-234	2.5084	0.549	0.013	prol. SC	2.56892	0.0441102	0	0.032782	0.101604	0.135836
Ndc80	3.15858e-233	2.74509	0.632	0.025	prol. SC	2.8416	0.13266	0.0252471	0.0039202	0.0126296	0.279113
Aurkb	1.22153e-231	3.54232	0.71	0.041	prol. SC	3.72883	0.321871	0.00611025	0.0634077	0.118406	0.301826
Cenpe	3.4584e-226	3.47435	0.829	0.074	prol. SC	3.92975	0.610008	0.0665647	0.330006	0.669642	0.408899
Kif23	2.9789e-225	2.5238	0.637	0.027	prol. SC	2.70611	0.190165	0.292845	0.0631788	0.0173672	0.392641
Pbk	1.40596e-224	4.10497	0.813	0.072	prol. SC	4.30535	0.345801	0.00961265	0.190341	0.01659	0.195503
Prc1	1.90011e-223	3.02954	0.798	0.063	prol. SC	3.48628	0.603197	0.255763	0.212575	0.528065	0.629191
Birc5	3.99393e-223	4.24662	0.969	0.139	prol. SC	4.74239	0.848316	0.150933	0.115509	0.191646	0.726236
Kif22	1.1839e-222	3.4697	0.798	0.066	prol. SC	3.90142	0.498708	0.427745	0.339049	0.331665	0.546458
Depdc1a	1.04988e-220	1.60912	0.477	0.007	prol. SC	1.62645	0.0350833	0.00176376	0.00534466	0.00020226	0.0317155
Kifc1	1.69032e-219	1.33193	0.456	0.005	prol. SC	1.35864	0.00703519	0.0132118	0.0292296	0.000617413	0.0790467
Sapcd2	3.45895e-215	2.69154	0.544	0.016	prol. SC	2.82197	0.308895	0	0.0464879	0.125049	0.0338813
Cenpw	3.15621e-212	2.3355	0.834	0.077	prol. SC	2.74458	0.572077	0.432453	0.142838	0.61337	0.361168
Ccnb2	1.20076e-210	3.67067	0.922	0.122	prol. SC	4.61534	1.71353	0.0722623	0.210411	0.371622	0.658699
Knstrn	2.29595e-210	3.22211	0.767	0.063	prol. SC	3.73176	0.949138	0.117559	0.140451	0.448134	0.41176
Incenp	1.2706e-208	2.20775	0.627	0.03	prol. SC	2.56259	0.321057	0.213454	0.181028	0.381234	0.688973
Hist1h2ak	2.65845e-208	0.511332	0.492	0.011	prol. SC	0.523456	0.0131476	0.0552815	0.00665379	0	0.00338469
Esco2	2.55924e-207	2.33349	0.534	0.017	prol. SC	2.40636	0.0311771	0.115281	0.0615685	0.0128316	0.171443
Spc25	3.35714e-206	4.03841	0.798	0.08	prol. SC	4.28572	0.230005	0.270321	0.238252	0.0298471	0.409478
Cenpf	6.44484e-206	3.77804	0.886	0.113	prol. SC	4.36527	0.896868	0.0100147	0.136905	0.350325	0.982972
Lmnb1	5.96328e-205	1.94302	0.684	0.043	prol. SC	2.14746	0.305806	0.0790404	0.114505	0.125422	0.308609
Ncapd2	1.32665e-204	2.42938	0.788	0.068	prol. SC	2.91483	0.469575	0.602915	0.622786	0.515513	0.0776632
Sgo2a	1.29025e-203	2.29968	0.627	0.032	prol. SC	2.62217	0.619311	0.305389	0.202208	0.144016	0.0781256
Ncaph	4.12428e-202	2.09078	0.622	0.031	prol. SC	2.37207	0.437105	0.1258	0.0331174	0.693777	0.0920776
Asf1b	2.03713e-201	3.16018	0.699	0.051	prol. SC	3.55429	0.583939	0.239033	0.227241	0.508729	0.327079
Tacc3	2.13971e-201	2.81793	0.777	0.07	prol. SC	3.43194	0.827632	0.393541	0.448446	0.625787	0.614431
Spc24	1.24248e-200	3.52585	0.876	0.113	prol. SC	4.25934	1.3072	0.167111	0.211372	0.786386	0.383292
Ttk	4.1668e-200	1.92073	0.435	0.007	prol. SC	1.92983	0.0251387	0.00243172	0.000540395	0.0038244	0.00637894
Top2a	6.10825e-199	3.94481	0.85	0.104	prol. SC	4.39725	0.685233	0.369198	0.206923	0.191665	0.626556
Kif20b	7.29301e-197	2.4254	0.648	0.04	prol. SC	2.7844	0.298398	0.140287	0.32941	0.279697	0.635482
Mis18bp1	1.08934e-196	2.90084	0.762	0.069	prol. SC	3.33819	0.733558	0.597353	0.175812	0.374882	0.221053
Ccnb1	4.52705e-196	4.14107	0.788	0.082	prol. SC	4.2947	0.156527	0.00929991	0.137141	0.150374	0.254319
Cks2	8.90864e-196	3.33978	0.912	0.135	prol. SC	3.9809	0.89434	0.654939	0.50755	0.448	0.521178
Rccd1	1.42305e-194	2.26257	0.746	0.062	prol. SC	2.72644	0.523439	0.45309	0.235297	0.726964	0.512505
Cdkn3	1.45267e-194	2.85628	0.71	0.056	prol. SC	3.27193	0.656141	0.269072	0.493319	0.0111126	0.127017
Cenpm	7.63019e-194	2.69917	0.808	0.085	prol. SC	3.37902	0.955276	0.334784	0.796987	0.434395	0.175785
Bub1	3.04923e-192	1.89611	0.487	0.014	prol. SC	1.94633	0.102578	0	0.00833354	0.00906401	0.0957189
Arhgef39	1.06123e-190	2.68085	0.508	0.018	prol. SC	2.81098	0.00572703	0.00752878	0.0761958	0.00406009	0.492975
Ube2t	3.32165e-186	2.75598	0.544	0.025	prol. SC	2.92443	0.395922	0.121252	0.0303858	0.0651808	0.08896
Cdc25c	3.55273e-184	2.12819	0.425	0.009	prol. SC	2.16603	0.123382	0	0.0021577	0.0025415	0.00522878
Tk1	5.87156e-184	3.33935	0.684	0.057	prol. SC	3.68575	0.446947	0.139469	0.241524	0.387171	0.430833
Iqgap3	1.57784e-183	2.29766	0.503	0.019	prol. SC	2.35785	0.0534166	0.00114008	0.100864	0.00635277	0.0692647
Foxm1	1.19093e-181	2.29239	0.534	0.024	prol. SC	2.46249	0.219286	0.184071	0.184504	0.19162	0.0295427
Mad2l1	7.493e-181	2.98178	0.865	0.122	prol. SC	3.97841	1.30219	1.10275	0.861747	0.790668	0.680214
Oip5	6.82983e-179	2.098	0.497	0.019	prol. SC	2.22583	0.172574	0.186516	0.0407231	0.241227	0.0778986
Hist1h2ad	7.76391e-174	0.614752	0.539	0.028	prol. SC	0.639508	0.0287384	0.0210306	0.0342959	0	0.0216358
Rrm2	2.04485e-173	2.8488	0.668	0.056	prol. SC	3.34065	0.73546	0.273407	0.234302	0.7254	0.369648
Bub1b	2.95259e-173	2.25779	0.487	0.02	prol. SC	2.32148	0.00425769	0	0.144437	0.022528	0.0713364
Trim59	5.87867e-173	1.93735	0.637	0.047	prol. SC	2.36098	0.329599	0.114519	0.245068	0.506192	0.847871
Cenpa	1.19986e-172	3.65049	0.87	0.143	prol. SC	4.56509	1.36153	0.33406	0.577322	0.558915	1.00554
Ube2c	1.67658e-170	4.57605	0.777	0.102	prol. SC	4.90053	0.289734	0.221229	0.24407	0.12811	0.649468
Hist1h2af	3.7253e-169	0.387329	0.425	0.012	prol. SC	0.390914	0.00537266	0.00462612	0.000751578	0.00434692	0.00462144
Fbxo5	1.00996e-168	2.64838	0.596	0.042	prol. SC	2.92006	0.138337	0.28803	0.21806	0.558368	0.306377
Hist1h2an	5.38873e-168	0.351301	0.44	0.014	prol. SC	0.360656	0.0242739	0.0051399	0.00518237	0	0.00220488
Psrc1	1.33291e-167	2.59906	0.596	0.042	prol. SC	2.96716	0.633564	0.268918	0.105388	0.196896	0.464942
Hist1h2ai	2.84959e-165	0.396217	0.42	0.012	prol. SC	0.415879	0.00970759	0.0116336	0.00892593	0.0916913	0.00337072
Cdk1	3.46519e-165	4.15122	0.87	0.16	prol. SC	4.88519	1.18684	0.474385	0.469756	0.109117	0.716492
Hist2h3c2	6.22454e-165	1.12583	0.534	0.029	prol. SC	1.25405	0.115594	0.225239	0.08506	0.12168	0.16834
Hist1h2ab	3.77632e-164	0.992992	0.435	0.014	prol. SC	1.01906	0.0313617	0.135702	0.00669857	0.00225061	0.00136278
Ect2	4.14383e-164	1.65422	0.461	0.018	prol. SC	1.73839	0.129758	0.0248609	0.0694387	0.0664408	0.0827677
C330027C09Rik	5.60762e-164	1.77583	0.425	0.013	prol. SC	1.83008	0.0950469	0.0475003	0.0481738	0.0476098	0.00632468
Ccnf	3.1774e-161	2.15233	0.415	0.012	prol. SC	2.30621	0.0604523	0.0375759	0.140563	0.430482	0.146263
Tex52	1.14145e-159	1.24181	0.368	0.007	prol. SC	1.28825	0.049105	0.0289421	0.055328	0.0890524	0.00282511
Ska3	3.27295e-158	2.24475	0.518	0.03	prol. SC	2.39996	0.182267	0.153898	0.0387656	0.142343	0.306826
Hist1h2ag	9.01279e-157	2.52158	0.736	0.089	prol. SC	2.63878	0.212878	0.196639	0.0294164	0.00767855	0.136377
Cenph	1.58339e-154	1.96132	0.487	0.025	prol. SC	2.14029	0.470036	0.0385615	0.028775	0.0166626	0.0726056
Dlgap5	1.84481e-154	1.87654	0.508	0.028	prol. SC	2.17933	0.424854	0.508959	0.263298	0.00622046	0.218972
Aurka	2.44883e-153	2.87994	0.554	0.041	prol. SC	3.124	0.292709	0.483311	0.160128	0.0172457	0.300451
Spdl1	3.29134e-153	1.92909	0.399	0.012	prol. SC	1.98975	0.0648242	0.181157	0.0590208	0.0045175	0.0219443
Hist1h2ac	8.39102e-153	2.25082	0.808	0.121	prol. SC	2.49912	0.419207	0.133291	0.202733	0.108745	0.189795
Rad51ap1	5.93277e-152	2.04802	0.42	0.016	prol. SC	2.16592	0.208407	0.00243935	0.156769	0.00566004	0.0353882
Hist1h1b	4.24668e-150	1.38607	0.342	0.006	prol. SC	1.42966	0.093721	0.000740326	0.000412867	0.00696527	0.0877296
Kifc5b	4.84137e-150	1.2391	0.368	0.009	prol. SC	1.32322	0.1097	0.0228766	0.0413026	0.18022	0.0773561
Fam83d	2.55661e-149	2.26246	0.42	0.016	prol. SC	2.38902	0.0799885	0.00640099	0.257894	0.0973654	0.0309145
Prr11	6.24993e-149	1.35061	0.394	0.013	prol. SC	1.42374	0.193675	0.099745	0.0105819	0.0141671	0.00167404
Cenpq	2.25999e-148	2.49696	0.741	0.101	prol. SC	3.1025	0.524444	0.410426	0.515691	0.871216	0.749736
Nek2	2.91671e-148	1.96262	0.394	0.013	prol. SC	2.01555	0.13243	0.00940134	0.0030513	0.00963539	0.0645662
Cdc20	4.01539e-148	3.65182	0.896	0.2	prol. SC	4.82826	1.64823	1.5619	0.800354	0.645847	0.716089
Dbf4	3.30325e-147	1.92998	0.518	0.034	prol. SC	2.21999	0.457522	0.159442	0.168642	0.205434	0.335062
Cks1b	4.44315e-146	3.07515	0.943	0.249	prol. SC	4.55075	1.9549	1.94215	1.09619	0.705033	1.02433
Ankle1	4.53146e-146	2.33597	0.43	0.02	prol. SC	2.38959	0.0848579	0.00051479	0.00522445	0.101988	0.080599
Gtse1	1.8624e-145	1.6379	0.363	0.01	prol. SC	1.65934	0.0110824	0	0.0540224	0.00350295	0.00404261
Cdca5	5.95415e-145	2.67487	0.466	0.027	prol. SC	2.72936	0.106472	0.0031548	0.03842	0.00838627	0.0608201
Hist2h3c1	1.08695e-142	0.884513	0.544	0.039	prol. SC	1.24203	0.438911	0.649418	0.395133	0.030141	0.141401
Tubb6	2.63284e-142	3.23917	0.881	0.195	prol. SC	4.91695	2.0569	0.68739	0.561094	2.00582	2.11513
Hist1h2ae	4.66091e-142	2.55376	0.648	0.073	prol. SC	2.76587	0.394069	0.313826	0.0888615	0.0095271	0.1749
Smc2	4.53587e-140	2.61556	0.891	0.2	prol. SC	4.0513	1.73473	1.20101	1.11544	1.1496	1.65375
Selenoh	4.05398e-137	2.28026	0.943	0.24	prol. SC	3.74556	1.96116	1.44263	0.634387	1.39424	1.51524
Ncapg2	6.11428e-135	1.64061	0.456	0.027	prol. SC	1.89565	0.248001	0.0377461	0.16818	0.101036	0.578391
Arhgap11a	2.93516e-134	1.45006	0.347	0.01	prol. SC	1.52365	0.112579	0.210523	0.0100637	0.0403289	0.0587836
Spag5	1.59061e-133	2.05629	0.404	0.019	prol. SC	2.09899	0.0026901	0.013957	0.0987922	0.00846263	0.0435911
H2afx	1.70842e-132	2.79915	0.927	0.246	prol. SC	3.94927	1.11755	1.13792	1.21919	1.09274	1.12146
Trip13	6.4766e-131	1.78173	0.373	0.015	prol. SC	1.87444	0.121541	0.0610767	0.0612828	0.00146903	0.180906
Hmgb2	1.72938e-130	3.23804	0.995	0.468	prol. SC	5.33884	2.58304	1.57992	1.39504	2.34471	2.04913
Uhrf1	2.62774e-126	1.92568	0.497	0.04	prol. SC	2.40899	1.04874	0	0.0498297	0.20459	0.288403
Anln	4.34243e-124	2.2187	0.575	0.062	prol. SC	2.72888	0.237702	0.0783499	0.432239	0.836164	0.870079
Clspn	9.94206e-123	1.84228	0.44	0.029	prol. SC	2.06673	0.494649	0.0994616	0.011261	0.154137	0.192381
Hist1h2ao	8.19761e-122	3.93057	0.917	0.274	prol. SC	4.55628	0.737869	1.1127	0.399305	0.237306	0.671253
Ccna2	1.07622e-121	2.73224	0.845	0.197	prol. SC	3.7031	1.13509	1.17991	0.798888	1.00469	0.791947
Kif18b	1.54902e-119	1.20089	0.228	0.001	prol. SC	1.20117	0	0	0.0009049	0	0
Fam111a	1.84109e-119	1.64969	0.508	0.045	prol. SC	2.17337	0.814327	0.00736322	0.0658156	0.165257	0.982315
Smc4	2.08176e-119	2.48909	0.964	0.344	prol. SC	4.28543	1.98021	1.24609	1.61843	1.68477	2.05639
E2f7	1.19534e-118	1.66516	0.321	0.011	prol. SC	1.68748	0.0383244	0	0.0264448	0.0126962	0.00912772
Mns1	1.80072e-118	1.92156	0.57	0.064	prol. SC	2.47959	0.507121	0.101624	0.377132	0.585784	1.00915
Ncapg	1.29328e-116	2.27516	0.554	0.062	prol. SC	2.61635	0.290914	0.35365	0.38077	0.238697	0.410196
Gm10282	1.18193e-115	1.60023	0.995	0.519	prol. SC	2.11913	0.835514	0.402576	0.38667	0.282272	0.355147
Hist1h2ap	2.14328e-115	3.81078	0.891	0.263	prol. SC	4.41297	0.663664	1.08543	0.377495	0.220219	0.726876
H2afz	4.50298e-115	2.36458	1	0.911	prol. SC	6.03416	4.23179	3.77694	3.35578	3.07328	3.06587
Ccdc34	9.93066e-115	1.76737	0.927	0.253	prol. SC	2.95461	1.46169	0.808806	1.01281	1.3377	1.01988
E2f8	1.51573e-114	1.59988	0.285	0.007	prol. SC	1.65768	0.172913	0.0413832	0.0019167	0.00235215	0.00909257
Tmcc1	6.32982e-114	2.21391	1	0.882	prol. SC	5.19986	3.47007	3.02402	2.75031	2.47573	2.56666
Bora	3.63306e-113	2.00966	0.549	0.062	prol. SC	2.50724	0.427349	0.863487	0.561571	0.373951	0.296263
Kif14	3.68952e-112	1.27347	0.238	0.003	prol. SC	1.28086	0.00353931	0	0.0200783	0	0.000407405
Plk4	1.4759e-110	2.07541	0.472	0.042	prol. SC	2.48557	0.659143	0.437103	0.278593	0.244145	0.268315
Hmgn2	2.42736e-110	2.41224	1	0.909	prol. SC	6.18111	4.50973	3.48999	3.16789	3.42359	2.89482
Cenpl	2.16469e-109	2.20881	0.461	0.041	prol. SC	2.51711	0.102838	0.158264	0.510263	0.324028	0.272758
Cenpp	5.31634e-108	2.11186	0.56	0.07	prol. SC	2.70125	0.660401	0.52689	0.684062	0.385036	0.45916
Rangap1	1.14568e-107	1.77905	0.808	0.171	prol. SC	3.02922	1.32186	1.29936	1.34622	1.12038	0.97804
Stmn1	1.42017e-107	1.67608	1	0.922	prol. SC	5.94183	4.35601	3.53358	4.57583	3.8746	3.96898
Pif1	1.32785e-106	1.71889	0.285	0.009	prol. SC	1.75276	0.0570588	0.0010693	0.00181645	0.0408873	0.0660973
H2afv	4.96467e-106	1.93788	1	0.765	prol. SC	5.116	3.63898	2.87875	2.7256	3.22148	2.99911
Stil	1.03776e-105	1.30667	0.244	0.004	prol. SC	1.35465	0.090959	0	0.00174875	0.0967115	0.0490041
Espl1	7.17507e-105	1.32799	0.363	0.022	prol. SC	1.7343	0.25975	0	0.072896	0.792309	0.857558
Cenpk	1.13488e-102	2.10753	0.684	0.126	prol. SC	2.70387	0.895759	0.550327	0.377583	0.265874	0.627337
Gmnn	1.272e-102	2.05033	0.56	0.074	prol. SC	2.85417	1.16402	0.447821	0.476376	0.788451	0.799044
Mastl	8.56693e-102	1.67434	0.311	0.014	prol. SC	1.77475	0.0367268	0.0952811	0.0854162	0.192444	0.155147
Hmgb1	3.01904e-101	1.34734	1	0.991	prol. SC	5.84962	4.93556	4.38883	4.04426	4.63326	4.21588
Zwilch	5.56775e-98	1.51405	0.415	0.035	prol. SC	1.7719	0.299357	0.13166	0.252768	0.256842	0.269421
Gm10184	4.09699e-96	1.8836	0.777	0.194	prol. SC	2.30151	0.48209	0.602666	0.416436	0.345901	0.231151
Neurl1b	1.99834e-94	1.78219	0.264	0.01	prol. SC	1.81692	0.0108278	0.000803789	0.0378639	0	0.10913
Rbl1	3.67517e-94	1.32294	0.352	0.024	prol. SC	1.52516	0.164641	0.105685	0.184359	0.288318	0.276823
Tmpo	3.85853e-94	1.86817	0.881	0.267	prol. SC	3.46822	1.56996	1.42427	1.662	1.49518	1.69686
Gen1	5.26752e-91	1.25092	0.264	0.011	prol. SC	1.31128	0.107323	0.143348	0.0184835	0.00426076	0.0470589
Kif18a	5.99545e-89	1.24681	0.264	0.011	prol. SC	1.2651	0.0378139	0.000960082	0.0181114	0.00930473	0.00375637
Efcab11	6.71665e-89	1.52	0.28	0.014	prol. SC	1.61015	0.00438929	0.0424924	0.20037	0.00426989	0.101198
Kif20a	1.11315e-88	2.33855	0.767	0.22	prol. SC	3.14291	1.00786	0.803979	0.711706	0.717064	0.654557
Atad2	1.33588e-88	1.91681	0.544	0.081	prol. SC	2.69528	1.01693	0.492533	0.735853	0.498597	0.750907
Nsl1	2.52088e-88	1.34938	0.269	0.012	prol. SC	1.46496	0.125699	0	0.0225606	0.243486	0.215584
Cenpn	2.58469e-88	2.02014	0.383	0.035	prol. SC	2.29775	0.33976	0.387526	0.240022	0.219602	0.213269
Haspin	2.92322e-88	1.28	0.332	0.022	prol. SC	1.70206	0.378987	0.395452	0.260761	0.400298	0.734082
4930579G24Rik	4.64918e-88	1.45902	0.482	0.06	prol. SC	1.96602	0.731855	0.438646	0.205882	0.635124	0.507156
Ran	4.89397e-87	1.5429	0.99	0.763	prol. SC	4.93684	3.83483	3.84803	3.01692	2.77686	3.01609
Rrm1	8.80624e-87	1.7614	0.679	0.141	prol. SC	2.80663	1.23279	0.668414	0.80176	1.29264	1.07703
Hist1h4i	2.3792e-85	1.64482	0.472	0.059	prol. SC	2.34128	1.01561	0.558318	0.413879	0.418521	0.789962
Hist1h4d	2.99248e-85	1.6951	0.596	0.11	prol. SC	2.45378	0.594244	0.622459	0.741315	0.473971	1.18602
Tyms	2.94447e-84	2.12551	0.57	0.102	prol. SC	3.21583	1.39189	0.73016	0.657098	1.3092	1.1512
Lrr1	1.18964e-83	1.70883	0.295	0.019	prol. SC	1.83269	0.313502	0.000875545	0.0110483	0.00459657	0.133484
Rtkn2	3.7753e-82	1.02831	0.202	0.005	prol. SC	1.06149	0.0945484	0.00465373	0.000680722	0.039742	0.000448446
Pmf1	3.81605e-82	1.71599	0.829	0.264	prol. SC	3.37565	1.89106	1.56281	1.47329	1.72273	1.54813
Brip1	7.93368e-82	1.42953	0.233	0.009	prol. SC	1.47639	0.103447	0.129048	0.00123526	0.000244588	0.0172155
Tuba1c	1.03572e-80	1.45536	0.995	0.982	prol. SC	5.14803	3.82086	3.53076	3.6917	3.70694	3.54197
Anp32e	7.94504e-80	1.5987	0.927	0.404	prol. SC	3.52083	2.04341	2.25174	1.7903	1.80813	1.77955
Hmgb3	2.04762e-79	1.57436	0.927	0.362	prol. SC	3.56653	2.55487	2.05708	1.46429	1.96827	1.31302
Kntc1	3.01839e-79	0.927883	0.197	0.005	prol. SC	0.968574	0.097117	0	0.021179	0	0.035778
Kpna2	1.06955e-78	2.69436	0.798	0.275	prol. SC	4.34554	1.95641	2.09563	1.41331	1.48315	1.1351
Traip	2.24867e-78	1.48214	0.373	0.037	prol. SC	2.00463	0.322415	0.39763	0.741254	0.712338	0.252672
Hirip3	4.79738e-78	1.66557	0.425	0.052	prol. SC	2.17366	0.695676	0.277492	0.378207	0.640581	0.406777
BC030867	1.16283e-77	1.14713	0.166	0.002	prol. SC	1.15955	0.0430485	0	0.000624476	0.000196156	0
Ccdc18	5.43459e-77	1.28631	0.326	0.027	prol. SC	1.55374	0.184295	0.277029	0.175252	0.432022	0.403801
Tedc1	6.95182e-76	1.23775	0.332	0.029	prol. SC	1.51221	0.311174	0.344477	0.328088	0.108337	0.183723
Dnajc9	1.07794e-75	1.6895	0.85	0.312	prol. SC	3.98814	2.73385	1.86111	1.74668	2.40444	2.3126
Parpbp	2.23621e-75	0.850828	0.166	0.002	prol. SC	0.858292	0	0	0.000797865	0.0141022	0.0303882
Tcf19	8.23969e-75	2.3925	0.399	0.049	prol. SC	3.02401	0.847707	0.00157762	0.473699	0.857899	0.591129
Fignl1	9.08486e-75	1.02672	0.275	0.018	prol. SC	1.15978	0.297794	0	0.0147625	0.179161	0.0836491
Fam166a	1.16797e-72	1.65164	0.917	0.454	prol. SC	3.08992	1.27527	1.14024	1.54304	1.65559	1.45004
Tuba1b	1.70094e-72	1.45444	0.995	0.992	prol. SC	5.80868	4.42422	4.20665	4.34869	4.3256	4.34988
Dnph1	4.04657e-72	1.59229	0.332	0.031	prol. SC	2.10815	0.772339	0.23143	0.154684	0.16628	0.882202
Cenps	1.58502e-71	1.56737	0.358	0.039	prol. SC	1.92451	0.664886	0.332274	0.209191	0.186754	0.136998
Ppia	5.76457e-71	0.792529	1	0.993	prol. SC	5.55679	5.04617	5.1191	4.64644	4.38711	4.35493
Cmc2	8.66965e-71	1.55492	0.694	0.182	prol. SC	2.81263	1.51577	1.55696	0.939181	1.09519	1.1814
Nucks1	2.98292e-70	1.47949	0.933	0.431	prol. SC	3.24395	2.00081	1.76516	1.65923	1.62034	1.60558
Rfc4	5.17407e-70	1.58812	0.518	0.092	prol. SC	2.59155	1.37321	1.11622	0.638959	0.757607	0.926503
Gli3	5.54717e-70	0.975118	0.212	0.009	prol. SC	1.09524	0.161463	0	0.00900289	0.261985	0.191224
Mybl1	6.62481e-70	0.414067	0.275	0.02	prol. SC	0.478865	0.0892723	0.000927218	0.0325917	0.0346157	0.137849
Ndc1	1.81178e-69	1.53072	0.399	0.051	prol. SC	2.14426	0.644542	0.883644	0.35661	0.711363	0.706625
Hjurp	2.10786e-69	1.81474	0.772	0.259	prol. SC	3.38757	1.49232	1.96169	1.57622	1.30615	1.58655
Fancd2	5.80289e-69	1.26873	0.187	0.006	prol. SC	1.34706	0.056806	0.0776674	0.149617	0.00362973	0.0329868
Cdc7	1.84367e-67	1.56963	0.466	0.078	prol. SC	2.23876	0.922221	0.387326	0.170375	1.00771	0.752718
Tex30	2.14978e-67	1.52998	0.674	0.175	prol. SC	3.08221	2.02967	1.40027	1.06824	1.76306	1.07048
Mxd3	3.72444e-67	2.26205	0.922	0.659	prol. SC	4.07486	1.9647	1.99597	1.7743	1.67442	1.57001
Cdc25b	8.19322e-67	1.75746	0.301	0.028	prol. SC	2.06977	0.262761	0.00466556	0.189574	0.195441	0.732524
Ddx11	1.86213e-66	1.00418	0.161	0.004	prol. SC	1.03185	0.0700987	0	0.0230926	0	0.00273323
Tubb4b	8.36358e-66	1.83913	0.927	0.575	prol. SC	4.95358	2.93563	2.70821	3.25437	3.38567	3.06845
Lsm2	1.0414e-65	1.30725	0.839	0.306	prol. SC	2.78243	1.71253	1.56172	1.31994	1.33018	1.34484
Rad21	1.73678e-65	1.4613	0.829	0.294	prol. SC	3.21992	1.81614	1.31462	1.71764	1.83893	1.8766
Ezh2	2.94794e-64	1.45174	0.793	0.266	prol. SC	3.14997	1.94858	1.87634	1.52604	1.54989	1.49731
Chtf18	6.71284e-64	1.01543	0.207	0.011	prol. SC	1.20241	0.295029	0.225669	0.135782	0.0164562	0.188234
Clic1	8.24211e-64	1.27727	0.969	0.71	prol. SC	4.6168	3.77375	3.06072	2.66983	3.48014	3.37562
Calm2	2.56905e-63	1.19509	0.995	0.983	prol. SC	5.97666	4.96508	4.9065	4.77293	4.33441	4.65952
Phf19	3.67816e-63	1.20678	0.207	0.011	prol. SC	1.30303	0.057869	0	0.0668851	0.0933878	0.251609
Chek2	4.54135e-63	1.21904	0.264	0.022	prol. SC	1.46482	0.195007	0.23775	0.197416	0.187216	0.437226
Syce2	6.19533e-63	1.63809	0.316	0.035	prol. SC	1.95876	0.491951	0.260503	0.091043	0.412491	0.35209
G2e3	1.34187e-62	1.47778	0.544	0.118	prol. SC	2.52776	1.05728	1.02003	0.904377	1.30696	1.07919
Slc29a1	1.87985e-62	1.53793	0.378	0.052	prol. SC	2.38288	0.529779	0.444858	0.173383	1.25151	1.60012
Tbc1d31	3.97819e-62	0.840381	0.28	0.025	prol. SC	1.08847	0.219542	0.024923	0.279342	0.583904	0.0335759
Lsm5	4.12051e-62	1.13881	0.912	0.415	prol. SC	2.3273	1.27833	1.31829	1.10095	1.13825	1.143
Nsd2	1.21346e-61	1.40057	0.642	0.166	prol. SC	2.56401	1.14777	1.1163	1.27229	0.878007	1.19411
Rbm3	1.88652e-61	1.01069	0.995	0.818	prol. SC	4.58215	4.03205	3.89938	3.16542	3.24986	3.12827
Prdx4	2.9316e-61	1.18667	0.943	0.599	prol. SC	4.3528	3.60948	2.78158	2.25733	3.20207	3.4584
Myh10	3.18212e-61	1.30001	0.415	0.065	prol. SC	1.94087	0.968683	0.266308	0.349251	0.375062	0.816171
AC148328.2	1.88028e-60	1.0021	0.446	0.077	prol. SC	1.28533	0.294948	0.349046	0.279143	0.266337	0.243605
Prim1	2.34256e-60	1.57171	0.487	0.093	prol. SC	2.73509	1.4457	0.288146	0.631905	1.45869	1.42853
Rnf26-ENSMUSG00000053128	3.21352e-60	1.40287	0.492	0.096	prol. SC	2.12933	0.668676	0.644092	0.798553	0.819872	0.652574
Cenpi	1.34725e-59	1.00558	0.181	0.008	prol. SC	1.0474	0.0838843	0.0743712	0.0252339	0.0173989	0.000451563
Cdc23	2.6293e-59	1.34577	0.788	0.282	prol. SC	3.06028	1.7783	1.6101	1.69518	1.88539	1.54954
Tubb5	4.82134e-59	1.26783	1	0.996	prol. SC	6.24822	5.28914	4.91378	5.04631	4.59333	4.43112
Sae1	5.0928e-59	1.33389	0.922	0.457	prol. SC	3.84024	2.70575	2.57592	2.27407	2.67978	2.32652
Stab1	9.3664e-58	0.508907	0.409	0.065	prol. SC	0.679077	0.36124	0.282538	0.0456179	0.0813284	0.0280056
Ckap5	1.72988e-57	1.3594	0.819	0.313	prol. SC	3.41952	2.1201	1.86742	1.84402	2.29598	2.20325
Exosc8	4.12552e-57	1.53185	0.865	0.417	prol. SC	3.76907	2.68207	2.5076	1.71557	1.95436	2.05826
Jpt1	4.74273e-57	1.49925	0.943	0.719	prol. SC	4.8878	3.70295	3.6687	3.19511	3.00006	3.13534
Brca1	6.01418e-57	1.21603	0.176	0.008	prol. SC	1.31999	0.168469	0	0.000283182	0.0705138	0.246073
Sox11	6.31723e-57	1.32057	0.29	0.032	prol. SC	1.58914	0.497981	0.0760516	0.0493196	0.576232	0.0130244
Haus4	7.33329e-57	1.5791	0.383	0.06	prol. SC	2.33959	0.918892	0.433337	0.383495	1.33219	0.6284
Pole	1.41858e-56	1.46345	0.238	0.02	prol. SC	1.68197	0.345095	0.0997726	0.103236	0.00677145	0.390874
Dek	3.02369e-56	1.53997	0.907	0.539	prol. SC	3.66682	2.32658	2.11235	1.91644	2.09939	2.14263
Lsm6	4.55769e-56	1.23386	0.793	0.311	prol. SC	3.02837	2.1953	1.81255	1.1506	1.78918	1.85023
Mybl2	5.59627e-56	1.29539	0.171	0.008	prol. SC	1.38922	0.197387	0.0695132	0.0182428	0.000245499	0.130296
Mlf1	3.87109e-55	1.57408	0.181	0.01	prol. SC	1.62287	0.0977541	0.000394049	0.0255793	0.0786954	0.0142007
Mcm10	5.79466e-55	0.739863	0.161	0.007	prol. SC	0.794379	0.13167	0	0.0470096	0.00201459	0.00803805
Tagln2	2.15511e-54	1.50112	0.824	0.366	prol. SC	4.09662	2.61785	1.614	1.85441	2.57821	3.42079
Fam110a	2.78269e-54	1.49541	0.244	0.022	prol. SC	1.75447	0.250298	0.401443	0.280747	0.267747	0.129373
Ccne1	2.8309e-54	1.56306	0.269	0.029	prol. SC	1.95805	0.742059	0.294258	0.133337	0.277788	0.277167
Exosc9	4.17202e-54	0.908021	0.731	0.22	prol. SC	2.87603	2.14251	2.40615	1.74609	1.96234	1.65905
Ptma	5.43541e-54	0.768052	1	0.987	prol. SC	5.00115	4.56881	4.55352	3.91599	4.07916	3.92551
Nt5dc2	5.97983e-53	1.35928	0.456	0.092	prol. SC	2.36014	1.60811	1.26578	0.334945	0.789938	0.311096
Rnaseh2b	1.7799e-52	1.33432	0.715	0.244	prol. SC	3.02237	2.13229	1.68501	1.19889	1.75476	1.40108
H1f0	2.0156e-52	1.26051	0.99	0.846	prol. SC	5.10437	4.18675	3.39913	3.58508	4.06313	3.59882
Gm9008	2.19134e-52	0.718355	0.404	0.072	prol. SC	0.953564	0.198814	0.172456	0.273416	0.318156	0.192558
Jpt2	2.69648e-52	1.4243	0.56	0.146	prol. SC	2.3638	1.04256	0.759074	0.962607	0.82117	0.903684
Haus5	9.45005e-52	1.20351	0.42	0.078	prol. SC	2.25875	1.22346	0.620688	0.983162	1.03938	1.10445
Ppil1	9.97456e-52	1.32337	0.642	0.194	prol. SC	3.08027	2.12961	2.12962	1.3165	1.55556	1.5197
Gng13	7.32376e-51	0.474054	0.161	0.008	prol. SC	0.513399	0.0429967	0.0805095	0.044742	0	0.0279276
Ube2s	1.77487e-50	1.27372	0.658	0.22	prol. SC	2.10069	1.04161	0.927089	0.766665	0.749349	0.493542
Mcm5	6.52988e-50	1.42266	0.347	0.055	prol. SC	2.15902	1.26471	0.384373	0.233941	0.762309	0.449367
Ptn	1.0113e-49	0.992537	0.99	0.605	prol. SC	4.32592	3.60159	1.53679	1.00793	3.76534	4.12757
Txn1	1.79846e-49	0.885997	0.979	0.785	prol. SC	3.99082	3.43802	3.14917	2.70669	2.86577	3.19078
Cep295	2.25516e-49	1.01449	0.684	0.231	prol. SC	2.01841	1.04038	0.829149	0.996025	0.731613	1.20852
Kctd18	4.05873e-49	1.23197	0.477	0.109	prol. SC	2.08665	1.07846	0.652964	0.650913	0.877781	0.874138
Postn	5.70135e-49	1.09489	0.948	0.573	prol. SC	4.21605	4.09735	2.3855	0.601781	2.69216	2.56314
Fen1	5.87657e-49	1.23444	0.446	0.094	prol. SC	2.25775	1.16803	0.84071	1.08422	1.00959	0.73099
Cdc45	9.46535e-49	1.61984	0.259	0.03	prol. SC	2.10567	0.711836	0.274517	0.349262	0.179791	0.61039
Cdkn2c	2.96916e-48	1.15188	0.751	0.27	prol. SC	3.1891	1.60429	1.4704	1.45026	2.52788	2.79728
Mis18a	5.63271e-48	1.24489	0.43	0.089	prol. SC	2.18541	1.09076	0.777307	0.752548	1.23347	0.815241
Ska2	2.00283e-47	1.23761	0.663	0.226	prol. SC	2.51713	1.17746	1.55082	1.40063	1.04895	1.16881
Cdca4	3.15269e-47	1.09077	0.466	0.106	prol. SC	2.15132	1.28936	0.934824	0.918881	1.02449	0.979226
Dck	3.15278e-47	0.792111	0.29	0.039	prol. SC	1.01665	0.352396	0.269713	0.160623	0.12744	0.157562
Sephs1	7.6475e-47	0.871182	0.554	0.145	prol. SC	1.98192	1.38985	1.03819	0.844884	1.09565	1.06637
Cep192	9.61204e-47	1.16397	0.363	0.064	prol. SC	1.7412	0.432147	0.68014	0.695562	0.52501	0.541487
Ttf2	1.24375e-46	1.3175	0.244	0.027	prol. SC	1.6542	0.208696	0.651166	0.394031	0.342201	0.192016
Dynlt1f	1.33717e-46	0.884097	0.995	0.865	prol. SC	3.88174	3.65329	3.38004	2	2.79974	2.33075
Lmnb2	1.36547e-46	1.3095	0.43	0.092	prol. SC	2.17139	0.746851	0.801838	1.19782	0.60111	0.450975
Cenpc1	1.90004e-46	1.24149	0.472	0.11	prol. SC	2.1092	0.777045	0.914189	0.83233	0.792825	1.07225
Lig1	5.55641e-46	1.58335	0.487	0.129	prol. SC	2.53543	1.41312	0.329735	0.627725	0.821789	0.873071
E2f2	9.26292e-46	0.895086	0.166	0.011	prol. SC	0.981548	0.13176	0.26887	0.00471501	0.0682583	0.0486884
Lgals1	9.78681e-46	0.867261	1	0.971	prol. SC	5.5362	5.06754	3.90133	4.1214	4.62394	4.94737
Anp32b	1.12733e-45	1.03845	0.912	0.524	prol. SC	3.40818	2.61831	2.63908	2.17938	2.15497	2.17526
Wee1	1.18366e-45	0.691976	0.244	0.027	prol. SC	0.983465	0.166608	0.000858063	0.0494714	0.51533	0.719157
Rnf26-ENSMUSG00000111409	2.17886e-45	1.1376	0.446	0.103	prol. SC	1.66454	0.447113	0.336508	0.617446	0.644406	0.487337
Gjc1	3.14369e-45	1.29461	0.435	0.099	prol. SC	2.40279	1.49467	0.633625	0.654483	1.03494	1.26936
Wdhd1	5.12855e-45	0.971064	0.342	0.06	prol. SC	1.37262	0.661165	0.240059	0.113757	0.320191	0.515692
Myef2	9.65842e-45	1.09162	0.974	0.704	prol. SC	3.79796	3.11108	2.90884	2.25496	2.54328	2.52643
Alg8	1.3361e-44	1.42844	0.378	0.075	prol. SC	2.2422	1.03844	1.05876	0.6165	0.600448	0.707747
Rad18	2.51558e-44	1.01331	0.451	0.102	prol. SC	2.09453	1.2031	0.835237	0.690376	1.60452	1.06827
Banf1	2.84815e-44	0.902972	0.959	0.744	prol. SC	3.9885	3.34199	3.33068	2.95634	2.74601	2.86555
Lmf2	4.38745e-44	1.10797	0.751	0.307	prol. SC	3.09403	1.83917	1.65123	1.82147	2.36294	2.26009
Gm37676	5.40533e-44	0.970189	0.352	0.065	prol. SC	1.28607	0.443922	0.308183	0.229715	0.435286	0.14093
Snrpd1	6.81776e-44	1.07043	0.902	0.568	prol. SC	3.56698	2.82858	3.14956	2.12103	1.79383	2.23459
Cenpt	9.56384e-44	1.24568	0.56	0.168	prol. SC	2.758	1.68984	1.55868	1.27127	1.78883	1.29907
Zfp367	1.00222e-43	1.26346	0.425	0.095	prol. SC	2.16277	1.25109	0.371643	0.307565	1.01821	1.14125
Slc24a5	1.25006e-43	1.08801	0.969	0.661	prol. SC	3.67395	2.99908	2.82509	2.12858	2.41471	2.36318
Usp1	1.45791e-43	1.16644	0.637	0.212	prol. SC	2.6627	1.40445	1.55135	1.59919	1.48618	1.41285
Nrm	2.58102e-43	1.36194	0.58	0.185	prol. SC	3.24477	2.22246	1.32207	1.20721	2.20667	2.06581
Dscc1	2.9709e-43	1.08612	0.171	0.013	prol. SC	1.30071	0.563718	0	0.0369366	0.00128337	0.088077
Hells	6.32401e-43	0.929418	0.264	0.036	prol. SC	1.1188	0.310723	0.104572	0.0436007	0.143936	0.301068
Ranbp1	1.43765e-42	1.06324	0.943	0.752	prol. SC	4.10526	3.42201	3.30138	2.93441	2.45727	2.53403
Dnah14	2.19801e-42	1.01387	0.565	0.171	prol. SC	1.95706	0.823281	0.611197	0.968065	1.04741	1.14117
Dynlt1a	4.82296e-42	0.81468	0.995	0.876	prol. SC	3.97387	3.79492	3.73035	2.39472	2.67471	2.17704
Cbx3	6.28581e-42	0.753158	0.99	0.9	prol. SC	2.8195	2.37393	2.04962	1.81513	1.91978	1.99884
Bub3	1.69861e-41	1.24574	0.855	0.617	prol. SC	4.45746	3.34814	3.40893	3.02695	3.22675	3.13915
Ncapd3	2.072e-41	1.4404	0.513	0.157	prol. SC	2.47193	0.829394	1.10501	0.948396	0.991781	1.38226
Lbr	2.51311e-41	1.08953	0.632	0.221	prol. SC	2.3795	1.10944	0.833651	1.3466	1.3858	1.55168
Gins1	3.82478e-41	1.38373	0.238	0.031	prol. SC	1.7903	0.598406	0.321979	0.245394	0.370672	0.409671
Cbx5	6.34152e-41	1.14641	0.767	0.362	prol. SC	3.46696	2.24718	1.89133	2.36461	2.52878	2.38243
Hmgn1	1.12719e-40	0.69752	0.99	0.889	prol. SC	4.58067	4.29447	4.12822	3.49503	3.8226	3.44485
Pfn1	1.21907e-40	0.558484	1	0.982	prol. SC	4.92435	4.8234	4.5951	4.07588	4.02039	3.84132
Pold1	8.8254e-40	0.932582	0.29	0.047	prol. SC	1.48092	0.530332	0.273356	0.233318	0.626819	1.01417
Dsn1	2.10419e-39	1.1842	0.28	0.045	prol. SC	1.71439	0.67717	0.416506	0.410551	0.285321	0.691204
Pkmyt1	3.83939e-39	1.40601	0.611	0.239	prol. SC	2.5293	1.14431	0.89299	1.13995	1.0713	1.21349
Mrpl51	4.15641e-39	0.962125	0.922	0.599	prol. SC	3.66576	2.94755	3.08468	2.54408	2.4236	2.39407
Calm1	4.34526e-39	0.758168	1	0.971	prol. SC	5.02729	4.58935	4.06646	4.03704	4.13158	4.24086
Cdk5rap2	4.3646e-39	1.2581	0.492	0.152	prol. SC	1.99909	0.865661	0.842519	0.716493	0.338604	0.757122
Lpin2	4.80093e-39	1.20279	0.197	0.021	prol. SC	1.48629	0.37119	0.294083	0.0295047	0.158227	0.574547
Dtl	5.557e-39	1.09442	0.202	0.022	prol. SC	1.28571	0.421478	0.0037503	0.0582427	0.0962944	0.168995
Kif4	6.68092e-39	1.87331	0.637	0.274	prol. SC	2.53922	0.726148	0.553714	0.644873	0.526129	0.759307
Tipin	8.51925e-39	1.50422	0.684	0.304	prol. SC	3.69738	2.61881	1.70238	1.82772	2.28988	2.034
Ssna1	9.86265e-39	1.06793	0.907	0.625	prol. SC	4.07494	3.37537	3.28937	2.82538	2.65764	2.52156
H2afy	2.64633e-38	0.986245	0.865	0.519	prol. SC	2.96645	2.36625	2.37193	1.61733	1.58475	1.70062
Brca2	3.3835e-38	1.10184	0.368	0.081	prol. SC	1.92463	0.964458	0.453002	0.600691	1.20612	0.767427
Poc1a	4.31978e-38	1.18395	0.378	0.085	prol. SC	2.37651	1.70648	0.81993	0.543923	1.4751	0.865447
Nudt21	5.73749e-38	0.930942	0.808	0.402	prol. SC	3.05556	2.29867	2.41639	1.8826	2.23333	1.89816
Terf1	5.96535e-38	1.15043	0.565	0.193	prol. SC	2.55874	1.44067	1.11779	1.14553	1.34631	1.84973
Arl6ip1	7.94139e-38	1.45774	0.896	0.715	prol. SC	4.61023	2.84664	2.98331	3.1721	3.16409	3.53647
Fkbp2	8.94996e-38	0.874272	0.907	0.558	prol. SC	3.37915	2.53907	2.42388	2.23942	2.5833	2.80303
Cep85	9.19441e-38	1.1428	0.352	0.074	prol. SC	1.77423	0.540014	0.773646	0.441394	1.005	0.653088
Tpm4	1.22854e-37	0.897349	0.948	0.686	prol. SC	4.1867	3.59618	2.87538	2.71294	3.62301	3.39811
Gm6169	1.27898e-37	0.825095	0.777	0.347	prol. SC	1.82019	0.995127	0.629358	0.747814	1.06702	1.4118
Kdm1b	1.82621e-37	0.904719	0.56	0.184	prol. SC	1.89102	1.00783	0.957427	0.954382	0.779896	1.14985
Rad54b	2.06318e-37	0.726955	0.202	0.023	prol. SC	0.923846	0.125769	0.240781	0.154284	0.131282	0.383977
Sept10	2.0863e-37	0.920731	0.891	0.512	prol. SC	2.70164	1.77735	1.60067	1.80564	1.94569	1.70137
Dynlt1c	2.32173e-37	0.743216	0.984	0.837	prol. SC	3.71302	3.67386	3.38549	1.71342	2.71977	2.30339
Hint1	2.98399e-37	0.732499	0.974	0.838	prol. SC	4.00595	3.56773	3.47519	3.15529	2.88305	3.00392
Nup37	4.01944e-37	1.06467	0.316	0.06	prol. SC	1.9041	1.03564	0.773037	0.405205	0.743246	1.17006
Pola1	4.82116e-37	1.29771	0.321	0.064	prol. SC	1.94853	0.893182	0.271965	0.482744	0.734974	0.608546
Cdkn2d	6.04924e-37	1.35109	0.762	0.412	prol. SC	3.90555	2.50331	2.53671	2.4103	2.85252	2.62331
Ticrr	6.28549e-37	1.09935	0.197	0.023	prol. SC	1.13723	0.058159	0.00124455	0.0593942	0.00645429	0.0099342
Wdr62	1.61925e-36	0.837185	0.171	0.016	prol. SC	1.06246	0.108537	0.232761	0.183032	0.118141	0.504317
Prickle3	1.73171e-36	0.868115	0.803	0.398	prol. SC	2.54644	1.80083	1.22123	1.41003	1.8416	1.938
Lin9	2.07496e-36	0.807589	0.233	0.033	prol. SC	1.09194	0.378475	0.138178	0.257395	0.166809	0.3357
Gm44596	4.03487e-36	0.618759	0.347	0.073	prol. SC	1.03858	0.187703	0.207355	0.826041	0.0648305	0.155204
Ppih	4.12564e-36	0.978327	0.596	0.209	prol. SC	2.43655	1.84436	1.72104	1.04921	1.21572	1.27656
Ddx39	5.34594e-36	1.22378	0.741	0.364	prol. SC	3.65983	2.68557	2.72315	2.09626	2.22622	2.44651
Nde1	8.21669e-36	1.0962	0.751	0.351	prol. SC	3.37795	2.05722	2.19593	2.13395	2.75934	2.42883
Plp2	8.72969e-36	1.06863	0.813	0.457	prol. SC	3.85342	3.05131	2.35062	2.34086	2.91197	3.01613
Tdp1	1.12627e-35	1.14603	0.518	0.165	prol. SC	2.63621	1.54937	1.44227	1.31635	1.79488	1.4388
Slfn9	2.07967e-35	1.01713	0.13	0.009	prol. SC	1.09256	0.225195	0	0.00127063	0.0226023	0.025359
Ccdc88a	8.22861e-35	1.01624	0.383	0.095	prol. SC	1.70139	0.672869	0.502332	0.726762	0.760603	0.667669
Erh	1.7726e-34	0.645584	0.995	0.866	prol. SC	4.10044	3.8482	3.9497	3.11477	3.14515	2.89406
Rhno1	2.31541e-34	1.1027	0.668	0.294	prol. SC	3.04638	2.25885	2.0927	1.52861	1.88692	1.90748
Smc6	3.82266e-34	0.916467	0.834	0.466	prol. SC	3.24669	2.4523	2.2609	2.08979	2.42374	2.46296
Rmi2	4.03688e-34	0.616458	0.13	0.009	prol. SC	0.703416	0.221348	0.000394817	0.000698137	0	0.115859
Fbln1	5.28735e-34	1.01879	0.207	0.028	prol. SC	1.39608	0.82766	0.232765	0.00322455	0.335779	0.103074
Cep89	7.24281e-34	1.26817	0.368	0.091	prol. SC	1.96812	0.561106	0.781573	0.590218	0.975539	0.801164
Cntrl	7.52216e-34	1.14993	0.534	0.184	prol. SC	2.70306	1.50286	1.46513	1.3952	1.6749	1.81014
Jade1	9.52175e-34	0.872125	0.363	0.086	prol. SC	1.67448	0.519512	0.688269	0.653078	0.896372	1.2922
Dtymk	1.01875e-33	1.06603	0.803	0.492	prol. SC	3.50414	2.80176	2.66348	2.13351	2.33173	2.07787
Hsp90aa1	1.03083e-33	0.785984	0.99	0.887	prol. SC	4.63179	4.18043	4.03687	3.57127	3.61407	3.65566
Cenpu	1.08614e-33	0.90706	0.187	0.022	prol. SC	1.13099	0.113556	0.220397	0.15152	0.283473	0.445906
Nxt1	6.25823e-33	1.25758	0.565	0.212	prol. SC	3.02039	2.09746	1.48709	1.36989	1.54525	1.97416
H3f3b	9.44656e-33	0.577456	1	0.999	prol. SC	6.28855	5.95697	5.50059	5.38183	5.98846	5.63883
Aunip	1.17956e-32	1.08725	0.109	0.006	prol. SC	1.1244	0.0454264	0	0.0697917	0	0.0126711
Cbx1	1.37016e-32	0.784677	0.865	0.506	prol. SC	2.75504	2.16482	1.90629	1.72312	2.00768	2.02674
Bard1	1.76469e-32	0.523654	0.109	0.006	prol. SC	0.552703	0.0696506	0	0.0214783	0.00688019	0.00934596
Dnmt1	2.04543e-32	1.19315	0.394	0.107	prol. SC	2.22359	1.35408	0.962609	0.586473	1.14297	1.01231
Dynlt1b	2.49916e-32	0.614306	0.995	0.933	prol. SC	4.35819	4.28561	4.28828	3.07253	3.58809	2.85698
Limd2	2.51265e-32	1.08393	0.415	0.118	prol. SC	2.01344	1.28488	1.0803	0.51194	0.798428	0.853712
Cep112	2.68356e-32	0.843376	0.326	0.072	prol. SC	1.66472	0.822777	0.544123	0.955569	0.724994	0.770687
Prim2	2.79632e-32	1.27626	0.358	0.091	prol. SC	2.19159	1.10775	0.54105	0.377383	1.07803	1.29274
2610318N02Rik	2.80111e-32	1.43455	0.181	0.022	prol. SC	1.79417	0.812501	0.35208	0.00303009	0.197983	0.0568089
Rexo5	3.48663e-32	1.10194	0.181	0.022	prol. SC	1.28878	0.358645	0.182229	0.0174974	0.313799	0.0606444
Dut	4.01747e-32	1.3674	0.523	0.193	prol. SC	2.88016	1.92081	1.61437	1.28484	1.25708	1.10693
Chaf1a	5.91749e-32	1.55448	0.223	0.035	prol. SC	2.02648	0.725641	0.522838	0.260367	0.622937	0.155217
Snrpf	6.09134e-32	0.696409	0.912	0.593	prol. SC	2.63808	2.24519	2.24997	1.57045	1.52926	1.97185
Exo1	7.53348e-32	0.837102	0.161	0.017	prol. SC	1.07589	0.386164	0.171863	0.208692	0.136672	0.144459
Itpripl1	8.15064e-32	0.820173	0.793	0.402	prol. SC	3.56409	3.38359	1.73265	1.52043	2.89616	2.82546
Emp3	8.38734e-32	0.849867	0.969	0.694	prol. SC	4.20812	3.60726	2.58277	2.0357	3.71258	3.98038
Alcam	9.72735e-32	0.875159	0.705	0.315	prol. SC	2.51386	2.38272	1.49542	0.227847	1.68548	1.18334
Cdca7l	1.18312e-31	0.924217	0.218	0.033	prol. SC	1.2961	0.715578	0.0574253	0.0418932	0.663015	0.0901055
Tceal9	2.04233e-31	0.863697	0.917	0.711	prol. SC	3.99927	3.67127	3.1583	2.59553	3.01239	2.76366
Lgr5	2.18722e-31	0.726101	0.731	0.341	prol. SC	2.80919	2.6174	1.22692	0.528497	2.72034	2.03966
Ccdc38	2.27048e-31	0.622034	0.912	0.57	prol. SC	2.1107	1.72976	1.70952	1.16563	1.07966	1.64197
Gm8186	3.11037e-31	0.454029	0.964	0.668	prol. SC	1.57759	1.35245	1.38976	0.888206	0.926092	1.04059
Arhgap33	4.27833e-31	0.662586	0.197	0.027	prol. SC	0.807621	0.187778	0.0888171	0.115349	0.101678	0.190469
Ubald2	4.55317e-31	0.695291	0.622	0.266	prol. SC	1.05049	0.407986	0.352313	0.290716	0.421844	0.330493
Tmem107	4.5685e-31	1.09502	0.622	0.262	prol. SC	2.81214	2.10451	1.15525	0.960945	1.88711	1.98672
1500009L16Rik	5.44086e-31	1.23869	0.425	0.128	prol. SC	2.5539	1.8126	0.244539	0.107864	1.89463	1.34139
Marcks	5.47615e-31	0.620783	1	0.96	prol. SC	4.75654	4.63974	3.78737	2.9139	4.52282	4.1726
Rfc3	6.33057e-31	1.42358	0.492	0.176	prol. SC	3.13705	2.20315	1.18186	1.35387	1.54878	1.59429
Kpnb1	6.33811e-31	0.890152	0.788	0.432	prol. SC	2.94431	2.34309	1.98286	1.90935	2.07901	1.73679
Rfwd3	6.60477e-31	0.707858	0.352	0.085	prol. SC	1.55749	0.705631	1.05177	0.923249	0.45947	1.0214
Gm10459	7.62343e-31	0.622446	0.461	0.149	prol. SC	0.923708	0.399626	0.189317	0.192884	0.406556	0.299468
Snrpg	8.28665e-31	0.618406	0.984	0.76	prol. SC	3.03798	2.67247	2.74617	2.14465	2.08289	2.37738
Hist1h1e	9.65415e-31	1.1678	0.42	0.129	prol. SC	1.74406	0.486545	0.512221	0.556324	0.243896	0.927163
Hist1h4m	1.27104e-30	0.252009	0.181	0.023	prol. SC	0.300574	0.100961	0.0143165	0.0364221	0.00503243	0.0357652
Gm10131	1.29293e-30	0.580192	0.99	0.75	prol. SC	2.3216	2.03926	2.15467	1.49709	1.48705	1.38798
Primpol	1.50857e-30	0.403596	0.197	0.028	prol. SC	0.701173	0.183939	0.094093	0.34517	0.272161	0.488978
Reep4	2.57583e-30	1.16216	0.409	0.119	prol. SC	2.39358	1.10028	1.14658	1.30427	1.54095	1.05377
Ddias	3.97584e-30	0.530207	0.104	0.006	prol. SC	0.607872	0.0665448	0.016049	0.0330743	0.00241633	0.247548
Srsf7	4.23354e-30	0.772035	0.917	0.696	prol. SC	3.84779	3.51656	3.46432	2.62889	2.89667	2.57395
Rpgrip1	4.76476e-30	0.636218	0.959	0.769	prol. SC	2.93434	2.53809	2.30236	2.12138	2.16766	2.24284
Suz12	5.61657e-30	0.984788	0.409	0.121	prol. SC	1.54939	0.579169	0.52333	0.602361	0.649611	0.419438
Fzr1	7.85145e-30	1.36368	0.503	0.188	prol. SC	3.07361	1.64247	1.62575	1.89828	1.71142	1.45961
Ssrp1	1.24827e-29	0.985692	0.731	0.362	prol. SC	2.88539	2.106	2.19008	1.5895	1.86989	1.83437
Mdm1	1.56909e-29	0.681952	0.269	0.054	prol. SC	1.26941	0.29934	0.397068	0.427418	0.772063	1.0671
0610010K14Rik	2.67638e-29	0.944555	0.772	0.424	prol. SC	3.12519	2.43949	2.33973	2.1182	2.07731	1.68421
Rcc1	3.45466e-29	1.05093	0.705	0.345	prol. SC	2.2966	1.31256	1.43702	1.12286	1.22676	1.23279
Nup85	3.46849e-29	0.818602	0.539	0.193	prol. SC	2.49727	1.8357	1.50907	1.24622	1.83415	1.95928
Pdlim1	3.7656e-29	1.05767	0.187	0.027	prol. SC	1.47394	0.834767	0.121514	0.0494724	0.236027	0.409702
Topbp1	3.79347e-29	0.657606	0.316	0.073	prol. SC	1.39187	0.664637	0.613601	0.560731	0.757946	1.10036
Supt20	3.92934e-29	0.450741	0.86	0.454	prol. SC	2.17165	1.80154	1.65568	1.62304	1.59663	1.86719
Sumo2	4.35757e-29	0.630577	0.99	0.908	prol. SC	4.30243	4.01642	3.89554	3.37739	3.57827	3.34338
Col1a1	4.94681e-29	0.592802	0.995	0.949	prol. SC	4.45184	4.44636	4.03441	2.88537	3.79561	3.60156
1500015O10Rik	5.86616e-29	0.948178	0.699	0.358	prol. SC	3.46974	3.49384	2.59748	0.175776	1.97824	1.18374
Gins3	7.02241e-29	0.878806	0.218	0.037	prol. SC	1.31129	0.563786	0.511019	0.154394	0.389374	0.610659
Ilf3	7.66809e-29	0.809414	0.798	0.441	prol. SC	3.05509	2.56315	2.62127	1.86997	1.97864	2.10954
Chaf1b	8.0864e-29	1.15333	0.207	0.033	prol. SC	1.64989	0.824153	0.176374	0.358346	0.430618	0.298772
Ippk	8.15571e-29	0.621389	0.466	0.15	prol. SC	1.80688	0.796741	0.820714	1.68438	1.0845	0.683019
Col3a1	8.38648e-29	0.644929	1	0.964	prol. SC	5.77269	5.81074	5.03177	3.08605	5.5902	4.63305
AC099934.5	8.40426e-29	0.776079	0.425	0.126	prol. SC	1.75617	1.17199	0.745895	0.748494	0.951132	1.14276
Mis12	8.67609e-29	1.14426	0.326	0.082	prol. SC	1.85631	0.75769	0.478575	0.708659	0.902861	0.602682
Gtf2a2	9.43234e-29	0.875728	0.865	0.591	prol. SC	3.84917	3.18847	3.26502	2.80829	2.79443	2.76738
Gm45213	1.11885e-28	0.68743	0.71	0.317	prol. SC	1.98455	1.75793	1.60599	0.862711	0.855353	1.01151
Nap1l1	1.48755e-28	0.839488	0.907	0.665	prol. SC	3.53383	2.96006	2.66708	2.4773	2.60058	2.63923
Rps27l	1.49534e-28	0.552095	1	0.934	prol. SC	4.09109	3.88667	3.77951	3.19001	3.33628	3.36689
Snrnp25	1.92132e-28	1.04416	0.373	0.103	prol. SC	2.15153	1.26735	1.42756	0.941222	0.989493	0.955645
Wdr76	1.92788e-28	0.532964	0.378	0.105	prol. SC	1.00275	0.444219	0.266043	0.360032	0.640858	0.648318
Ak6	2.13629e-28	0.826141	0.902	0.643	prol. SC	3.87689	3.41451	3.4191	2.75213	2.83581	2.61308
Taf9	2.13915e-28	0.832681	0.876	0.58	prol. SC	3.56075	3.0761	3.07503	2.42823	2.56874	2.32233
Gm17728	2.92641e-28	0.261435	0.311	0.077	prol. SC	0.31226	0.0985508	0.119015	0.0141428	0.0236067	0.0154037
Thoc7	3.50585e-28	0.718252	0.819	0.444	prol. SC	2.80362	2.34415	1.9225	1.70683	2.20744	2.16651
Hpf1	3.85327e-28	0.893901	0.715	0.363	prol. SC	2.71879	2.08695	2.10566	1.60791	1.73507	1.53096
Supt16	3.92647e-28	0.634576	0.969	0.808	prol. SC	3.31641	2.93612	2.6641	2.44581	2.65729	2.62311
Vrk1	4.25272e-28	1.06736	0.492	0.179	prol. SC	2.4494	1.33277	1.29874	1.55059	1.47335	1.05742
Nup62	4.43048e-28	1.1007	0.451	0.153	prol. SC	2.44976	1.56246	1.35651	1.07631	1.56958	1.19745
Tm4sf1	4.4342e-28	1.70239	0.477	0.187	prol. SC	3.39697	2.49186	0.616471	0.156604	1.28147	1.78983
Zfp41	6.16659e-28	0.612427	0.14	0.015	prol. SC	0.804155	0.130092	0.343453	0.147907	0.470587	0.0124965
Ccne2	8.93226e-28	0.996631	0.311	0.078	prol. SC	1.3457	0.388713	0.442463	0.249317	0.319164	0.417054
Dhfr	8.96909e-28	1.65684	0.301	0.076	prol. SC	2.27117	0.920244	0.387883	0.44766	0.578714	0.450165
Ccdc82	1.28931e-27	0.856629	0.409	0.127	prol. SC	1.77019	1.03172	0.229408	0.76179	0.966025	1.17788
Slitrk2	1.46492e-27	0.671445	0.886	0.5	prol. SC	2.30089	2.27768	0.810925	0.668984	1.53704	1.67218
Hnrnpa2b1	1.59503e-27	0.579763	0.995	0.945	prol. SC	4.56178	4.18519	4.10089	3.75687	3.95507	3.92817
Pck2	1.60867e-27	1.21458	0.223	0.041	prol. SC	1.74212	0.631836	0.15628	0.195238	0.715284	0.834371
Rpa3	1.65635e-27	0.792519	0.798	0.461	prol. SC	2.83925	2.45196	2.20231	1.74824	1.90699	1.6363
Rbp1	2.69189e-27	0.759149	0.819	0.473	prol. SC	3.481	3.50937	3.07996	0.972757	2.77577	1.4268
Mtbp	2.75059e-27	0.841861	0.264	0.057	prol. SC	1.21172	0.439471	0.754879	0.252362	0.210428	0.284824
Snrpa1	2.92891e-27	0.751775	0.793	0.421	prol. SC	3.27961	3.02753	2.87732	1.94981	2.11445	2.25292
Rbm15	3.2803e-27	0.724468	0.845	0.504	prol. SC	2.53747	2.03787	1.84162	1.61427	1.70982	1.7894
Alyref	3.38058e-27	0.650799	0.368	0.101	prol. SC	1.45135	1.09175	1.11151	0.552861	0.459549	0.644593
Tnc	6.50515e-27	0.914929	0.415	0.133	prol. SC	2.1453	1.87713	0.948135	0.296158	1.11257	1.08351
Hat1	6.52011e-27	0.912325	0.528	0.198	prol. SC	2.70503	1.97238	1.38403	1.57149	1.80927	1.99629
Skp2	8.55758e-27	0.798566	0.233	0.045	prol. SC	1.30817	0.499674	0.219591	0.442983	0.229321	0.889289
Cep135	9.65854e-27	0.920361	0.176	0.026	prol. SC	1.20114	0.171401	0.340215	0.29074	0.29487	0.37708
Sass6	1.11795e-26	0.920841	0.29	0.07	prol. SC	1.47148	0.535782	0.77136	0.38444	0.761148	0.528737
Ednrb	1.16054e-26	0.559575	0.995	0.927	prol. SC	5.46076	5.82929	4.77824	2.46776	4.62976	4.07531
Gins2	1.26073e-26	1.26655	0.42	0.142	prol. SC	2.51247	1.72492	1.0244	1.04482	0.826535	0.913957
Ncaph2	1.4363e-26	0.748736	0.798	0.432	prol. SC	3.39753	2.67058	2.79151	2.5278	2.63778	2.73269
Lsm4	1.45717e-26	0.758274	0.896	0.599	prol. SC	3.5595	3.21825	3.21916	2.33146	2.59888	2.41321
Set	1.54802e-26	0.697109	0.99	0.918	prol. SC	4.67372	4.50336	4.24642	3.51495	3.64633	3.43873
Mamstr	1.69817e-26	0.695521	0.332	0.091	prol. SC	0.983178	0.17338	0.091689	0.276711	0.399002	0.476971
Rpp30	2.2401e-26	0.808994	0.591	0.246	prol. SC	2.61456	2.0244	1.7135	1.47341	1.75342	1.99269
Cdc6	2.54781e-26	0.855346	0.124	0.012	prol. SC	1.02118	0.374753	0	0.027919	0.0734499	0.181162
Hnrnpa1	2.75189e-26	0.631204	0.995	0.823	prol. SC	3.64187	3.54895	3.47622	2.4719	2.60681	2.33452
Suv39h1	2.75331e-26	0.833109	0.373	0.109	prol. SC	1.88986	0.870131	1.02693	1.06778	1.48175	0.921407
Eri2	3.25835e-26	0.792136	0.254	0.054	prol. SC	1.278	0.360558	0.362187	0.303036	0.614653	0.859831
Mcm8	4.43831e-26	0.474148	0.124	0.012	prol. SC	0.619697	0.184532	0.411677	0.100294	0.034042	0.05775
Sms	5.39231e-26	0.510652	0.549	0.215	prol. SC	1.6092	1.19398	1.1312	0.860291	0.852566	1.40895
Zfp382	5.66881e-26	0.548537	0.192	0.031	prol. SC	1.00904	0.593211	0.308578	0.512103	0.392327	0.249911
Trappc1	5.80391e-26	0.923323	0.782	0.497	prol. SC	3.54618	2.92975	2.93996	2.35157	2.30102	2.4476
Tubg1	8.74478e-26	0.980954	0.606	0.276	prol. SC	3.21354	2.32502	2.50011	2.06354	2.06965	2.28787
Mcm3	1.01003e-25	1.22676	0.269	0.063	prol. SC	2.11384	1.03919	0.575112	0.234187	1.14159	1.31772
Macf1	1.04896e-25	0.881272	0.394	0.122	prol. SC	1.82463	1.03416	0.448747	0.637284	1.50764	0.926405
Srsf10	1.16548e-25	0.565773	0.865	0.528	prol. SC	2.81198	2.49743	2.30001	2.10119	2.06852	2.11282
Dnah11	1.2435e-25	0.480958	0.171	0.025	prol. SC	0.678369	0.394767	0.0274735	0.000479668	0.465239	0.0160125
Psmc3ip	1.27693e-25	1.16256	0.435	0.158	prol. SC	2.33944	1.1566	1.04619	1.11626	1.04161	1.44234
Tra2b	1.4047e-25	0.637995	0.979	0.76	prol. SC	3.32357	3.00052	2.88753	2.36148	2.64211	2.46948
Zgrf1	1.5724e-25	0.471252	0.181	0.029	prol. SC	0.871049	0.671029	0.325225	0.309384	0.192013	0.224951
Raph1	1.74955e-25	0.838069	0.373	0.113	prol. SC	1.58513	0.856084	0.65315	0.739664	0.56203	0.755051
Pbdc1	1.82682e-25	0.800929	0.72	0.365	prol. SC	3.0922	2.6855	2.37641	1.98679	2.02889	2.09183
Aldh1a3	1.94675e-25	1.04624	0.124	0.013	prol. SC	1.10464	0.18232	0.00730155	0.00662466	0.00265649	0.00653685
Acsm3	2.24064e-25	0.521714	0.15	0.02	prol. SC	0.634933	0.0540379	0.236786	0.053181	0.20224	0.161682
Tmem138	2.24785e-25	1.1714	0.42	0.144	prol. SC	2.54773	1.58035	1.1739	1.15593	1.28425	1.53033
Nop58	2.27709e-25	0.831986	0.642	0.309	prol. SC	2.65572	2.19114	2.37636	1.245	1.49203	1.66974
Snrnp40	2.32077e-25	0.776419	0.663	0.313	prol. SC	3.00834	2.53606	2.59741	1.8951	2.23235	1.85507
H3f3a	2.34477e-25	0.512091	0.995	0.951	prol. SC	4.47241	4.2521	4.06969	3.62764	3.91903	3.88646
Atf5	3.24497e-25	0.324227	0.394	0.121	prol. SC	0.818682	0.748812	0.206646	0.226916	0.598164	0.517496
Commd1	3.37188e-25	0.750768	0.902	0.607	prol. SC	3.58998	3.18136	2.97765	2.53534	2.77162	2.59077
Pkp4	3.49467e-25	0.750638	0.187	0.031	prol. SC	1.19324	0.397042	0.367477	0.508826	0.689127	0.196366
Srsf3	3.76705e-25	0.816158	0.891	0.676	prol. SC	3.7004	3.16362	3.02258	2.48901	2.9555	2.81006
Ruvbl2	4.00781e-25	0.868101	0.648	0.319	prol. SC	3.14008	2.53923	2.50923	1.75226	2.45911	2.19595
Ndufa2	5.00263e-25	0.541516	0.99	0.872	prol. SC	3.76318	3.39116	3.49894	3.09167	2.97903	3.11319
Larp7	5.95447e-25	0.715361	0.674	0.326	prol. SC	2.51179	2.19615	1.90247	1.49404	1.4894	1.59184
Lnpk	8.63871e-25	0.512625	0.368	0.108	prol. SC	1.25783	0.709252	0.464837	0.772579	0.826574	0.828304
Metrn	8.73979e-25	0.664437	0.86	0.531	prol. SC	3.27212	2.90298	2.4496	2.16572	3.09738	2.2586
Snrpe	9.96165e-25	0.69427	0.922	0.692	prol. SC	3.35109	2.87017	3.06686	2.44392	2.29048	2.54714
Hp1bp3	1.05605e-24	0.69673	0.87	0.539	prol. SC	2.93137	2.36441	2.10869	2.06139	2.2237	2.36703
Rad51	1.05733e-24	1.3183	0.425	0.155	prol. SC	2.05753	0.791728	0.637321	0.61294	0.791717	0.873111
Cep72	1.17085e-24	0.75577	0.145	0.019	prol. SC	0.968834	0.234708	0.171205	0.254221	0.293019	0.0522482
Dna2	1.74345e-24	0.645953	0.114	0.011	prol. SC	0.789137	0.127385	0	0.131887	0.302058	0.137871
Mapre1	1.74536e-24	0.678424	0.948	0.687	prol. SC	3.71268	3.29319	3.08148	2.77325	3.28854	2.67046
Mcm6	1.9985e-24	1.03116	0.301	0.08	prol. SC	1.80158	1.22561	0.242628	0.29725	0.607839	0.872812
Hdgf	2.03399e-24	0.779097	0.772	0.433	prol. SC	2.96214	2.37152	1.95289	2.05797	2.16954	2.19307
Orc6	2.33767e-24	0.881135	0.58	0.255	prol. SC	2.80646	2.15109	1.92712	1.81816	1.78262	1.79286
Ptprz1	2.62503e-24	0.705834	0.575	0.247	prol. SC	2.4582	2.31128	0.938802	0.219516	2.35613	1.66571
Ckap4	2.83726e-24	0.726052	0.591	0.255	prol. SC	2.18085	1.71869	1.75383	1.14243	1.31929	1.3373
Egr3	3.00751e-24	0.559579	0.689	0.335	prol. SC	2.26009	2.38128	1.05284	0.827286	1.79389	1.33326
Aaas	3.36139e-24	1.03131	0.363	0.113	prol. SC	2.29151	1.331	1.2057	1.10015	1.25763	1.42672
Xpo1	4.40004e-24	1.04007	0.42	0.149	prol. SC	1.94991	0.979613	1.00345	0.722659	0.885776	1.05049
Chek1	4.83134e-24	0.66324	0.13	0.015	prol. SC	0.796176	0.255026	0.0221255	0.0177191	0.0700604	0.223533
Nutf2	5.07637e-24	0.724578	0.886	0.653	prol. SC	3.55199	3.16437	3.25448	2.51533	2.55345	2.48131
Nudcd1	5.48497e-24	0.536267	0.798	0.468	prol. SC	1.93824	1.79065	1.60001	1.1189	1.07966	1.12858
Pole2	6.27388e-24	0.883023	0.249	0.056	prol. SC	1.51886	0.93284	0.444412	0.153686	0.859561	0.683192
Hnrnpu	6.3089e-24	0.580601	0.99	0.768	prol. SC	3.42965	3.03884	2.95693	2.7505	2.49242	2.84086
Ddah2	6.49994e-24	0.753991	0.891	0.663	prol. SC	3.96901	3.5106	2.83584	2.64752	3.60376	3.27074
Miip	8.80307e-24	1.22683	0.477	0.191	prol. SC	2.86297	1.25162	1.62939	1.74293	1.66016	1.89367
Cenpx	9.43277e-24	0.788049	0.736	0.422	prol. SC	2.62031	2.12635	2.1433	1.50026	1.67347	1.67721
Gm28048	9.70855e-24	0.710068	0.886	0.585	prol. SC	3.1181	2.72823	2.49693	2.05257	2.34415	2.33054
Cycs	1.35748e-23	0.639037	0.953	0.771	prol. SC	4.03962	3.71164	3.98133	3.2083	2.86907	2.8511
Fam198b	1.57889e-23	0.64225	0.922	0.694	prol. SC	3.45245	3.21333	2.34934	2.10472	3.28901	2.67331
Rbmx2	1.73008e-23	0.701584	0.378	0.12	prol. SC	1.57923	0.918833	0.990746	0.830248	0.951024	0.759692
Lpar4	1.75086e-23	0.473408	0.689	0.333	prol. SC	1.87432	1.90643	1.13665	0.613532	1.66866	1.21846
Hnrnpa0	1.75405e-23	0.670588	0.674	0.333	prol. SC	2.29879	1.99871	1.96352	1.30977	1.22213	1.39063
Tube1	2.63607e-23	0.859557	0.155	0.023	prol. SC	1.12925	0.177872	0.270996	0.251504	0.0896712	0.528155
Slbp	3.92956e-23	1.32766	0.534	0.251	prol. SC	3.04791	1.91936	1.2709	1.35722	2.11965	1.75893
Net1	4.22688e-23	0.699732	0.197	0.038	prol. SC	1.01379	0.421342	0.258772	0.10364	0.470851	0.37622
Emp1	4.69659e-23	0.521475	0.663	0.322	prol. SC	2.76599	2.07902	0.119563	0.483754	2.65708	3.29682
Cntln	4.92261e-23	0.501875	0.56	0.234	prol. SC	1.81942	1.16755	0.977227	1.43763	1.3047	1.47655
Rad51b	4.95708e-23	1.07969	0.119	0.013	prol. SC	1.21419	0.290787	0	0.0699719	0.0879986	0.0827163
Hist1h3b	6.56486e-23	0.257393	0.109	0.011	prol. SC	0.268695	0.00569344	0.00571471	0.0250974	0.00855306	0.000572432
Rfc5	6.80104e-23	1.09149	0.653	0.377	prol. SC	2.90212	1.86258	2.17513	1.88677	1.5771	1.41115
Calm3	6.85543e-23	0.607166	0.912	0.672	prol. SC	3.16467	2.80849	2.56509	2.49147	2.48355	2.21159
Mcm2	7.32852e-23	1.06897	0.228	0.051	prol. SC	1.62564	1.02173	0.16568	0.0877064	0.183603	0.694727
Ccnyl1	7.45194e-23	0.499709	0.254	0.061	prol. SC	1.0238	0.471175	0.958758	0.478441	0.337991	0.493761
Hnrnpa3	9.91204e-23	0.742049	0.808	0.509	prol. SC	2.77944	2.33309	2.15387	1.76719	1.89145	1.93655
Lsm3	1.01258e-22	0.812508	0.736	0.406	prol. SC	2.8644	2.2699	2.31325	1.91837	1.60766	1.97718
Mnd1	1.04505e-22	0.903357	0.119	0.013	prol. SC	1.12639	0.25688	0	0.0738623	0.134927	0.540724
Rdm1	1.08523e-22	0.878402	0.596	0.281	prol. SC	3.04539	2.03637	2.1633	2.11092	2.11465	2.45502
Pcna-ps2	1.20384e-22	1.01451	0.642	0.355	prol. SC	1.89662	1.00633	0.807003	0.762621	0.886677	0.911397
Smc3	1.29938e-22	0.654178	0.881	0.594	prol. SC	3.58527	3.23909	2.90049	2.57035	3.04312	2.82133
Eny2	1.33307e-22	0.648367	0.824	0.559	prol. SC	3.09399	2.76724	2.65072	2.23066	2.11303	2.24582
Eri1	1.40218e-22	0.979019	0.373	0.124	prol. SC	2.08968	1.18276	1.35512	0.959676	1.23403	0.972996
Nup107	1.48745e-22	0.681282	0.28	0.073	prol. SC	1.34928	0.660166	0.615152	0.408914	1.01973	0.796411
Cdkn2aipnl	1.7222e-22	0.795918	0.565	0.248	prol. SC	2.64912	1.84176	1.99571	1.80617	1.7705	1.92098
Tnfaip6	1.74066e-22	0.748012	0.803	0.463	prol. SC	2.69688	1.95573	2.08359	2.10735	1.9546	1.42459
Gm20390	2.06383e-22	0.524667	0.953	0.825	prol. SC	4.02319	3.97012	4.04399	2.98766	2.86214	3.11495
Pnrc2	2.64081e-22	0.732233	0.86	0.553	prol. SC	3.41087	2.77632	2.67523	2.5278	2.83953	2.63649
Gm45902	3.59113e-22	0.483335	0.58	0.243	prol. SC	1.44123	1.10896	0.997414	0.839499	0.990839	0.842574
Snrpb	3.93988e-22	0.567248	0.938	0.835	prol. SC	4.4644	4.11719	4.16869	3.65402	3.90232	3.68288
Gemin6	4.39568e-22	1.1411	0.347	0.113	prol. SC	2.37421	1.55441	1.51934	1.03079	0.777513	1.01291
Nudc	4.58609e-22	0.694006	0.834	0.601	prol. SC	3.56766	3.11481	2.8845	2.62351	3.07707	2.63316
Pcna	5.06728e-22	1.451	0.715	0.475	prol. SC	4.1127	3.01338	2.65863	2.42193	2.57362	2.40525
Dpy30	5.76596e-22	0.775224	0.71	0.404	prol. SC	2.81624	2.2174	2.40522	1.91526	1.76363	1.85136
Suv39h2	5.8136e-22	1.07716	0.161	0.027	prol. SC	1.39109	0.516142	0.137345	0.0366774	0.621801	0.210478
Cep57l1	5.84839e-22	0.801792	0.363	0.119	prol. SC	1.70847	0.810704	0.680521	0.825522	1.07535	1.14369
Haus3	6.10003e-22	0.579189	0.337	0.102	prol. SC	1.42366	0.630469	0.556647	0.914773	0.723	1.18764
Cdk6	6.16006e-22	0.53969	0.922	0.758	prol. SC	4.47574	4.54867	3.30351	3.42457	4.04898	3.34389
Ppp1cc	6.4806e-22	0.684852	0.472	0.183	prol. SC	2.08518	1.60703	1.55772	1.11605	1.31097	1.44052
Cdk2	7.54794e-22	0.727795	0.446	0.165	prol. SC	1.84527	1.36882	0.657532	1.03415	1.34703	0.775114
Cd44	1.07487e-21	0.549214	0.601	0.278	prol. SC	2.93249	2.32031	1.72118	0.690998	1.6658	3.55526
Mdc1	1.19132e-21	0.587029	0.275	0.073	prol. SC	1.31835	0.506649	0.204145	0.566202	0.916204	1.25197
Smc1a	1.70516e-21	0.662674	0.731	0.425	prol. SC	3.17111	2.61987	2.31596	2.19121	2.562	2.81661
Vwa7	1.9857e-21	0.873937	0.207	0.044	prol. SC	1.22244	0.731943	0.224829	0.00973275	0.422623	0.0993966
Sept7	2.38893e-21	0.591809	0.953	0.816	prol. SC	3.9558	3.56641	3.36544	2.92417	3.64066	3.40397
2810006K23Rik	2.60054e-21	0.681312	0.342	0.107	prol. SC	1.79055	1.34218	1.1071	0.806689	1.25425	1.04076
Hist1h1d	3.05723e-21	0.440034	0.145	0.022	prol. SC	0.514146	0.130244	0.00162596	0.00700647	0.215707	0.0243607
Hnrnpd	3.06816e-21	0.823796	0.554	0.268	prol. SC	2.1849	1.81426	1.33894	1.15331	0.873733	1.03508
Gabpb1	3.68016e-21	0.753107	0.301	0.088	prol. SC	1.38278	0.720931	0.634028	0.347387	0.545582	0.927073
Hnrnpab	3.71759e-21	0.69189	0.85	0.609	prol. SC	3.47239	3.05399	3.27891	2.58136	2.30467	2.45959
Mroh2a	6.36398e-21	0.359001	0.104	0.011	prol. SC	0.449838	0.142276	0.0999413	0.0274067	0.223924	0.00106362
Slf1	6.93686e-21	0.719891	0.352	0.116	prol. SC	1.78498	1.01617	0.797697	0.960532	1.2698	1.26574
Asf1a	7.81431e-21	0.725386	0.694	0.381	prol. SC	2.97946	2.66463	2.30533	1.90757	2.1626	1.96463
Mzt1	8.2101e-21	0.758388	0.472	0.191	prol. SC	1.87987	1.16073	1.24064	1.14142	1.02748	1.00806
Tnfaip8	8.41772e-21	0.703778	0.394	0.14	prol. SC	2.08838	1.94499	0.570191	0.257044	1.62332	1.51358
Tmem237	8.73374e-21	0.740822	0.699	0.395	prol. SC	3.12883	2.54084	2.10936	1.80639	2.5478	2.82012
Timm50	9.35928e-21	0.747973	0.611	0.31	prol. SC	2.96391	2.35536	2.48031	2.05669	1.94931	2.23826
Stk17b	1.26561e-20	1.18936	0.192	0.04	prol. SC	1.47316	0.249257	0.364107	0.264963	0.370312	0.254544
Bex3	1.57761e-20	0.72118	0.803	0.539	prol. SC	3.58761	3.46216	3.09122	2.2187	2.69718	2.21759
Gse1	1.6014e-20	0.265382	0.373	0.125	prol. SC	0.969338	0.884428	0.679012	0.621054	0.524741	0.667085
Gm12355	1.78761e-20	0.262296	0.622	0.334	prol. SC	0.479999	0.280728	0.233781	0.171442	0.203251	0.19584
Nasp	1.82512e-20	0.897992	0.575	0.289	prol. SC	2.59357	1.91109	1.88764	1.42723	1.92971	1.36233
Ube2i	1.84987e-20	0.540834	0.927	0.724	prol. SC	3.32237	3.0337	3.11879	2.40717	2.76016	2.65665
Id2	2.02202e-20	0.4634	0.984	0.911	prol. SC	4.76358	4.94965	4.83208	3.46503	3.81826	3.45289
Pih1d1	2.03237e-20	0.781484	0.575	0.279	prol. SC	2.75015	2.11056	1.86983	1.91798	1.93589	1.88997
Mcam	2.06625e-20	0.64513	0.87	0.674	prol. SC	3.80219	3.84378	2.19982	2.0065	3.11765	3.19539
Hoxb9	2.12314e-20	0.992266	0.171	0.033	prol. SC	1.35501	0.867168	0.328174	0.00333644	0.0702491	0.0101793
Rbbp8	2.28644e-20	0.734794	0.269	0.075	prol. SC	1.24277	0.620188	0.68414	0.391684	0.233293	0.579207
Cdt1	2.28976e-20	0.939312	0.187	0.038	prol. SC	1.47051	0.884145	0.112575	0.241468	0.260859	0.673233
Dctpp1	2.47476e-20	0.819069	0.601	0.297	prol. SC	2.44306	1.81779	2.09203	1.75738	0.730327	0.918606
Slc2a4	2.64807e-20	0.599713	0.119	0.016	prol. SC	0.782522	0.00920294	0.000960082	0.272816	0.249588	0.306422
Eif4e	2.74167e-20	0.723028	0.762	0.495	prol. SC	3.60579	3.10989	3.28094	2.63995	2.70239	2.6793
Tubd1	3.17807e-20	0.90055	0.223	0.053	prol. SC	1.64738	0.88989	0.784671	0.740162	0.589869	0.586782
G3bp1	3.22544e-20	0.603395	0.808	0.507	prol. SC	2.97677	2.53314	2.54657	2.03906	2.42163	2.45517
Ilf2	3.8042e-20	0.671793	0.808	0.525	prol. SC	3.20558	2.79768	2.6198	2.24758	2.52603	2.44726
Polr2d	4.41939e-20	0.649116	0.705	0.362	prol. SC	2.81143	2.57672	2.40463	1.73947	2.25761	1.58715
Pask	4.78681e-20	0.628127	0.13	0.019	prol. SC	0.841592	0.306705	0.2353	0.0950516	0.356535	0.126009
Ssb	4.94249e-20	0.594781	0.886	0.65	prol. SC	3.29397	2.99331	2.94461	2.34648	2.55991	2.6168
Rnf4	5.4e-20	0.545033	0.736	0.398	prol. SC	2.58282	2.05618	2.13417	1.97554	2.01612	2.07249
Cdc27	6.00311e-20	0.766488	0.461	0.2	prol. SC	2.20129	1.42435	1.44687	1.28594	1.54207	1.59441
Nsg1	7.10436e-20	0.647879	0.306	0.094	prol. SC	1.91512	0.549764	0.205136	0.180263	2.03961	2.19161
Cep128	7.16653e-20	1.00384	0.124	0.018	prol. SC	1.23516	0.26007	0.0373508	0.32004	0.229252	0.116873
Cggbp1	7.17302e-20	0.746867	0.508	0.223	prol. SC	2.12856	1.60326	1.63832	1.14851	1.31663	1.22197
Kdelr2	7.82086e-20	0.420298	0.995	0.917	prol. SC	3.9655	3.88269	3.56278	3.38664	3.35202	3.24751
Med30	9.1989e-20	0.726196	0.601	0.308	prol. SC	2.57162	1.82463	2.0411	1.90488	1.68798	1.74575
Hspb6	1.01219e-19	1.18533	0.223	0.055	prol. SC	2.03504	1.00191	0.565042	0.56109	1.24223	0.822362
Ift80	1.06195e-19	0.815598	0.212	0.05	prol. SC	1.26132	0.359743	0.319026	0.404448	0.48435	0.66449
Enpp1	1.22035e-19	0.985264	0.306	0.098	prol. SC	1.75636	0.802739	0.615033	0.908399	0.514484	0.707634
Sap30	1.56267e-19	0.695672	0.285	0.083	prol. SC	1.61131	1.31516	1.13386	0.40734	0.818254	0.760794
Lasp1	1.68176e-19	0.418438	0.57	0.259	prol. SC	1.98386	1.79881	0.769189	0.515757	2.21282	1.89278
Mcm9	1.85979e-19	0.489947	0.684	0.362	prol. SC	2.14388	2.00278	1.55761	1.36894	1.50158	1.58925
Afmid	1.86039e-19	0.630615	0.13	0.02	prol. SC	0.798557	0.230048	0.00750733	0.0815405	0.0741606	0.35025
Nup93	1.86543e-19	0.769604	0.394	0.145	prol. SC	1.93372	1.31367	1.36108	1.03481	1.47686	0.580086
Lin54	1.8778e-19	0.424803	0.187	0.039	prol. SC	0.861926	0.490017	0.272917	0.634757	0.0291358	0.28673
Fam122b	1.95518e-19	0.75691	0.135	0.021	prol. SC	0.882691	0.126991	0.146454	0.126152	0.189066	0.0599689
Oaz1	2.16039e-19	0.3665	1	0.992	prol. SC	5.11116	5.13213	4.96662	4.38405	4.70051	4.34936
Smchd1	2.22302e-19	0.792434	0.466	0.196	prol. SC	2.3509	1.58821	1.50285	1.63855	1.28298	1.57227
Ptp4a2	2.47643e-19	0.568711	0.979	0.86	prol. SC	4.27398	4.10486	3.94743	3.39271	3.48566	3.3245
Elob	2.58833e-19	0.404456	1	0.955	prol. SC	4.02952	3.8031	3.88742	3.65012	3.29977	3.23159
Sclt1	2.94775e-19	0.644663	0.316	0.1	prol. SC	1.4554	0.73296	0.599623	0.833783	0.854494	0.955644
Ywhah	2.97401e-19	0.63466	0.902	0.752	prol. SC	4.18766	3.69031	3.27299	3.39271	3.57898	3.69631
Atp5o	3.0657e-19	0.488298	0.984	0.882	prol. SC	4.28318	4.14544	4.14779	3.58256	3.44475	3.35631
Phykpl	3.25646e-19	0.486712	0.845	0.574	prol. SC	2.83659	2.58022	2.70849	2.05411	2.09751	2.30827
Rpn2	4.00289e-19	0.50944	0.896	0.636	prol. SC	3.66898	3.2642	3.00007	2.81898	3.29355	3.43778
Mcm7	4.37436e-19	0.855332	0.503	0.232	prol. SC	2.48744	1.94292	1.43246	1.07145	1.79604	1.78096
Pa2g4	4.44783e-19	0.640569	0.839	0.613	prol. SC	3.62265	3.27013	3.30791	2.72476	2.91871	2.61631
Specc1	4.68959e-19	0.633992	0.585	0.289	prol. SC	2.52002	2.3781	2.2391	1.26825	1.5897	1.6043
Cmss1	4.84485e-19	0.833475	0.368	0.135	prol. SC	1.79753	1.16004	1.25651	0.728507	1.08967	0.651106
Ctcf	5.1973e-19	0.539253	0.658	0.36	prol. SC	2.39512	1.87345	1.99593	1.80382	1.80517	1.86724
Sapcd1	5.2615e-19	1.05327	0.207	0.05	prol. SC	1.55826	0.986817	0.37307	0.0205792	0.63613	0.100523
Hnrnph1	6.44161e-19	0.532477	0.85	0.599	prol. SC	3.46493	3.11175	2.98011	2.57442	2.71756	3.22671
Gm45141	6.75844e-19	0.660087	0.13	0.02	prol. SC	0.82478	0.043617	0.167153	0.213034	0.180742	0.241497
Loxl2	7.12823e-19	0.526311	0.409	0.16	prol. SC	1.88608	1.61973	0.850943	0.385164	2.18444	1.27514
Nnat	7.30896e-19	0.603346	0.28	0.082	prol. SC	1.25662	0.98777	0.715663	0.141331	0.54615	0.768666
Rdh11	7.88141e-19	0.607	0.503	0.222	prol. SC	2.28486	1.46908	1.21922	1.91465	1.64631	1.73677
Eloc	9.2142e-19	0.491875	0.865	0.561	prol. SC	2.70862	2.29486	2.2985	2.15183	2.26858	2.10384
Gpsm2	9.26075e-19	0.519708	0.591	0.288	prol. SC	2.09969	1.27053	0.967572	0.92729	2.4134	2.0382
Cklf	1.07211e-18	0.706177	0.508	0.23	prol. SC	2.31934	1.52602	1.98144	1.83392	1.03246	1.3366
Iqgap2	1.09332e-18	0.345168	0.523	0.232	prol. SC	2.3493	1.73536	0.7875	1.01837	2.26482	2.99424
Syncrip	1.20917e-18	0.606859	0.663	0.368	prol. SC	2.62197	2.33939	2.0857	1.8298	1.87659	1.72106
Brd8	1.26794e-18	0.532296	0.772	0.475	prol. SC	2.99255	2.51097	2.15269	2.44235	2.39837	2.599
Mrpl33	1.27688e-18	0.523346	0.969	0.808	prol. SC	3.45264	3.18409	3.1887	2.63538	2.79546	2.83846
Faap24	1.6033e-18	0.905593	0.223	0.057	prol. SC	1.6127	0.571632	0.922116	0.57826	0.95296	0.77512
Mrpl18	1.63622e-18	0.668156	0.751	0.462	prol. SC	3.21543	2.77075	2.97772	2.33211	2.35132	2.27907
Cenpj	1.75199e-18	0.809705	0.161	0.031	prol. SC	1.11333	0.356209	0.124182	0.149397	0.57075	0.3405
Odf2	1.86996e-18	0.439771	0.466	0.193	prol. SC	1.75632	1.039	1.38067	1.3581	1.52417	1.4117
Ddx39b	1.98916e-18	0.586248	0.912	0.704	prol. SC	3.75074	3.27546	3.44599	2.99859	3.22953	2.99707
Aldh16a1	2.00078e-18	0.349697	0.503	0.22	prol. SC	1.48534	1.12827	1.0694	1.05902	1.12319	1.31037
Pdpn	2.16748e-18	0.598944	0.161	0.031	prol. SC	0.812399	0.519562	0.113173	0.0166044	0.100193	0.0905166
Nup98	2.99973e-18	0.573261	0.689	0.39	prol. SC	1.97885	1.59483	1.4406	1.10946	1.37111	1.52906
Nup205	3.04125e-18	0.85751	0.244	0.068	prol. SC	1.51069	0.723496	0.604819	0.462305	0.508112	0.933875
Lrrc40	3.10151e-18	0.52031	0.28	0.085	prol. SC	1.00382	0.514798	0.551164	0.393714	0.544016	0.499035
Blvra	3.21159e-18	0.66618	0.389	0.145	prol. SC	2.2275	1.82343	1.75699	0.997719	1.70833	1.60922
Snrpd2	3.88028e-18	0.504732	0.896	0.668	prol. SC	2.97719	2.8622	2.73451	2.1584	2.21481	2.13851
Usp2	4.02075e-18	0.669815	0.472	0.205	prol. SC	2.11519	1.31779	1.06575	1.18106	1.78003	1.84838
Gpc6	4.24863e-18	0.845999	0.176	0.038	prol. SC	1.1847	0.590763	0.527044	0.145343	0.254597	0.110653
Eif1ad	4.28658e-18	0.849935	0.518	0.257	prol. SC	2.65869	2.00329	2.04882	1.70287	1.77749	1.4535
Ddah1	4.36555e-18	0.553465	0.927	0.739	prol. SC	4.25381	4.10234	4.01384	3.73004	3.22867	2.18799
Pomt1	4.3827e-18	0.926746	0.269	0.081	prol. SC	1.66714	0.682298	0.724073	0.64797	1.11911	0.650321
Haus1	4.54273e-18	0.784769	0.404	0.158	prol. SC	2.25597	1.6944	1.46726	1.24287	1.69708	1.2221
Trappc13	5.65411e-18	0.402741	0.528	0.242	prol. SC	2.0307	1.88893	1.69527	1.42722	1.68722	1.35784
Nfyb	5.7466e-18	0.753089	0.492	0.227	prol. SC	2.26285	1.56454	1.54881	1.37951	1.28391	1.73844
Rnf165	7.17337e-18	0.516866	0.233	0.062	prol. SC	0.967143	0.852903	0.57726	0.124606	0.273695	0.160082
Rgs10	7.3314e-18	0.772522	0.119	0.018	prol. SC	1.04865	0.362374	0	0.147521	0.426804	0.364605
Mrpl57	7.60686e-18	0.607483	0.736	0.467	prol. SC	2.8326	2.36746	2.67936	2.19357	1.81751	1.90265
Mb21d1	8.22041e-18	0.353303	0.124	0.02	prol. SC	0.48084	0.192784	0.0451734	0.0520781	0.0751429	0.229372
Ptges3	9.24116e-18	0.456358	0.938	0.777	prol. SC	3.22333	3.07942	2.86131	2.68405	2.33133	2.49599
Mrpl13	1.10309e-17	0.54252	0.746	0.448	prol. SC	3.04647	2.79354	2.74764	2.21869	2.23106	2.4263
Kctd9	1.13196e-17	0.550836	0.187	0.042	prol. SC	1.0531	0.321561	0.241111	0.502769	0.608645	0.775466
Psip1	1.23455e-17	0.72266	0.57	0.305	prol. SC	2.16724	1.45656	1.45943	1.34978	1.4652	1.55671
Uchl5	1.29703e-17	0.672313	0.56	0.279	prol. SC	2.63578	2.22323	2.23334	1.90686	1.64057	1.53171
Shmt1	1.30305e-17	1.13934	0.218	0.059	prol. SC	1.54159	0.550003	0.501321	0.236798	0.298589	0.433475
Nmral1	1.33779e-17	0.867821	0.145	0.027	prol. SC	1.27765	0.571049	0.315223	0.34109	0.406223	0.299178
Fxn	1.45098e-17	0.724014	0.383	0.148	prol. SC	1.83603	1.16431	1.19145	1.21653	0.580675	1.08789
Mutyh	1.4868e-17	0.831392	0.145	0.027	prol. SC	1.34227	0.560064	0.628359	0.242029	0.681757	0.633097
Ubl4a	1.64534e-17	0.559844	0.632	0.337	prol. SC	2.65444	2.33248	2.26185	1.84099	2.19946	1.85038
Haus8	1.68673e-17	0.708576	0.549	0.284	prol. SC	2.83136	2.00874	1.66666	2.04923	2.67646	2.0833
Ltbp4	1.72064e-17	0.476568	0.606	0.299	prol. SC	2.37464	2.29953	1.30912	0.145783	2.60753	2.06577
Tenm3	1.91381e-17	0.677882	0.731	0.438	prol. SC	2.80693	2.52765	2.03819	1.23573	2.22142	2.35689
Nop56	2.06025e-17	0.63516	0.72	0.446	prol. SC	3.24717	2.96846	3.0431	2.22909	2.20462	2.41429
Vgll3	2.63905e-17	0.402823	0.839	0.543	prol. SC	2.97596	2.62122	1.57084	1.74558	3.40505	2.86
Nsmce2	2.75189e-17	0.772645	0.679	0.426	prol. SC	3.40803	2.99784	2.8142	2.37724	2.39341	2.35562
Siah1b	2.82918e-17	0.909961	0.249	0.074	prol. SC	1.58715	0.674004	0.578823	0.569866	1.08606	0.532112
Efna5	3.1985e-17	0.750917	0.404	0.162	prol. SC	1.81455	1.60429	0.739992	0.523956	1.22159	0.611911
Nme1	3.45935e-17	0.509763	0.839	0.639	prol. SC	3.66141	3.72625	3.5729	2.52117	2.27136	2.83524
Gpx7	3.59668e-17	0.815232	0.731	0.463	prol. SC	3.48737	3.0304	2.17594	1.86258	3.23485	2.64357
Hspa14	3.85415e-17	0.614164	0.663	0.371	prol. SC	2.94196	2.54676	2.36059	2.1569	2.38532	2.1377
AC153912.1	3.87754e-17	0.344286	0.389	0.146	prol. SC	1.1411	0.644082	0.571597	0.843474	0.688372	1.08629
1810037I17Rik	3.88567e-17	0.465935	0.948	0.868	prol. SC	3.71409	3.21962	3.2408	3.50403	2.92671	2.9356
Prpf40a	3.99918e-17	0.596858	0.85	0.608	prol. SC	3.64467	3.43587	3.22324	2.59463	2.99358	2.85324
Polh	4.56586e-17	0.299471	0.114	0.017	prol. SC	0.428602	0.221601	0.0905118	0.0568266	0.173609	0.0867914
Rbbp7	4.95714e-17	0.589518	0.845	0.627	prol. SC	3.73905	3.28346	2.90573	2.81679	3.51998	3.21766
Gm37811	5.2034e-17	0.401696	0.508	0.234	prol. SC	1.41302	1.48762	0.950663	0.572769	0.945776	0.715595
Me2	5.25198e-17	0.661376	0.399	0.16	prol. SC	1.77529	1.26463	1.11509	0.909398	1.25352	1.0723
Magoh	5.68234e-17	0.596936	0.751	0.461	prol. SC	2.74897	2.49344	2.38984	1.93723	1.82599	1.86048
Larp4b	6.0634e-17	0.418979	0.653	0.346	prol. SC	2.1953	1.87662	1.81464	1.67498	1.71591	1.80128
Soga3	6.29915e-17	0.416746	0.342	0.122	prol. SC	1.38387	1.37353	0.176016	0.175595	1.43361	1.02172
Lsm8	6.43902e-17	0.644705	0.782	0.546	prol. SC	3.13571	2.68955	2.68547	2.4246	2.06724	2.38196
Txndc12	6.53493e-17	0.558638	0.813	0.59	prol. SC	3.34094	3.05795	2.49025	2.18821	3.01782	3.00265
Adam19	7.46708e-17	0.816584	0.332	0.124	prol. SC	2.1685	2.18249	0.372036	0.0689778	1.10677	1.07331
Dbi	7.58805e-17	0.296756	1	1	prol. SC	5.78559	5.6806	4.70847	4.81133	5.78529	5.96192
Cnot9	7.66901e-17	0.72243	0.44	0.197	prol. SC	2.27158	1.87768	1.38827	1.34385	1.36781	1.46865
Fst	7.96933e-17	0.66929	0.627	0.333	prol. SC	3.01539	2.42616	2.60802	1.98017	3.00309	1.74195
Ube2l6	8.68051e-17	0.499237	0.409	0.165	prol. SC	2.56064	2.09263	0.953868	0.547839	2.55863	2.87668
C1ql3	8.88733e-17	0.328573	0.528	0.251	prol. SC	1.4788	1.65682	1.06655	0.654995	1.13011	0.805814
Cacybp	9.26109e-17	0.547262	0.751	0.454	prol. SC	3.0202	2.73387	2.71051	2.26255	2.4618	2.1375
Cchcr1	9.28773e-17	0.432145	0.176	0.04	prol. SC	0.887887	0.367613	0.154981	0.451692	0.281149	0.802288
Snrpc	9.57101e-17	0.255563	0.855	0.532	prol. SC	1.42884	1.27528	1.15607	1.04762	0.97073	1.34501
Tpr	9.74023e-17	0.548886	0.886	0.649	prol. SC	3.35735	3.12423	2.74207	2.52902	2.75646	2.72469
Nfatc2ip	1.23254e-16	0.68103	0.166	0.037	prol. SC	0.902832	0.0856687	0.306133	0.29047	0.182498	0.27351
Psmd14	1.23711e-16	0.697368	0.725	0.472	prol. SC	3.4436	3.01272	3.17311	2.53969	2.15611	2.6045
Trim37	1.29025e-16	0.699028	0.295	0.1	prol. SC	1.54575	0.919564	1.00285	0.862214	0.365647	0.883654
Tmem167	1.30569e-16	0.625154	0.813	0.564	prol. SC	3.41509	3.08072	2.96715	2.63101	2.67404	2.42239
Siva1	1.33906e-16	0.6453	0.782	0.548	prol. SC	3.56001	3.16768	2.84353	2.63068	3.04697	2.8294
Gfra2	1.34937e-16	0.289993	0.42	0.17	prol. SC	1.87632	1.31437	0.612196	0.0917125	2.62666	2.15681
Rfc2	1.36508e-16	0.783476	0.596	0.34	prol. SC	3.09762	2.5268	2.36273	2.11418	2.34452	2.2024
Sec61g	1.39682e-16	0.49005	0.969	0.805	prol. SC	3.05317	2.75851	2.88828	2.42187	2.23475	2.43008
Plekho1	1.60476e-16	0.321189	0.513	0.226	prol. SC	1.46786	1.6709	0.411076	0.262693	1.07918	1.41356
Srrt	1.6204e-16	0.647177	0.497	0.239	prol. SC	2.06996	1.47335	1.53076	1.28081	1.62311	1.34148
Nup43	1.63666e-16	0.765808	0.264	0.083	prol. SC	1.93174	1.53394	1.19428	0.83351	0.853987	1.14578
Pcbd2	1.70392e-16	0.673294	0.399	0.166	prol. SC	1.67361	1.10052	0.725061	0.74955	0.814372	1.40411
Col1a2	1.95717e-16	0.350039	1	0.998	prol. SC	5.40902	5.59406	5.15383	4.29799	5.04244	4.80943
Nme2	1.9856e-16	0.48902	0.922	0.692	prol. SC	3.45583	3.31596	3.56549	2.58736	2.49719	2.60771
Itgb3bp	2.06582e-16	0.639465	0.404	0.166	prol. SC	1.66896	0.980136	0.840726	1.18761	0.810468	1.04687
Tead2	2.06768e-16	0.532003	0.389	0.159	prol. SC	1.51771	1.59162	0.971732	0.497245	0.642255	0.454203
Cnih4	2.36579e-16	0.493163	0.819	0.583	prol. SC	3.22942	2.91106	2.7615	2.70572	2.3152	2.72688
Cox7a2	2.56972e-16	0.430036	0.979	0.874	prol. SC	3.47448	3.08185	3.16553	3.05768	2.77946	3.05808
Sarnp	2.72685e-16	0.549915	0.876	0.686	prol. SC	3.41412	3.21552	3.26215	2.42426	2.76327	2.57801
Stt3b	3.06507e-16	0.608961	0.482	0.224	prol. SC	2.16652	1.5441	1.78273	1.47923	1.02529	1.83296
Gm6563	3.15938e-16	0.455388	0.788	0.532	prol. SC	1.80599	1.59902	1.66567	1.04036	1.25741	1.21969
Fbxo7	3.39533e-16	0.496713	0.922	0.789	prol. SC	4.28019	4.26885	3.38499	2.59452	4.34175	3.6593
Ppwd1	3.70651e-16	0.59853	0.389	0.161	prol. SC	1.38269	0.740786	0.526385	0.833008	0.635079	0.978749
Tmx1	3.90462e-16	0.433931	0.622	0.322	prol. SC	2.02935	1.47022	1.47084	1.53721	1.91775	1.66668
Trim28	4.03194e-16	0.812109	0.57	0.31	prol. SC	2.71391	2.1827	2.41323	1.67491	1.57082	1.49394
Dnaaf2	4.39663e-16	0.698033	0.383	0.156	prol. SC	2.1904	1.60498	1.23679	1.24185	1.47037	1.79668
Dyrk1a	4.66372e-16	0.569365	0.653	0.377	prol. SC	2.60366	2.35388	2.14502	1.73543	1.89707	1.91661
Tshz1	4.8645e-16	0.676954	0.347	0.133	prol. SC	1.49566	0.839811	0.959706	0.73483	0.976319	0.706488
Haus6	5.00908e-16	0.634246	0.207	0.056	prol. SC	1.08808	0.349687	0.460517	0.507034	0.650181	0.341676
Dtnbp1	5.12315e-16	0.801497	0.352	0.138	prol. SC	2.24968	1.6911	1.47473	1.21323	1.25124	1.50097
Slc7a1	5.17559e-16	0.445816	0.202	0.053	prol. SC	0.999139	0.903007	0.427909	0.115174	0.696183	0.471995
Dclk1	5.20927e-16	0.657665	0.575	0.309	prol. SC	2.78246	2.70474	1.53724	1.15717	1.69617	2.44522
9430015G10Rik	5.3583e-16	0.917125	0.223	0.065	prol. SC	1.56019	0.58942	0.746732	0.648698	0.904731	0.401826
Cnot6	5.47062e-16	0.615629	0.632	0.359	prol. SC	2.67331	2.20501	2.0695	2.07486	2.06703	1.70278
Sostdc1	9.0222e-16	0.352765	0.995	0.965	prol. SC	5.82393	6.00879	4.56714	3.77798	5.8589	5.74986
Fra10ac1	9.60074e-16	0.59013	0.44	0.192	prol. SC	1.94172	1.55536	1.20678	1.22989	1.61498	0.992296
Psmb6	9.64341e-16	0.463247	0.984	0.896	prol. SC	4.49457	4.40843	4.40345	3.70769	3.75904	3.64259
Zdhhc15	9.64364e-16	0.697297	0.124	0.022	prol. SC	1.11799	0.482716	0.394007	0.0637506	0.596477	0.689299
Ing1	1.01264e-15	0.475677	0.58	0.299	prol. SC	2.31372	1.87877	2.06368	1.79628	1.95519	1.57094
Fam96a	1.11111e-15	0.512811	0.71	0.421	prol. SC	2.96517	2.88792	2.40464	1.94787	2.4008	2.35092
Mrpl42	1.1897e-15	0.54514	0.87	0.667	prol. SC	3.56217	3.27161	3.4061	2.90719	2.60669	2.65473
Cxcl10	1.26058e-15	1.02432	0.269	0.093	prol. SC	2.93481	2.50404	0.493086	0.462445	1.05432	2.5793
Atad5	1.34309e-15	0.73701	0.176	0.043	prol. SC	1.15083	0.295733	0.100263	0.564793	0.551544	0.344497
Abhd8	1.4961e-15	0.423642	0.383	0.153	prol. SC	1.65949	1.15856	0.934651	1.22558	1.69785	1.0741
Efemp2	1.57778e-15	0.493238	0.674	0.388	prol. SC	3.11996	2.73671	2.54677	2.16189	3.18861	2.58862
Nup50	1.59159e-15	0.737417	0.311	0.114	prol. SC	1.8073	0.993512	0.948438	1.00087	0.743515	1.48359
Tmem144	1.61488e-15	0.733846	0.14	0.029	prol. SC	0.990655	0.476121	0.21588	0.181018	0.210339	0.0293383
Emc8	1.73084e-15	0.344846	1	0.941	prol. SC	3.67099	3.61186	3.50772	3.01206	3.38093	3.09832
Proser3	1.75445e-15	0.858143	0.161	0.037	prol. SC	1.13402	0.288774	0.160554	0.314559	0.397796	0.142798
0610009O20Rik	1.85901e-15	0.422667	0.477	0.223	prol. SC	1.57465	1.05328	1.0416	0.973102	1.18771	1.54283
Impdh2	1.96414e-15	0.500728	0.762	0.498	prol. SC	3.23959	2.96049	2.75855	2.32293	2.85971	2.83999
Ppp2r5c	1.98218e-15	0.665056	0.575	0.311	prol. SC	2.47763	1.88221	2.00447	1.74653	1.73384	1.74214
Rbmx	1.98961e-15	0.522645	0.648	0.357	prol. SC	2.56812	2.26115	2.06163	1.67944	2.02124	2.20566
Lpar1	2.21544e-15	0.392892	0.953	0.767	prol. SC	3.85253	3.79481	2.82557	2.52722	4.10033	3.51403
Nedd1	2.26789e-15	0.574169	0.316	0.116	prol. SC	1.56453	0.643247	1.16513	0.712501	1.55042	1.19792
Psmb2	2.36185e-15	0.423513	0.979	0.89	prol. SC	4.4051	4.34267	4.21338	3.59782	3.87206	3.76029
Magohb	2.43669e-15	0.667842	0.44	0.198	prol. SC	1.87064	1.40344	1.55997	1.08313	0.742712	1.06495
Mrnip	2.6521e-15	1.07025	0.259	0.086	prol. SC	2.11405	1.08488	0.994851	1.25897	0.815892	0.661914
Hmbs	2.80446e-15	0.692827	0.57	0.314	prol. SC	3.01555	2.42502	2.58818	2.16454	2.74344	1.67076
Ydjc	2.84183e-15	0.440297	0.803	0.533	prol. SC	2.14261	1.95582	1.91935	1.58398	1.61175	1.28942
Pde8a	2.93056e-15	0.663319	0.337	0.131	prol. SC	1.82443	1.58709	0.640776	0.285908	1.06083	1.57123
6330537M06Rik	3.24161e-15	0.367988	0.352	0.142	prol. SC	0.701984	0.419071	0.224513	0.146201	0.426307	0.47708
Fancm	3.29769e-15	0.821879	0.223	0.067	prol. SC	1.46764	0.628744	0.84864	0.621532	0.768759	0.471617
Sh2d3c	3.35262e-15	0.863095	0.176	0.044	prol. SC	1.34457	0.527302	0.0539176	0.0657211	1.19291	0.445048
Tcf7	3.36003e-15	0.304258	0.161	0.037	prol. SC	0.593445	0.423233	0.277026	0.217884	0.312117	0.165885
Rab31	3.37e-15	0.394148	0.917	0.772	prol. SC	4.20027	4.2606	2.77882	2.38993	4.54524	3.80416
Mcph1	3.47207e-15	0.719883	0.181	0.047	prol. SC	1.19669	0.387163	0.24285	0.487692	0.547029	0.64683
Actl6a	3.59148e-15	0.611861	0.627	0.362	prol. SC	2.93145	2.58212	2.67376	2.04471	2.08944	2.16405
Mpp1	3.75636e-15	0.875609	0.254	0.084	prol. SC	1.83709	0.990756	0.250347	0.364957	1.36726	1.48202
Igfbp3	3.79389e-15	0.340436	0.259	0.084	prol. SC	1.30426	1.53377	0.194014	0.077647	0.46947	1.32399
Wapl	3.9352e-15	0.393595	0.715	0.42	prol. SC	1.99061	1.77227	1.51869	1.46501	1.45747	1.65276
Bola3	3.99773e-15	0.557567	0.653	0.375	prol. SC	2.21459	1.86043	1.72878	1.4432	1.6299	1.61756
Odf2l	4.22582e-15	0.566637	0.238	0.074	prol. SC	1.12803	0.456541	0.69109	0.468876	0.337319	0.888186
Tmx2	4.35786e-15	0.403455	0.751	0.472	prol. SC	2.96622	2.57852	2.38042	2.53459	2.29509	2.82346
Tcp1	4.65738e-15	0.398715	0.922	0.744	prol. SC	3.5903	3.42279	3.6147	3.00399	2.99132	2.86036
Cox20	4.66944e-15	0.380943	0.772	0.461	prol. SC	2.08873	1.80587	1.68189	1.58114	1.37226	1.95221
Grb10	4.96658e-15	0.558132	0.622	0.361	prol. SC	2.56666	2.61439	1.90254	0.912175	1.98539	1.94666
Pcmt1	5.04319e-15	0.615541	0.788	0.565	prol. SC	3.44832	2.9311	2.97926	2.84822	2.7256	2.59763
Igf2bp3	5.18355e-15	0.769811	0.358	0.147	prol. SC	1.8012	1.53312	1.154	0.53372	0.999848	0.53532
Alg13	5.8018e-15	0.575907	0.249	0.079	prol. SC	1.21729	0.700322	0.798191	0.558977	0.897766	0.322316
Ube2n	5.88972e-15	0.539133	0.876	0.654	prol. SC	3.19392	2.93647	2.98639	2.3683	2.54714	2.39696
Mms22l	6.52832e-15	0.610004	0.135	0.027	prol. SC	0.995279	0.547143	0.474982	0.392708	0.153824	0.168677
Haus7	6.62697e-15	0.854845	0.394	0.174	prol. SC	2.58763	1.99303	1.73557	1.7981	1.44893	1.20006
Ahctf1	6.69113e-15	0.521969	0.503	0.25	prol. SC	2.20476	1.68761	1.44592	1.54957	1.7768	1.91871
Rap2a	6.86884e-15	0.44621	0.845	0.585	prol. SC	3.2221	3.35797	3.11312	2.18538	2.60515	1.909
Crip1	6.86947e-15	0.401521	0.964	0.784	prol. SC	3.58521	3.27703	2.40643	2.78229	3.4465	3.60833
Ssr1	6.90482e-15	0.44466	0.984	0.914	prol. SC	4.35201	4.04774	3.91556	3.98181	3.57639	3.71649
Tmem55a	6.92895e-15	0.653514	0.622	0.361	prol. SC	2.47289	2.16165	1.93778	1.37649	1.85156	1.70467
Gng5	7.06076e-15	0.411755	0.979	0.874	prol. SC	3.66569	3.46753	3.39268	3.12263	3.0955	3.10601
Ppp1r35	7.27887e-15	0.46891	0.539	0.266	prol. SC	1.43473	1.04419	1.34739	0.848603	0.855818	0.830698
Ptgr1	7.52922e-15	0.813232	0.44	0.211	prol. SC	2.90564	2.51455	2.04764	1.31134	2.21731	2.15021
Mbd3	7.65947e-15	0.70054	0.663	0.431	prol. SC	3.2437	3.01335	3.11666	2.25238	1.87873	1.63225
Lmo4	8.6126e-15	0.39272	0.891	0.628	prol. SC	2.89215	2.88764	1.69243	2.03064	2.90435	2.35446
Hist1h2br	8.94318e-15	0.981565	0.285	0.108	prol. SC	1.21842	0.365343	0.524899	0.193945	0.0226278	0.0195116
Acot7	9.07583e-15	0.862863	0.238	0.075	prol. SC	1.7592	0.91986	1.23679	0.995876	0.509002	0.643221
Hist2h2ac	9.18592e-15	0.810116	0.244	0.085	prol. SC	0.916289	0.114691	0.143408	0.0739348	0.10814	0.125518
Alms1	9.24645e-15	0.548212	0.109	0.018	prol. SC	0.682877	0.17789	0.109905	0.0862646	0.225137	0.0914743
Ptcd1	9.38289e-15	0.401633	0.819	0.531	prol. SC	2.37124	2.3016	2.16411	1.69045	1.96164	1.59539
Ppp1r7	9.46422e-15	0.661841	0.435	0.2	prol. SC	2.2694	1.68293	1.73372	1.57378	1.54139	1.5061
Tfdp1	9.53344e-15	0.483452	0.534	0.269	prol. SC	1.83359	1.41843	1.44368	1.41462	1.33085	1.02761
Itga4	1.00827e-14	0.640767	0.306	0.113	prol. SC	1.71828	1.39481	0.358342	0.315434	1.57793	1.23912
Txnl1	1.10126e-14	0.602383	0.736	0.492	prol. SC	3.20086	2.80406	2.66852	2.49291	2.45393	2.46273
Kcnmb4	1.23257e-14	0.749784	0.425	0.201	prol. SC	2.18999	1.82731	1.2948	1.26756	1.47542	0.898277
Pknox1	1.32417e-14	0.642817	0.29	0.107	prol. SC	1.51491	0.856475	0.734518	0.998483	0.976154	0.619024
Anapc11	1.67103e-14	0.435805	0.959	0.719	prol. SC	2.77468	2.18099	2.08983	2.40433	2.3746	2.53288
Ing2	1.69986e-14	0.657201	0.197	0.055	prol. SC	1.12956	0.533988	0.627933	0.404506	0.312786	0.49966
Lcorl	1.72961e-14	0.421554	0.534	0.265	prol. SC	2.02679	1.13558	1.96574	2.04907	0.940665	1.25559
Tmem98	1.77469e-14	0.419974	0.482	0.223	prol. SC	2.28656	2.10098	1.74816	1.63454	2.08619	1.68188
Arhgap18	1.77931e-14	0.727895	0.233	0.074	prol. SC	1.47831	1.21078	0.484841	0.581361	0.236497	0.50446
Ttc9c	1.78698e-14	0.74149	0.42	0.197	prol. SC	2.18812	1.43205	1.43551	1.43865	1.62097	1.34293
Ppic	1.94242e-14	0.432628	0.943	0.809	prol. SC	4.2902	4.39586	4.17029	2.85583	4.20428	3.104
Vdac3	1.99901e-14	0.480648	0.912	0.787	prol. SC	4.18362	3.97594	3.76184	3.42049	3.73123	3.57857
Nup35	2.00389e-14	0.742348	0.456	0.222	prol. SC	2.37115	1.5898	1.98201	1.67959	1.65982	1.26589
Ptbp1	2.05986e-14	0.477903	0.699	0.414	prol. SC	2.66903	2.49616	2.08613	1.9973	2.27702	1.8867
Paip2b	2.12152e-14	0.440046	0.508	0.261	prol. SC	2.11559	1.70188	1.6203	1.30323	2.04175	1.8711
Cox7c	2.16749e-14	0.369911	1	0.943	prol. SC	3.47194	3.24826	3.35407	2.96519	3.12758	2.86681
Wwtr1	2.23622e-14	0.437647	0.715	0.43	prol. SC	2.97618	2.93622	2.50669	2.14264	2.5583	2.32733
Nedd8	2.27856e-14	0.385007	0.974	0.884	prol. SC	3.91095	3.88583	3.88009	3.19488	3.22381	3.25042
Pter	2.44315e-14	0.526145	0.611	0.359	prol. SC	2.65474	2.66474	2.21232	1.39392	2.11887	1.84886
Eif1b	2.46687e-14	0.378687	0.922	0.745	prol. SC	3.73247	3.77263	3.22783	2.80249	3.33495	3.36615
Tmem88	2.5162e-14	0.475917	0.829	0.599	prol. SC	2.36324	2.18861	2.21939	1.80516	1.42392	1.41884
Baz1b	2.53103e-14	0.719569	0.534	0.297	prol. SC	2.55926	1.85227	1.53143	1.39939	2.10486	2.27625
Sod1	2.71625e-14	0.305807	0.995	0.916	prol. SC	3.85234	3.62007	3.54264	3.46934	3.34506	3.68632
Srsf9	2.73938e-14	0.544676	0.523	0.278	prol. SC	1.7069	1.5675	1.31269	0.754088	0.997089	0.965364
Ccdc14	3.15507e-14	0.513909	0.13	0.027	prol. SC	0.835556	0.293394	0.107205	0.425665	0.135203	0.406153
Coq7	3.34993e-14	0.577471	0.746	0.531	prol. SC	3.52246	3.30167	3.24544	2.60707	2.71062	2.69687
Uba52	3.38459e-14	0.321929	1	0.951	prol. SC	4.08434	4.03545	4.29672	3.56111	3.47205	3.25107
Sac3d1	3.62267e-14	0.629244	0.44	0.21	prol. SC	2.37582	1.89701	1.80478	1.57769	1.45699	1.90546
Atp5g2	3.78036e-14	0.442565	0.845	0.619	prol. SC	2.63547	2.31131	2.71569	2.14491	1.89224	1.79928
Cep250	3.79344e-14	0.520753	0.29	0.106	prol. SC	1.5014	1.05481	0.811348	0.925181	0.943507	1.06904
Elovl5	3.90914e-14	0.430952	0.461	0.226	prol. SC	2.05028	1.67109	1.29257	0.699944	2.09397	2.15186
Dad1	4.49416e-14	0.275919	1	0.941	prol. SC	4.38205	4.42085	4.38346	3.93594	3.79383	3.7535
Bud31	4.75505e-14	0.48986	0.834	0.599	prol. SC	3.195	3.11688	2.94495	2.39123	2.51213	2.26132
Ewsr1	4.8523e-14	0.492586	0.876	0.676	prol. SC	3.38537	3.1449	3.09807	2.63909	2.89098	2.68395
Cnih1	4.90565e-14	0.509933	0.746	0.497	prol. SC	3.18675	2.81164	2.79484	2.63638	2.51639	2.5465
Pcnt	4.94339e-14	0.419735	0.316	0.121	prol. SC	1.55449	1.1493	0.827311	0.843191	1.51332	1.35109
Dgcr8	4.99529e-14	0.839414	0.342	0.143	prol. SC	1.91943	1.14755	0.91974	1.00661	0.722815	1.36275
Polr2m	5.22495e-14	0.447993	0.606	0.342	prol. SC	2.55792	2.49967	2.1048	1.63783	2.26196	1.87902
Coro1c	5.42252e-14	0.645339	0.466	0.241	prol. SC	2.35441	1.94687	1.55032	0.854404	1.85569	2.16014
Timeless	5.81742e-14	0.996154	0.166	0.043	prol. SC	1.54383	0.881091	0.543257	0.253984	0.642672	0.263096
Gm10053	5.92203e-14	0.333098	0.922	0.659	prol. SC	1.64333	1.35909	1.58117	1.35642	0.908602	1.20485
Wbp11	6.11835e-14	0.258115	0.679	0.396	prol. SC	1.26018	0.946253	1.2703	0.920428	0.900074	1.11495
Sdf2l1	6.38001e-14	0.611503	0.368	0.157	prol. SC	2.14889	1.7609	1.86729	0.719473	1.25723	1.97926
Med19	6.52247e-14	0.626379	0.503	0.249	prol. SC	1.79036	1.30675	1.48718	1.09375	0.80188	1.03597
Hnrnpf	7.13092e-14	0.436698	0.902	0.716	prol. SC	3.20818	3.00686	2.88744	2.48359	2.92712	2.58119
Cpsf4	7.2302e-14	0.632623	0.254	0.087	prol. SC	1.45652	0.920028	0.903032	0.80472	0.983679	0.460033
Dab2	7.5787e-14	0.334286	0.404	0.177	prol. SC	1.7597	2.32178	1.35864	0.265098	0.637236	0.401726
Leo1	8.11436e-14	0.671267	0.446	0.215	prol. SC	2.51913	2.08062	1.9095	1.42647	2.04624	1.84474
Hnrnpul1	8.29131e-14	0.515331	0.585	0.328	prol. SC	1.51836	0.972139	0.917912	0.880195	1.23005	1.11039
Acat1	8.60315e-14	0.360415	0.782	0.532	prol. SC	3.39955	3.40684	3.03872	2.48294	3.32872	2.82148
Map3k4	9.03325e-14	0.580808	0.622	0.357	prol. SC	2.42837	2.12253	1.54837	1.3053	2.33132	1.7769
Snu13	9.4938e-14	0.448258	0.819	0.605	prol. SC	3.34868	3.0704	3.26155	2.84345	2.61103	2.59396
Inip	9.79064e-14	0.679781	0.508	0.27	prol. SC	2.40147	1.86062	2.00468	1.62156	1.47861	1.61883
Hnrnpc	9.87844e-14	0.458277	0.886	0.704	prol. SC	3.56589	3.40859	3.13976	2.84422	2.92933	3.06387
Neto2	1.02501e-13	0.394816	0.197	0.056	prol. SC	0.967088	0.690865	0.860711	0.290808	0.393627	0.725184
Nid2	1.03667e-13	0.416687	0.876	0.694	prol. SC	3.5449	3.54845	2.89619	1.95403	3.69468	3.084
Hdac4	1.03917e-13	0.271454	0.715	0.457	prol. SC	2.65365	3.17023	2.06409	1.21045	2.07868	1.99308
Maff	1.08073e-13	0.507956	0.14	0.032	prol. SC	0.732855	0.396998	0.124539	0.132431	0.311688	0.0583347
Pfdn6	1.09941e-13	0.409823	0.751	0.491	prol. SC	2.7139	2.60812	2.57855	2.04304	2.04333	2.11875
Psma3	1.20655e-13	0.433057	0.974	0.921	prol. SC	4.67996	4.54004	4.57031	3.89898	4.15447	4.0545
Bcas2	1.22491e-13	0.428244	0.829	0.61	prol. SC	3.21551	3.09417	2.91317	2.40292	2.80936	2.68542
Zdhhc2	1.2321e-13	0.356119	0.301	0.116	prol. SC	1.07884	0.957606	0.101469	0.466166	0.955392	0.779529
Mrpl47	1.24426e-13	0.390181	0.902	0.671	prol. SC	2.6238	2.41238	2.54383	2.03779	2.10717	2.10788
Morf4l2	1.30299e-13	0.486569	0.959	0.853	prol. SC	4.22518	4.03044	3.93799	3.40208	3.8449	3.46146
Rnps1	1.32734e-13	0.48398	0.668	0.419	prol. SC	2.55914	2.21325	2.24897	1.87806	2.18822	1.95134
Wwp1	1.35566e-13	0.272833	0.922	0.737	prol. SC	3.53673	3.43807	1.73129	1.76351	4.05847	3.76016
Cep57	1.44274e-13	0.943982	0.648	0.463	prol. SC	2.60597	1.86185	1.68337	1.4788	1.84504	1.41858
Sfpq	1.45205e-13	0.500188	0.964	0.829	prol. SC	2.84688	2.63566	2.6728	2.09479	1.96416	2.21391
1700025G04Rik	1.53945e-13	0.503591	0.544	0.293	prol. SC	2.25478	1.94544	1.95264	1.27204	1.58362	2.03255
Nudcd2	1.62512e-13	0.597783	0.684	0.432	prol. SC	2.89802	2.54194	2.72941	2.15109	2.1569	1.78474
Dnajc8	1.65926e-13	0.39219	0.87	0.601	prol. SC	3.10099	2.88087	3.02951	2.58581	2.54525	2.48395
Fam92a	1.75661e-13	0.569216	0.544	0.288	prol. SC	2.33307	1.95847	1.8521	1.62468	1.91527	1.42622
Ppig	1.92205e-13	0.487925	0.663	0.395	prol. SC	2.49531	2.20351	2.05772	1.90161	1.88282	1.8921
Pmepa1	2.01309e-13	0.44463	0.528	0.271	prol. SC	1.69177	1.40872	1.11854	0.779875	1.11578	1.68694
Stip1	2.06156e-13	0.49786	0.658	0.402	prol. SC	2.69947	2.28145	2.41657	2.0805	2.09943	2.20544
Hist3h2ba	2.17446e-13	0.733025	0.534	0.299	prol. SC	2.20166	1.80838	1.8655	1.50388	0.744377	0.523468
Zc3hav1	2.23136e-13	0.30796	0.596	0.325	prol. SC	2.69868	2.38486	1.48268	1.64042	2.99866	2.90995
Casp7	2.2941e-13	0.598325	0.228	0.075	prol. SC	1.26905	0.696744	0.549057	0.4928	0.910914	0.779153
Ccdc61	2.34082e-13	0.551258	0.311	0.122	prol. SC	1.61061	1.04094	0.785815	1.12126	1.22773	0.973524
Pop4	2.78639e-13	0.537779	0.57	0.313	prol. SC	2.7118	2.44917	2.31488	1.92805	2.0949	2.01534
Akt2	2.86802e-13	0.526789	0.497	0.266	prol. SC	2.01404	1.36097	1.46936	1.47677	1.76821	1.4631
Tex9	2.87805e-13	0.300963	0.244	0.082	prol. SC	1.18494	0.979385	0.523412	0.512302	1.16273	1.1723
Sumo1	2.93939e-13	0.459887	0.943	0.763	prol. SC	3.77684	3.67255	3.40917	2.93722	3.29804	3.14477
Cbfb	2.94682e-13	0.411347	0.451	0.217	prol. SC	1.5586	1.04538	0.872251	1.23329	1.1057	1.29999
Atf1	2.98059e-13	0.353955	0.347	0.146	prol. SC	1.49223	1.25089	0.887307	1.00735	1.22478	1.22657
Gm20538	3.16719e-13	0.415103	0.964	0.832	prol. SC	3.5176	3.46739	3.43712	2.84025	2.64885	2.81451
Fancl	3.23536e-13	0.64729	0.326	0.135	prol. SC	1.86856	1.53546	1.10965	0.883949	1.37636	1.07086
Cdc25a	3.51211e-13	0.474447	0.212	0.067	prol. SC	1.13064	0.865637	0.619003	0.555818	0.391038	0.650742
Epb41l3	3.51366e-13	0.555409	0.642	0.412	prol. SC	2.69311	2.71546	1.53554	0.994322	2.48265	2.06508
Pfdn1	3.59232e-13	0.474137	0.886	0.662	prol. SC	3.12219	3.00279	2.9009	2.37573	2.42669	2.32929
Ipo9	3.64868e-13	0.655528	0.373	0.166	prol. SC	1.9729	1.41052	1.19738	1.13031	1.46571	1.40985
Pcgf5	3.78106e-13	0.527373	0.223	0.072	prol. SC	1.39276	0.718026	0.325842	0.711204	1.21401	1.20759
Fat1	3.85525e-13	0.473388	0.544	0.292	prol. SC	2.17432	1.61192	1.65377	1.92424	1.37944	1.61725
Taf1d	3.91956e-13	0.325868	0.684	0.406	prol. SC	1.98915	1.80855	1.81951	1.4386	1.56237	1.74381
Zfand4	4.2164e-13	0.394367	0.119	0.024	prol. SC	0.619126	0.289632	0.12937	0.05094	0.117062	0.493927
Col11a1	4.39818e-13	0.305447	0.632	0.379	prol. SC	2.66185	2.49751	1.06235	0.312107	3.04278	3.05353
Mettl9	4.45493e-13	0.437645	0.87	0.643	prol. SC	3.38901	3.21723	3.22638	2.77416	2.82498	2.60576
Rif1	4.57974e-13	0.687753	0.316	0.129	prol. SC	1.66367	1.14724	0.840882	0.784273	0.847592	1.14006
Igsf3	4.60067e-13	0.297561	0.855	0.616	prol. SC	3.52546	3.50082	1.90159	1.77862	3.9136	3.67636
Hprt	4.79523e-13	0.541821	0.642	0.389	prol. SC	2.94902	2.70508	2.67063	2.16302	2.06413	2.27319
Arl5a	4.89188e-13	0.660437	0.539	0.306	prol. SC	2.46721	2.0687	1.57588	1.63384	1.72285	1.7942
Oat	5.12559e-13	0.347207	0.845	0.584	prol. SC	3.56972	3.2734	2.39454	2.65115	3.90781	3.47854
Mlxip	5.31545e-13	0.331519	0.668	0.39	prol. SC	2.99734	2.74227	2.10043	1.87199	3.41198	2.91297
Uxs1	5.4687e-13	0.41728	0.306	0.12	prol. SC	1.37224	1.06213	1.03725	0.78963	1.24533	0.719801
Dpagt1	5.56706e-13	0.347423	0.43	0.2	prol. SC	1.75345	1.38735	1.69656	1.37863	1.02872	1.51517
Gas1	5.80491e-13	0.57529	0.264	0.096	prol. SC	1.30848	0.582768	0.626609	0.712278	1.19265	0.609379
Pkig	5.97111e-13	0.422715	0.876	0.634	prol. SC	3.06716	3.05484	2.81485	2.35933	2.4609	2.21464
Snrnp70	6.06858e-13	0.463549	0.808	0.599	prol. SC	2.57699	2.15506	2.14985	2.05083	1.92524	2.25102
Pcdh17	6.22313e-13	0.302687	0.197	0.06	prol. SC	0.596304	0.48365	0.281049	0.0367451	0.185194	0.438727
Olfml2b	6.43441e-13	0.405495	0.466	0.227	prol. SC	2.16925	1.79853	0.840397	1.06479	2.23848	2.32056
Cwf19l1	6.56545e-13	0.617299	0.207	0.066	prol. SC	1.26777	0.805699	0.629538	0.461015	0.68765	0.675324
Psd3	7.05079e-13	0.62566	0.145	0.036	prol. SC	1.05451	0.363984	0.228312	0.00668578	0.642626	0.927623
Ngdn	7.46971e-13	0.642511	0.56	0.335	prol. SC	2.88482	2.36161	2.2697	1.99363	2.08701	2.49214
Tamm41	7.49344e-13	0.901738	0.301	0.124	prol. SC	2.35548	1.87441	1.40505	0.946147	0.916604	1.65019
Dnajc19	7.901e-13	0.334954	0.886	0.669	prol. SC	3.17073	3.05726	2.86401	2.68143	2.73967	2.74383
Pole3	8.32093e-13	0.470879	0.565	0.324	prol. SC	2.81202	2.49383	2.39106	2.17102	2.57673	2.10343
Cnep1r1	8.37393e-13	0.6054	0.528	0.291	prol. SC	2.56091	1.97323	1.96429	1.91191	2.00146	1.96312
Dlc1	8.61219e-13	0.27268	0.72	0.457	prol. SC	2.71421	2.92377	2.13504	1.83034	2.43804	2.42911
Mrfap1	9.08375e-13	0.370429	0.979	0.918	prol. SC	4.17093	4.08298	4.0696	3.57239	3.66288	3.52527
Nsmce1	9.9627e-13	0.588432	0.725	0.521	prol. SC	3.43673	3.15543	2.83732	2.55246	2.6988	2.84346
Arpp19	1.04969e-12	0.353911	0.896	0.709	prol. SC	3.08475	2.85057	2.69832	2.74907	2.64893	2.55797
Xrcc3	1.11617e-12	0.982498	0.171	0.049	prol. SC	1.50452	0.610959	0.397611	0.370153	0.583586	0.640086
Rpsa	1.11708e-12	0.416176	0.969	0.903	prol. SC	4.61325	4.50588	4.84915	3.80462	3.77471	3.87214
Pcbp2	1.16949e-12	0.531975	0.798	0.647	prol. SC	3.22709	3.09675	2.83242	2.37872	2.4712	2.42129
A430005L14Rik	1.25096e-12	0.643368	0.539	0.308	prol. SC	2.87128	2.47957	2.34581	1.86977	2.12519	2.30714
Hdac1	1.3419e-12	0.444472	0.803	0.593	prol. SC	3.55298	3.48507	3.15406	2.63345	3.33013	2.8006
Slc20a1	1.36483e-12	0.481657	0.187	0.055	prol. SC	1.04825	0.434733	0.309148	0.557906	0.571471	0.861051
Grk6	1.3652e-12	0.7003	0.238	0.086	prol. SC	1.48983	0.909656	1.00545	0.634304	0.786655	0.700513
Cep41	1.40254e-12	0.593791	0.145	0.036	prol. SC	0.860065	0.365851	0.121085	0.175692	0.389489	0.235075
Tlnrd1	1.41872e-12	0.408869	0.269	0.102	prol. SC	0.724736	0.284636	0.365969	0.370753	0.367316	0.186095
Rnaseh2c	1.44021e-12	0.482171	0.756	0.528	prol. SC	2.68903	2.35155	2.37854	2.17475	2.00212	2.02829
Iqgap1	1.50397e-12	0.284906	0.679	0.422	prol. SC	2.42376	1.96156	1.13366	1.83025	2.3619	2.79175
Bnip2	1.57877e-12	0.42364	0.777	0.518	prol. SC	3.03684	2.83443	2.93422	2.49105	2.57731	2.12705
Pak4	1.58043e-12	0.548926	0.326	0.137	prol. SC	1.54693	1.06174	0.963761	0.955443	1.01983	0.970489
Ahcy	1.63636e-12	0.510856	0.528	0.282	prol. SC	2.43383	1.9029	2.07802	2.22281	1.67102	1.17342
Cby1	1.69434e-12	0.620476	0.508	0.277	prol. SC	2.61984	2.14985	2.03769	1.83435	2.14172	1.86712
Pold2	1.73368e-12	0.604382	0.503	0.266	prol. SC	2.71442	2.00337	2.19617	2.11974	2.33102	2.01191
Cdc5l	1.90872e-12	0.399151	0.663	0.413	prol. SC	2.59732	2.36171	2.25325	2.05797	2.11683	2.17384
Ttc32	1.94775e-12	0.715526	0.181	0.054	prol. SC	1.2359	0.586985	0.512603	0.490673	0.336428	0.590457
Prelid3b	2.01847e-12	0.464031	0.539	0.29	prol. SC	2.37387	2.10356	2.27329	1.86199	1.68311	1.45862
E2f5	2.0272e-12	0.462261	0.777	0.531	prol. SC	1.92564	1.34618	1.72363	1.40068	1.62402	1.44435
Katnal2	2.07575e-12	0.639179	0.104	0.02	prol. SC	0.892959	0.319126	0.288883	0.152864	0.146149	0.36681
Rwdd1	2.17045e-12	0.445072	0.782	0.518	prol. SC	2.71837	2.50633	2.49336	2.2226	2.04789	1.88153
Prkcsh	2.30608e-12	0.463186	0.601	0.348	prol. SC	2.50608	2.13584	2.31534	1.86905	2.06929	1.96709
Lgr6	2.31382e-12	0.508504	0.269	0.103	prol. SC	1.33867	1.38685	0.624962	0.389346	0.701331	0.396964
Gm27021	2.37328e-12	0.392963	0.57	0.315	prol. SC	1.93681	1.63602	1.60894	1.24806	1.68036	1.68913
Ndufb7	2.41787e-12	0.411847	0.922	0.713	prol. SC	3.19696	3.02353	3.07741	2.66535	2.4121	2.56937
Ndufa12	2.62769e-12	0.395911	0.891	0.697	prol. SC	3.10824	3.11399	3.11708	2.27446	2.34847	2.46617
Galns	2.80514e-12	0.431504	0.13	0.03	prol. SC	0.796737	0.359466	0.199319	0.12596	0.718009	0.517459
Nup133	2.8252e-12	0.632558	0.244	0.087	prol. SC	1.44263	0.754897	0.61876	0.732928	0.761991	1.11479
Hist1h2bq	2.86508e-12	0.908857	0.135	0.033	prol. SC	1.10092	0.232359	0.441828	0.2021	0.0216716	0.0492633
Tcof1	2.86866e-12	0.667167	0.321	0.137	prol. SC	1.40147	0.84007	0.430272	0.621265	0.809615	0.837545
S100a11	2.8955e-12	0.449791	0.865	0.653	prol. SC	2.65769	2.50597	1.73623	1.7033	2.2547	2.50117
Eif1ax	3.00276e-12	0.419157	0.767	0.54	prol. SC	3.12181	3.0481	2.69271	2.33902	2.6997	2.5924
Nelfe	3.0139e-12	0.519379	0.472	0.246	prol. SC	2.45015	2.11816	1.85206	1.83576	1.91176	1.81616
Fgd5	3.10439e-12	0.547335	0.264	0.1	prol. SC	1.54326	1.48029	0.475998	0.18101	1.40358	0.851665
Chchd1	3.22088e-12	0.425902	0.679	0.417	prol. SC	2.35116	2.16949	2.13481	1.70955	1.54166	1.93278
Slk	3.23017e-12	0.421793	0.316	0.132	prol. SC	1.54802	1.46147	0.914049	0.8279	1.03388	1.1306
Rbm8a	3.38279e-12	0.397521	0.865	0.695	prol. SC	3.37554	3.14923	3.18949	2.93763	2.88066	2.62681
Tpgs2	3.57969e-12	0.479804	0.394	0.182	prol. SC	2.05197	1.70205	1.6108	1.40879	1.64031	1.54478
Itgb3	3.6123e-12	0.288075	0.528	0.292	prol. SC	2.35565	2.77126	2.08006	0.621392	2.22395	1.56668
Cse1l	3.88232e-12	0.723658	0.332	0.149	prol. SC	1.69068	1.06782	1.20301	0.821988	0.879171	0.946396
Ppip5k2	3.93241e-12	0.288949	0.601	0.341	prol. SC	1.95741	1.79112	0.781899	1.23582	2.09834	1.97953
D1Ertd622e	4.00827e-12	0.259767	0.254	0.093	prol. SC	1.12313	1.09991	0.634227	0.251923	1.52619	0.654381
Ctbp1	4.36451e-12	0.467147	0.575	0.329	prol. SC	2.16324	1.91363	1.69075	1.45392	1.86192	1.55205
Brd3	4.39223e-12	0.384138	0.824	0.606	prol. SC	2.94333	2.91917	2.67472	2.16369	2.65362	2.26862
Sh3pxd2b	4.53241e-12	0.440661	0.503	0.279	prol. SC	2.53945	2.71312	1.34229	0.952304	2.3334	2.08047
Hnrnpr	4.54514e-12	0.47094	0.782	0.583	prol. SC	3.19116	2.97702	2.68232	2.48172	2.71618	2.65584
Vrk2	4.8836e-12	0.378896	0.285	0.113	prol. SC	1.27419	0.759423	0.78543	0.779578	0.846352	1.29798
Ccdc25	4.88887e-12	0.539885	0.466	0.246	prol. SC	2.19617	1.73435	1.79522	1.61609	1.66679	1.48861
Mtch2	5.01179e-12	0.473941	0.819	0.637	prol. SC	3.77452	3.53931	3.5541	3.14356	3.09766	3.07483
Myl12a	5.31071e-12	0.315371	0.995	0.937	prol. SC	4.38027	4.39623	4.15248	3.6447	4.1227	3.94803
Gpc4	5.54106e-12	0.523113	0.321	0.138	prol. SC	1.65228	1.1739	0.40194	0.432285	1.92406	1.33021
Ctc1	5.86217e-12	0.598742	0.269	0.106	prol. SC	1.57137	1.01837	1.0953	1.04037	0.857348	0.754836
Sfmbt1	5.93013e-12	0.525423	0.223	0.078	prol. SC	1.22347	0.568482	0.572798	0.744121	0.792973	0.797163
Ywhae	5.99921e-12	0.291418	0.995	0.963	prol. SC	3.96207	3.82998	3.79736	3.6364	3.55402	3.43174
Smarca5	6.07692e-12	0.453587	0.575	0.331	prol. SC	2.05212	1.6607	1.84969	1.57272	1.36158	1.52978
Apip	6.10175e-12	0.496289	0.44	0.219	prol. SC	2.26846	2.03385	2.04952	1.5769	1.53714	1.56079
Hnrnpdl	6.16167e-12	0.373877	0.782	0.566	prol. SC	2.99609	2.73685	2.34748	2.51678	2.7033	2.68344
Atpif1	6.18131e-12	0.291498	0.984	0.947	prol. SC	4.05571	4.1375	3.91229	3.51384	3.51419	3.47125
Brd9	7.1158e-12	0.31932	0.751	0.502	prol. SC	2.17968	1.73877	1.4282	1.89825	1.72128	2.20858
Ccdc167	7.18896e-12	0.435668	0.389	0.188	prol. SC	1.27964	0.965635	0.779713	0.653458	0.71281	1.05336
Tcerg1	7.46849e-12	0.53123	0.56	0.333	prol. SC	2.50035	2.15657	2.05319	1.56724	2.05413	2.10588
Ccdc124	7.49162e-12	0.455463	0.813	0.57	prol. SC	3.25071	3.14696	3.06514	2.5643	2.66635	2.29296
Opa3	7.59928e-12	0.770108	0.513	0.302	prol. SC	2.81058	2.14047	2.21562	2.14089	2.00086	1.45912
Hist1h2bh	7.64526e-12	0.566186	0.259	0.1	prol. SC	0.668836	0.258778	0.134898	0.0235398	0.0178781	0.00612972
mt-Co3	7.66142e-12	0.378554	0.803	0.589	prol. SC	2.17261	2.17145	2.12004	1.38344	0.799302	1.90447
Elf2	7.71794e-12	0.442659	0.43	0.218	prol. SC	1.91103	1.41638	1.11628	1.29138	1.82337	1.67329
Matr3	7.96918e-12	0.311555	0.736	0.482	prol. SC	2.38934	2.21916	2.15241	1.86961	2.10814	2.1035
Cdv3	8.21411e-12	0.468301	0.622	0.363	prol. SC	2.22564	1.74194	1.7429	1.88296	1.60976	1.64666
Alkbh1	8.39436e-12	0.284201	0.808	0.57	prol. SC	2.31598	2.24037	2.44554	1.73235	1.84168	1.95113
Cphx3	8.63464e-12	0.700228	0.187	0.058	prol. SC	1.37408	1.30818	0.215045	0.0881444	0.503016	0.33569
Gkap1	8.75609e-12	0.418245	0.56	0.327	prol. SC	1.90159	1.53113	1.41032	1.57442	1.53485	1.19892
Ncl	8.91099e-12	0.384134	0.907	0.794	prol. SC	3.50693	3.40138	3.49239	2.81236	2.99977	2.88676
Sox2	9.58903e-12	0.699982	0.373	0.18	prol. SC	1.82522	1.27132	0.817527	0.556618	1.44009	1.46565
Ptpa	9.62923e-12	0.513039	0.622	0.374	prol. SC	2.26143	1.65731	1.74558	1.78805	1.62063	1.89498
Ubap2	9.65699e-12	0.38845	0.337	0.147	prol. SC	1.36764	0.960228	1.28908	0.979925	1.02852	0.727964
Larp1b	9.80911e-12	0.837754	0.166	0.049	prol. SC	1.27577	0.422929	0.352006	0.443785	0.425254	0.506927
Papd7	9.91895e-12	0.373399	0.29	0.118	prol. SC	1.43763	0.99076	0.993146	1.14377	1.06623	1.06764
U2af1	1.00185e-11	0.450621	0.679	0.442	prol. SC	2.44541	2.24899	2.25813	1.68795	1.8667	1.91658
Rps17	1.00363e-11	0.331911	0.979	0.897	prol. SC	3.78327	3.7169	3.98489	3.15356	3.09662	3.21051
Gm3550	1.014e-11	1.13863	0.13	0.033	prol. SC	1.15098	0.0121905	0.0233974	0.00764994	0.00373232	0.020867
Ccsap	1.01662e-11	0.612888	0.104	0.021	prol. SC	0.771248	0.111356	0.337475	0.17383	0.0749862	0.148492
Prpf31	1.03126e-11	0.386056	0.425	0.21	prol. SC	2.22047	1.99315	1.98158	1.70983	1.51474	1.88018
Mad1l1	1.08424e-11	0.271243	0.326	0.137	prol. SC	1.44289	1.27558	1.43413	0.914516	1.2536	1.16353
Cntrob	1.09257e-11	0.7266	0.171	0.052	prol. SC	1.16227	0.173944	0.255719	0.612294	0.288726	0.634607
Pbx3	1.10561e-11	0.560521	0.145	0.039	prol. SC	1.05215	0.703808	0.494949	0.365944	0.469996	0.32704
Zw10	1.11607e-11	0.581671	0.306	0.131	prol. SC	1.62057	0.966204	1.16138	1.0086	0.950167	1.18102
Sema6a	1.15983e-11	0.640484	0.347	0.157	prol. SC	1.68094	1.14599	1.34044	0.690125	0.881292	1.26944
Scoc	1.16168e-11	0.429348	0.534	0.299	prol. SC	2.16908	1.70349	1.42683	1.73295	1.64451	1.99786
Pdzd11	1.20449e-11	0.542036	0.627	0.402	prol. SC	3.15822	2.65047	2.51064	2.64115	2.25051	2.78729
Smarca4	1.20823e-11	0.32552	0.694	0.436	prol. SC	2.56519	2.35142	2.68765	2.16187	2.04051	1.95061
Maz	1.27369e-11	0.367541	0.544	0.308	prol. SC	1.71776	1.21116	1.27662	1.42725	1.51197	1.32405
Adgrb3	1.29581e-11	0.520879	0.14	0.037	prol. SC	0.856284	0.445446	0.133702	0.0153908	0.713399	0.40231
Med24	1.29876e-11	0.649388	0.259	0.102	prol. SC	1.57855	0.983209	0.967914	0.794625	1.05891	0.939464
Trp53	1.30695e-11	0.405961	0.72	0.479	prol. SC	3.18628	2.94316	2.7107	2.32536	3.1053	2.89865
4930503L19Rik	1.42642e-11	0.498872	0.254	0.096	prol. SC	1.34959	0.597988	0.442119	1.01923	0.71743	1.12651
BC055324	1.45347e-11	0.47959	0.192	0.062	prol. SC	0.794909	0.336041	0.422057	0.243176	0.320046	0.336915
Thyn1	1.46509e-11	0.620122	0.451	0.237	prol. SC	2.27657	1.9684	2.11811	1.4654	0.94174	1.38823
Rhbdd3	1.49053e-11	0.399768	0.57	0.334	prol. SC	1.35957	1.07759	1.15807	0.871217	0.855984	0.851618
Dab1	1.57232e-11	0.659831	0.42	0.217	prol. SC	2.1974	2.35488	1.2141	0.668692	1.24586	0.549649
Arid4a	1.59342e-11	0.346706	0.492	0.267	prol. SC	2.10321	1.8298	1.62845	1.56788	1.90737	1.88371
Mcm4	1.61817e-11	0.414339	0.254	0.097	prol. SC	1.3325	1.18743	0.383339	0.614801	1.1256	0.963405
Sp3	1.62386e-11	0.376068	0.492	0.27	prol. SC	1.58566	1.30291	0.850007	1.03967	1.18848	1.48483
Tardbp	1.65389e-11	0.397558	0.648	0.412	prol. SC	2.51124	2.44601	2.32639	1.89665	1.83765	1.84114
Anapc1	1.66538e-11	0.4519	0.358	0.165	prol. SC	1.83623	1.42178	1.58996	1.11175	1.30538	1.639
Pcdh7	1.67398e-11	0.310387	0.668	0.42	prol. SC	2.80056	2.69148	1.71589	0.924764	3.00793	3.11716
Aimp2	1.72952e-11	0.594541	0.534	0.33	prol. SC	2.84507	2.48199	2.65454	1.90143	2.06364	2.19716
Tagap	1.77675e-11	0.261956	0.311	0.131	prol. SC	0.795055	0.630675	0.507703	0.452688	0.589464	0.477787
Eme1	1.7809e-11	0.692203	0.736	0.544	prol. SC	2.02477	1.62356	1.61721	1.05441	1.22302	1.08465
Nr2f1	1.80399e-11	0.47813	0.699	0.47	prol. SC	2.79826	2.66598	2.00526	1.936	2.52563	2.21456
Lyrm4	1.83057e-11	0.369746	0.777	0.535	prol. SC	3.03533	2.99594	2.44822	2.11366	2.8876	2.72782
Zcchc8	1.85791e-11	0.281987	0.461	0.238	prol. SC	1.49227	1.22252	0.863833	1.17416	1.26317	1.37162
Papola	1.86692e-11	0.315718	0.648	0.396	prol. SC	2.47592	2.38039	2.07024	1.96213	2.18995	2.11589
Rad51c	1.87559e-11	0.750428	0.109	0.024	prol. SC	0.989851	0.265465	0.570289	0.195442	0.0275382	0.185828
Lims1	1.87781e-11	0.417169	0.85	0.654	prol. SC	3.73177	3.57093	3.28317	2.97397	3.40894	3.30987
Ipo5	1.89529e-11	0.675841	0.404	0.209	prol. SC	2.05341	1.7844	1.65659	0.83063	1.171	1.2771
Gm4737	1.90277e-11	0.286661	0.477	0.243	prol. SC	0.955132	0.667611	0.758425	0.834584	0.496729	0.36723
Eif2s2	1.90509e-11	0.340115	0.964	0.808	prol. SC	3.05073	2.94811	3.11994	2.51295	2.39599	2.48576
Pola2	1.92069e-11	0.762876	0.244	0.093	prol. SC	1.62054	1.14037	0.4834	0.340358	1.39924	0.693158
Sorcs2	1.97019e-11	0.259195	0.337	0.153	prol. SC	1.69499	1.66712	0.797823	0.144892	1.5178	2.17661
Lrrcc1	1.97095e-11	0.641228	0.295	0.126	prol. SC	1.60147	0.853986	0.775787	1.10208	1.1001	0.825791
Rps20	1.99375e-11	0.327781	0.979	0.889	prol. SC	3.82434	3.76061	4.13733	3.31993	3.05092	2.89844
Ccdc138	2.04474e-11	0.472735	0.166	0.049	prol. SC	1.02335	0.632717	0.476023	0.333038	0.736111	0.649458
Gtf2h5	2.05387e-11	0.382969	0.891	0.664	prol. SC	3.08241	3.01108	3.08785	2.52568	2.25183	2.33314
Ints8	2.27124e-11	0.316008	0.264	0.103	prol. SC	1.08157	0.888628	0.813203	0.682997	0.65761	0.746202
Pkn2	2.37309e-11	0.404796	0.534	0.3	prol. SC	1.75539	1.39052	1.21624	1.22964	1.20055	1.62611
Cphx2	2.42243e-11	0.606215	0.166	0.049	prol. SC	1.13657	1.09601	0.144632	0.0533739	0.379633	0.252556
Itga1	2.44653e-11	0.393555	0.383	0.185	prol. SC	2.02734	1.5702	0.531604	0.163491	2.13089	2.50532
P2ry1	2.49619e-11	0.371925	0.181	0.057	prol. SC	1.13984	0.670333	0.628976	0.266784	1.46377	0.933597
Ctdnep1	2.50101e-11	0.509434	0.332	0.153	prol. SC	1.46235	1.06992	1.24703	0.744823	1.11292	0.740314
Ube2l3	2.50712e-11	0.345832	0.886	0.673	prol. SC	3.10776	3.01564	2.92875	2.59858	2.76634	2.40398
Ndufb8	2.52496e-11	0.376811	0.979	0.894	prol. SC	4.24726	4.19723	4.19066	3.65017	3.45739	3.60743
Frat2	2.58293e-11	0.43751	0.197	0.065	prol. SC	1.08525	0.749444	0.0112774	0.367707	1.14018	0.71309
Dcakd	2.86005e-11	0.409121	0.622	0.362	prol. SC	2.06085	1.67077	1.59824	1.65795	1.66769	1.62805
Zc3h7a	2.97676e-11	0.464681	0.358	0.165	prol. SC	1.69822	1.3472	1.02553	1.16853	1.3662	1.15517
Mre11a	3.01327e-11	0.842361	0.218	0.079	prol. SC	1.5594	0.737542	0.372841	0.717921	0.558493	0.936746
Rpl21	3.01775e-11	0.286829	0.99	0.944	prol. SC	4.20341	4.17707	4.39441	3.68933	3.5615	3.6335
Lsm7	3.08482e-11	0.285602	0.886	0.659	prol. SC	2.49321	2.562	2.54425	1.84214	1.89818	2.02595
Tmtc3	3.14186e-11	0.383353	0.409	0.202	prol. SC	1.66545	1.26643	1.08028	1.11671	1.51087	1.47548
AC099934.3	3.21426e-11	0.345021	0.922	0.767	prol. SC	2.86767	2.8117	2.9947	2.21695	2.14615	2.32149
Vps36	3.24263e-11	0.45274	0.601	0.386	prol. SC	2.54344	2.2247	2.23333	1.9692	2.03737	2.01278
Nfib	3.28932e-11	0.452975	0.808	0.611	prol. SC	2.90111	2.78287	2.22733	2.11557	2.59142	2.31268
Ctsc	3.29206e-11	0.376562	0.927	0.784	prol. SC	4.06661	3.99105	3.51199	2.90204	4.2028	3.70191
Polr2a	3.41945e-11	0.380245	0.435	0.221	prol. SC	1.41427	0.992151	1.01243	0.940968	1.10636	1.20076
Serbp1	3.54122e-11	0.353944	0.959	0.853	prol. SC	3.66676	3.67282	3.72771	2.93263	2.95853	3.08521
Col8a1	3.87918e-11	0.721199	0.197	0.067	prol. SC	1.42817	1.23364	0.784859	0.0806687	0.341887	0.610925
Rcc2	3.93481e-11	0.430177	0.637	0.403	prol. SC	2.37046	2.25995	2.39119	1.4991	1.64051	1.83236
Phip	3.96092e-11	0.265358	0.477	0.254	prol. SC	1.86211	1.65453	1.04205	1.61213	1.44711	1.80438
Emg1	4.21003e-11	0.391212	0.705	0.485	prol. SC	3.05996	3.07004	2.90689	2.08102	2.56607	2.58933
Hdac2	4.55117e-11	0.4056	0.71	0.471	prol. SC	2.85148	2.57375	2.63597	2.29751	2.63756	2.15641
Smarce1	4.74515e-11	0.475578	0.72	0.516	prol. SC	2.87194	2.79393	2.75394	2.12134	1.92253	2.01262
Tomt	4.89321e-11	0.883199	0.218	0.08	prol. SC	1.53658	0.906475	0.840832	0.490936	0.66015	0.27178
Saal1	4.93315e-11	0.575437	0.202	0.07	prol. SC	1.41634	0.867898	1.15246	0.764406	0.998057	0.548921
Cdk4	4.98497e-11	0.376002	0.959	0.867	prol. SC	4.19719	4.13548	4.25074	3.46146	3.67879	3.51535
Macrod2	5.04779e-11	0.442875	0.56	0.32	prol. SC	2.29697	2.0476	1.81559	1.58431	1.80312	1.98721
Naa38	5.11731e-11	0.432109	0.834	0.633	prol. SC	2.88412	2.66605	2.8974	2.40548	1.9956	2.01357
Fam3c	5.24539e-11	0.372908	0.606	0.378	prol. SC	2.29187	2.10291	1.96106	1.76708	1.80772	1.90241
Gm13889	5.54076e-11	0.333752	0.135	0.035	prol. SC	0.538489	0.302974	0.542644	0.111813	0.0390502	0.0685387
Bcl2l12	5.5441e-11	0.348038	0.44	0.222	prol. SC	1.31642	1.23151	1.07908	0.685003	0.927405	0.888407
Ndufaf2	5.5566e-11	0.416542	0.472	0.257	prol. SC	1.83117	1.60442	1.64949	1.27826	1.14219	1.32882
Anapc15	5.59118e-11	0.898926	0.223	0.082	prol. SC	1.73651	1.0913	1.00198	0.650057	0.971452	0.380911
Ppa1	5.74844e-11	0.638438	0.399	0.209	prol. SC	2.57257	2.06454	2.22498	1.71411	1.16741	2.22242
Hunk	5.75459e-11	0.729371	0.15	0.043	prol. SC	1.26126	0.589525	0.417158	0.18967	0.931379	0.646685
Ablim1	5.87384e-11	0.352425	0.269	0.109	prol. SC	1.47755	0.896187	0.00184292	0.0841365	1.935	1.79333
Fam133b	5.90208e-11	0.349541	0.663	0.392	prol. SC	1.77148	1.51466	1.4173	1.36155	1.60758	1.19889
Cox5b	5.94064e-11	0.330632	0.943	0.86	prol. SC	3.61016	3.37972	3.70506	3.25446	2.96669	3.01272
Cdca7	6.17047e-11	0.565496	0.114	0.027	prol. SC	0.86666	0.725882	0.0257227	0.000485671	0.291782	0.037838
Gm42742	6.18207e-11	0.389363	0.549	0.312	prol. SC	2.43624	1.98844	2.19977	2.0985	2.08545	1.9069
Gm44986	6.24812e-11	0.412637	0.798	0.598	prol. SC	2.47351	2.2624	2.52057	1.9118	1.67268	1.82516
Brix1	6.32393e-11	0.451073	0.663	0.443	prol. SC	2.93371	2.96632	2.87889	1.99506	2.02122	2.11091
Pagr1a	6.45356e-11	0.397197	0.518	0.285	prol. SC	2.38275	1.97074	2.16384	2.01423	1.99813	1.81992
Tpm3	6.48248e-11	0.335383	0.964	0.843	prol. SC	3.73285	3.41852	3.33364	3.46882	3.52169	3.13693
Nqo1	6.61936e-11	0.360663	0.119	0.029	prol. SC	0.922537	0.253266	0	0.333275	0.825868	1.1592
Phf6	6.75325e-11	0.612668	0.233	0.091	prol. SC	1.29549	0.874407	0.525605	0.488106	0.703085	0.731649
Nsmce4a	7.06964e-11	0.478415	0.363	0.177	prol. SC	2.11174	1.79625	1.51102	1.58913	1.57848	1.53039
Vars	7.56044e-11	0.378107	0.28	0.115	prol. SC	1.34096	1.05911	1.47988	0.812741	0.804689	0.740885
Rad50	7.96639e-11	0.44088	0.358	0.167	prol. SC	1.85743	1.37727	1.70151	1.27246	1.60591	1.36852
Srp9	8.02698e-11	0.293733	0.876	0.599	prol. SC	2.76156	2.60887	2.62506	2.33802	2.42633	2.3701
Mapk1ip1l	8.16995e-11	0.412844	0.632	0.401	prol. SC	2.31828	2.38342	2.08127	1.29054	1.41715	1.92615
Mthfd2	8.37662e-11	0.696706	0.228	0.087	prol. SC	1.61762	0.804976	0.905599	0.952832	0.584016	1.21321
Canx	8.78861e-11	0.365356	0.99	0.954	prol. SC	4.56262	4.36308	4.13171	4.03346	4.17815	4.23095
Gm38316	8.80088e-11	0.448171	0.295	0.126	prol. SC	1.3932	0.549026	0.435625	0.519956	1.4943	1.54975
Ctnnbip1	8.80908e-11	0.429303	0.694	0.449	prol. SC	2.56936	2.51429	2.48463	1.69729	2.08276	1.80729
Mpdu1	9.00012e-11	0.412954	0.57	0.34	prol. SC	2.77868	2.51068	2.6929	2.05411	2.46979	2.28468
Fam216a	9.05746e-11	0.639418	0.409	0.222	prol. SC	2.46641	1.7641	1.82149	1.76848	1.98667	1.89763
Ostc	9.17854e-11	0.400481	0.896	0.724	prol. SC	3.91091	3.88808	3.6743	3.08601	3.14009	3.52456
Aes	9.42555e-11	0.274687	0.534	0.285	prol. SC	1.27214	0.934198	0.70631	0.914728	1.12473	1.24981
Lrrc59	9.74893e-11	0.34077	0.446	0.235	prol. SC	1.86388	1.83287	1.7688	1.17588	1.56434	1.23717
Rtraf	1.03468e-10	0.331	0.984	0.889	prol. SC	3.97587	4.07483	3.86248	3.23636	3.49896	3.2913
Orc2	1.03848e-10	0.434464	0.352	0.169	prol. SC	1.41912	0.918198	1.19546	0.944354	1.1801	0.850702
Polr2f	1.0477e-10	0.368444	0.839	0.606	prol. SC	2.83437	2.72226	2.63221	2.06591	2.54274	2.42391
Manf	1.0478e-10	0.318124	0.845	0.638	prol. SC	3.22531	3.24497	3.33756	2.43545	2.60619	2.8146
Snrpa	1.07156e-10	0.382375	0.674	0.425	prol. SC	2.79307	2.65332	2.72078	2.06517	2.24706	2.39565
Eif2ak1	1.17251e-10	0.290377	0.617	0.363	prol. SC	2.26714	2.13752	2.30258	1.87051	1.77007	1.77329
Magi3	1.18368e-10	0.490578	0.13	0.034	prol. SC	0.827285	0.384589	0.0977436	0.275802	0.202912	0.556587
1110004F10Rik	1.22147e-10	0.330796	0.907	0.754	prol. SC	3.72532	3.583	3.57206	3.27497	3.28609	3.21253
Lrrc8b	1.24508e-10	0.302659	0.668	0.413	prol. SC	2.34895	2.3562	1.02345	1.38046	2.75518	1.93638
Mmgt1	1.28574e-10	0.567912	0.425	0.231	prol. SC	2.23836	1.3893	1.84398	1.9401	1.19431	1.67879
Dhrs2	1.30654e-10	0.637806	0.373	0.188	prol. SC	2.51737	2.22965	1.15614	0.0884201	2.81429	1.85002
Pradc1	1.37858e-10	0.512801	0.337	0.156	prol. SC	1.88611	1.19437	1.42455	1.67778	0.996174	1.18371
Vim	1.41932e-10	0.254402	1	0.996	prol. SC	5.35751	5.31651	4.77921	4.69175	5.22361	5.35893
Ddx20	1.46623e-10	0.5286	0.212	0.078	prol. SC	1.24019	0.809154	0.525279	0.440067	0.953345	0.858403
Tmem183a	1.52812e-10	0.633629	0.368	0.184	prol. SC	2.00968	1.51031	1.54697	1.10415	1.3943	1.44786
1700066M21Rik	1.56208e-10	0.506693	0.114	0.028	prol. SC	0.703957	0.22857	0.258268	0.266688	0.120582	0.0210992
Aida	1.57235e-10	0.61136	0.347	0.168	prol. SC	1.75252	1.24319	0.800726	1.05344	1.25864	1.19474
Snrpb2	1.62576e-10	0.320468	0.736	0.503	prol. SC	2.39533	2.33532	2.30958	1.80132	2.15006	1.7743
Srsf1	1.66993e-10	0.319755	0.637	0.41	prol. SC	2.32949	2.22917	2.01787	1.88935	1.90401	1.88375
Ube2e3	1.68041e-10	0.389732	0.829	0.646	prol. SC	3.54218	3.18771	2.9743	3.19487	3.11261	3.14216
Phf13	1.71977e-10	0.364308	0.155	0.047	prol. SC	0.791469	0.39188	0.118293	0.429986	0.645117	0.450956
Fanci	1.72894e-10	0.676246	0.254	0.103	prol. SC	1.44914	0.930919	1.04309	0.614683	0.713191	0.610816
Fgfr1op	1.75815e-10	0.717679	0.249	0.102	prol. SC	1.35952	0.758807	0.952897	0.611239	0.457541	0.377416
Map3k12	1.76476e-10	0.390818	0.772	0.545	prol. SC	2.47888	2.38061	2.22759	1.86663	1.83807	1.97252
Xrcc1	1.81533e-10	0.387591	0.373	0.183	prol. SC	2.01689	1.64714	1.46771	1.47631	2.00281	1.6037
Rbmxl1	1.81656e-10	0.399007	0.57	0.343	prol. SC	2.39184	2.35826	2.21473	1.65732	1.91874	1.6562
Axl	1.91863e-10	0.410048	0.383	0.193	prol. SC	2.02589	1.65365	0.263187	0.502023	2.05656	2.388
Khdrbs1	1.99896e-10	0.398813	0.596	0.366	prol. SC	2.15637	1.98339	1.74837	1.59375	1.7341	1.6398
Gon7	2.08587e-10	0.329004	0.352	0.166	prol. SC	1.41344	1.41402	0.954327	0.817217	1.00322	1.0084
Nup54	2.14435e-10	0.296125	0.207	0.074	prol. SC	1.0828	0.852822	0.358058	0.516349	0.994893	1.08462
Ranbp3	2.23269e-10	0.344512	0.492	0.275	prol. SC	2.29828	2.06182	2.12273	1.71655	2.02554	1.98623
Raly	2.4085e-10	0.380757	0.554	0.33	prol. SC	2.51435	2.44302	2.1951	1.69607	2.28735	2.02249
Fopnl	2.45469e-10	0.472854	0.591	0.363	prol. SC	2.66046	2.30277	2.50016	2.02919	2.08781	2.10819
Srsf4	2.5076e-10	0.376916	0.472	0.256	prol. SC	2.05281	1.83367	1.44266	1.31954	1.81169	1.92123
Hspa4l	2.57031e-10	0.413937	0.404	0.212	prol. SC	2.05458	1.32159	1.10629	1.6506	1.78239	2.07726
Mphosph6	2.57208e-10	0.509947	0.518	0.302	prol. SC	2.51757	2.27896	2.4794	1.83764	1.7313	1.51224
Lurap1l	2.59752e-10	0.371356	0.404	0.206	prol. SC	2.21282	2.39626	2.25168	0.82111	1.7996	1.4786
Trmt112	2.62916e-10	0.340317	0.87	0.696	prol. SC	2.7247	2.67463	2.55477	2.13287	2.21767	2.24136
Utp3	2.69617e-10	0.412043	0.466	0.254	prol. SC	2.25189	1.98561	1.84142	1.6664	1.76179	1.9262
Eif4g2	2.91915e-10	0.392222	0.896	0.733	prol. SC	3.44626	3.32586	3.27827	2.91923	2.84461	2.7269
1600012H06Rik	2.94312e-10	0.44321	0.435	0.236	prol. SC	1.87131	1.54589	1.44771	1.39325	1.32827	1.34593
Pdlim4	3.00617e-10	0.288094	0.617	0.388	prol. SC	3.18611	3.12892	1.16878	0.516563	3.41477	3.68193
Lmna	3.14986e-10	0.347003	0.995	0.956	prol. SC	4.46411	4.29984	4.06042	4.02508	4.11088	3.98279
Lage3	3.21204e-10	0.387477	0.622	0.376	prol. SC	2.516	2.42948	2.51548	1.93304	2.00099	1.56614
Rprd1b	3.25305e-10	0.496321	0.378	0.19	prol. SC	1.96716	1.74226	1.48475	1.13695	1.595	1.36991
Ywhaq	3.31079e-10	0.273638	0.995	0.95	prol. SC	4.34025	4.3032	4.02471	3.92246	3.9601	3.97662
Ss18	3.33433e-10	0.368012	0.663	0.428	prol. SC	2.47353	2.10309	2.49352	1.89939	2.27946	2.02005
Pfdn4	3.34755e-10	0.308774	0.513	0.281	prol. SC	1.52502	1.48738	1.61576	1.06073	0.873551	0.844621
Rps5	3.50043e-10	0.294121	0.99	0.926	prol. SC	4.48328	4.49768	4.77359	3.80044	3.86296	3.8919
Nemp1	3.52353e-10	0.618745	0.301	0.139	prol. SC	1.82849	0.674833	1.304	1.29352	0.52709	1.80704
Sfrp1	3.60808e-10	0.538873	0.394	0.208	prol. SC	2.32257	2.39223	1.31948	0.685315	2.17892	1.445
Taf12	3.726e-10	0.483781	0.461	0.253	prol. SC	2.39067	2.21176	2.07207	1.65458	1.87815	1.61432
Bzw1	3.77275e-10	0.383986	0.839	0.649	prol. SC	3.1141	3.01053	2.88045	2.62478	2.46886	2.42749
Cisd2	3.84031e-10	0.418175	0.611	0.399	prol. SC	2.56412	2.21253	2.23839	2.15311	1.80932	2.17936
Wdr70	4.03483e-10	0.387934	0.544	0.329	prol. SC	2.37357	2.21228	2.36363	1.71304	1.70672	1.91756
Polr3k	4.09156e-10	0.508922	0.508	0.303	prol. SC	2.42771	2.30653	2.15099	1.54088	1.82669	1.5906
Tagap1	4.13243e-10	0.583412	0.326	0.156	prol. SC	1.63298	1.31569	1.20499	0.804728	1.04723	0.833367
Sf3a3	4.19919e-10	0.34261	0.56	0.334	prol. SC	2.56447	2.52316	2.40933	1.77745	2.19401	2.20319
Cln6	4.2063e-10	0.362719	0.155	0.048	prol. SC	0.960479	0.434392	0.408295	0.163747	1.1143	0.981875
Rnf168	4.33285e-10	0.499368	0.254	0.105	prol. SC	1.61412	1.1355	0.937518	0.787769	1.15803	1.53945
Glrb	4.38471e-10	0.645401	0.187	0.066	prol. SC	1.01619	0.608751	0.309046	0.171319	0.0666053	0.489756
Wdr38	4.45408e-10	0.257192	0.995	0.952	prol. SC	3.6763	3.87318	4.08087	2.9923	2.89765	2.63931
Smarcc1	4.46481e-10	0.393668	0.528	0.321	prol. SC	2.19091	1.93985	2.12006	1.57956	1.74893	1.71158
2810408A11Rik	4.47231e-10	0.648172	0.161	0.051	prol. SC	1.37819	0.759802	1.02629	0.563529	1.04038	0.445726
Ppp5c	4.66449e-10	0.397905	0.503	0.277	prol. SC	2.0865	1.55317	1.55574	1.59516	2.14186	1.6953
Med21	4.71904e-10	0.462598	0.803	0.64	prol. SC	3.26959	3.0447	2.90965	2.61593	2.80092	2.61387
Map2k3	4.95691e-10	0.355005	0.326	0.152	prol. SC	1.84422	1.27361	1.35091	1.39269	1.85723	1.68662
S100a10	5.02447e-10	0.375814	0.907	0.786	prol. SC	3.72776	3.5158	3.31342	3.23749	2.95489	3.51468
Igf2bp2	5.22341e-10	0.377437	0.534	0.323	prol. SC	1.69538	1.67242	1.79201	0.913972	1.04487	1.01604
Denr	5.26363e-10	0.333781	0.741	0.5	prol. SC	2.89739	2.75527	2.97956	2.46427	2.28548	2.22268
Med9	5.29782e-10	0.511329	0.404	0.21	prol. SC	2.07546	1.56021	1.87691	1.63939	1.26177	1.39657
Arhgef4	5.35814e-10	0.25452	0.316	0.146	prol. SC	0.755692	0.921436	0.335618	0.191085	0.512862	0.178616
Tmem209	5.54298e-10	0.457176	0.383	0.199	prol. SC	1.7735	1.46828	1.34791	1.233	1.14208	1.29808
Tbl2	5.61746e-10	0.624329	0.238	0.095	prol. SC	1.66236	0.791952	0.8643	1.18987	0.906824	1.25302
Nudt5	5.79893e-10	0.500552	0.642	0.455	prol. SC	2.85774	2.66157	2.46429	2.05512	2.2131	2.28813
Agrp	5.88241e-10	0.393339	0.316	0.149	prol. SC	0.789659	0.43038	0.53434	0.412804	0.319693	0.272077
Parp2	5.96718e-10	0.457509	0.409	0.22	prol. SC	2.28771	2.03892	1.73571	1.48556	1.67905	2.1002
Fubp1	6.18863e-10	0.40487	0.756	0.554	prol. SC	3.03673	2.87523	2.62565	2.4718	2.31863	2.66114
Sf1	6.32597e-10	0.276127	0.601	0.383	prol. SC	1.98617	1.82505	1.66519	1.56396	1.48929	1.9113
Gnas	6.36424e-10	0.272187	0.984	0.944	prol. SC	4.11668	3.97967	3.65055	3.69383	3.95475	3.87977
Dynll2	6.52035e-10	0.472924	0.285	0.129	prol. SC	1.12942	0.784963	0.680258	0.517882	0.617552	0.683731
Uba2	6.58784e-10	0.3938	0.575	0.36	prol. SC	2.33499	2.03386	1.89662	1.84296	2.04867	1.89349
Gm20721	6.68958e-10	0.271292	0.984	0.944	prol. SC	4.11113	3.97534	3.64476	3.68984	3.9489	3.87502
Pnp2	6.93389e-10	0.293446	0.264	0.112	prol. SC	0.725166	0.206516	0.183978	0.205057	0.748497	0.861044
Eed	6.97231e-10	0.559246	0.347	0.174	prol. SC	1.95752	1.49586	1.16219	1.09212	1.6085	1.62764
Dis3	7.04848e-10	0.528053	0.197	0.072	prol. SC	1.2017	0.717796	0.627179	0.577953	0.470625	0.901286
Nemp2	7.0762e-10	0.62917	0.124	0.034	prol. SC	0.972393	0.32463	0.0121884	0.437417	0.453649	0.27085
Plagl2	7.21936e-10	0.502196	0.285	0.128	prol. SC	1.50897	0.998659	1.20498	1.0398	0.911052	0.892868
Ylpm1	7.36983e-10	0.364745	0.409	0.216	prol. SC	1.53344	1.25674	1.24264	1.09577	1.07041	1.17278
Nono	8.13187e-10	0.375536	0.855	0.661	prol. SC	3.23983	3.05954	3.01731	2.70307	2.84123	2.69317
Lzic	8.30884e-10	0.538207	0.352	0.177	prol. SC	2.02678	1.70359	1.6466	1.4078	1.56343	0.973305
Chsy1	8.32277e-10	0.589332	0.518	0.32	prol. SC	2.20943	2.24222	2.24691	0.86613	1.01366	0.703624
Glrx	8.46536e-10	0.688669	0.223	0.087	prol. SC	1.76124	1.00762	1.57779	0.819308	1.23462	1.05739
Ctdspl2	8.54612e-10	0.387936	0.368	0.187	prol. SC	1.45503	0.97798	0.94056	0.984448	1.15597	1.31301
Tpt1	8.79136e-10	0.304234	0.995	0.958	prol. SC	4.2701	4.21856	4.28483	3.78076	3.67549	3.75742
Lrwd1	8.8061e-10	0.311682	0.767	0.567	prol. SC	2.40241	2.32225	2.36032	1.84654	1.87477	2.02476
Ppp1r14c	8.88064e-10	0.319369	0.741	0.53	prol. SC	2.80978	2.43315	2.63917	1.82463	3.39318	2.23011
Car10	9.2232e-10	0.316593	0.187	0.065	prol. SC	1.08805	0.964408	0.553938	0.143602	1.28393	0.876433
Gstcd	9.23734e-10	0.385714	0.233	0.094	prol. SC	0.635095	0.327583	0.408959	0.204109	0.190719	0.133483
Senp1	9.28339e-10	0.471157	0.306	0.14	prol. SC	1.57023	1.07411	1.02326	1.14066	1.0121	1.16515
Psma5	9.73253e-10	0.369908	0.865	0.751	prol. SC	4.01299	3.99029	3.99431	3.29723	3.60432	3.20128
Purb	1.02502e-09	0.364603	0.767	0.541	prol. SC	2.82417	2.40194	2.60205	2.68662	2.13252	2.173
Etv5	1.05445e-09	0.253232	0.264	0.111	prol. SC	1.24482	1.55804	1.58729	0.221709	0.277183	0.560562
Lama4	1.07023e-09	0.322393	0.896	0.757	prol. SC	3.60206	3.82242	3.14424	2.36884	3.48177	3.09053
BC005561	1.07773e-09	0.401973	0.425	0.228	prol. SC	2.10659	1.64165	1.85019	1.60692	1.76976	1.82004
Hist1h1c	1.08739e-09	0.358012	0.699	0.444	prol. SC	3.25604	3.08275	2.40105	2.89194	2.99563	2.72333
Gm2065	1.09492e-09	0.387552	0.668	0.468	prol. SC	1.63574	1.61252	1.50086	1.17564	0.687265	0.695701
Gzf1	1.12658e-09	0.531372	0.202	0.075	prol. SC	1.37858	0.81069	0.813034	0.762395	1.03298	0.915115
Zcwpw1	1.14569e-09	0.788902	0.301	0.14	prol. SC	1.75096	0.908715	0.792157	1.14712	0.79164	0.886252
Tdrkh	1.16206e-09	0.463127	0.409	0.215	prol. SC	2.21283	1.88658	1.91654	1.76724	1.7505	1.28249
Mrpl52	1.17521e-09	0.316084	0.793	0.539	prol. SC	2.00485	1.92205	1.93988	1.44659	1.43536	1.6542
Zbed3	1.18896e-09	0.598796	0.301	0.143	prol. SC	1.63927	1.29721	0.782453	0.871943	1.21316	0.821072
Eif4e2	1.20064e-09	0.469804	0.658	0.472	prol. SC	2.87612	2.80225	2.74964	2.04805	2.09362	2.08411
Pde12	1.27506e-09	0.381323	0.223	0.087	prol. SC	1.15245	0.922438	0.624762	0.689024	0.864655	0.651126
Anapc5	1.29629e-09	0.319762	0.876	0.712	prol. SC	3.64141	3.35516	2.91441	3.12691	3.72857	3.40209
Rps8	1.30371e-09	0.250355	0.984	0.913	prol. SC	3.66884	3.69505	4.15043	3.09482	2.91234	2.98943
Rnf121	1.32038e-09	0.498004	0.285	0.127	prol. SC	1.67018	1.2906	1.3038	1.03549	1.08635	1.17944
Uqcrq	1.35189e-09	0.319429	0.974	0.84	prol. SC	3.56722	3.49277	3.76779	3.14248	2.77612	2.76477
Gja1	1.35417e-09	0.724974	0.13	0.038	prol. SC	1.00926	0.493356	0.411197	0.0253568	0.40092	0.140306
Ctps2	1.37267e-09	0.315677	0.301	0.136	prol. SC	1.5992	1.48061	0.822093	1.08753	1.49237	1.29776
Lyar	1.4446e-09	0.531636	0.409	0.222	prol. SC	1.85536	1.45833	1.68788	1.09907	1.26093	1.23888
Acp1	1.46068e-09	0.374148	0.668	0.455	prol. SC	2.8151	2.64235	2.55277	2.30647	2.40278	2.25205
Ppm1g	1.5167e-09	0.473833	0.497	0.3	prol. SC	2.35717	2.01932	1.86845	1.66766	2.03827	1.88207
Psmb1	1.53486e-09	0.30666	0.969	0.87	prol. SC	4.14569	4.17888	4.18667	3.6315	3.60597	3.33007
Casp3	1.55606e-09	0.620171	0.155	0.051	prol. SC	1.02909	0.496117	0.358548	0.381012	0.151456	0.50629
Fundc2	1.569e-09	0.568655	0.456	0.264	prol. SC	2.27602	2.01797	1.75956	1.48353	1.52129	1.57186
Ehd1	1.58801e-09	0.599152	0.295	0.139	prol. SC	1.5965	0.960717	0.814085	1.13689	1.10803	0.773588
Cebpg	1.60221e-09	0.291339	0.295	0.132	prol. SC	1.46892	0.91886	0.889838	1.33042	1.03086	1.45269
Cotl1	1.63484e-09	0.403614	0.663	0.428	prol. SC	2.25841	1.88463	1.89483	1.48487	1.59174	2.35884
Mrpl28	1.70787e-09	0.402251	0.731	0.521	prol. SC	3.35518	3.21476	3.18499	2.82227	2.73942	2.64095
Psat1	1.73971e-09	0.332314	0.788	0.6	prol. SC	3.5847	3.11114	3.26337	3.47057	3.01318	3.17507
Rassf8	1.78559e-09	0.596937	0.352	0.183	prol. SC	2.03468	1.89717	1.18983	0.60631	1.56466	1.54089
Cntn1	1.79492e-09	0.704438	0.352	0.184	prol. SC	2.21285	1.70315	0.818041	0.645802	2.37744	1.45782
Bag1	1.82466e-09	0.392576	0.648	0.421	prol. SC	2.80624	2.68692	2.4696	2.1879	2.47948	2.15988
Hmces	1.833e-09	0.489871	0.363	0.185	prol. SC	2.20072	1.60646	1.65519	1.72074	1.83658	1.78053
Npm3	1.83948e-09	0.255738	0.114	0.03	prol. SC	0.468044	0.311884	0.192219	0.13141	0.284204	0.137629
Usp39	1.84026e-09	0.563229	0.378	0.2	prol. SC	2.16307	1.85184	1.70279	1.41308	1.70961	1.2393
Phf5a	1.86552e-09	0.411146	0.689	0.472	prol. SC	3.06334	2.96052	2.91354	2.50265	2.51325	2.13121
Isoc1	1.90111e-09	0.381536	0.373	0.191	prol. SC	2.08653	1.88074	1.88298	1.49946	1.46683	1.77315
Gipc1	1.92701e-09	0.365578	0.58	0.361	prol. SC	2.59783	2.3229	2.44352	2.08665	2.17371	2.2283
Commd2	1.9288e-09	0.490439	0.534	0.337	prol. SC	2.56033	2.49542	2.44938	1.53541	1.84842	1.81257
Ddit4l	1.95682e-09	0.58795	0.187	0.068	prol. SC	1.41444	1.3977	0.649378	0.249443	0.676726	0.545077
Nt5c3	1.96102e-09	0.283268	0.451	0.251	prol. SC	2.19659	1.90767	1.62572	1.91082	1.92649	2.05323
Zdhhc5	1.97279e-09	0.522667	0.29	0.137	prol. SC	0.973525	0.519213	0.548321	0.357085	0.24098	0.572247
Snx3	2.0214e-09	0.354316	0.896	0.751	prol. SC	3.71429	3.41732	3.62756	3.37675	3.12943	3.19669
Vegfb	2.02803e-09	0.489571	0.181	0.064	prol. SC	1.04145	0.386315	0.298484	0.654723	0.754919	0.564226
Taf6	2.03621e-09	0.47744	0.513	0.317	prol. SC	2.06075	1.62845	1.36367	1.46528	1.86466	1.58199
Med7	2.03679e-09	0.542879	0.44	0.251	prol. SC	2.40904	2.18509	1.76635	1.53781	1.85815	1.82907
Ankrd13a	2.04106e-09	0.417278	0.295	0.138	prol. SC	1.50145	1.09255	1.104	1.02627	1.28397	0.990342
Meaf6	2.09336e-09	0.492559	0.404	0.218	prol. SC	2.00568	1.46784	1.26339	1.58667	1.74709	1.36964
Sox12	2.10093e-09	0.490613	0.244	0.102	prol. SC	1.05332	0.78174	0.434071	0.511433	0.534884	0.326555
Efs	2.11095e-09	0.268731	0.28	0.121	prol. SC	1.33191	0.912009	0.549704	0.300718	1.80934	1.52562
Hsp90b1	2.16726e-09	0.350235	0.969	0.877	prol. SC	4.18839	3.96897	3.90056	3.47686	3.73558	4.1426
Zcchc17	2.19605e-09	0.330339	0.679	0.457	prol. SC	2.83724	2.73427	2.69327	2.41334	2.3473	2.20904
Actr2	2.24792e-09	0.285376	0.964	0.825	prol. SC	3.07735	3.089	2.82298	2.47917	2.59579	2.83505
Anapc13	2.28611e-09	0.273107	0.865	0.649	prol. SC	2.17446	2.00852	2.06392	1.85168	1.59215	1.90287
Nphp1	2.30877e-09	0.372063	0.275	0.123	prol. SC	1.3753	0.943011	0.854078	0.884827	1.40314	1.01063
Ndufab1	2.34366e-09	0.396474	0.834	0.682	prol. SC	3.32581	3.14291	3.37264	2.76132	2.54914	2.71404
Ino80e	2.4926e-09	0.344268	0.497	0.283	prol. SC	1.77032	1.46884	1.65123	1.38759	1.38018	1.30191
Prpf38a	2.51418e-09	0.505575	0.472	0.28	prol. SC	2.47834	2.15593	2.23875	1.85576	1.95877	1.62831
Rtel1	2.53787e-09	0.783961	0.155	0.051	prol. SC	1.38724	0.685162	0.782916	0.70112	0.413981	0.236161
Ppp4r1	2.59453e-09	0.482781	0.373	0.2	prol. SC	1.77146	1.42367	0.913306	0.955121	1.62265	1.44147
Yaf2	2.62322e-09	0.461797	0.451	0.255	prol. SC	2.1537	1.76012	2.09916	1.62125	1.63101	1.41606
Gm7324	2.64898e-09	0.270546	0.513	0.296	prol. SC	1.29733	1.28819	1.21786	0.801124	0.951984	0.822776
Rpn1	2.67556e-09	0.279126	0.886	0.705	prol. SC	3.05149	2.77691	2.83472	2.47086	3.09118	2.90456
Igsf9b	2.7421e-09	0.296456	0.575	0.362	prol. SC	2.34515	2.6369	2.01565	0.738139	2.4861	1.60176
E2f1	2.79963e-09	0.260672	0.109	0.028	prol. SC	0.679157	0.639233	0.247174	0.14793	0.743339	0.239302
Wdr90	2.93584e-09	0.749761	0.124	0.036	prol. SC	1.25283	0.666957	0.517749	0.231874	0.883625	0.263165
Dnajb11	3.06808e-09	0.332912	0.658	0.422	prol. SC	2.6771	2.38844	2.45181	2.24337	2.56501	2.17975
Gemin7	3.06904e-09	0.435637	0.534	0.333	prol. SC	2.73871	2.665	2.2265	1.75659	2.32876	2.38214
Mdk	3.19359e-09	0.412073	0.368	0.185	prol. SC	1.90793	2.08543	1.91886	0.483471	1.37893	1.03775
Traf2	3.2195e-09	0.333494	0.285	0.13	prol. SC	1.71763	1.30882	1.21435	1.127	1.38786	1.86135
Zfp689	3.39891e-09	0.66435	0.145	0.046	prol. SC	1.17443	0.532826	0.390779	0.437554	0.609366	0.583944
Doc2a	3.39948e-09	0.383401	0.451	0.243	prol. SC	1.36002	0.97724	1.20394	1.0039	1.02565	0.704977
Psmc1	3.42389e-09	0.326132	0.907	0.695	prol. SC	3.48613	3.29807	3.46685	3.0682	3.08142	2.89425
Bcl7c	3.45315e-09	0.516239	0.352	0.177	prol. SC	1.49605	1.07779	1.11267	1.05201	0.815699	0.666407
Uqcr10	3.50928e-09	0.295986	0.974	0.836	prol. SC	3.29223	3.16877	3.46459	2.93354	2.47273	2.72509
Kpna1	3.58309e-09	0.409847	0.326	0.16	prol. SC	1.43464	1.09645	0.989994	0.953226	0.942912	1.10547
Psmg2	3.63807e-09	0.38896	0.435	0.242	prol. SC	2.40112	2.18028	2.2705	1.86881	1.71017	1.98071
Lamc1	3.83462e-09	0.326469	0.938	0.809	prol. SC	3.5489	3.54284	3.33266	2.98455	3.38302	2.67372
Tomm22	3.87516e-09	0.297042	0.798	0.557	prol. SC	3.10569	2.98995	3.01774	2.61589	2.84745	2.62347
Psma1	3.88782e-09	0.386484	0.834	0.681	prol. SC	3.84512	3.64463	3.61482	3.216	3.42067	3.44722
Ier3ip1	4.05e-09	0.293585	0.907	0.688	prol. SC	2.81161	2.69515	2.60759	2.33011	2.34907	2.57533
Ndufb6	4.0687e-09	0.254606	0.922	0.741	prol. SC	3.29941	3.30003	3.3753	2.86483	2.89585	2.69475
Fam168b	4.14462e-09	0.494983	0.404	0.223	prol. SC	2.09877	1.88748	1.57395	1.41779	1.52376	1.44721
Srpk1	4.28019e-09	0.339297	0.637	0.424	prol. SC	2.39985	2.19294	1.81945	1.98226	2.06459	2.09161
Srsf6	4.29731e-09	0.401029	0.741	0.55	prol. SC	3.06767	2.8192	2.83968	2.64773	2.65317	2.26532
Dock1	4.31501e-09	0.389127	0.611	0.417	prol. SC	2.45215	2.20777	2.18697	2.01358	1.75347	2.02153
Fbln2	4.41233e-09	0.5325	0.57	0.395	prol. SC	2.83681	2.5701	2.31241	1.08973	2.90393	2.44951
Pde7a	4.50533e-09	0.579079	0.187	0.07	prol. SC	1.26832	0.702609	0.514156	0.571715	0.30718	1.10074
Med10	4.51863e-09	0.50829	0.642	0.468	prol. SC	3.05177	2.89812	2.95001	2.2144	2.35065	2.1278
Nup155	4.6272e-09	0.39398	0.171	0.06	prol. SC	0.875593	0.550635	0.334151	0.375649	0.591256	0.53986
Gm13199	4.67602e-09	0.308187	0.249	0.108	prol. SC	0.746749	0.568789	0.580242	0.390461	0.281759	0.312128
Pabpc1	4.72445e-09	0.276845	0.907	0.83	prol. SC	3.34705	3.55806	3.54337	2.63381	2.44407	2.59652
Rock2	4.73731e-09	0.438209	0.518	0.319	prol. SC	2.2505	2.03444	1.36306	1.59727	1.81711	1.95916
Ppp1r2	4.75197e-09	0.309962	0.544	0.33	prol. SC	2.13377	1.67999	1.63141	1.74736	1.94248	2.12731
Cox5a	4.75383e-09	0.343284	0.865	0.705	prol. SC	3.18198	2.89146	3.43481	2.91204	2.24788	2.38049
Fkbp4	4.88866e-09	0.306084	0.746	0.544	prol. SC	3.21416	2.95095	2.91745	2.78541	3.03361	2.93921
Zmym1	5.05512e-09	0.304802	0.15	0.049	prol. SC	0.844799	0.480718	0.345502	0.45388	0.606607	0.796341
Rtf1	5.13115e-09	0.300476	0.596	0.386	prol. SC	1.75624	1.59356	1.57745	1.27407	1.37019	1.5021
Hnrnpm	5.16348e-09	0.380972	0.824	0.661	prol. SC	3.08094	2.97667	2.9228	2.44569	2.52621	2.55645
Nin	5.17446e-09	0.352247	0.368	0.19	prol. SC	1.56437	1.33441	1.2994	1.39053	0.894172	0.687573
Gm9905	5.20477e-09	0.251782	0.715	0.488	prol. SC	1.40153	1.31797	1.31685	1.01596	1.20374	0.906132
Gin1	5.29416e-09	0.403119	0.358	0.179	prol. SC	1.90463	1.34917	1.31826	1.40252	1.75868	1.7436
Mrps17	5.30581e-09	0.382338	0.705	0.514	prol. SC	3.17988	3.02333	2.98798	2.50534	2.80051	2.71915
Ssr2	5.31119e-09	0.321645	0.953	0.874	prol. SC	4.08016	4.00395	3.92483	3.54816	3.81116	3.46991
Itpa	5.40785e-09	0.483856	0.523	0.324	prol. SC	2.70651	2.48424	2.47483	1.97059	2.24676	1.91548
Zfp518b	5.57148e-09	0.458007	0.119	0.034	prol. SC	0.715534	0.333786	0.474601	0.222923	0.0645373	0.177876
Psma6	5.6546e-09	0.374773	0.834	0.707	prol. SC	3.85585	3.75959	3.82225	3.23823	3.12503	3.32925
Vbp1	5.67296e-09	0.328659	0.725	0.507	prol. SC	2.69519	2.24511	2.29875	2.29379	2.63916	2.47333
Vdac1	5.85987e-09	0.332716	0.751	0.527	prol. SC	2.95004	2.76211	2.78479	2.62923	2.65812	2.09222
Rap1a	6.23603e-09	0.297287	0.881	0.716	prol. SC	3.32624	3.18337	2.67917	2.7214	3.47702	2.98675
Mmp2	6.3285e-09	0.345246	0.534	0.327	prol. SC	2.63368	2.67378	1.7863	1.15999	2.95846	2.26876
Far2	6.37714e-09	0.340229	0.518	0.304	prol. SC	1.54177	1.31752	1.16222	1.11227	1.2348	1.1545
Aplf	6.53861e-09	0.301663	0.166	0.058	prol. SC	1.03132	0.651269	0.696867	0.704415	0.523189	1.01001
Chmp6	6.58125e-09	0.417516	0.513	0.315	prol. SC	2.67173	2.30491	2.34925	2.09422	2.59109	2.06092
Prkar2a	6.60508e-09	0.538655	0.404	0.225	prol. SC	1.85105	1.57879	1.52539	1.17296	1.00125	1.09722
2700062C07Rik	6.62174e-09	0.583578	0.389	0.215	prol. SC	2.20579	1.92219	1.76955	1.14085	1.62748	1.65123
Bckdk	6.72706e-09	0.353439	0.513	0.311	prol. SC	2.75931	2.32482	2.25039	2.26077	2.7157	2.57112
Naa35	6.7838e-09	0.500041	0.466	0.282	prol. SC	2.20954	1.96681	1.71858	1.57574	1.53957	1.56703
Pomp	6.82695e-09	0.331458	0.922	0.743	prol. SC	3.52326	3.5132	3.64875	2.95151	2.7431	2.8467
Cct8	6.90265e-09	0.312093	0.839	0.678	prol. SC	3.73419	3.67552	3.65329	3.04555	3.45267	3.3456
Poc5	7.03981e-09	0.72067	0.212	0.087	prol. SC	1.4364	0.738802	0.851071	0.538419	1.04008	0.591076
Fam76b	7.06592e-09	0.318293	0.326	0.16	prol. SC	1.55803	1.1799	1.05692	1.20531	1.19678	1.48889
Nup160	7.22684e-09	0.28844	0.197	0.076	prol. SC	0.971262	0.64176	0.520772	0.621378	0.642729	0.936181
Hmgn5	7.55501e-09	0.489655	0.145	0.047	prol. SC	0.887615	0.597182	0.392402	0.189939	0.291099	0.459733
Psph	7.80293e-09	0.455631	0.767	0.615	prol. SC	3.04063	2.77901	2.71981	2.36915	2.59494	2.49518
Hdgfl2	7.89051e-09	0.388556	0.451	0.257	prol. SC	2.09996	1.55454	1.59872	1.78398	1.93343	1.68462
Mif	8.07612e-09	0.350378	0.912	0.781	prol. SC	3.65106	3.75181	3.82421	2.79631	3.11159	2.65648
Sap30bp	8.16018e-09	0.452397	0.477	0.28	prol. SC	2.46395	2.30572	1.97951	1.74631	2.10067	1.81346
Arf6	8.37086e-09	0.564402	0.321	0.162	prol. SC	1.20098	0.716042	0.589259	0.58772	0.717558	0.550371
Nipsnap2	8.50293e-09	0.302238	0.969	0.832	prol. SC	3.19068	2.99173	2.78239	2.74904	3.00349	2.91552
Psenen	8.51372e-09	0.315276	0.86	0.699	prol. SC	2.61448	2.42933	2.38872	2.17814	2.23413	2.27358
Alg14	8.62021e-09	0.346878	0.617	0.406	prol. SC	2.78469	2.53123	2.29509	2.1718	2.71992	2.53033
Car13	8.62823e-09	0.697532	0.124	0.037	prol. SC	1.23525	0.620912	0.392888	0.171831	0.993072	0.595116
Elof1	8.64917e-09	0.420844	0.648	0.464	prol. SC	2.74644	2.50321	2.37492	2.13673	2.38219	2.24765
Clcn5	9.00839e-09	0.627783	0.306	0.154	prol. SC	1.75697	1.6426	1.48027	0.746619	0.528686	0.599817
Immt	9.19031e-09	0.388208	0.699	0.499	prol. SC	3.02067	2.87209	2.77136	2.47562	2.52302	2.4314
Snrpd3	9.35828e-09	0.325124	0.679	0.462	prol. SC	2.22582	2.03543	2.10647	1.82165	1.64515	1.83933
Olfml3	9.46244e-09	0.476219	0.249	0.109	prol. SC	1.99174	1.58626	1.01926	0.270276	2.0531	2.13495
Col5a2	9.48611e-09	0.310673	0.803	0.658	prol. SC	3.39996	3.44587	2.94793	2.4267	3.15659	3.27984
Cenpo	1.0207e-08	0.518897	0.342	0.179	prol. SC	1.69215	1.4747	1.33914	1.04296	1.1238	0.640948
Donson	1.02762e-08	0.624924	0.363	0.194	prol. SC	1.34605	0.626363	0.760504	0.698703	0.729584	0.864703
Mphosph9	1.02874e-08	0.680012	0.202	0.082	prol. SC	1.39048	0.591314	0.744594	0.897655	0.645392	0.532385
Rheb	1.0301e-08	0.346473	0.855	0.703	prol. SC	3.40504	3.1031	3.04304	3.19063	2.91667	2.81247
Btf3l4	1.06992e-08	0.268832	0.684	0.474	prol. SC	2.67706	2.70234	2.70485	2.05443	2.49205	2.08025
Rnf219	1.07284e-08	0.467729	0.187	0.071	prol. SC	1.13465	0.875591	0.901121	0.47242	0.677729	0.422843
Pxylp1	1.08047e-08	0.276027	0.124	0.037	prol. SC	0.693717	0.473637	0.0629983	0.386976	0.313911	0.609251
Ndufc2	1.10552e-08	0.341623	0.87	0.714	prol. SC	3.15026	3.03104	3.25062	2.63842	2.53798	2.49958
Sem1	1.10584e-08	0.281989	0.974	0.863	prol. SC	3.22651	3.14879	3.15622	2.73788	2.74489	2.91389
Bex2	1.14309e-08	0.910625	0.311	0.158	prol. SC	1.57725	1.17586	0.883612	0.302341	0.0827403	0.273923
Creb1	1.17143e-08	0.434259	0.352	0.186	prol. SC	1.86799	1.69286	1.27229	1.22327	1.50074	1.33219
Smndc1	1.22051e-08	0.354734	0.43	0.239	prol. SC	1.61833	1.48487	1.37035	1.11924	1.24989	1.02723
Ube2d2a	1.2848e-08	0.25581	0.819	0.62	prol. SC	2.41948	2.27269	2.1883	2.08118	2.22836	2.05093
Tbl1xr1	1.29328e-08	0.504602	0.295	0.146	prol. SC	1.70186	1.3132	0.982771	1.02382	1.09398	1.44088
Cep63	1.31034e-08	0.287458	0.793	0.59	prol. SC	1.92746	1.81019	1.67244	1.52721	1.50979	1.60631
Gid8	1.33594e-08	0.277104	0.373	0.196	prol. SC	1.31472	1.25498	1.20886	0.777366	1.18088	0.812524
Tmod3	1.34826e-08	0.382999	0.394	0.216	prol. SC	1.69114	1.32504	0.881836	1.15155	1.51124	1.54559
Sf3b5	1.41345e-08	0.382956	0.756	0.546	prol. SC	2.9328	2.9468	2.74264	2.12102	2.56734	2.20605
Isy1	1.4257e-08	0.384675	0.316	0.156	prol. SC	1.67741	1.5814	1.44016	1.02135	1.066	1.24164
Col4a4	1.43408e-08	0.506379	0.15	0.051	prol. SC	1.0112	0.85512	0.214401	0.238983	0.193735	0.59664
Nmb	1.52845e-08	0.519435	0.13	0.04	prol. SC	1.00529	0.478811	0.143205	0.260639	0.55583	0.883971
Afap1l1	1.55328e-08	0.671631	0.218	0.091	prol. SC	1.56818	1.41581	0.46738	0.211768	1.04469	0.776549
Kirrel	1.57219e-08	0.29737	0.404	0.226	prol. SC	1.7126	1.63171	1.31568	0.73848	1.50295	1.8094
Cops3	1.60607e-08	0.275096	0.617	0.418	prol. SC	2.68684	2.63778	2.59867	2.15469	2.45072	2.25061
Cald1	1.62539e-08	0.299376	0.829	0.631	prol. SC	3.45093	3.67092	2.74743	1.42569	3.57021	3.32796
Dnaja2	1.63135e-08	0.332475	0.632	0.431	prol. SC	2.56362	2.44662	2.43568	2.11376	2.2478	1.8289
Pcdh10	1.67685e-08	0.326187	0.197	0.078	prol. SC	0.95641	0.991839	0.232676	0.409038	0.753025	0.348561
Arl2bp	1.67715e-08	0.339891	0.622	0.415	prol. SC	2.416	2.11756	2.06709	2.01719	2.17488	2.03805
Pom121	1.69097e-08	0.506711	0.311	0.157	prol. SC	1.65466	1.31714	1.10917	0.891998	1.13377	1.28199
Prpf3	1.74533e-08	0.262762	0.238	0.103	prol. SC	1.24396	1.17347	1.13433	0.857655	0.882952	0.81003
Tox2	1.75706e-08	0.262939	0.166	0.059	prol. SC	0.793424	0.823926	0.361388	0.344403	0.350872	0.503955
Mettl15	1.79713e-08	0.427197	0.135	0.043	prol. SC	1.14838	0.402337	0.586865	0.688441	0.922038	1.05871
Id1	1.82168e-08	0.73278	0.275	0.137	prol. SC	1.85515	1.22642	0.36631	1.00967	1.39922	1.20728
Snrnp27	1.8652e-08	0.258558	0.87	0.676	prol. SC	2.61924	2.5117	2.53045	2.22445	2.13176	2.37307
Psmc4	1.86692e-08	0.336214	0.824	0.72	prol. SC	3.83115	3.78394	3.77892	3.24667	3.30439	3.26685
Pbx4	1.9823e-08	0.788504	0.114	0.033	prol. SC	1.10518	0.244622	0.000749091	0.264499	0.366882	0.596357
Psma2	1.98892e-08	0.341269	0.927	0.823	prol. SC	4.13003	4.07285	4.13086	3.50139	3.53677	3.62674
Slirp	2.06562e-08	0.369694	0.798	0.659	prol. SC	2.79859	2.4971	2.65812	2.21675	2.1272	2.67093
Ccp110	2.10745e-08	0.38375	0.166	0.06	prol. SC	1.02528	0.704352	0.405513	0.602861	0.929149	0.46546
Thrap3	2.37265e-08	0.269364	0.658	0.452	prol. SC	2.25165	2.01721	1.88363	1.8502	2.31835	1.90076
Prkd3	2.43464e-08	0.461435	0.383	0.211	prol. SC	1.98552	1.63555	1.5593	1.16702	1.82261	1.59106
Tenm1	2.4542e-08	0.468633	0.109	0.031	prol. SC	0.861338	0.517255	0.0938205	0.020435	0.919898	0.370752
Mindy3	2.49576e-08	0.255556	0.549	0.344	prol. SC	2.24475	1.97593	1.9668	1.86351	2.24598	2.01591
Tpm2	2.61328e-08	0.574936	0.145	0.05	prol. SC	1.10383	0.898542	0.206468	0.122551	0.692778	0.437804
Eea1	2.61368e-08	0.451363	0.415	0.231	prol. SC	1.7625	1.3445	1.38857	1.25525	1.37548	1.25605
Nans	2.63711e-08	0.563163	0.358	0.197	prol. SC	2.24095	1.84456	1.95536	1.62795	1.64501	1.22162
Col9a3	2.89485e-08	0.500194	0.352	0.189	prol. SC	1.99565	1.80888	1.64813	1.10058	1.90619	0.842833
Pds5b	2.9691e-08	0.307081	0.363	0.191	prol. SC	1.71281	1.52087	1.18624	1.34984	1.39497	1.43148
Fzd2	2.98861e-08	0.397302	0.176	0.067	prol. SC	0.985817	0.899811	0.36521	0.101987	0.900241	0.538832
Rad54l	3.00032e-08	0.347211	0.378	0.208	prol. SC	1.59714	1.40292	1.35802	1.11614	1.02427	1.29355
Zcchc14	3.07069e-08	0.399267	0.337	0.173	prol. SC	1.62064	1.28914	1.32737	1.10824	1.28743	1.18395
Cbx2	3.15643e-08	0.422874	0.187	0.074	prol. SC	0.857819	0.424778	0.463256	0.521042	0.45107	0.243583
Eef1akmt2	3.27661e-08	0.261089	0.373	0.197	prol. SC	1.90967	2.00356	1.58579	1.36943	1.63561	1.4271
Nup153	3.36768e-08	0.514025	0.218	0.094	prol. SC	1.23112	0.765903	0.532195	0.728407	0.761606	0.681043
Minos1	3.42114e-08	0.282694	0.927	0.768	prol. SC	3.08654	2.9827	3.27618	2.73644	2.2896	2.51682
2310009B15Rik	3.45772e-08	0.387538	0.249	0.111	prol. SC	1.10395	0.911757	0.812331	0.56458	0.714167	0.554656
Sdcbp	3.59285e-08	0.317542	0.819	0.667	prol. SC	3.49875	3.37675	2.72839	2.66156	3.68031	3.28713
Lman1	3.64761e-08	0.402946	0.606	0.414	prol. SC	2.63417	2.55737	2.60577	1.9	1.8846	2.05953
Gpaa1	3.67425e-08	0.639491	0.352	0.191	prol. SC	2.32062	1.70654	1.79378	1.4516	1.70403	1.89596
Psmc6	3.71455e-08	0.307446	0.756	0.572	prol. SC	3.17826	3.06382	2.92738	2.76508	2.74471	2.75906
Casp8	3.80081e-08	0.589411	0.119	0.037	prol. SC	0.984741	0.586837	0.437475	0.206314	0.238551	0.44884
Lsm12	4.00212e-08	0.413843	0.394	0.218	prol. SC	1.7546	1.49483	1.54573	1.2755	1.12119	1.19125
Ube2a	4.05134e-08	0.396801	0.606	0.413	prol. SC	2.70865	2.46403	2.31617	2.26769	2.2304	2.17349
Cops5	4.10476e-08	0.382024	0.72	0.542	prol. SC	3.39307	3.28799	3.22081	2.88582	2.83001	2.63736
Nrf1	4.134e-08	0.352183	0.316	0.16	prol. SC	1.65262	1.38829	1.16984	1.19089	1.16747	1.48637
Bin3	4.17173e-08	0.49856	0.497	0.323	prol. SC	3.00579	2.91237	2.42153	1.61517	2.96751	2.37013
Trmt2a	4.19418e-08	0.287336	0.508	0.318	prol. SC	2.32717	2.08287	2.03497	1.83792	1.93686	2.32787
Pgp	4.29519e-08	0.456384	0.648	0.477	prol. SC	2.91961	2.51143	2.85228	2.58296	1.9152	2.14767
Igf2bp1	4.52254e-08	0.277899	0.104	0.029	prol. SC	0.494001	0.522976	0.132468	0.00983891	0.129865	0.0759989
Tmed5	4.54819e-08	0.281322	0.513	0.315	prol. SC	2.22491	2.08227	1.7161	1.68666	1.92174	2.20926
Ankrd49	4.58229e-08	0.276671	0.373	0.206	prol. SC	1.37198	1.32239	1.25666	0.909847	0.899549	1.01909
Prkcq	4.62532e-08	0.377796	0.518	0.329	prol. SC	2.44766	2.03882	1.28815	1.59133	2.88593	2.17071
Psmb3	4.63934e-08	0.255696	0.933	0.841	prol. SC	3.98885	4.0259	4.14112	3.45311	3.42697	3.50568
Tubgcp3	4.74552e-08	0.420648	0.218	0.095	prol. SC	1.36684	0.910803	1.22492	1.02029	1.00102	0.57065
Twf1	4.78325e-08	0.380691	0.964	0.901	prol. SC	4.48253	4.50029	4.30053	3.72402	3.9937	3.78713
Rps24	4.88293e-08	0.25354	0.99	0.92	prol. SC	3.79037	3.75747	4.07223	3.28498	3.22038	3.30426
Flrt3	4.89833e-08	0.378107	0.44	0.264	prol. SC	2.23997	2.08403	0.738052	0.917886	2.06508	2.51732
Tmem109	4.92107e-08	0.271345	0.617	0.389	prol. SC	2.72169	2.14008	2.00157	2.06664	2.78219	3.10055
Rpl24	4.97648e-08	0.252154	0.984	0.93	prol. SC	3.86908	3.94611	4.13667	3.37301	3.18585	3.15083
Med4	4.98808e-08	0.313105	0.518	0.322	prol. SC	2.6777	2.56877	2.26488	2.04606	2.79218	2.12154
Jag1	5.04007e-08	0.357594	0.285	0.142	prol. SC	1.22275	1.42583	0.970057	0.299767	0.575573	0.50346
Heg1	5.04695e-08	0.330073	0.264	0.125	prol. SC	1.44644	0.975877	0.486055	0.538221	1.68782	1.64415
Nhp2	5.08856e-08	0.440217	0.56	0.385	prol. SC	2.47029	2.47441	2.70148	1.38155	1.43293	1.72503
Rhou	5.21681e-08	0.412376	0.29	0.143	prol. SC	1.33567	1.11621	0.603785	0.787419	1.22049	0.68701
Mtap	5.39673e-08	0.265666	0.321	0.164	prol. SC	1.72458	1.66995	1.75784	1.13979	1.49795	1.33181
Tcf3	5.40407e-08	0.298668	0.518	0.326	prol. SC	1.74622	1.75872	1.72017	1.15489	1.25957	1.24452
Tssc4	5.5476e-08	0.437996	0.472	0.29	prol. SC	2.73147	2.42195	2.48115	2.18694	2.29429	2.11978
Ergic1	5.55134e-08	0.360233	0.358	0.197	prol. SC	1.91566	1.87943	1.51105	1.33074	1.34546	1.46836
Gnb2	5.6129e-08	0.407815	0.819	0.682	prol. SC	2.57707	2.35298	2.28803	1.90096	2.15739	2.20344
Hoxb7	5.67679e-08	0.367976	0.212	0.09	prol. SC	1.32462	1.34368	1.25002	0.425269	0.973276	0.697731
Celsr1	5.74544e-08	0.262094	0.244	0.111	prol. SC	1.1209	0.87705	0.564603	0.217136	1.11847	1.41739
Thap1	6.48904e-08	0.428011	0.275	0.135	prol. SC	1.20767	0.932416	0.698188	0.703287	0.726088	0.731572
Pnp-ENSMUSG00000021871	6.52614e-08	0.523969	0.321	0.172	prol. SC	2.33977	1.15826	0.991996	1.23538	2.53508	2.55876
Pcm1	6.54114e-08	0.285707	0.544	0.348	prol. SC	2.21998	1.95966	1.57031	1.89106	1.91956	2.13692
Nkap	6.62243e-08	0.274707	0.373	0.201	prol. SC	1.58569	1.47774	1.25082	1.157	1.36195	1.27143
Fto	6.75337e-08	0.415369	0.446	0.269	prol. SC	2.01237	1.69496	1.88442	1.49313	1.58783	1.40354
Magt1	6.81051e-08	0.326076	0.58	0.399	prol. SC	2.52426	2.17945	1.71958	2.11928	2.31246	2.45927
Phgdh	7.04838e-08	0.309286	0.86	0.766	prol. SC	4.07864	3.69421	3.8488	3.96105	3.93108	3.18379
Pafah1b1	7.11991e-08	0.323564	0.513	0.336	prol. SC	1.99331	1.93459	1.70014	1.37063	1.734	1.57718
Arpc5l	7.51496e-08	0.338531	0.689	0.505	prol. SC	3.04649	2.97279	3.18371	2.46215	2.65024	2.18225
1110004E09Rik	7.55521e-08	0.40734	0.378	0.211	prol. SC	2.0483	1.88107	1.96621	1.43507	1.51381	1.37179
Psmb7	7.60746e-08	0.258807	0.85	0.673	prol. SC	3.27935	3.23839	3.26146	2.89231	2.81463	2.80531
Banp	7.7381e-08	0.338378	0.228	0.102	prol. SC	1.55187	1.29202	0.992837	0.999248	1.22465	1.49355
Ndufa11	7.75133e-08	0.329792	0.886	0.745	prol. SC	3.36899	3.2527	3.47149	2.96064	2.58804	2.69612
Phf10	7.75421e-08	0.460133	0.358	0.197	prol. SC	1.75576	1.36205	1.58813	1.24298	1.37209	0.97211
Tsn	7.75496e-08	0.312005	0.855	0.665	prol. SC	3.45944	3.47111	3.35216	2.81979	2.92893	3.04654
Ncald	8.06131e-08	0.286105	0.383	0.213	prol. SC	2.13065	2.09312	1.36126	1.19833	2.27164	2.05116
Akap12	8.12477e-08	0.275059	0.565	0.373	prol. SC	2.47715	2.74562	0.872499	1.26303	2.08625	2.57497
Pcnp	8.13438e-08	0.260353	0.933	0.787	prol. SC	3.00627	2.98147	2.78777	2.5288	2.83512	2.56067
Wdr82	8.14882e-08	0.684967	0.415	0.255	prol. SC	2.37752	1.91425	1.79637	1.56061	1.55751	1.53641
Krt10	8.24965e-08	0.379402	0.42	0.237	prol. SC	1.46303	1.21132	1.11844	0.924606	0.913262	1.21684
Pin1	8.6563e-08	0.292055	0.767	0.604	prol. SC	3.33089	3.19271	3.4987	2.98092	2.83245	2.58022
AC175538.2	8.84834e-08	0.346887	0.202	0.085	prol. SC	1.13887	0.970779	0.554682	0.3941	1.08527	0.927547
Mdh1	8.85506e-08	0.288641	0.865	0.705	prol. SC	3.94801	3.84472	3.82788	3.37859	3.70422	3.63085
Crym	9.3312e-08	1.27465	0.171	0.069	prol. SC	2.22352	1.07253	1.15238	0.984767	0.00815546	0.995292
Akr1b3	9.40635e-08	0.301261	0.534	0.342	prol. SC	2.74958	2.76736	2.73957	1.88241	2.01599	2.66266
Arf2	1.00172e-07	0.419673	0.513	0.33	prol. SC	2.36738	1.99925	1.95383	1.80086	2.47361	1.50069
Pagr1b	1.01623e-07	0.399451	0.508	0.326	prol. SC	1.81574	1.42935	1.58979	1.36819	1.45063	1.33946
Farp1	1.01766e-07	0.273925	0.135	0.046	prol. SC	0.888951	0.666931	0.360952	0.0156257	0.721288	1.18693
Gm8797	1.02745e-07	0.264762	0.995	0.949	prol. SC	2.21924	2.15931	2.14669	1.85033	2.03643	1.48616
Nvl	1.07849e-07	0.29983	0.544	0.355	prol. SC	2.05404	1.89871	1.88372	1.69158	1.69891	1.55531
Grid2	1.10168e-07	0.467623	0.181	0.073	prol. SC	1.35856	1.01474	0.251252	0.0625955	1.55626	1.20611
C2cd5	1.10733e-07	0.341783	0.181	0.074	prol. SC	0.899056	0.380712	0.427101	0.611178	0.763016	0.615604
Samd5	1.14625e-07	0.49784	0.446	0.277	prol. SC	2.14922	1.7957	1.87601	1.29611	1.88045	1.59824
Seh1l	1.17239e-07	0.353875	0.352	0.197	prol. SC	1.77942	1.53858	1.6123	1.24074	1.4477	1.39958
Gart	1.19651e-07	0.259192	0.394	0.222	prol. SC	1.73863	1.48202	1.81451	1.5043	1.53308	1.08796
Cep83	1.27524e-07	0.286452	0.321	0.165	prol. SC	1.37605	1.09144	1.02567	1.21043	1.10947	0.851215
Ergic2	1.28713e-07	0.297653	0.601	0.409	prol. SC	2.74086	2.62366	2.46035	2.31834	2.46727	2.29961
Trp53i13	1.29194e-07	0.335392	0.513	0.331	prol. SC	2.73903	2.51958	1.96229	1.71365	2.99473	2.66952
Fmr1	1.31796e-07	0.271456	0.352	0.191	prol. SC	1.56656	1.43465	1.19656	1.19693	1.2029	1.34327
Spin1	1.32666e-07	0.432825	0.627	0.453	prol. SC	2.78377	2.87102	2.47001	1.77799	2.1024	2.10609
Swi5	1.33058e-07	0.293732	0.886	0.752	prol. SC	3.39824	3.36771	3.4232	2.93163	2.78555	2.86596
Map3k3	1.42898e-07	0.534589	0.223	0.1	prol. SC	1.51732	1.02669	0.882175	0.948374	1.32477	0.681577
Ccdc77	1.46752e-07	0.640452	0.316	0.175	prol. SC	1.48408	0.797683	0.990621	0.857209	0.627906	0.938442
Rad9a	1.52574e-07	0.256686	0.948	0.839	prol. SC	2.9202	2.81474	2.98485	2.64895	2.51403	2.22746
Tada1	1.52755e-07	0.662241	0.311	0.171	prol. SC	2.26918	1.51377	1.70139	1.53854	1.73078	1.70598
Tns2	1.53624e-07	0.441132	0.166	0.065	prol. SC	1.10968	0.234907	0.037185	0.866289	0.758145	0.986596
Rps19bp1	1.53863e-07	0.372794	0.544	0.366	prol. SC	2.21186	2.0906	2.14168	1.70862	1.35879	1.66504
Rpl7l1	1.558e-07	0.322576	0.58	0.391	prol. SC	2.60603	2.53073	2.65415	1.93744	2.1106	2.21311
Coa3	1.61504e-07	0.304865	0.777	0.592	prol. SC	3.06472	3.13647	2.95297	2.32732	2.58953	2.64482
Med8	1.64078e-07	0.367067	0.637	0.452	prol. SC	3.01963	2.91703	3.09269	2.41933	2.58005	2.17056
Mrps14	1.64755e-07	0.41136	0.736	0.587	prol. SC	3.12185	3.11332	2.95389	2.36755	2.45188	2.40522
Abhd10	1.68241e-07	0.547002	0.311	0.166	prol. SC	2.07348	1.82381	1.7378	1.29617	1.40784	1.2539
Lin7c	1.68742e-07	0.312998	0.435	0.255	prol. SC	1.79431	1.54277	1.57352	1.40045	1.7332	1.21643
Hnrnpk	1.69776e-07	0.267443	0.995	0.963	prol. SC	4.44868	4.35475	4.22001	3.99372	4.38426	3.9736
Sacs	1.70282e-07	0.299512	0.119	0.038	prol. SC	0.761905	0.409744	0.389329	0.448583	0.286379	0.700275
Mcu	1.76935e-07	0.473104	0.181	0.075	prol. SC	1.18595	0.66742	0.306332	0.794047	0.793191	0.764014
Hyls1	1.80952e-07	0.321131	0.249	0.118	prol. SC	1.55785	1.30888	1.20557	1.25906	0.820208	1.34338
Drg1	1.84698e-07	0.339223	0.699	0.503	prol. SC	3.14646	2.95929	2.91532	2.68022	2.79667	2.69352
Sema5b	1.84903e-07	0.354483	0.14	0.05	prol. SC	1.1674	1.49643	0.650324	0.195504	0.568858	0.137624
Qpct	1.90597e-07	0.584068	0.114	0.036	prol. SC	1.10353	0.808337	0.48149	0.0724352	0.689536	0.51429
Gm1673	1.94095e-07	0.295258	0.394	0.228	prol. SC	1.09027	0.806405	0.640953	0.631062	0.909799	1.01482
Hbegf	1.94148e-07	0.389263	0.585	0.418	prol. SC	3.16919	3.16722	1.15556	1.95019	3.16883	3.0957
Zfp638	1.94533e-07	0.289956	0.565	0.371	prol. SC	2.15979	1.75753	1.83973	1.60074	2.24365	2.11013
Mrps22	2.02401e-07	0.437283	0.337	0.182	prol. SC	2.12187	1.98509	1.87117	1.31113	1.59814	1.62339
Sf3b6	2.10622e-07	0.325926	0.694	0.519	prol. SC	2.83984	2.84307	2.72291	2.18494	2.47716	2.25354
Spata24	2.26003e-07	0.321986	0.202	0.087	prol. SC	0.877122	0.587621	0.311595	0.703102	0.529359	0.340537
Mrpl20	2.27431e-07	0.29029	0.808	0.635	prol. SC	3.1302	3.06922	3.28908	2.70335	2.5143	2.47232
Eif2s1	2.28273e-07	0.268948	0.591	0.393	prol. SC	2.65832	2.61699	2.81379	2.10472	2.24919	2.19552
Soga1	2.36562e-07	0.439459	0.176	0.073	prol. SC	1.09733	0.574323	0.349947	0.608089	0.688831	0.955866
Vldlr	2.41491e-07	0.335355	0.311	0.163	prol. SC	1.86058	1.85718	1.086	0.936386	2.12052	1.26332
Tmem263	2.43772e-07	0.502003	0.601	0.446	prol. SC	2.66794	2.43817	2.10355	1.85173	2.44781	1.91211
Jam2	2.46192e-07	0.47952	0.114	0.037	prol. SC	0.845529	0.456094	0.356366	0.418655	0.121088	0.283059
Gria4	2.53087e-07	0.348619	0.207	0.091	prol. SC	1.30704	0.926135	0.69949	0.0889531	1.70118	1.29707
Sugp2	2.61081e-07	0.361939	0.223	0.102	prol. SC	1.16355	0.746461	1.07411	0.706346	0.593318	0.988672
Edem1	2.70127e-07	0.343353	0.28	0.143	prol. SC	1.34685	0.982364	0.655606	0.694789	1.20102	1.42159
Timm8a1	2.73038e-07	0.346358	0.295	0.153	prol. SC	1.29386	1.30641	1.2758	0.504625	0.714339	0.819248
Armt1	2.7325e-07	0.460615	0.176	0.073	prol. SC	1.25867	0.617398	0.656406	0.674768	1.17719	0.984545
Negr1	2.73541e-07	0.255178	0.394	0.23	prol. SC	1.66208	1.79662	1.15142	0.747434	1.46196	1.58482
Triap1	2.73867e-07	0.356328	0.43	0.255	prol. SC	2.30882	2.05936	2.25937	1.77678	1.93066	1.86299
B3glct	2.82344e-07	0.545621	0.228	0.109	prol. SC	1.45724	0.886188	0.876107	0.749502	0.834026	1.23727
Xrn2	2.90229e-07	0.414474	0.611	0.439	prol. SC	2.58073	2.44913	2.02579	1.91618	2.18833	2.09875
Psmd13	2.98672e-07	0.365429	0.741	0.568	prol. SC	3.32108	3.13144	3.1773	2.85252	2.90827	2.67831
Blvrb	3.04109e-07	0.29782	0.44	0.266	prol. SC	2.40399	2.266	1.91477	1.83893	2.4074	2.08921
Cnpy3	3.10667e-07	0.378982	0.368	0.211	prol. SC	2.06613	1.58567	1.57546	1.63278	1.81137	1.87961
Pdia4	3.18429e-07	0.34134	0.741	0.563	prol. SC	3.18329	2.89845	2.90959	2.54068	3.08785	2.95919
Fgl2	3.23211e-07	0.680338	0.15	0.058	prol. SC	1.54058	0.948779	0.00675785	0.94969	1.17328	0.567229
Capn6	3.2401e-07	0.392159	0.295	0.155	prol. SC	1.50557	1.71817	0.752735	0.320442	1.40315	0.570431
Naa20	3.24312e-07	0.376102	0.689	0.519	prol. SC	3.08032	2.8746	2.95331	2.5041	2.58247	2.65122
Pwp1	3.33396e-07	0.418279	0.301	0.162	prol. SC	1.67119	1.41566	1.32115	1.08883	1.29837	1.16177
Tsfm	3.44635e-07	0.294625	0.358	0.198	prol. SC	1.78762	1.82429	1.74707	1.17692	1.29281	1.30015
Ubash3b	3.47227e-07	0.428653	0.14	0.051	prol. SC	0.897544	0.710426	0.775853	0.354604	0.00204339	0.27697
Atp5f1	3.47236e-07	0.262844	0.922	0.823	prol. SC	4.11334	3.98969	4.09562	3.73201	3.82088	3.65295
Gm20708	3.57031e-07	0.290275	0.42	0.259	prol. SC	0.886807	0.567404	0.568935	0.52999	0.65634	0.719879
Dcps	3.6224e-07	0.364356	0.43	0.259	prol. SC	2.40157	2.20459	2.26964	1.76205	2.23702	1.84076
Nfyc	3.6448e-07	0.298957	0.399	0.236	prol. SC	2.10654	1.91857	1.89549	1.51734	1.96898	1.88421
Nup88	3.72504e-07	0.257672	0.492	0.317	prol. SC	2.2833	2.08178	2.01076	2.03139	2.0625	1.89539
Zcchc3	3.75425e-07	0.365561	0.306	0.163	prol. SC	1.5925	1.42768	1.05664	0.904987	1.39243	1.31856
Eef1b2	4.06694e-07	0.270335	0.881	0.74	prol. SC	3.52236	3.57474	3.70794	3.00036	2.92735	2.8351
Alg5	4.18537e-07	0.356729	0.622	0.453	prol. SC	2.81429	2.61638	2.73692	2.19993	2.52899	2.33889
Clasp1	4.23104e-07	0.320359	0.404	0.246	prol. SC	2.22055	2.2764	1.83629	1.28366	1.75803	2.10815
Med28	4.29733e-07	0.350947	0.819	0.659	prol. SC	3.4049	3.3359	3.33528	2.76045	2.77965	2.97567
Slc25a5	4.3617e-07	0.281559	0.943	0.918	prol. SC	4.72832	4.79	5.00763	4.17766	3.91764	3.99266
Tbcb	4.36621e-07	0.372137	0.803	0.676	prol. SC	3.64112	3.47613	3.59219	3.10247	3.13125	3.02033
Exosc6	4.39532e-07	0.405301	0.192	0.083	prol. SC	1.27965	0.783543	1.11142	0.750472	0.881635	1.04447
Rfc1	4.39938e-07	0.417972	0.456	0.29	prol. SC	2.09843	1.78732	1.66157	1.52987	1.84811	1.62398
Bche	4.41511e-07	0.387332	0.192	0.085	prol. SC	1.28204	0.936533	0.535252	0.294626	1.09545	1.45564
Nt5m	4.49001e-07	0.391647	0.528	0.35	prol. SC	2.3155	2.04269	2.25597	1.76087	2.08814	1.57242
Cars	4.76237e-07	0.271091	0.311	0.167	prol. SC	1.6321	1.35838	1.44913	1.13078	1.53469	1.5243
Gnai2	4.8747e-07	0.356644	0.798	0.627	prol. SC	2.80591	2.60471	2.28654	2.3201	2.35911	2.54567
Timm23	4.971e-07	0.348049	0.767	0.61	prol. SC	3.22738	3.29587	3.22048	2.43714	2.57458	2.62253
Wrb	5.0495e-07	0.438912	0.554	0.395	prol. SC	2.90492	2.71018	2.42364	2.01774	2.75266	2.44824
Nelfcd	5.17723e-07	0.284405	0.358	0.2	prol. SC	2.11304	1.90376	1.82977	1.61053	2.35628	1.48148
Oscp1	5.27225e-07	0.651873	0.15	0.059	prol. SC	1.41031	0.90862	0.189869	0.742872	0.69338	0.826239
Itga2	5.29106e-07	0.315636	0.316	0.172	prol. SC	2.05686	1.92191	0.893624	0.706478	2.06994	2.37491
Tial1	5.32701e-07	0.250606	0.622	0.439	prol. SC	2.18635	2.28715	1.96628	1.62627	1.929	1.70197
Ntm	5.39645e-07	0.446449	0.378	0.23	prol. SC	2.52638	2.79722	2.88477	0.239532	1.41979	1.32389
Agpat5	5.50981e-07	0.399233	0.383	0.227	prol. SC	1.97749	1.69771	1.7285	1.17609	1.88242	1.60833
Ncam2	5.55489e-07	0.332109	0.207	0.093	prol. SC	1.18466	1.23764	0.525538	0.489762	1.04825	0.625902
Srsf11	5.57414e-07	0.279816	0.86	0.737	prol. SC	3.44321	3.43971	3.43217	2.94133	2.98002	2.93163
Mex3a	5.58204e-07	0.458385	0.233	0.114	prol. SC	1.06335	0.879726	0.80429	0.414644	0.386118	0.410407
Mrpl12	5.63182e-07	0.292536	0.689	0.505	prol. SC	3.06315	3.12512	3.20451	2.41032	2.72112	2.22657
Hey1	5.65588e-07	0.544829	0.192	0.084	prol. SC	1.39096	1.12151	0.26947	0.52832	1.16358	0.804864
Xpo4	5.70676e-07	0.324664	0.233	0.111	prol. SC	1.10812	0.859765	0.869628	0.674331	0.480387	0.967017
Chchd4	5.95867e-07	0.408019	0.415	0.255	prol. SC	2.30949	2.18324	2.21707	1.76322	1.43162	1.6456
Panx1	6.05133e-07	0.264206	0.244	0.119	prol. SC	1.31428	1.27083	1.09228	0.690423	1.12198	1.11424
Timm17b	6.09461e-07	0.431278	0.513	0.347	prol. SC	2.6474	2.41415	2.41963	2.07383	2.07978	2.05473
Dnajc2	6.14282e-07	0.444741	0.358	0.207	prol. SC	1.90176	1.62059	1.70832	1.34548	1.20281	1.3579
Pogk	6.15366e-07	0.511365	0.415	0.268	prol. SC	2.27564	1.91698	1.78393	1.69161	1.70806	1.64926
Psmd12	6.24247e-07	0.338751	0.689	0.521	prol. SC	3.04706	2.95502	3.14755	2.46983	2.59145	2.34098
Cct7	6.30649e-07	0.299657	0.86	0.719	prol. SC	3.79063	3.63241	3.87093	3.31566	3.38476	3.3285
Tdp2	6.32565e-07	0.358637	0.373	0.215	prol. SC	1.92483	1.78975	1.57213	1.35797	1.77332	1.2936
Tiprl	6.40681e-07	0.262167	0.549	0.362	prol. SC	2.50491	2.26409	2.10898	2.2351	2.39044	2.17405
Hcfc1	6.52586e-07	0.416974	0.451	0.293	prol. SC	2.38665	2.01384	1.99734	1.8007	1.93716	2.16381
Sec11a	6.53815e-07	0.29456	0.824	0.672	prol. SC	3.61623	3.69625	3.44394	2.77181	3.34353	3.25984
Fam118b	6.7927e-07	0.344002	0.404	0.245	prol. SC	2.14648	1.98349	2.23653	1.57869	1.8354	1.44431
Ulk4	7.07031e-07	0.377942	0.705	0.529	prol. SC	2.59454	2.4636	2.49336	2.09114	1.87745	1.98321
Zfp101	7.36448e-07	0.423749	0.15	0.059	prol. SC	1.02455	0.623309	0.918565	0.541983	0.570101	0.460796
Grpel2	7.38977e-07	0.379623	0.321	0.179	prol. SC	2.01408	1.63616	1.75653	1.55739	1.47977	1.78405
Polg	7.40302e-07	0.428878	0.295	0.158	prol. SC	1.80051	1.44769	1.62216	1.27352	1.39555	1.21656
Clns1a	7.41277e-07	0.264011	0.746	0.594	prol. SC	3.443	3.48721	3.64078	2.88521	2.84936	2.88545
Cdr2	7.46453e-07	0.606475	0.207	0.096	prol. SC	1.57865	1.51985	1.06008	0.514132	0.814688	0.372588
Mrps16	7.49629e-07	0.359816	0.549	0.378	prol. SC	2.32046	2.32284	2.09336	1.58414	1.95024	1.72484
Etf1	7.8798e-07	0.308902	0.43	0.264	prol. SC	1.93124	1.81336	2.00581	1.39581	1.33606	1.5598
Igfbp4	7.90068e-07	0.400673	0.192	0.085	prol. SC	1.27486	0.85787	0.437914	0.160768	1.68436	1.06899
Smyd4	7.90759e-07	0.271631	0.181	0.078	prol. SC	1.192	0.8149	0.527831	0.82262	0.444473	1.50849
Gsap	7.9177e-07	0.413376	0.197	0.089	prol. SC	1.48631	0.97535	0.235801	0.349907	1.30491	1.86571
Snrnp35	8.37445e-07	0.51992	0.192	0.086	prol. SC	1.3797	1.02974	1.24499	0.592685	0.955838	0.603041
Pnp-ENSMUSG00000115338	8.40473e-07	0.424955	0.342	0.199	prol. SC	2.39443	1.22968	1.08681	1.31441	2.68264	2.78652
Sec22b	8.4187e-07	0.316237	0.751	0.599	prol. SC	3.40171	3.3854	3.2126	2.70705	3.25416	2.8491
Ndufa4	8.48411e-07	0.279644	0.953	0.841	prol. SC	3.42646	3.22285	3.6133	3.07456	2.6365	3.09455
Gemin8	8.4963e-07	0.395458	0.223	0.106	prol. SC	1.63683	1.60534	1.12618	0.829466	1.09256	1.31029
Psmc3	8.54031e-07	0.265747	0.938	0.879	prol. SC	4.22889	4.19549	4.24295	3.81882	3.84733	3.62848
Rsrc1	8.60672e-07	0.402987	0.492	0.317	prol. SC	1.98466	1.72814	1.69647	1.57446	1.4963	1.29486
Dkc1	8.69233e-07	0.363075	0.399	0.244	prol. SC	2.44328	2.33842	2.20234	1.50129	1.94889	2.36812
Slx4	8.97204e-07	0.370157	0.109	0.036	prol. SC	0.83152	0.653645	0.551126	0.31044	0.523638	0.249938
Armcx4	8.97286e-07	0.496659	0.124	0.044	prol. SC	0.985084	1.07293	0.260516	0.0692801	0.15441	0.0985361
Usp10	9.00725e-07	0.42056	0.337	0.193	prol. SC	1.63469	1.39795	1.57954	1.08833	0.804847	1.08863
Fam72a	9.10671e-07	0.797657	0.104	0.034	prol. SC	1.04841	0.152365	0.417132	0.345607	0.263522	0.0945901
Ago2	9.54675e-07	0.255046	0.497	0.317	prol. SC	1.9253	1.64102	1.76801	1.69129	1.63947	1.64014
Grasp	9.6e-07	0.311512	0.394	0.235	prol. SC	1.46736	1.27869	1.52938	0.956202	1.28274	0.86699
Lbhd1	9.69036e-07	0.310929	0.606	0.439	prol. SC	2.52003	2.50495	2.51025	2.03236	1.91441	1.88785
Crnkl1	1.02234e-06	0.417853	0.352	0.202	prol. SC	1.6303	1.25891	1.05987	1.13197	1.23186	1.33561
Gla	1.0265e-06	0.59315	0.145	0.057	prol. SC	1.23647	0.777384	0.769429	0.348127	0.453207	0.890175
Psmd5	1.0302e-06	0.334048	0.477	0.308	prol. SC	2.4409	2.09221	2.22945	1.94924	2.26128	2.18711
Pold3	1.04167e-06	0.430372	0.207	0.096	prol. SC	1.35915	0.974456	0.692359	0.738849	1.23782	1.01353
Smc5	1.0612e-06	0.323014	0.378	0.221	prol. SC	1.7227	1.55158	1.19162	1.33103	1.31435	1.42752
Prps2	1.07578e-06	0.603079	0.124	0.045	prol. SC	1.06642	0.467817	0.332564	0.350341	0.601592	0.599266
Erp29	1.07592e-06	0.311446	0.736	0.581	prol. SC	3.41059	3.18836	3.37092	3.04092	3.06741	2.86665
Tsr2	1.08522e-06	0.415683	0.316	0.177	prol. SC	1.94106	1.80357	1.70777	1.24755	1.41698	1.39999
Axin1	1.09104e-06	0.445661	0.192	0.086	prol. SC	1.3417	0.975498	0.849223	0.913083	1.1423	0.472958
Bcor	1.12125e-06	0.481785	0.321	0.184	prol. SC	1.72586	1.49829	1.23155	1.04906	1.12397	1.18991
Cspp1	1.13103e-06	0.449213	0.383	0.235	prol. SC	1.7041	1.33053	1.15339	1.24445	1.09669	1.31225
Brd4	1.13782e-06	0.357426	0.694	0.545	prol. SC	2.86894	2.84389	2.42295	2.1896	2.37703	2.51904
Golt1b	1.14502e-06	0.279001	0.756	0.604	prol. SC	3.23375	3.23585	2.95111	2.76323	3.04871	2.62967
Mum1	1.14583e-06	0.432541	0.378	0.229	prol. SC	1.97228	1.40066	0.843665	1.44774	1.80978	1.89567
Tbx2	1.18335e-06	0.521236	0.301	0.166	prol. SC	1.75441	1.17287	2.03679	1.13177	0.897907	0.953569
Enkd1	1.1835e-06	0.324266	0.166	0.069	prol. SC	1.22726	0.903388	0.642443	0.889345	0.61417	1.19997
Eif4a3	1.21867e-06	0.33464	0.746	0.598	prol. SC	3.51903	3.37495	3.50726	2.94051	3.20271	2.9805
Eef1d	1.22477e-06	0.254066	0.876	0.708	prol. SC	3.52606	3.47337	3.60749	3.19478	3.13635	2.82241
Abraxas1	1.24689e-06	0.348168	0.197	0.088	prol. SC	1.36504	1.0487	0.89792	0.886099	1.15952	1.1297
Dnajc10	1.26524e-06	0.324109	0.337	0.195	prol. SC	1.71539	1.53922	0.985683	1.17838	1.35283	1.66364
Adnp	1.33847e-06	0.309152	0.383	0.233	prol. SC	2.27685	2.32459	1.58966	1.54743	2.09925	1.97743
Wdr43	1.39353e-06	0.359406	0.409	0.249	prol. SC	1.60885	1.47183	1.48641	1.04314	0.826062	1.28647
Ap4m1	1.43622e-06	0.443698	0.466	0.304	prol. SC	1.84678	1.46201	1.10762	1.26529	1.76088	1.36473
Cdc123	1.44633e-06	0.369505	0.679	0.545	prol. SC	3.3523	3.29314	3.23555	2.74037	2.84045	2.67529
4930453N24Rik	1.47081e-06	0.446141	0.269	0.143	prol. SC	1.73557	1.47469	1.51872	1.08655	1.1685	1.22566
Nsun5	1.53665e-06	0.407597	0.285	0.155	prol. SC	1.7395	1.37177	1.36996	1.12109	1.17971	1.63857
Eri3	1.5579e-06	0.297483	0.674	0.514	prol. SC	2.90072	2.67088	2.62855	2.55597	2.81965	2.34872
Exosc1	1.56065e-06	0.356585	0.518	0.352	prol. SC	2.49272	2.65773	2.45181	1.64066	1.84475	1.58823
Dhx15	1.56186e-06	0.676228	0.425	0.263	prol. SC	2.14048	1.56267	1.46638	1.14608	1.63373	1.6335
Tgs1	1.61478e-06	0.358444	0.492	0.334	prol. SC	2.13993	2.05439	1.90154	1.51158	1.611	1.74625
Umps	1.69251e-06	0.794868	0.275	0.154	prol. SC	2.35401	1.74162	1.43884	1.43263	1.57693	1.50402
Usp37	1.6995e-06	0.379028	0.352	0.213	prol. SC	1.8885	1.8717	1.22812	1.24892	1.39879	1.44343
Exo5	1.70108e-06	0.475482	0.14	0.054	prol. SC	1.20847	0.673089	1.08981	0.531157	0.820612	0.829151
Spred1	1.72166e-06	0.290654	0.316	0.173	prol. SC	1.42271	1.36219	1.28231	0.747527	0.959324	1.29994
Ccdc107	1.74174e-06	0.4495	0.503	0.34	prol. SC	2.59864	2.09806	2.10699	1.98266	2.14831	2.47091
Ube2j2	1.76308e-06	0.250213	0.503	0.331	prol. SC	2.35323	2.17517	2.15303	1.97547	2.20735	2.08589
Hmga2	1.76344e-06	0.352634	0.202	0.094	prol. SC	0.932068	0.660659	1.60186	0.274685	0.0104933	0.096058
Hspa13	1.86704e-06	0.288732	0.301	0.163	prol. SC	1.59525	1.22616	1.43404	1.34044	1.13135	1.40353
Nek3	1.90655e-06	0.332271	0.114	0.04	prol. SC	0.944416	0.29143	0.356351	0.714746	0.450333	1.01002
Cwc15	1.9328e-06	0.271234	0.803	0.652	prol. SC	3.00898	2.71779	2.82604	2.70551	2.5628	2.88133
Spred2	1.93682e-06	0.311062	0.187	0.084	prol. SC	0.932318	0.670832	0.302933	0.232178	0.397633	1.21284
Ttc1	1.94426e-06	0.33299	0.554	0.396	prol. SC	2.55205	2.34497	2.38031	2.1001	2.34189	1.97891
1810009A15Rik	2.04298e-06	0.273182	0.596	0.43	prol. SC	2.4261	2.46027	2.50399	1.95718	1.7524	1.85725
Ctnnb1	2.09187e-06	0.361113	0.751	0.602	prol. SC	3.34682	3.25924	3.33192	2.78322	2.72084	2.708
Pilra	2.09301e-06	0.386448	0.171	0.074	prol. SC	0.684403	0.332636	0.215118	0.321191	0.23717	0.290059
Eef1e1	2.124e-06	0.39237	0.43	0.275	prol. SC	2.23057	2.21201	2.44597	1.53627	1.11793	1.38661
Etaa1	2.18201e-06	0.563498	0.13	0.05	prol. SC	0.966286	0.599801	0.153179	0.340512	0.12311	0.472574
Pspc1	2.2014e-06	0.404999	0.244	0.124	prol. SC	1.31417	1.08598	0.962904	0.739049	0.799381	0.926047
Vps37b	2.27853e-06	0.264961	0.352	0.207	prol. SC	1.45615	1.1677	0.956694	0.866748	1.50588	1.5135
Zbtb41	2.28883e-06	0.290498	0.166	0.071	prol. SC	0.829787	0.535267	0.287229	0.443639	0.706351	0.691849
Psmc2	2.30812e-06	0.296122	0.803	0.663	prol. SC	3.59318	3.55492	3.59803	3.12219	2.86822	3.16075
Nbn	2.32899e-06	0.261971	0.301	0.162	prol. SC	1.37369	1.12424	0.842192	1.05097	1.19623	1.25864
Msra	2.37644e-06	0.537049	0.238	0.123	prol. SC	2.0042	1.91603	1.43396	0.972423	1.25494	1.42317
Ccm2	2.44584e-06	0.421124	0.389	0.242	prol. SC	2.27526	2.11751	2.29167	1.6648	1.83795	1.19655
Ybx3	2.46673e-06	0.350786	0.539	0.372	prol. SC	2.17037	2.26515	1.73003	1.24423	1.61037	1.89587
Cyp39a1	2.48371e-06	0.33537	0.699	0.517	prol. SC	2.85009	2.304	2.06287	2.47795	3.19175	2.36141
Ppp2r5d	2.50174e-06	0.339541	0.699	0.54	prol. SC	2.57728	2.37526	2.33542	2.12554	2.15756	2.18884
Mthfd1l	2.52546e-06	0.49243	0.187	0.086	prol. SC	1.15162	0.693295	0.749731	0.498774	0.452799	0.917212
Fam98b	2.55355e-06	0.279053	0.352	0.206	prol. SC	1.26519	1.06609	1.32589	0.812378	0.86481	0.987462
Atp5g1	2.58697e-06	0.286581	0.943	0.849	prol. SC	3.70494	3.80086	3.97499	3.17787	2.73279	2.86171
Mast2	2.58974e-06	0.380864	0.352	0.208	prol. SC	1.7708	1.09582	1.34859	1.87713	0.643777	1.02998
Mid1	2.71029e-06	0.405412	0.244	0.128	prol. SC	1.07216	0.925086	0.767912	0.495335	0.500881	0.519879
Myo5a	2.83752e-06	0.253899	0.171	0.074	prol. SC	1.04417	0.826983	0.750642	0.603533	0.931843	0.93436
Stub1	2.87228e-06	0.257854	0.813	0.729	prol. SC	3.76513	3.63296	3.46734	3.283	3.60621	3.59499
Trdmt1	2.90393e-06	0.363474	0.207	0.1	prol. SC	1.45694	1.04224	0.793199	0.963761	1.17258	1.42179
Mpg	2.92865e-06	0.561301	0.347	0.213	prol. SC	2.1297	1.91261	1.72065	1.2895	1.40603	1.33986
Bahcc1	2.98896e-06	0.569687	0.171	0.076	prol. SC	0.981468	0.404097	0.366226	0.433051	0.46689	0.368255
Kdelr1	3.05322e-06	0.253721	0.601	0.421	prol. SC	2.24843	1.96757	1.88547	1.86604	2.24427	2.09741
Rngtt	3.06992e-06	0.418546	0.218	0.107	prol. SC	1.34939	0.95224	0.951027	0.735851	0.950399	1.15925
Peg3	3.12414e-06	0.395522	0.342	0.202	prol. SC	2.13902	2.00106	1.13016	1.27158	2.15068	1.83758
Dcbld2	3.21155e-06	0.29614	0.187	0.086	prol. SC	1.03874	0.556069	0.655284	0.927959	0.893212	0.561128
Phf23	3.27296e-06	0.297371	0.326	0.188	prol. SC	1.41842	1.07464	1.26727	1.03762	1.13505	1.22833
Rex1bd	3.29484e-06	0.268785	0.653	0.437	prol. SC	2.49228	2.30954	2.31255	2.17265	2.21988	2.11078
Ints14	3.34944e-06	0.269353	0.363	0.215	prol. SC	1.7853	1.61969	1.42302	1.45698	1.66848	1.3615
Cnot1	3.36534e-06	0.335228	0.389	0.243	prol. SC	2.05763	1.72086	1.76889	1.53797	1.85537	1.87979
Mtmr12	3.39027e-06	0.34553	0.202	0.097	prol. SC	1.18703	0.852593	0.678877	1.11787	0.320805	0.621436
Osgep	3.39614e-06	0.353295	0.549	0.393	prol. SC	3.06456	2.67393	2.90532	2.65286	2.74079	2.72357
Ttc13	3.46547e-06	0.375908	0.249	0.129	prol. SC	1.10772	0.758642	0.949353	0.773053	0.666563	0.490649
Krcc1	3.4925e-06	0.310906	0.373	0.227	prol. SC	1.65586	1.38599	1.22755	1.27412	1.65782	1.17783
Ccar1	3.59782e-06	0.312793	0.58	0.428	prol. SC	2.51482	2.41885	2.14353	2.09087	2.19158	2.03117
Mrps7	3.6477e-06	0.297328	0.658	0.493	prol. SC	2.89666	2.86533	2.92054	2.32078	2.50766	2.3669
Fnbp4	3.67057e-06	0.479806	0.394	0.249	prol. SC	2.14857	1.7493	1.92204	1.3873	1.41548	1.93453
Atp11b	3.6779e-06	0.371745	0.212	0.103	prol. SC	1.14095	0.791754	0.582274	0.763703	0.718988	0.873593
Mrgbp	3.73171e-06	0.320216	0.223	0.11	prol. SC	1.62468	1.42617	1.28775	1.14644	1.25317	1.40209
E130309D02Rik	3.86284e-06	0.28306	0.218	0.104	prol. SC	1.17617	0.839574	1.34081	0.813678	1.11046	0.547234
Gm44771	3.8679e-06	0.347175	0.378	0.235	prol. SC	0.914649	0.713161	0.651868	0.470275	0.554745	0.432086
Rbbp4	3.95687e-06	0.28721	0.876	0.745	prol. SC	3.34502	2.91938	3.07287	2.95544	3.37258	3.1492
Scn9a	4.0278e-06	0.380265	0.104	0.035	prol. SC	1.08125	1.32835	0.0253409	0.0035609	0.615317	0.545274
Stk11	4.08388e-06	0.339274	0.332	0.186	prol. SC	1.73996	1.4527	1.44987	1.1821	1.6747	1.40242
Rtca	4.08597e-06	0.285479	0.415	0.253	prol. SC	2.37919	2.22468	2.1581	2.02505	2.29256	1.72551
Peg12	4.29908e-06	0.531534	0.275	0.151	prol. SC	1.71063	1.69899	1.70528	0.523478	0.920469	0.55828
Tmem184b	4.44842e-06	0.51447	0.218	0.11	prol. SC	1.23855	0.751888	0.758889	0.649634	0.788197	0.737384
Mllt1	4.46729e-06	0.284621	0.15	0.063	prol. SC	0.933231	0.566189	0.787598	0.67257	0.491667	0.747617
Pou3f2	4.69774e-06	0.287661	0.43	0.277	prol. SC	1.73874	1.50617	1.56605	1.56829	1.09915	1.27273
Cdc34	4.74797e-06	0.494258	0.233	0.122	prol. SC	1.62914	1.1715	1.25959	1.17825	0.805602	1.12761
Sh3kbp1	4.87254e-06	0.411419	0.306	0.179	prol. SC	1.54377	1.16946	1.32802	0.74377	0.719963	1.62902
Stoml2	4.87984e-06	1.37622	0.518	0.355	prol. SC	3.83714	2.66384	2.8154	2.17911	2.16909	2.48164
Wdpcp	5.07188e-06	0.397082	0.187	0.087	prol. SC	1.15142	0.931384	0.730637	0.628658	0.751863	0.668736
C330007P06Rik	5.23119e-06	0.373822	0.264	0.147	prol. SC	1.28373	0.916399	0.782951	0.825434	0.653337	1.22768
Pqbp1	5.31938e-06	0.280055	0.585	0.418	prol. SC	2.82945	2.65887	2.60422	2.40623	2.53716	2.57942
Tmem165	5.39859e-06	0.378604	0.352	0.216	prol. SC	1.97546	1.70819	1.56204	1.37758	1.70875	1.68913
St3gal5	5.46583e-06	0.286147	0.415	0.266	prol. SC	2.03902	1.71327	1.81751	1.94726	1.74022	1.31794
Tnfaip1	5.48118e-06	0.335521	0.57	0.415	prol. SC	2.86104	2.79248	2.34385	2.31638	2.59656	2.41124
Cdc16	5.54333e-06	0.256403	0.492	0.329	prol. SC	2.30979	2.27665	2.10435	1.80511	2.29501	1.77859
Ppm1d	5.5642e-06	0.334239	0.244	0.127	prol. SC	1.34981	0.982999	1.12386	1.06362	1.00348	0.915536
Polr2j	5.59797e-06	0.279127	0.736	0.568	prol. SC	2.77959	2.81994	2.81026	2.17586	2.40525	2.21384
Taf5	5.64036e-06	0.67703	0.285	0.166	prol. SC	1.03762	0.267251	0.364686	0.356842	0.68474	0.210302
Fgf9	5.66559e-06	0.466353	0.104	0.036	prol. SC	0.922667	0.97173	0.483958	0.00245421	0.348798	0.00493554
Mrpl17	5.67686e-06	0.37467	0.648	0.49	prol. SC	3.04101	3.00296	3.19934	2.35354	2.2821	2.26294
Dhrs4	5.69576e-06	0.259336	0.606	0.439	prol. SC	2.82246	2.84124	2.55615	2.04868	2.88177	2.49344
Rnf157	6.06637e-06	0.657919	0.14	0.059	prol. SC	1.20543	0.726042	0.707079	0.614454	0.214435	0.152641
Sdhb	6.18578e-06	0.272575	0.876	0.78	prol. SC	3.8922	3.85711	3.97717	3.42404	3.49344	3.30071
Tgfbr1	6.22612e-06	0.539004	0.264	0.149	prol. SC	1.46266	0.861092	0.977448	1.03235	0.921085	0.773272
Plxnb2	6.34018e-06	0.266164	0.264	0.142	prol. SC	1.60481	1.50861	0.716318	0.972154	1.73667	1.4877
Eefsec	6.54038e-06	0.297046	0.29	0.163	prol. SC	1.76998	1.29381	1.1133	1.50527	1.98513	1.34518
Rasip1	6.77943e-06	0.447699	0.155	0.068	prol. SC	1.17536	0.857771	0.763673	0.726549	0.654756	0.518154
1110059E24Rik	6.79573e-06	0.289697	0.378	0.237	prol. SC	2.40287	2.42664	1.84225	1.31277	2.47075	2.31025
Nup188	6.83958e-06	0.520197	0.161	0.071	prol. SC	1.06404	0.671165	0.743002	0.422611	0.590373	0.349097
Rpa1	6.97531e-06	0.374303	0.368	0.227	prol. SC	2.04679	1.38049	0.936428	1.6112	2.14769	1.9815
Grwd1	7.3107e-06	0.486023	0.202	0.099	prol. SC	1.75838	1.59778	1.654	0.837364	1.3192	0.929707
Hist1h2bg	7.35086e-06	0.855602	0.71	0.583	prol. SC	2.14435	1.69838	1.52868	1.15136	0.825532	0.671459
Rab23	7.56574e-06	0.308793	0.187	0.089	prol. SC	1.05521	0.596644	0.781454	0.664972	0.90173	0.942076
Ankrd54	7.75261e-06	0.442241	0.295	0.172	prol. SC	2.0107	1.42825	1.43436	1.62504	1.67555	1.65801
Nprl3	7.87518e-06	0.257358	0.44	0.282	prol. SC	2.08759	2.04074	1.90268	1.73383	1.72005	1.63716
Nolc1	7.90008e-06	0.328339	0.399	0.255	prol. SC	1.94089	2.01828	1.81477	1.10122	1.28404	1.60905
Fam118a	8.14935e-06	0.359887	0.14	0.058	prol. SC	1.05151	0.766445	0.426875	0.280218	1.02237	0.972542
Mrpl40	8.29175e-06	0.465368	0.466	0.324	prol. SC	2.50881	2.223	2.15105	1.93733	2.06314	1.80111
Malsu1	8.33228e-06	0.387109	0.43	0.28	prol. SC	2.03923	1.96782	1.788	1.29164	1.66524	1.49497
Fjx1	8.70026e-06	0.467443	0.119	0.046	prol. SC	1.02501	1.02236	0.558906	0.00144372	0.634313	0.282392
Tsen34	9.06479e-06	0.263979	0.741	0.619	prol. SC	3.36688	3.04526	3.05854	3.03325	3.35831	3.12085
Wbp1	9.07391e-06	0.349768	0.461	0.315	prol. SC	2.62813	2.44092	2.58165	2.28146	2.05224	1.85654
Wrap53	9.33521e-06	0.266397	0.166	0.075	prol. SC	1.16445	1.05827	0.75969	0.653337	1.25736	0.752279
Cerkl	9.37072e-06	0.314726	0.145	0.062	prol. SC	0.848726	0.709018	0.115097	0.150389	0.828682	0.725036
Churc1	9.46912e-06	0.299637	0.601	0.421	prol. SC	2.72068	2.50253	2.50841	2.2077	2.35304	2.60723
Cdk2ap1	9.66152e-06	0.260574	0.389	0.243	prol. SC	1.50297	1.39693	1.16836	1.40678	0.772082	0.934077
Dgcr14	9.95539e-06	0.260413	0.244	0.129	prol. SC	1.59828	1.22951	1.07683	1.26856	1.58273	1.52978
Tnfrsf12a	1.03657e-05	0.30591	0.337	0.204	prol. SC	2.22658	2.14628	0.664172	1.03335	2.3759	2.41506
Ubr7	1.03741e-05	0.486136	0.233	0.125	prol. SC	1.51393	1.20354	0.852804	0.870873	0.754273	1.23206
Rcbtb1	1.06114e-05	0.384716	0.269	0.151	prol. SC	1.45786	1.32588	0.858589	0.843163	0.989806	1.15211
Palld	1.06553e-05	0.448869	0.212	0.108	prol. SC	1.71986	1.00733	0.470421	0.190434	1.73059	2.16407
Bok	1.06894e-05	0.419499	0.161	0.072	prol. SC	1.28362	0.41169	0.504458	1.49681	0.023152	0.353427
Fam107b	1.10494e-05	0.285508	0.104	0.038	prol. SC	0.682984	0.407699	0.366895	0.274099	0.56684	0.466567
Tln2	1.13573e-05	0.271039	0.637	0.521	prol. SC	2.74422	2.80126	2.66413	1.88914	2.51255	2.4928
Znhit3	1.13821e-05	0.309763	0.306	0.177	prol. SC	2.03033	2.06512	1.92904	1.31031	1.31776	1.77734
Hoxa7	1.14719e-05	0.569855	0.114	0.044	prol. SC	0.999054	0.807623	0.39941	0.0827059	0.402089	0.239929
Pde3b	1.20194e-05	0.312827	0.119	0.047	prol. SC	0.673912	0.606134	0.482513	0.13737	0.188268	0.319081
Sp1	1.33124e-05	0.436619	0.28	0.16	prol. SC	1.70147	1.36612	1.15271	1.01936	1.44144	1.39421
Mrps26	1.33294e-05	0.394246	0.503	0.351	prol. SC	2.58421	2.197	2.52894	2.05101	2.20053	2.16659
Bicd2	1.33339e-05	0.41951	0.28	0.161	prol. SC	1.60697	0.93003	1.13635	1.33715	0.724665	1.50896
Cep78	1.34316e-05	0.293458	0.244	0.133	prol. SC	1.15442	0.88546	0.834688	0.689834	1.17574	0.842017
Traf7	1.41275e-05	0.424119	0.43	0.299	prol. SC	2.50002	2.01077	1.94852	2.10046	2.23187	2.07601
Galk1	1.42106e-05	0.256485	0.575	0.41	prol. SC	2.95665	2.89522	2.99518	2.71719	2.64723	1.92865
Pdss1	1.42581e-05	0.458284	0.14	0.06	prol. SC	1.07555	0.731981	0.841167	0.490753	0.588759	0.50389
Sin3a	1.46112e-05	0.50559	0.244	0.135	prol. SC	1.681	1.31463	1.02934	0.897442	1.37077	1.28439
Tmem11	1.46727e-05	0.303539	0.513	0.37	prol. SC	2.88123	2.80674	2.96854	2.30496	2.2546	2.51891
Gins4	1.49088e-05	0.341105	0.42	0.275	prol. SC	2.525	2.29776	2.27732	2.12848	2.11429	2.07501
Zadh2	1.5319e-05	0.409907	0.223	0.117	prol. SC	1.17784	0.712885	0.761194	0.779352	0.847975	0.774548
Mrps11	1.55357e-05	0.409029	0.44	0.299	prol. SC	2.32199	2.26123	2.25172	1.67173	1.54378	1.57494
Smim11	1.55785e-05	0.253832	0.658	0.491	prol. SC	2.14727	2.09895	2.12433	1.62162	1.76653	1.89272
Mettl14	1.63201e-05	0.274768	0.347	0.21	prol. SC	1.25229	1.03598	0.880509	0.939176	1.06065	0.937428
Gm28551	1.69635e-05	0.326952	0.368	0.227	prol. SC	1.48808	1.14647	1.37703	1.10108	1.17845	1.13423
Tarbp2	1.69937e-05	0.272466	0.269	0.152	prol. SC	1.84391	1.54306	1.46792	1.55535	1.61637	1.66373
Ppp2r5e	1.71715e-05	0.317036	0.275	0.157	prol. SC	1.52183	1.32615	0.991683	1.08281	1.08867	1.38243
Smpd4	1.72166e-05	0.564037	0.218	0.117	prol. SC	1.44967	1.06041	0.882777	0.933472	0.686107	0.589594
Ing3	1.73191e-05	0.263067	0.394	0.257	prol. SC	1.94684	1.90331	1.3183	1.44599	1.93757	1.63343
Mrpl46	1.90491e-05	0.284578	0.539	0.378	prol. SC	2.19164	2.196	2.17992	1.61156	1.93935	1.5718
Fam160b1	1.91597e-05	0.266241	0.244	0.131	prol. SC	1.36924	1.162	0.903872	0.934957	0.800004	1.49624
Rbm15b	1.92405e-05	0.285422	0.254	0.141	prol. SC	1.35086	1.43488	1.21386	0.863879	0.547792	0.868937
Immp1l	2.06203e-05	0.278501	0.653	0.501	prol. SC	2.83552	2.71717	2.94891	2.51355	2.35456	2.133
Hist2h2be	2.06878e-05	0.290234	0.104	0.039	prol. SC	0.559395	0.22774	0.265803	0.239005	0.555254	0.132741
Fbxo30	2.11671e-05	0.358777	0.212	0.111	prol. SC	1.35023	0.990785	0.767993	1.0265	1.01802	1.02524
Ppp1r15b	2.14792e-05	0.405198	0.347	0.224	prol. SC	1.96856	1.63675	1.43832	1.43472	1.66704	1.64231
Exosc3	2.23638e-05	0.267507	0.373	0.234	prol. SC	1.97109	2.09179	1.67363	1.36111	1.54587	1.58558
Dnase1l1	2.27176e-05	0.31731	0.259	0.146	prol. SC	2.18242	1.20181	0.721234	1.79675	2.09101	2.60872
Pafah1b3	2.27372e-05	0.423146	0.223	0.119	prol. SC	1.5618	1.38111	0.888077	0.801215	1.01762	1.39379
Mrs2	2.36759e-05	0.284698	0.29	0.168	prol. SC	1.49405	1.14609	1.50239	1.21069	1.11114	1.17456
Map3k7	2.37982e-05	0.400568	0.295	0.175	prol. SC	1.71785	1.41521	1.39145	1.25355	1.04825	1.39198
Rfk	2.51753e-05	0.26986	0.539	0.391	prol. SC	2.39627	2.29354	1.95461	1.97204	2.23285	2.10066
Usp7	2.57461e-05	0.268061	0.311	0.186	prol. SC	1.73363	1.74609	1.37807	1.18868	1.30046	1.54199
Thoc3	2.59404e-05	0.290678	0.565	0.425	prol. SC	2.93929	2.68757	2.99557	2.74294	2.35399	2.30131
Klhdc4	2.71477e-05	0.251379	0.202	0.103	prol. SC	1.48033	1.48298	1.21803	1.09903	1.10627	1.06537
Cep44	2.71921e-05	0.297209	0.244	0.133	prol. SC	1.50573	1.32496	0.986638	1.16616	1.27213	1.15157
Xrcc2	2.72843e-05	0.553099	0.104	0.04	prol. SC	0.838627	0.303187	0.311939	0.161014	0.31302	0.420993
Kpna3	2.79203e-05	0.364492	0.249	0.14	prol. SC	1.50536	1.18981	0.879591	1.15599	1.04857	1.23003
Ormdl2	2.80875e-05	0.36459	0.549	0.42	prol. SC	2.75265	2.53044	2.56606	2.14188	2.38963	2.41916
Api5	2.86515e-05	0.327263	0.352	0.224	prol. SC	1.7685	1.69578	1.3423	1.32304	1.45797	1.19201
Tars	2.88525e-05	0.266553	0.539	0.385	prol. SC	2.39846	2.40633	2.04465	1.81695	2.45032	1.84266
Zfp143	2.91227e-05	0.258713	0.135	0.058	prol. SC	0.776367	0.614051	0.267157	0.428634	0.422237	0.690848
Dcaf15	3.07957e-05	0.417646	0.119	0.049	prol. SC	0.980006	0.401666	0.897907	0.565823	0.565402	0.557261
Gtf3c6	3.21873e-05	0.307276	0.389	0.255	prol. SC	1.98132	2.039	1.94624	1.33273	1.33309	1.5086
Pdik1l	3.30579e-05	0.37175	0.135	0.058	prol. SC	1.00232	0.438394	0.543916	0.760811	0.533869	0.768075
Upf1	3.34429e-05	0.520999	0.295	0.18	prol. SC	1.01163	0.639614	0.514045	0.314878	0.434123	0.54858
Atp11c	3.37025e-05	0.274477	0.161	0.075	prol. SC	0.882456	0.502512	0.541796	0.408461	0.792099	0.923472
Abt1	3.4311e-05	0.422031	0.29	0.173	prol. SC	1.98416	1.80761	1.49126	1.43628	1.46067	1.43407
Ppp1r14b	3.48721e-05	0.277597	0.228	0.122	prol. SC	1.02268	1.11603	1.15153	0.356943	0.328429	0.546828
Zcchc10	3.61914e-05	0.365244	0.218	0.117	prol. SC	1.32513	1.13333	0.986046	0.684706	1.32634	0.714615
Cisd1	3.64533e-05	0.292935	0.642	0.474	prol. SC	2.84858	2.61333	3.14321	2.57604	2.14949	2.12297
Lin52	3.77863e-05	0.294519	0.223	0.118	prol. SC	1.21251	0.783527	0.683727	0.865723	1.18237	1.09085
Smad1	3.95792e-05	0.455649	0.176	0.088	prol. SC	1.18724	0.849412	0.902432	0.498211	0.952739	0.603051
Col14a1	4.00754e-05	0.26086	0.658	0.501	prol. SC	2.91334	2.98843	2.68402	2.64253	2.59944	1.73493
Trim27	4.18669e-05	0.33525	0.29	0.173	prol. SC	1.92064	1.85414	1.68023	1.324	1.64774	1.37906
2610002M06Rik	4.38707e-05	0.553291	0.197	0.104	prol. SC	1.6102	1.24327	1.05225	0.748364	1.18215	1.10755
Ing5	4.55695e-05	0.328624	0.176	0.088	prol. SC	1.24651	1.13755	0.813191	0.533148	0.997952	1.08039
Sall2	4.59114e-05	0.311827	0.13	0.057	prol. SC	0.927618	0.612349	0.558909	0.379068	0.996684	0.683026
Nfatc1	4.80858e-05	0.427358	0.223	0.125	prol. SC	1.32382	0.853134	0.59245	0.774673	0.756629	1.31834
Kat7	4.87897e-05	0.487313	0.326	0.215	prol. SC	1.78409	1.3258	1.31412	1.1144	1.44209	1.41447
Gemin2	5.02973e-05	0.494843	0.202	0.106	prol. SC	1.54834	1.26395	0.889034	0.932633	1.21065	0.819879
Pycard	5.09963e-05	0.482041	0.228	0.128	prol. SC	1.77441	1.50481	1.21477	0.908016	1.41443	1.42432
Tnpo3	5.10336e-05	0.265886	0.378	0.253	prol. SC	1.64088	1.60683	1.26381	1.26096	1.07279	1.40758
Setdb2	5.1967e-05	0.486936	0.114	0.047	prol. SC	0.914083	0.54988	0.111977	0.424422	0.461464	0.353107
Katnbl1	5.24829e-05	0.377812	0.28	0.169	prol. SC	1.33474	1.02999	0.9475	1.00427	0.878227	0.799049
Rmi1	5.26642e-05	0.321669	0.793	0.699	prol. SC	1.70373	1.42958	1.42641	1.30615	1.46856	1.34047
Dcbld1	5.31234e-05	0.477293	0.15	0.071	prol. SC	1.21294	0.635244	0.489115	0.636123	1.23856	0.697108
Aarsd1	5.40708e-05	0.388671	0.378	0.253	prol. SC	2.4218	2.07088	2.46154	1.88338	1.71909	2.10633
Exog	5.4224e-05	0.494878	0.119	0.051	prol. SC	1.03444	0.773256	0.569327	0.329417	0.60166	0.381461
Dtd2	5.86515e-05	0.431075	0.321	0.202	prol. SC	2.26964	2.16344	2.1641	1.46887	1.83211	1.51039
Wdcp	5.9135e-05	0.304276	0.347	0.226	prol. SC	1.77782	1.35969	1.54476	1.38132	1.56293	1.66984
Ncbp1	6.24237e-05	0.47213	0.285	0.175	prol. SC	1.51803	1.27566	1.39594	0.779421	0.942769	0.864906
Gmcl1	6.33794e-05	0.374221	0.228	0.129	prol. SC	1.15964	0.693608	0.796666	0.613508	1.11067	0.907281
Dimt1	6.36824e-05	0.482362	0.275	0.17	prol. SC	1.93524	1.72246	1.68687	1.26779	1.24815	1.22032
Fxyd5	6.37851e-05	0.390257	0.166	0.081	prol. SC	1.37104	1.38738	0.764375	0.353738	0.484501	1.34592
Mrpl55	6.49745e-05	0.42093	0.492	0.358	prol. SC	2.55837	2.43865	2.42547	1.89406	1.96412	1.84858
Rab35	6.50539e-05	0.387263	0.197	0.105	prol. SC	1.14481	0.946611	0.6747	0.725946	0.557552	0.658167
Cep170	6.99502e-05	0.308941	0.321	0.198	prol. SC	1.34546	1.0749	1.05661	0.990483	1.10421	0.989404
Rbm48	7.06672e-05	0.30359	0.207	0.112	prol. SC	1.19458	0.857176	0.913763	0.912712	1.08431	0.717559
Ipo11	7.0999e-05	0.548183	0.155	0.075	prol. SC	1.39341	1.03545	0.787131	0.848032	0.426155	0.793051
Sub1	7.15675e-05	0.259549	0.969	0.894	prol. SC	3.71775	3.80876	3.80702	3.28509	3.04516	2.98409
Med31	7.2783e-05	0.255186	0.503	0.366	prol. SC	2.39877	2.34551	2.37816	1.87398	2.05222	2.11999
Gm27029	7.42934e-05	0.41024	0.363	0.244	prol. SC	2.42142	2.05942	2.43941	1.81713	1.71357	2.12136
Tril	7.65237e-05	0.252148	0.404	0.275	prol. SC	2.148	2.17421	2.214	1.45107	1.9712	1.73703
B9d2	8.05312e-05	0.336482	0.378	0.252	prol. SC	2.57773	2.33347	2.39392	2.06274	2.47007	2.07871
Hmgn3	8.0886e-05	0.277323	0.731	0.617	prol. SC	3.01225	3.06726	3.05911	2.6214	2.08972	2.36889
Cand1	8.5505e-05	0.592209	0.285	0.178	prol. SC	2.05506	1.84119	1.41315	1.03354	0.998494	1.64313
Psme3	8.63224e-05	0.393821	0.337	0.216	prol. SC	1.80448	1.51517	1.62313	1.40736	1.33959	1.11272
Telo2	9.0754e-05	0.269052	0.223	0.123	prol. SC	1.50878	1.30084	1.48521	1.25171	1.01283	1.09618
Elk4	9.2362e-05	0.3278	0.321	0.202	prol. SC	1.68305	1.54814	1.37453	1.20042	1.38503	1.23124
Chac2	9.26038e-05	0.585703	0.135	0.062	prol. SC	1.23863	0.578464	0.561896	0.673169	0.705067	0.738199
Prkag1	9.41001e-05	0.275695	0.528	0.401	prol. SC	2.94173	2.79411	2.61089	2.49701	2.92574	2.52724
Mycbp	9.46023e-05	0.460296	0.218	0.122	prol. SC	1.37878	1.10789	0.635914	0.917596	0.922587	0.707326
Rsl1d1	9.52931e-05	0.31042	0.492	0.353	prol. SC	2.4645	2.3222	2.60087	1.87318	2.04696	2.0403
Utp18	9.80704e-05	0.299618	0.321	0.204	prol. SC	1.58729	1.32909	1.62677	1.25805	1.36343	0.915476
Anp32a	9.89964e-05	0.338058	0.363	0.253	prol. SC	1.32453	1.28109	0.974518	0.685592	0.875578	0.990623
Tvp23a	9.99611e-05	0.260457	0.42	0.286	prol. SC	2.03293	1.8611	2.39944	1.63486	1.55306	1.44195
Actr1a	0.000100674	0.257199	0.606	0.466	prol. SC	2.35052	2.0595	2.15385	2.11642	2.18134	1.99444
Cox6b2	0.000102179	0.344892	0.135	0.062	prol. SC	0.751769	0.364849	0.184024	0.262854	0.609199	0.634775
Aen	0.000102337	0.372962	0.28	0.166	prol. SC	1.80827	1.85529	1.76562	1.12259	0.94842	1.08772
Mad2l1bp	0.000105357	0.288631	0.223	0.124	prol. SC	1.80105	1.61812	1.44991	1.17648	1.76086	1.65953
Cdh10	0.000107281	0.457549	0.15	0.073	prol. SC	1.01983	0.895092	0.161428	0.0536766	0.979185	0.447109
Gm21887	0.000107874	0.26826	0.663	0.533	prol. SC	1.60573	1.45534	1.5614	1.1513	1.31378	1.31235
Arih2	0.000109083	0.373649	0.28	0.175	prol. SC	1.75849	1.22998	1.36166	1.3877	1.36061	1.61237
Osbp	0.000110154	0.356152	0.187	0.098	prol. SC	1.09795	0.816659	0.842585	0.760753	0.715731	0.516723
Zfand2a	0.000111925	0.389409	0.171	0.088	prol. SC	0.99264	0.59021	0.645702	0.688868	0.546038	0.471248
Dnttip1	0.000115579	0.35622	0.176	0.091	prol. SC	1.10603	0.943348	0.85337	0.630005	0.518303	0.700484
Zwint	0.000122955	0.289242	0.508	0.389	prol. SC	2.90345	2.85979	2.24498	2.46339	2.75765	2.47732
Ppp6r3	0.000123752	0.330203	0.363	0.252	prol. SC	2.10313	1.6635	1.85245	1.87387	1.58361	1.82692
Safb	0.000128448	0.284293	0.565	0.439	prol. SC	2.17249	2.0242	2.17297	1.70509	1.92674	1.71958
Rassf3	0.000129346	0.502707	0.15	0.075	prol. SC	0.783355	0.215829	0.461996	0.350974	0.0260375	0.301453
Zswim1	0.000133531	0.304955	0.14	0.066	prol. SC	1.13558	0.733525	0.815626	0.678028	1.22324	0.880446
Btbd3	0.000135404	0.261376	0.337	0.215	prol. SC	1.6521	1.27281	1.44933	1.48095	1.5044	1.26621
Snrnp200	0.000135668	0.377096	0.301	0.192	prol. SC	1.98079	1.7023	1.71317	1.43408	1.76735	1.51326
Wdr75	0.000153131	0.317901	0.264	0.162	prol. SC	1.45768	1.40628	1.42694	0.936941	0.979524	0.861405
Ube2z	0.000153248	0.483002	0.249	0.154	prol. SC	1.66749	1.40094	1.33568	1.07274	1.14723	0.876826
Mfap3	0.000154767	0.257049	0.42	0.296	prol. SC	2.70725	2.54753	2.36461	1.99869	2.73278	2.70682
Exosc7	0.000156432	0.308377	0.399	0.275	prol. SC	2.51278	2.53697	2.3813	1.83881	2.01445	2.13696
Oxa1l	0.000161958	0.361979	0.451	0.337	prol. SC	2.64009	2.61991	2.40732	1.79425	2.55172	1.9509
Atg101	0.000162642	0.283128	0.513	0.39	prol. SC	2.95937	2.89757	2.9448	2.55588	2.59063	2.30263
Hspa12b	0.000168754	0.255062	0.13	0.06	prol. SC	0.877532	0.784723	0.0962088	0.0443833	1.30907	0.630771
Cherp	0.000175037	0.263373	0.301	0.194	prol. SC	1.11533	0.869142	0.852425	0.771149	0.644361	1.07628
Cdh6	0.000179183	0.366467	0.513	0.41	prol. SC	2.4775	2.64815	2.70347	1.7927	1.00709	1.13959
Carnmt1	0.000179448	0.287539	0.332	0.213	prol. SC	1.8208	1.68028	1.63698	1.58389	1.44737	1.1043
Egln1	0.000184463	0.316246	0.347	0.228	prol. SC	1.8707	1.72341	1.53587	1.49798	1.48379	1.4108
Memo1	0.000187921	0.329661	0.275	0.17	prol. SC	1.7988	1.58068	1.67763	1.43282	1.09587	1.44115
Tmem129	0.000188733	0.281072	0.207	0.116	prol. SC	1.60483	1.19037	0.921767	1.0634	1.69005	1.71192
Pdia5	0.000195314	0.37792	0.14	0.068	prol. SC	1.16602	1.06161	0.867388	0.431246	0.496732	0.950553
Arl6ip6	0.000201151	0.44039	0.244	0.147	prol. SC	1.47267	1.11995	0.982593	0.990639	0.993124	1.01602
Kin	0.000203316	0.403136	0.264	0.166	prol. SC	1.57908	1.50643	1.19283	0.7886	1.30587	0.997591
9530077C05Rik	0.000204378	0.408875	0.114	0.051	prol. SC	1.09337	0.558931	0.439164	0.443067	1.02358	1.02043
Rbm17	0.000221939	0.254436	0.544	0.408	prol. SC	2.58959	2.56384	2.58069	2.16594	2.34854	1.9719
Yeats4	0.000222823	0.290664	0.301	0.194	prol. SC	1.74702	1.64972	1.77433	1.21078	1.35931	1.35036
Znrd1as	0.00022536	0.499137	0.119	0.055	prol. SC	1.19525	0.580548	0.873519	0.479261	0.749189	1.01067
Tomm5	0.000227244	0.291622	0.679	0.548	prol. SC	2.88706	2.90128	3.00297	2.4205	2.17933	2.20335
Kcnn4	0.000232608	0.332298	0.176	0.096	prol. SC	1.64649	1.1326	0.194661	0.0657689	1.46064	2.35162
Parp14	0.00023467	0.285925	0.347	0.231	prol. SC	2.0346	2.04511	1.22228	0.671421	2.0264	2.23884
Ints10	0.000240232	0.293007	0.187	0.1	prol. SC	1.08649	0.908679	0.660047	0.788191	0.99167	0.470105
Pnkp	0.000240759	0.433752	0.311	0.203	prol. SC	2.13731	1.56642	2.03597	1.80145	1.76473	1.40496
Gtf3c4	0.000241747	0.411996	0.135	0.064	prol. SC	1.14646	0.774321	0.554395	0.622328	0.739505	0.931865
Taf11	0.00025078	0.263666	0.311	0.197	prol. SC	1.86925	1.88822	1.8027	1.4083	1.61179	1.20042
Polr2b	0.000256897	0.275451	0.399	0.272	prol. SC	1.54169	1.22519	0.941891	1.05664	1.28314	1.70661
Zbtb45	0.000263665	0.434772	0.187	0.104	prol. SC	1.19088	0.927927	1.05523	0.671635	0.767311	0.298571
Xrcc6	0.000269159	0.502051	0.337	0.234	prol. SC	2.05211	1.62272	1.69	1.39139	1.67391	1.50527
Cmtm7	0.000278814	0.261028	0.409	0.289	prol. SC	2.46345	2.64759	2.05655	1.65239	2.25015	2.10375
Esyt2	0.000282774	0.503861	0.202	0.116	prol. SC	1.45639	0.894155	0.471983	1.00331	0.824899	1.22292
Phactr1	0.00028697	0.365	0.166	0.088	prol. SC	1.09146	1.12281	0.341245	0.189657	0.951018	0.693182
Mrpl16	0.000292877	0.269168	0.269	0.166	prol. SC	1.60364	1.55581	1.87842	1.23148	0.776952	0.941874
Pelo	0.000297454	0.374135	0.14	0.07	prol. SC	1.11051	1.07783	0.571319	0.41049	0.836963	0.584063
B3gat2	0.000297695	0.518043	0.238	0.145	prol. SC	1.80884	1.46372	1.68102	1.14557	1.00959	1.12144
Spg7	0.000310855	0.270765	0.285	0.183	prol. SC	1.38699	1.16765	1.34535	1.05279	0.94051	1.11166
Sestd1	0.00031592	0.377925	0.192	0.107	prol. SC	1.25544	1.21154	0.681783	0.626445	0.930678	0.688799
Mrpl22	0.000322792	0.256568	0.492	0.357	prol. SC	2.34846	2.43699	2.37006	1.72316	2.04523	1.79176
Klhl20	0.000326298	0.299472	0.13	0.063	prol. SC	0.789997	0.397588	0.42258	0.360664	0.516522	0.812019
Plscr1	0.000330545	0.294719	0.192	0.108	prol. SC	1.37271	1.1463	0.789402	0.303031	1.54833	1.518
Asnsd1	0.000336294	0.366739	0.269	0.167	prol. SC	1.5369	1.16384	1.42814	1.11429	1.1691	1.10377
Dnajc21	0.000342801	0.417419	0.181	0.101	prol. SC	1.04543	0.596471	0.638469	0.745318	0.515631	0.522179
Bap1	0.000343029	0.360034	0.275	0.177	prol. SC	1.83936	1.5557	1.53403	1.43812	1.33404	1.49292
Coil	0.000355886	0.468401	0.145	0.075	prol. SC	1.04688	0.652348	0.507696	0.479552	0.542292	0.685641
Noc4l	0.000359344	0.252475	0.269	0.169	prol. SC	1.90839	1.73244	1.47288	1.27965	2.14288	1.71853
Carhsp1	0.000372753	0.306608	0.295	0.195	prol. SC	1.73742	1.24532	1.16747	1.45932	1.61853	1.61319
Qars	0.000385073	0.364423	0.321	0.214	prol. SC	2.00463	1.69928	1.94086	1.36289	1.71357	1.71229
Pign	0.000386793	0.398545	0.109	0.049	prol. SC	0.890951	0.435336	0.463928	0.337556	0.382354	0.857363
Gm45205	0.000388335	0.392364	0.187	0.104	prol. SC	1.2244	1.06885	0.84675	0.49896	0.847321	0.891349
Tchp	0.000392718	0.326864	0.197	0.111	prol. SC	1.33341	1.08572	0.985261	0.782005	1.06609	1.18525
Dhrs7b	0.000395297	0.314669	0.399	0.292	prol. SC	2.66945	2.43239	2.49934	2.24832	2.19948	2.42111
Fnbp1l	0.000404377	0.284046	0.145	0.074	prol. SC	0.840128	0.752262	0.810801	0.371763	0.391329	0.449721
Srpx	0.000413971	0.364558	0.155	0.082	prol. SC	1.34131	1.12902	1.24951	0.289302	1.13697	1.25088
Atpaf1	0.000417967	0.523359	0.218	0.131	prol. SC	1.72104	1.37706	1.34383	0.9531	0.84142	1.3859
Zfp472	0.000421671	0.422637	0.109	0.05	prol. SC	1.07495	0.758902	0.605367	0.511167	0.736021	0.670224
Dr1	0.000426888	0.27527	0.181	0.099	prol. SC	0.82889	0.602081	0.534891	0.502345	0.704257	0.447881
Tram2	0.000444358	0.28299	0.373	0.266	prol. SC	1.94424	1.96654	1.46435	1.46683	1.49845	1.62422
Fbxo45	0.000446091	0.371771	0.124	0.06	prol. SC	0.973782	0.790012	0.486886	0.452614	0.334188	0.748627
Gm12184	0.000458871	0.41854	0.347	0.245	prol. SC	1.90826	1.6882	1.52883	1.63661	0.846851	1.12788
Noc3l	0.00047424	0.256687	0.135	0.067	prol. SC	0.603771	0.446402	0.358771	0.233951	0.238118	0.438169
Scaf4	0.000475831	0.27343	0.238	0.146	prol. SC	1.25006	0.97312	1.19924	0.888025	1.00602	0.96578
Cd302	0.000488471	0.422381	0.285	0.187	prol. SC	2.03902	1.90458	1.60213	0.280018	2.01054	1.97934
Eif3k	0.00049573	0.250867	0.845	0.737	prol. SC	3.56292	3.57473	3.77498	3.07667	3.05535	2.98391
Jagn1	0.000508726	0.257493	0.523	0.412	prol. SC	2.79852	2.86693	2.83738	2.2213	2.21915	2.4118
Ptms	0.000510518	0.330162	0.819	0.729	prol. SC	2.42219	1.83892	1.90418	2.3534	1.99626	2.08207
Ints13	0.00052095	0.356295	0.197	0.113	prol. SC	1.09434	0.915324	0.976821	0.540801	0.608903	0.680052
Zfp81	0.000527584	0.618127	0.109	0.051	prol. SC	1.02163	0.294284	0.587704	0.460192	0.200065	0.48019
Naa16	0.000528178	0.351028	0.202	0.119	prol. SC	1.2527	0.824345	0.649019	0.824596	1.13817	1.07011
Dnajc5	0.000531463	0.358306	0.43	0.327	prol. SC	2.26194	2.0285	2.07024	1.7325	1.86423	1.89589
Anapc7	0.000550056	0.458606	0.264	0.171	prol. SC	1.90379	1.42978	1.62671	1.2715	1.57691	1.53003
Mettl16	0.000572096	0.344585	0.202	0.119	prol. SC	1.28358	0.842209	0.90054	0.988894	0.931296	1.01918
Prpf38b	0.000577863	0.28092	0.373	0.262	prol. SC	1.75913	1.50997	1.52624	1.31551	1.56096	1.59554
Scyl3	0.000607256	0.260889	0.383	0.277	prol. SC	1.18305	0.815392	1.18653	0.88899	1.11048	0.803347
Smim5	0.0006447	0.329924	0.394	0.299	prol. SC	3.10797	3.72348	2.54557	0.349055	2.77391	1.37418
Alg3	0.000698667	0.305468	0.311	0.215	prol. SC	2.34298	2.36684	2.45169	1.5744	1.94769	1.82073
Sirpa	0.000699168	0.378953	0.228	0.141	prol. SC	1.46991	1.00865	0.233185	1.13592	1.33464	1.25239
Mapkap1	0.000710641	0.28065	0.368	0.265	prol. SC	1.83335	1.5044	1.58936	1.61162	1.66447	1.39734
Fam210a	0.000723825	0.321419	0.124	0.062	prol. SC	0.968442	0.930429	0.435141	0.405638	0.44349	0.75217
Lsamp	0.000740353	0.362855	0.171	0.096	prol. SC	1.58543	1.3799	1.03909	0.259784	1.82995	1.49301
Crabp1	0.000741602	0.970775	0.14	0.075	prol. SC	2.00546	0.75646	0.183821	0.0586977	1.94573	1.58318
Fibin	0.000752646	0.342677	0.166	0.092	prol. SC	1.21985	1.41208	1.54108	0.143715	0.254584	0.359936
Hspa4	0.000772052	0.380875	0.44	0.322	prol. SC	1.99601	1.79955	1.92767	1.4913	1.60754	1.22335
Gtf2h2	0.000792791	0.35531	0.295	0.197	prol. SC	2.1397	1.98961	2.04987	1.52163	1.64584	1.75292
Zfp644	0.000816797	0.356111	0.316	0.214	prol. SC	1.87194	1.48946	1.61816	1.59288	1.46662	1.37724
Ppp1cb	0.000871531	0.327696	0.591	0.469	prol. SC	2.17222	1.86053	1.84877	1.97158	1.52012	1.7781
Pdzrn3	0.000887203	0.384561	0.145	0.078	prol. SC	1.15105	1.26203	0.873685	0.323732	0.653076	0.305555
Zmpste24	0.000918051	0.306327	0.264	0.169	prol. SC	1.43973	1.11594	1.20681	0.867838	1.30359	1.3667
Armcx2	0.000920598	0.396172	0.192	0.11	prol. SC	1.30119	1.07662	1.08139	0.622043	1.00459	0.855507
Rem1	0.000924737	0.277645	0.119	0.059	prol. SC	0.949289	0.947942	0.0583944	0.00313695	1.42473	0.442265
Mrpl44	0.000955464	0.26284	0.358	0.252	prol. SC	2.31623	2.51677	2.19935	1.48354	2.03901	1.77367
Ndufaf5	0.000973114	0.284496	0.171	0.096	prol. SC	1.32265	1.14332	1.43454	0.827801	0.856533	1.04022
Hip1	0.00107285	0.415318	0.321	0.223	prol. SC	1.95341	1.73153	1.82701	1.08187	1.59656	1.61025
Nmd3	0.0010974	0.275318	0.363	0.258	prol. SC	2.22147	2.1029	2.04557	1.51193	2.09041	2.11466
Hist1h2be	0.00109839	0.651399	0.746	0.651	prol. SC	2.92123	2.40881	2.40797	2.39127	1.81268	1.93785
Tmem265	0.00110302	0.491546	0.249	0.162	prol. SC	1.22273	0.841857	0.750057	0.693222	0.692712	0.622349
Otud4	0.00112846	0.279902	0.244	0.156	prol. SC	1.35071	1.0659	1.21023	1.06177	1.05933	1.014
Anapc10	0.00113081	0.367771	0.42	0.326	prol. SC	2.513	2.37509	2.46347	2.17924	1.70104	1.58893
Polr1c	0.0011564	0.310884	0.342	0.237	prol. SC	2.26391	2.25216	2.34302	1.54402	2.00248	1.63486
Zfp871	0.00116971	0.306188	0.275	0.184	prol. SC	1.71446	1.2163	1.35943	1.48024	1.15271	1.70228
Kif24	0.00120189	0.448126	0.119	0.063	prol. SC	0.516982	0.0115622	0.121194	0.0661879	0.162005	0.0580696
Slc30a5	0.00123215	0.321947	0.269	0.179	prol. SC	1.45476	0.948947	1.25081	1.00707	1.45656	1.24719
Kif13a	0.00130433	0.298044	0.29	0.2	prol. SC	1.82429	1.82026	1.56971	1.3819	1.69348	0.896568
Sdad1	0.00132498	0.412305	0.119	0.061	prol. SC	0.941737	0.787435	0.792584	0.360207	0.147671	0.389808
Fzd1	0.00136597	0.355556	0.244	0.161	prol. SC	1.6758	1.35284	0.736015	0.461302	1.71355	1.9518
0610040J01Rik	0.0014149	0.258599	0.197	0.12	prol. SC	1.54255	1.44351	0.862863	0.266361	1.98087	1.55971
Nqo2	0.00146813	0.573486	0.192	0.119	prol. SC	1.78819	1.3572	1.36096	0.780541	1.51397	1.24817
Sssca1	0.00148771	0.272259	0.617	0.512	prol. SC	2.70749	2.64625	2.78992	2.26199	2.30791	2.14708
Ptgfrn	0.00157744	0.621987	0.104	0.051	prol. SC	1.16098	1.03815	0.242151	0.00507089	0.345621	0.528835
Ift46	0.00159783	0.396811	0.316	0.228	prol. SC	2.22677	1.72564	2.0019	1.5442	2.10837	2.05652
Lsm1	0.00161963	0.279953	0.42	0.314	prol. SC	2.39368	2.3273	2.61643	1.81828	2.12811	1.73481
Nat10	0.00169783	0.539171	0.109	0.055	prol. SC	1.07358	0.748697	0.580007	0.483101	0.374947	0.29954
Slc39a6	0.00172536	0.293694	0.254	0.169	prol. SC	1.7533	1.58832	1.53245	1.17412	1.51895	1.58722
Phc1	0.00174542	0.381464	0.15	0.085	prol. SC	1.31987	1.08153	0.969962	0.893256	0.88894	0.776564
Exosc2	0.001763	0.302616	0.238	0.155	prol. SC	1.70505	1.65653	1.54985	1.07319	1.37842	1.36748
Metap1	0.00177016	0.349886	0.218	0.14	prol. SC	1.36568	0.855959	1.03399	0.960177	1.03206	1.28592
Hmgxb4	0.00186271	0.328627	0.238	0.159	prol. SC	1.61849	1.31616	1.12346	1.32499	1.44983	1.13137
Coq6	0.00189654	0.294775	0.187	0.113	prol. SC	1.7222	1.57886	1.32173	1.34885	1.32758	1.43161
Amph	0.00191618	0.449601	0.197	0.122	prol. SC	1.59468	1.47489	0.820301	0.44093	1.4524	1.3074
Impad1	0.00192369	0.270267	0.368	0.268	prol. SC	1.81707	1.59632	1.59423	1.35317	1.47445	1.77668
Yy1	0.00197365	0.5702	0.347	0.26	prol. SC	2.2127	1.55685	2.07606	1.66525	1.44324	1.54454
Nfatc3	0.00198002	0.360924	0.187	0.113	prol. SC	1.27461	0.88964	0.819328	0.817859	1.14442	0.972625
Ndufaf4	0.0020143	0.256713	0.373	0.271	prol. SC	1.85886	1.80756	1.98099	1.50109	1.23268	1.33932
Adat2	0.00208731	0.48629	0.238	0.157	prol. SC	1.11472	0.554319	0.776293	0.642642	0.485173	0.719011
[truncated: 6,088 more rows]

## Sheet: 10X_P60 related to Figure 5
gene	p_val	avg_logFC	pct.1	pct.2	cluster	cluster_SC	cluster_EpC	cluster_EnC	cluster_PnC	cluster_IC	cluster_EC1	cluster_EC2	cluster_Per/EC*	cluster_Per/VSMC
Zyx	3.88138e-236	0.553859	0.716	0.359	PnC	0.237224	0.880664	0.381633	1.33694	0.933937	0.792841	0.572424	0.457351	0.758082
Zswim6	6.20831e-70	0.27592	0.142	0.036	IC	0.236799	0.0414841	0.021832	0.0205306	0.350532	0.195834	0.172685	0.164267	0.0781085
Znrf1	3.48343e-200	0.449017	0.412	0.092	EC1	0.202487	0.111124	0.076773	0.221354	0.106593	0.628221	0.473526	0.423181	0.203601
Znrf1	1.83182e-25	0.268595	0.225	0.111	EC2	0.202487	0.111124	0.076773	0.221354	0.106593	0.628221	0.473526	0.423181	0.203601
Zmynd8	0.0105613	0.29318	0.198	0.17	SC	0.627689	0.275913	0.267641	0.361008	0.452256	0.256641	0.431157	0.468989	0.385143
Zfyve21	0.0280013	0.292959	0.377	0.396	SC	1.023	0.797476	1.15562	0.874923	0.383997	0.242561	0.356931	0.598814	0.658379
Zfyve21	1.81162e-38	0.453172	0.523	0.386	EnC	1.023	0.797476	1.15562	0.874923	0.383997	0.242561	0.356931	0.598814	0.658379
Zfp979	4.5248e-180	0.481896	0.226	0.027	EC2	0.0339355	0.0175013	0.0735396	0.00208379	0.004998	0.248831	0.530704	0.390288	0.00371228
Zfp979	1.22745e-72	0.307735	0.271	0.036	Per/EC*	0.0339355	0.0175013	0.0735396	0.00208379	0.004998	0.248831	0.530704	0.390288	0.00371228
Zfp941	4.64415e-12	0.675339	0.229	0.132	SC	1.05261	0.316829	0.524791	0.331531	0.258377	0.425538	0.407016	0.291913	0.737317
Zfp941	8.88354e-20	0.354352	0.237	0.128	Per/VSMC	1.05261	0.316829	0.524791	0.331531	0.258377	0.425538	0.407016	0.291913	0.737317
Zfp706	1.06798e-11	0.444655	0.548	0.538	SC	1.40546	0.905883	1.16403	0.959172	1.08584	0.93027	0.90798	0.936684	0.8949
Zfp664	2.22956e-58	0.264553	0.338	0.142	EC1	0.303365	0.185369	0.167176	0.40115	0.134991	0.525851	0.438033	0.43682	0.255979
Zfp644	3.06086e-49	0.267762	0.458	0.238	EC1	0.545249	0.406912	0.448386	0.463415	0.33758	0.722704	0.625648	0.714543	0.562676
Zfp536	1.67693e-289	0.62359	0.193	0.005	SC	0.63414	0.00328346	0.0349063	0.0102846	0.00555761	0.00488948	0.0360973	0.0520352	0.00222293
Zfp503	8.44333e-176	0.410772	0.279	0.093	EpC	0.0736232	0.586244	0.125311	0.169845	0.0358492	0.288566	0.233252	0.290929	0.264622
Zfp467	5.76623e-35	0.305461	0.436	0.137	Per/EC*	0.194088	0.113509	0.165025	0.330804	0.271235	0.354194	0.503834	0.579544	0.660732
Zfp467	2.31928e-30	0.410799	0.264	0.134	Per/VSMC	0.194088	0.113509	0.165025	0.330804	0.271235	0.354194	0.503834	0.579544	0.660732
Zfp385a	0	0.590635	0.379	0.092	EpC	0.0932665	0.762241	0.232307	0.218206	0.275096	0.0429922	0.0640539	0.0968953	0.0935823
Zfp36l2	8.16029e-91	0.631716	0.634	0.435	IC	0.790276	1.00338	0.646442	0.762357	1.50948	0.707844	1.1139	0.965317	0.535145
Zfp36l1	9.18946e-12	0.337171	0.601	0.588	IC	1.26314	1.3553	1.03459	0.796485	1.64833	1.34618	1.59143	2.00035	1.75472
Zfp36l1	4.47416e-16	0.256368	0.661	0.584	EC2	1.26314	1.3553	1.03459	0.796485	1.64833	1.34618	1.59143	2.00035	1.75472
Zfp36l1	6.34206e-54	0.663671	0.953	0.583	Per/EC*	1.26314	1.3553	1.03459	0.796485	1.64833	1.34618	1.59143	2.00035	1.75472
Zfp36l1	1.97149e-30	0.433275	0.694	0.583	Per/VSMC	1.26314	1.3553	1.03459	0.796485	1.64833	1.34618	1.59143	2.00035	1.75472
Zfp36	3.15652e-303	1.30957	0.775	0.393	IC	1.44466	0.84526	1.0759	0.872	2.4811	0.812009	1.75467	2.08625	2.07572
Zfp36	3.06266e-19	0.349831	0.542	0.427	EC2	1.44466	0.84526	1.0759	0.872	2.4811	0.812009	1.75467	2.08625	2.07572
Zfp36	6.84065e-49	0.671815	0.864	0.427	Per/EC*	1.44466	0.84526	1.0759	0.872	2.4811	0.812009	1.75467	2.08625	2.07572
Zfp36	1.92895e-50	0.704556	0.608	0.423	Per/VSMC	1.44466	0.84526	1.0759	0.872	2.4811	0.812009	1.75467	2.08625	2.07572
Zfp281	0.0141674	0.265806	0.13	0.102	SC	0.459261	0.173532	0.20545	0.16103	0.173899	0.259741	0.268436	0.311472	0.21414
Zfp280d	5.53045e-05	0.391637	0.258	0.208	SC	0.848459	0.418503	0.496541	0.404943	0.324226	0.557974	0.530866	0.531946	0.722144
Zfp280d	4.03815e-07	0.268319	0.264	0.206	Per/VSMC	0.848459	0.418503	0.496541	0.404943	0.324226	0.557974	0.530866	0.531946	0.722144
Zfp24	2.67078e-06	0.377934	0.162	0.103	SC	0.564264	0.144875	0.207015	0.243516	0.150883	0.190123	0.217357	0.278976	0.216219
Zfhx4	6.15417e-254	0.455104	0.342	0.1	EpC	0.365973	0.653128	0.280443	0.357906	0.0368069	0.0489953	0.0699816	0.081923	0.0810546
Zfhx3	6.34339e-137	0.843349	0.544	0.213	Per/VSMC	0.462643	0.425735	0.375814	0.426569	0.665649	0.16498	0.339691	0.595249	1.27632
Zfas1	1.64964e-17	0.328454	0.391	0.319	IC	0.544962	0.693065	0.401066	0.463019	0.928398	0.738907	0.646543	0.631366	0.352952
Zfand6	2.45478e-09	0.534199	0.464	0.443	SC	1.31621	0.716226	0.85137	0.734735	0.802949	0.943409	0.900483	0.852035	0.789104
Zfand5	1.50319e-69	0.590543	0.531	0.368	IC	0.861875	0.572906	0.64873	0.56157	1.26185	0.815738	0.88595	1.00873	0.849552
Zfand5	3.06258e-19	0.257979	0.699	0.38	Per/EC*	0.861875	0.572906	0.64873	0.56157	1.26185	0.815738	0.88595	1.00873	0.849552
Zeb2os	5.99334e-182	0.358255	0.184	0.023	IC	0.138348	0.0689412	0.0851042	0.00417976	0.407574	0.00460994	0.0147301	0.0382204	0.0748342
Zeb2	9.1888e-70	0.965261	0.727	0.415	SC	2.0693	1.12092	1.00711	0.144652	1.93491	0.298228	0.355828	1.45155	1.67568
Zeb2	2.13189e-293	0.935802	0.794	0.379	IC	2.0693	1.12092	1.00711	0.144652	1.93491	0.298228	0.355828	1.45155	1.67568
Zeb2	3.29981e-27	0.301436	0.839	0.417	Per/EC*	2.0693	1.12092	1.00711	0.144652	1.93491	0.298228	0.355828	1.45155	1.67568
Zeb2	1.68514e-42	0.564741	0.611	0.413	Per/VSMC	2.0693	1.12092	1.00711	0.144652	1.93491	0.298228	0.355828	1.45155	1.67568
Zcchc6	3.30083e-57	0.476567	0.415	0.25	IC	0.479159	0.423981	0.357434	0.328094	0.950997	0.782165	0.756729	0.71873	0.376705
Zcchc6	1.78209e-51	0.26786	0.48	0.249	EC1	0.479159	0.423981	0.357434	0.328094	0.950997	0.782165	0.756729	0.71873	0.376705
Zcchc14	6.81779e-36	0.305276	0.394	0.114	Per/EC*	0.186368	0.231144	0.17931	0.194696	0.100739	0.299104	0.414905	0.537227	0.333446
Zc3h7a	3.42129e-60	0.267562	0.384	0.168	EC1	0.408126	0.331013	0.298778	0.273182	0.364609	0.60383	0.494845	0.416366	0.292053
Zc2hc1a	0	0.547017	0.598	0.193	PnC	0.438542	0.409562	0.42605	0.936644	0.100609	0.233327	0.348298	0.431734	0.785232
Zc2hc1a	5.48576e-16	0.286669	0.366	0.263	Per/VSMC	0.438542	0.409562	0.42605	0.936644	0.100609	0.233327	0.348298	0.431734	0.785232
Zbtb7c	0	0.695755	0.474	0.027	PnC	0.0398154	0.0778866	0.0247964	0.750798	0.0269339	0.0266545	0.0376245	0.0336444	0.0715307
Zbtb38	0.000198171	0.393317	0.258	0.215	SC	0.789073	0.302563	0.512436	0.510222	0.25869	0.407646	0.349908	0.462273	0.625081
Zbtb20	0	0.528774	0.962	0.76	EpC	1.69214	2.37756	2.29972	1.92131	0.947621	2.14978	1.9206	1.83148	1.52172
Zbtb10	1.9324e-40	0.308141	0.176	0.058	Per/VSMC	0.180548	0.107937	0.0973858	0.0987346	0.0428261	0.17588	0.15913	0.202166	0.420696
Ywhaq	8.92718e-27	0.34511	0.769	0.702	EC2	1.53754	1.27482	1.44778	1.48861	0.941087	1.57732	1.73051	1.71259	1.69543
Ywhaq	2.59044e-15	0.306801	0.911	0.702	Per/EC*	1.53754	1.27482	1.44778	1.48861	0.941087	1.57732	1.73051	1.71259	1.69543
Ywhaq	1.57313e-24	0.304612	0.758	0.703	Per/VSMC	1.53754	1.27482	1.44778	1.48861	0.941087	1.57732	1.73051	1.71259	1.69543
Ywhah	2.6585e-128	0.576113	0.807	0.516	EC1	1.06247	0.875059	0.892016	0.999505	1.06121	1.56236	1.34155	1.13873	0.976894
Ywhah	1.86466e-27	0.317074	0.655	0.532	EC2	1.06247	0.875059	0.892016	0.999505	1.06121	1.56236	1.34155	1.13873	0.976894
Ywhae	1.89934e-17	0.375917	0.754	0.765	SC	1.9422	1.50113	1.49981	1.87428	1.37477	1.5887	1.47602	1.46209	1.27122
Ywhae	4.34971e-173	0.375823	0.911	0.73	PnC	1.9422	1.50113	1.49981	1.87428	1.37477	1.5887	1.47602	1.46209	1.27122
Ywhab	2.11371e-49	0.311668	0.761	0.558	EC1	0.919199	1.0532	0.844687	0.962821	1.0104	1.35138	1.26784	1.32957	1.11359
Ywhab	1.52853e-13	0.265621	0.835	0.57	Per/EC*	0.919199	1.0532	0.844687	0.962821	1.0104	1.35138	1.26784	1.32957	1.11359
Ypel3	4.22085e-06	0.255756	0.621	0.678	SC	1.57864	1.45476	1.68792	1.0407	1.1018	1.14158	1.28105	1.49556	1.31068
Ypel3	3.92453e-39	0.387568	0.733	0.672	EnC	1.57864	1.45476	1.68792	1.0407	1.1018	1.14158	1.28105	1.49556	1.31068
Yipf5	5.65254e-21	0.393888	0.399	0.309	EnC	0.451554	0.639471	0.93051	0.551862	0.336017	0.455836	0.430647	0.479017	0.4407
Yif1a	2.91159e-15	0.324133	0.407	0.344	EnC	0.707896	0.653295	0.910346	0.718823	0.348657	0.444841	0.459316	0.392482	0.389446
Yes1	9.12678e-57	0.427811	0.247	0.086	EC2	0.101108	0.119886	0.157185	0.181281	0.0352423	0.403096	0.591508	0.408527	0.169029
Yeats4	9.6475e-22	0.255074	0.227	0.141	IC	0.182397	0.238089	0.227035	0.211449	0.498467	0.314252	0.317717	0.269009	0.230757
Ybx1	1.16282e-72	0.505337	0.936	0.881	EC2	2.29511	2.13496	1.83098	2.20442	2.09851	2.16437	2.65107	2.55073	2.14271
Ybx1	5.19517e-21	0.370442	0.975	0.883	Per/EC*	2.29511	2.13496	1.83098	2.20442	2.09851	2.16437	2.65107	2.55073	2.14271
Xpr1	1.76785e-200	0.538914	0.467	0.117	EC1	0.321339	0.19275	0.241887	0.178867	0.345566	0.790705	0.450005	0.518593	0.273266
Xlr	1.07873e-62	0.276024	0.12	0.029	IC	0.00214268	0.0587909	0.0941033	0.103213	0.340963	0.0583272	0.0156659	0.038473	0.0502333
Xist	2.70972e-34	0.250926	0.566	0.469	EpC	2.08691	1.99744	1.78619	1.44462	1.79472	2.08176	1.72595	1.63165	1.7116
Xist	4.03197e-09	0.260161	0.547	0.501	EC1	2.08691	1.99744	1.78619	1.44462	1.79472	2.08176	1.72595	1.63165	1.7116
Xirp1	1.75479e-264	0.296638	0.116	0.001	Per/VSMC	0.0145833	0.000837799	0	0.0020851	0.00338339	0	0.00300241	0	0.29852
Xiap	5.17052e-66	0.323398	0.518	0.26	EC1	0.612667	0.423007	0.44448	0.465539	0.548817	0.832879	0.891845	0.833214	0.450263
Xiap	1.50238e-32	0.381662	0.43	0.271	EC2	0.612667	0.423007	0.44448	0.465539	0.548817	0.832879	0.891845	0.833214	0.450263
Xiap	8.19136e-29	0.299027	0.648	0.275	Per/EC*	0.612667	0.423007	0.44448	0.465539	0.548817	0.832879	0.891845	0.833214	0.450263
Xdh	1.43168e-200	0.392496	0.4	0.157	EpC	0.186138	0.765404	0.171404	0.0648214	0.511693	0.579545	0.854579	0.733139	0.0599842
Xdh	2.0024e-14	0.346561	0.336	0.24	EC2	0.186138	0.765404	0.171404	0.0648214	0.511693	0.579545	0.854579	0.733139	0.0599842
Xbp1	8.06417e-26	0.403572	0.546	0.465	EnC	0.764873	0.926347	1.26233	0.826804	0.777321	0.765524	0.976488	0.88628	0.690588
Xaf1	1.1032e-250	0.707433	0.644	0.198	EC1	0.706174	0.414436	0.255738	0.289406	0.298668	1.10967	0.722778	0.628026	0.301328
Xaf1	2.72631e-15	0.257814	0.331	0.228	EC2	0.706174	0.414436	0.255738	0.289406	0.298668	1.10967	0.722778	0.628026	0.301328
Wwtr1	9.62275e-204	0.405246	0.572	0.239	PnC	0.307521	0.39227	0.313923	0.897626	0.0596238	0.968364	0.924716	0.841334	0.420851
Wwtr1	2.01768e-96	0.42919	0.583	0.277	EC1	0.307521	0.39227	0.313923	0.897626	0.0596238	0.968364	0.924716	0.841334	0.420851
Wwtr1	2.0399e-32	0.371512	0.449	0.292	EC2	0.307521	0.39227	0.313923	0.897626	0.0596238	0.968364	0.924716	0.841334	0.420851
Wwtr1	9.47064e-21	0.264215	0.619	0.296	Per/EC*	0.307521	0.39227	0.313923	0.897626	0.0596238	0.968364	0.924716	0.841334	0.420851
Wwp1	6.21771e-23	0.841548	0.411	0.259	SC	1.40391	0.412896	0.188026	0.548609	1.30074	0.333425	0.410563	0.356571	0.27716
Wwp1	1.61114e-126	0.82823	0.472	0.239	IC	1.40391	0.412896	0.188026	0.548609	1.30074	0.333425	0.410563	0.356571	0.27716
Wwc1	0	0.300986	0.207	0.004	PnC	0.0176394	0.00505956	0.00677553	0.306656	0.00322621	0.0069408	0.00759711	0	0.00385197
Wtip	1.31756e-183	0.67234	0.326	0.056	Per/VSMC	0.108684	0.104057	0.0851992	0.100777	0.107344	0.101812	0.117942	0.250023	0.778886
Wsb2	8.37442e-76	0.296227	0.381	0.152	EC1	0.379398	0.263082	0.236014	0.319941	0.142301	0.573818	0.365532	0.407211	0.301684
Wsb1	5.88102e-62	0.408759	0.28	0.127	IC	0.407298	0.226286	0.244582	0.179432	0.657374	0.292375	0.366192	0.288271	0.287999
Wrap53	0	0.504966	0.301	0.029	PnC	0.0672448	0.0552262	0.0826204	0.563214	0.0728726	0.0508264	0.0566188	0.0484304	0.0317974
Wnt9a	5.3111e-289	0.34443	0.268	0.038	PnC	0.0569151	0.1358	0.0297917	0.422844	0.0174151	0.0135038	0.0570613	0.0132422	0.0232902
Wnt6	1.42468e-07	0.277173	0.309	0.207	SC	1.01453	0.077262	0.114923	1.82017	0.103841	0.0968629	0.125569	0.0761618	0.0775388
Wnt6	0	1.66885	0.884	0.053	PnC	1.01453	0.077262	0.114923	1.82017	0.103841	0.0968629	0.125569	0.0761618	0.0775388
Wnt5a	3.53542e-224	0.375478	0.213	0.036	EpC	0.0746028	0.44971	0.230123	0.0999036	0.00780343	0.0230101	0.0362537	0.0203015	0.0435379
Wnt2	0	0.442476	0.204	0.008	EpC	0.0539354	0.459421	0.0261665	0.012341	0.0144073	0.00840163	0.0251541	0.00570743	0.0108402
Wnt10b	2.27584e-162	0.258502	0.159	0.027	EpC	0.071812	0.300169	0.0104646	0.0968189	0.0118942	0.0132831	0.0115815	0.014036	0.0158151
Wnt10a	0	0.626118	0.387	0.01	PnC	0.0655973	0.0100664	0.0254433	0.643278	0.0138549	0.0177987	0.0343132	0.0277492	0.00604384
Wnk1	9.10174e-38	0.35049	0.588	0.469	IC	0.90217	0.833799	0.603676	0.969871	1.2433	0.943399	1.15808	1.02814	0.817235
Wisp2	1.5032e-152	0.444556	0.12	0.012	EpC	0.0378732	0.468482	0.00534757	0.0363201	0.0144216	0.00939997	0.0315687	0.026402	0.0259511
Wipi1	0.023654	0.266591	0.225	0.206	SC	0.659493	0.579912	0.472544	0.182848	0.124384	0.191627	0.400986	0.3268	0.335154
Wipi1	9.86765e-144	0.295828	0.328	0.136	EpC	0.659493	0.579912	0.472544	0.182848	0.124384	0.191627	0.400986	0.3268	0.335154
Wipf3	2.36924e-200	0.358652	0.129	0.005	EC2	0.0219335	0.00229526	0	0.00177501	0.011063	0.0525851	0.367635	0.0401843	0
Wfs1	3.51604e-15	0.26272	0.172	0.093	Per/VSMC	0.127532	0.119919	0.23703	0.303376	0.0784592	0.127023	0.121864	0.107066	0.427455
Wfdc17	0	2.76122	0.728	0.037	IC	0.14331	0.0700182	0.0741077	0.0598168	2.83547	0.0709609	0.0837188	0.132425	0.0804965
Wfdc1	0	1.79954	0.9	0.154	PnC	0.166327	0.315528	0.543346	2.15725	0.141728	0.440419	0.23506	0.116377	0.784399
Wdr89	2.00507e-28	0.34976	0.64	0.577	IC	0.906037	1.26955	0.870062	1.11145	1.54854	1.33584	1.28711	1.14138	1.18918
Wdr6	9.21818e-301	0.402563	0.335	0.064	PnC	0.0694261	0.111359	0.108034	0.521472	0.0591974	0.162862	0.117591	0.149696	0.229948
Wdr37	2.13853e-105	0.29261	0.285	0.076	EC1	0.153815	0.133482	0.11752	0.140434	0.203829	0.446112	0.272236	0.234472	0.0942465
Wdr1	3.03362e-39	0.255028	0.569	0.351	EC1	0.649359	0.453392	0.40175	0.806057	0.910669	0.927068	0.678661	0.698156	1.08233
Wdr1	1.1129e-24	0.417941	0.477	0.362	Per/VSMC	0.649359	0.453392	0.40175	0.806057	0.910669	0.927068	0.678661	0.698156	1.08233
Wdfy4	5.95711e-230	0.264685	0.107	0.002	IC	0.00989919	0.00336763	0.00496053	0.001669	0.267613	0.00369398	0	0.00378662	0
Wbp4	1.83946e-118	0.287466	0.568	0.295	PnC	0.801515	0.516219	0.565236	0.863496	0.478993	0.708828	0.725764	0.637433	0.575743
Wasf2	3.03547e-181	0.64499	0.828	0.489	EC1	0.872429	0.822302	0.870889	0.874472	0.962394	1.56723	1.3574	1.33725	0.890529
Wasf2	1.879e-32	0.394222	0.637	0.508	EC2	0.872429	0.822302	0.870889	0.874472	0.962394	1.56723	1.3574	1.33725	0.890529
Wasf2	1.33074e-22	0.350209	0.852	0.51	Per/EC*	0.872429	0.822302	0.870889	0.874472	0.962394	1.56723	1.3574	1.33725	0.890529
Was	0	0.376265	0.164	0.003	IC	0.0135015	0.00292919	0.00506651	0.00202905	0.382988	0.00938268	0.00497052	0.0313577	0.0320629
Wars	3.49689e-22	0.292298	0.218	0.114	EC2	0.230864	0.146035	0.139656	0.212504	0.193891	0.358273	0.489723	0.460838	0.170876
Vwf	0	1.4559	0.811	0.056	EC1	0.0963839	0.0483021	0.0596152	0.0513635	0.0782836	1.71548	1.43101	0.44391	0.055639
Vwf	3.68685e-140	1.04574	0.381	0.1	EC2	0.0963839	0.0483021	0.0596152	0.0513635	0.0782836	1.71548	1.43101	0.44391	0.055639
Vwa1	3.33606e-148	1.49016	0.722	0.249	SC	2.31027	0.279332	2.32244	0.217792	0.155903	1.28922	1.10496	1.14057	0.218689
Vwa1	0	1.64882	0.867	0.22	EnC	2.31027	0.279332	2.32244	0.217792	0.155903	1.28922	1.10496	1.14057	0.218689
Vwa1	6.11434e-178	0.400943	0.655	0.229	EC1	2.31027	0.279332	2.32244	0.217792	0.155903	1.28922	1.10496	1.14057	0.218689
Vtn	0	1.41141	0.855	0.204	PnC	0.280212	0.60258	1.09241	2.11313	0.162539	0.245653	0.223277	1.08895	1.70024
Vtn	1.98482e-23	0.584066	0.452	0.319	Per/VSMC	0.280212	0.60258	1.09241	2.11313	0.162539	0.245653	0.223277	1.08895	1.70024
Vstm4	5.0032e-176	0.67573	0.517	0.056	Per/EC*	0.117567	0.0817146	0.269696	0.12307	0.011611	0.0301274	0.0306348	0.825286	0.76294
Vstm4	3.4953e-128	0.650283	0.264	0.051	Per/VSMC	0.117567	0.0817146	0.269696	0.12307	0.011611	0.0301274	0.0306348	0.825286	0.76294
Vsir	1.91833e-233	0.796741	0.532	0.189	IC	0.0761206	0.454777	0.120288	0.211909	1.14653	0.374255	0.582224	0.412486	0.0750012
Vsig2	0	0.491115	0.322	0.016	EC1	0.0425434	0.00891295	0	0.00569939	0.00895134	0.526976	0.208079	0.129655	0.129851
Vsig10	4.15377e-105	0.305026	0.326	0.094	EC1	0.223826	0.261072	0.259694	0.042912	0.0332459	0.505809	0.446915	0.291478	0.141485
Vrk1	4.20086e-53	0.268934	0.174	0.063	IC	0.126161	0.0945026	0.11594	0.0944825	0.381122	0.165571	0.134401	0.173839	0.140165
Vps37b	6.0499e-45	0.392249	0.194	0.064	Per/VSMC	0.277575	0.0386879	0.0590195	0.153574	0.302621	0.175117	0.124204	0.170899	0.520202
Vps36	6.41375e-69	0.341704	0.494	0.238	EC1	0.479577	0.381034	0.383332	0.490965	0.365092	0.788083	0.630842	0.656301	0.572321
Vps13a	4.92925e-251	0.398315	0.423	0.121	PnC	0.290896	0.211731	0.160596	0.64325	0.279755	0.341465	0.334904	0.320641	0.175812
Vldlr	4.14599e-126	0.303072	0.287	0.118	EpC	0.315533	0.560658	0.738327	0.293839	0.0653704	0.0457608	0.114878	0.0184735	0.198554
Vldlr	8.28833e-31	0.391172	0.305	0.171	EnC	0.315533	0.560658	0.738327	0.293839	0.0653704	0.0457608	0.114878	0.0184735	0.198554
Vkorc1	5.15275e-255	0.509233	0.734	0.476	EpC	0.993376	1.4611	1.61004	1.05971	0.678103	0.618242	0.692458	0.641565	0.630458
Vkorc1	1.77566e-46	0.48205	0.673	0.563	EnC	0.993376	1.4611	1.61004	1.05971	0.678103	0.618242	0.692458	0.641565	0.630458
Vit	0	1.65423	0.867	0.277	EnC	0.392703	0.85411	2.28209	0.86885	0.0783077	0.0852827	0.138748	0.0829531	0.175306
Vim	2.10709e-10	0.294948	0.94	0.922	SC	3.09026	2.81551	2.54971	3.16762	2.12887	2.62095	2.84203	2.50384	2.63105
Vim	1.94491e-298	0.468121	0.988	0.908	PnC	3.09026	2.81551	2.54971	3.16762	2.12887	2.62095	2.84203	2.50384	2.63105
Vill	0	0.375707	0.268	0.012	PnC	0.0142708	0.029972	0.00631876	0.399762	0.0385838	0.0170532	0.0109371	0.0134139	0.0143335
Vgll4	5.85692e-08	0.403531	0.312	0.237	SC	0.859375	0.438306	0.407534	0.461693	0.276268	0.524977	0.61081	0.583466	0.561609
Vgll3	5.00675e-30	0.801813	0.338	0.166	SC	1.12796	0.433795	0.234632	0.515056	0.056144	0.0461695	0.0315689	0.0830376	0.197215
Vegfd	0	0.785699	0.389	0.062	EpC	0.128498	0.920875	0.0841058	0.203868	0.0560779	0.154285	0.0905767	0.051359	0.157724
Vegfc	3.40173e-89	0.292802	0.128	0.017	EC2	0.0217155	0.0367495	0	0.00660552	0.0105377	0.14213	0.326822	0.0961806	0.0123148
Vegfa	1.2679e-184	0.376351	0.177	0.029	EpC	0.0580082	0.442523	0.110468	0.0435908	0.0179705	0.0907764	0.100399	0.0596057	0.102417
Vdac2	2.51311e-18	0.323601	0.572	0.515	Per/VSMC	1.15381	0.783816	0.894882	1.04558	0.879807	0.993599	1.00059	1.02505	1.23872
Vdac1	7.45642e-197	0.438234	0.671	0.343	PnC	0.680547	0.600466	0.658022	1.07575	0.537527	0.615899	0.60294	0.721162	0.957895
Vcl	8.39358e-155	0.320218	0.475	0.195	PnC	0.506262	0.196121	0.271656	0.752108	0.223078	0.878448	0.462276	0.730446	1.02429
Vcl	4.29793e-100	0.420036	0.522	0.224	EC1	0.506262	0.196121	0.271656	0.752108	0.223078	0.878448	0.462276	0.730446	1.02429
Vcl	1.37736e-57	0.569667	0.445	0.235	Per/VSMC	0.506262	0.196121	0.271656	0.752108	0.223078	0.878448	0.462276	0.730446	1.02429
Vcan	0	0.726199	0.425	0.053	EpC	0.19912	0.897586	0.786614	0.0320858	0.071699	0.0394814	0.0976021	0.0540613	0.0430369
Vcan	1.93822e-14	0.309562	0.277	0.183	EnC	0.19912	0.897586	0.786614	0.0320858	0.071699	0.0394814	0.0976021	0.0540613	0.0430369
Vcam1	4.25291e-79	0.457637	0.262	0.082	EC1	0.394985	0.240689	0.139285	0.0690611	0.14242	0.697864	0.823485	0.246625	0.0223633
Vcam1	1.26179e-25	0.58822	0.194	0.09	EC2	0.394985	0.240689	0.139285	0.0690611	0.14242	0.697864	0.823485	0.246625	0.0223633
Vav3	8.99305e-93	0.279448	0.153	0.032	IC	0.0341323	0.0857695	0.122256	0.00944263	0.352462	0.0550354	0.140049	0.190044	0.0605242
Vav2	2.27529e-262	0.29375	0.232	0.03	PnC	0.107628	0.0452968	0.0777736	0.360433	0.143155	0.0340197	0.0616423	0.052453	0.0686353
Vav1	0	0.393099	0.174	0.002	IC	0	0.00291708	0.0033282	0.00176678	0.396332	0.00359129	0	0.0204035	0.00889743
Vat1l	7.13745e-246	0.56972	0.167	0.004	SC	0.577847	0.00982811	0.00567399	0.0085722	0.00888101	0.00669691	0.0024177	0	0.0086145
Vat1	1.27814e-147	0.375579	0.546	0.333	EpC	0.709221	1.01856	0.520995	0.495101	0.401308	1.12682	0.800208	0.804162	0.44387
Vat1	7.80907e-67	0.365242	0.654	0.389	EC1	0.709221	1.01856	0.520995	0.495101	0.401308	1.12682	0.800208	0.804162	0.44387
Vasp	5.54037e-221	0.737909	0.685	0.26	EC1	0.290158	0.314274	0.372555	0.406323	0.660586	1.27666	0.756829	1.14697	1.28638
Vasp	1.7821e-49	0.534541	0.729	0.287	Per/EC*	0.290158	0.314274	0.372555	0.406323	0.660586	1.27666	0.756829	1.14697	1.28638
Vasp	1.26647e-87	0.724255	0.546	0.279	Per/VSMC	0.290158	0.314274	0.372555	0.406323	0.660586	1.27666	0.756829	1.14697	1.28638
Vasn	4.77627e-157	0.355508	0.312	0.123	EpC	0.0800892	0.589688	0.124958	0.357669	0.046145	0.0451968	0.0558782	0.385731	0.608456
Vapa	6.80592e-22	0.575033	0.597	0.533	SC	1.51576	0.852915	0.955388	1.10878	0.860917	0.906932	0.859041	0.880566	1.12803
Vamp8	6.05437e-102	0.531684	0.728	0.569	IC	1.07865	0.892077	0.953952	1.28139	1.59524	1.27113	1.09385	1.04099	1.02266
Vamp5	3.9729e-222	0.552927	0.577	0.163	EC1	0.553988	0.205382	0.454552	0.208871	0.196442	0.946264	1.29077	1.07262	0.191044
Vamp5	5.28167e-177	0.936422	0.529	0.173	EC2	0.553988	0.205382	0.454552	0.208871	0.196442	0.946264	1.29077	1.07262	0.191044
Vamp5	4.27174e-71	0.636367	0.653	0.188	Per/EC*	0.553988	0.205382	0.454552	0.208871	0.196442	0.946264	1.29077	1.07262	0.191044
Vamp4	2.68196e-33	0.493443	0.392	0.262	EnC	0.363639	0.523185	0.961599	0.454101	0.48796	0.426419	0.40515	0.435315	0.312445
Vamp3	3.04372e-57	0.318575	0.52	0.275	EC1	0.604407	0.374619	0.337948	0.633096	0.542096	0.824803	0.806601	0.716329	0.421676
Vamp3	1.10769e-16	0.292032	0.39	0.289	EC2	0.604407	0.374619	0.337948	0.633096	0.542096	0.824803	0.806601	0.716329	0.421676
Utrn	1.39532e-07	0.418191	0.481	0.45	SC	1.38458	0.568642	0.46522	1.36837	0.381393	1.54676	1.2884	1.01409	1.12851
Utrn	1.80036e-256	0.501067	0.773	0.375	PnC	1.38458	0.568642	0.46522	1.36837	0.381393	1.54676	1.2884	1.01409	1.12851
Utrn	1.95887e-174	0.634401	0.807	0.418	EC1	1.38458	0.568642	0.46522	1.36837	0.381393	1.54676	1.2884	1.01409	1.12851
Utrn	5.76854e-27	0.330728	0.593	0.44	EC2	1.38458	0.568642	0.46522	1.36837	0.381393	1.54676	1.2884	1.01409	1.12851
Utp11	2.96415e-07	0.441852	0.345	0.296	SC	0.962005	0.484973	0.603808	0.539244	0.456614	0.573577	0.562601	0.514493	0.558631
Usp6nl	7.45838e-09	0.290495	0.114	0.052	SC	0.387432	0.0463631	0.0222648	0.190999	0.0768849	0.141489	0.137636	0.100886	0.0956612
Usp54	0	0.400943	0.296	0.028	EC1	0.0552007	0.0468738	0.126183	0.0690627	0.0272438	0.458021	0.0680833	0.0515467	0.0434329
Usp53	5.6937e-154	0.347303	0.375	0.134	PnC	0.489854	0.168662	0.338874	0.671581	0.180799	0.889929	0.374711	0.336919	0.214106
Usp53	4.47813e-175	0.549053	0.5	0.15	EC1	0.489854	0.168662	0.338874	0.671581	0.180799	0.889929	0.374711	0.336919	0.214106
Usp46	6.83251e-221	0.336105	0.34	0.087	PnC	0.162652	0.137027	0.427951	0.519931	0.0737255	0.322592	0.203248	0.215828	0.108725
Usp2	2.92655e-54	0.376294	0.202	0.061	Per/VSMC	0.155646	0.114131	0.060585	0.2041	0.0320916	0.0460713	0.0524375	0.109177	0.48764
Usmg5	2.68463e-184	0.426119	0.873	0.624	PnC	1.19704	1.12204	1.25903	1.64339	1.18946	1.23833	1.26708	1.24325	1.59521
Usmg5	2.63246e-18	0.303709	0.693	0.67	Per/VSMC	1.19704	1.12204	1.25903	1.64339	1.18946	1.23833	1.26708	1.24325	1.59521
Ushbp1	0	0.763468	0.596	0.066	EC1	0.0737362	0.015929	0.0286802	0.0243748	0.0216441	0.982261	1.26595	1.02164	0.0418179
Ushbp1	0	1.07791	0.576	0.077	EC2	0.0737362	0.015929	0.0286802	0.0243748	0.0216441	0.982261	1.26595	1.02164	0.0418179
Ushbp1	1.76474e-149	0.731998	0.644	0.1	Per/EC*	0.0737362	0.015929	0.0286802	0.0243748	0.0216441	0.982261	1.26595	1.02164	0.0418179
Uqcrq	5.60667e-128	0.33182	0.865	0.647	PnC	1.33913	1.18617	1.1461	1.63165	1.33948	1.33628	1.34101	1.47148	1.73839
Uqcrq	8.86878e-33	0.396247	0.736	0.685	Per/VSMC	1.33913	1.18617	1.1461	1.63165	1.33948	1.33628	1.34101	1.47148	1.73839
Uqcrfs1	1.16678e-16	0.308462	0.535	0.475	Per/VSMC	0.789431	0.783244	0.70175	0.829451	0.924858	0.925087	0.871406	1.04728	1.13868
Uqcrc2	6.62949e-08	0.262539	0.441	0.419	Per/VSMC	0.828572	0.6017	0.607819	0.916887	0.613471	0.842187	0.821701	0.808383	0.988258
Uqcrc1	3.72446e-89	0.277638	0.703	0.455	PnC	0.905565	0.773427	0.756362	1.13679	0.773376	1.00156	0.872646	0.949368	1.24314
Uqcrc1	3.83814e-23	0.350743	0.578	0.497	Per/VSMC	0.905565	0.773427	0.756362	1.13679	0.773376	1.00156	0.872646	0.949368	1.24314
Uqcrb	6.07487e-112	0.286968	0.933	0.817	PnC	1.52191	1.64903	1.65182	2.03585	1.67815	1.83229	1.91789	1.88974	2.17807
Uqcrb	7.36746e-50	0.397858	0.857	0.838	Per/VSMC	1.52191	1.64903	1.65182	2.03585	1.67815	1.83229	1.91789	1.88974	2.17807
Uqcr11	7.29166e-271	0.474015	0.938	0.759	PnC	1.6303	1.46228	1.47923	2.04946	1.47971	1.56614	1.62435	1.72928	2.15065
Uqcr11	1.31727e-64	0.50636	0.852	0.789	Per/VSMC	1.6303	1.46228	1.47923	2.04946	1.47971	1.56614	1.62435	1.72928	2.15065
Uqcr10	9.97218e-294	0.541062	0.932	0.716	PnC	1.45263	1.37875	1.35769	1.98465	1.35475	1.36655	1.47546	1.52495	1.94459
Uqcr10	1.87553e-39	0.403745	0.79	0.754	Per/VSMC	1.45263	1.37875	1.35769	1.98465	1.35475	1.36655	1.47546	1.52495	1.94459
Uqcc3	1.76257e-40	0.2732	0.621	0.406	EC1	0.530257	0.700703	0.745289	0.76921	0.653636	0.998398	0.94079	0.919773	0.59204
Uqcc2	4.035e-151	0.44373	0.697	0.53	EpC	1.01118	1.47473	0.876126	1.2984	0.836664	0.759842	1.01407	0.939741	0.937969
Upf3b	1.05215e-20	0.272137	0.243	0.136	EC2	0.471629	0.142328	0.26017	0.24767	0.234346	0.485022	0.536416	0.473502	0.49601
Upb1	5.9408e-40	0.260484	0.116	0.038	IC	0.00185063	0.0114447	0.00617246	0.241444	0.324833	0.00314561	0.0215274	0.00419568	0.014141
Unc93b1	0	1.49682	0.753	0.132	IC	0.234142	0.220024	0.405941	0.180324	1.74292	0.313193	0.304861	0.396775	0.196466
Unc45b	0	0.511884	0.437	0.065	EC1	0.047363	0.0737685	0.0106606	0.00808703	0.0219142	0.686749	1.01648	0.752796	0.0240972
Unc45b	0	0.877175	0.468	0.069	EC2	0.047363	0.0737685	0.0106606	0.00808703	0.0219142	0.686749	1.01648	0.752796	0.0240972
Unc45b	2.80027e-109	0.537173	0.525	0.087	Per/EC*	0.047363	0.0737685	0.0106606	0.00808703	0.0219142	0.686749	1.01648	0.752796	0.0240972
Unc45a	3.1403e-81	0.51814	0.311	0.102	Per/VSMC	0.182812	0.129026	0.135191	0.257768	0.0932977	0.249824	0.187085	0.320254	0.692107
Unc13c	2.50224e-77	0.384439	0.147	0.027	EnC	0.00843479	0.0415185	0.436885	0.144708	0.00523413	0.00582895	0.00881907	0.0304443	0.0402528
Unc119	4.69224e-228	0.630872	0.256	0.039	IC	0.0278581	0.0267147	0.0120269	0.164728	0.694337	0.0230467	0.0620248	0.0649426	0.0802153
Ugt8a	0	1.03027	0.263	0.003	SC	1.03618	0.00426924	0.0104608	0.00317716	0.0123049	0.0082725	0.00544831	0.00702961	0.00431653
Ugp2	1.11605e-251	0.525665	0.519	0.247	EpC	0.455137	1.00796	1.01377	0.371622	0.389089	0.328377	0.403366	0.388614	0.493988
Ugp2	4.47337e-17	0.332209	0.428	0.341	EnC	0.455137	1.00796	1.01377	0.371622	0.389089	0.328377	0.403366	0.388614	0.493988
Ugdh	0	1.08941	0.596	0.16	EpC	0.490933	1.42102	0.539366	0.274191	0.289135	0.296147	0.344817	0.246189	0.282105
Ugcg	4.95377e-25	0.280524	0.178	0.079	EC2	0.101993	0.186199	0.101319	0.0926021	0.211479	0.215797	0.440593	0.211931	0.108142
Ucp2	0	1.5799	0.838	0.169	IC	0.543309	0.0567323	0.35238	0.308433	1.99377	0.850761	1.17775	0.985031	0.270572
Ucp2	2.38909e-62	0.446752	0.477	0.226	EC2	0.543309	0.0567323	0.35238	0.308433	1.99377	0.850761	1.17775	0.985031	0.270572
Uchl1	0	0.632547	0.326	0.044	EpC	0.192292	0.716092	0.0966844	0.0756536	0.0567558	0.105841	0.104956	0.0557566	0.031365
Ubxn4	3.40294e-83	0.401141	0.632	0.345	EC1	0.901572	0.609688	0.551679	0.636369	0.50773	1.03559	0.786703	0.782601	0.681735
Ublcp1	2.37486e-10	0.253543	0.204	0.137	Per/VSMC	0.386254	0.24268	0.337955	0.262508	0.094695	0.209607	0.149663	0.375719	0.490598
Ubl5	2.69738e-142	0.345962	0.867	0.681	PnC	1.3131	1.268	1.19098	1.67655	1.52789	1.42716	1.32545	1.3103	1.33194
Ube2e3	5.64109e-10	0.494134	0.357	0.282	SC	0.992522	0.405143	0.611119	0.484676	0.519741	0.567342	0.569033	0.647706	0.658375
Ubc	2.64206e-15	0.27897	1	0.922	Per/EC*	2.73156	2.24541	2.49448	2.67975	2.64267	2.54033	2.70832	2.78147	2.55504
Ubash3b	5.67611e-153	0.342066	0.17	0.023	IC	0.0326409	0.0212102	0.252965	0.0532638	0.39837	0.025564	0.111333	0.0911866	0.00739695
Ubald2	8.45858e-54	0.300075	0.55	0.306	EC1	0.751633	0.48731	0.566646	0.506418	0.600246	0.878547	0.916383	0.785074	0.671012
Ubald2	2.48848e-22	0.335488	0.439	0.318	EC2	0.751633	0.48731	0.566646	0.506418	0.600246	0.878547	0.916383	0.785074	0.671012
Uba2	6.63842e-241	1.14402	0.711	0.276	Per/VSMC	0.649032	0.439669	0.401225	0.513125	0.457152	0.484257	0.54606	0.809602	1.62681
Uap1	0	0.79986	0.621	0.286	EpC	0.526616	1.33491	0.934076	0.588356	0.354512	0.375732	0.525824	0.448019	0.332741
Uaca	2.55887e-303	0.747001	0.647	0.172	EC1	0.456547	0.252082	0.407903	0.322118	0.0679241	1.09759	0.88849	0.921512	0.297821
Uaca	3.31569e-52	0.490949	0.395	0.198	EC2	0.456547	0.252082	0.407903	0.322118	0.0679241	1.09759	0.88849	0.921512	0.297821
Uaca	1.59867e-53	0.494536	0.631	0.203	Per/EC*	0.456547	0.252082	0.407903	0.322118	0.0679241	1.09759	0.88849	0.921512	0.297821
Tyrobp	0	2.88554	0.923	0.047	IC	0.141175	0.0878485	0.0842172	0.0927761	2.97567	0.0940716	0.0856563	0.0992527	0.0703775
Txnip	1.06123e-121	0.258852	0.794	0.533	EpC	1.42578	1.76908	0.922875	0.258801	1.74707	1.82779	2.24282	2.27658	1.71409
Txnip	6.31722e-122	0.694575	0.898	0.609	EC2	1.42578	1.76908	0.922875	0.258801	1.74707	1.82779	2.24282	2.27658	1.71409
Txnip	5.85352e-50	0.681824	0.987	0.621	Per/EC*	1.42578	1.76908	0.922875	0.258801	1.74707	1.82779	2.24282	2.27658	1.71409
Txndc5	2.94708e-221	0.446489	0.602	0.329	EpC	0.513905	1.10616	1.23849	0.884644	0.304321	0.263007	0.267802	0.335031	0.477524
Txndc5	8.77574e-35	0.427268	0.546	0.421	EnC	0.513905	1.10616	1.23849	0.884644	0.304321	0.263007	0.267802	0.335031	0.477524
Txndc16	3.97446e-17	0.410264	0.176	0.073	SC	0.557882	0.119764	0.284661	0.14122	0.261468	0.0768323	0.0895914	0.129762	0.108664
Txndc11	1.11102e-15	0.489497	0.195	0.112	Per/VSMC	0.220924	0.221047	0.257831	0.229311	0.141954	0.188234	0.174215	0.198021	0.699393
Txn2	4.50495e-88	0.459573	0.701	0.438	EC1	0.589756	0.763367	0.818293	0.799437	0.84112	1.24468	0.731488	0.724384	0.892359
Txn1	4.71833e-223	0.433101	0.886	0.757	EpC	1.32876	2.09404	1.52691	1.9717	1.29445	1.51987	1.55176	1.56146	1.70094
Twsg1	4.16346e-253	0.463774	0.557	0.204	PnC	0.180786	0.602027	0.420431	0.87209	0.0841419	0.112435	0.226275	0.219054	0.301955
Twf2	9.74647e-29	0.287609	0.267	0.162	IC	0.267427	0.201308	0.235025	0.361379	0.566725	0.425712	0.309541	0.287031	0.266448
Tvp23b	1.23299e-23	0.415113	0.335	0.228	EnC	0.582454	0.377595	0.807065	0.512745	0.237102	0.385116	0.358222	0.346752	0.27807
Tusc5	1.14835e-166	0.512805	0.335	0.024	Per/EC*	0.015302	0.0130467	0.011891	0.00480551	0.00235259	0.012955	0.0120401	0.591014	0.761779
Tusc5	0	0.735971	0.301	0.012	Per/VSMC	0.015302	0.0130467	0.011891	0.00480551	0.00235259	0.012955	0.0120401	0.591014	0.761779
Tusc3	1.04107e-06	0.255744	0.293	0.256	EnC	0.641104	0.512337	0.692903	0.524413	0.234164	0.227397	0.320284	0.340692	0.292401
Tulp4	7.34608e-17	0.288576	0.342	0.233	EC2	0.425368	0.531779	0.325745	0.329954	0.267382	0.544251	0.732159	0.60736	0.450293
Tubb6	1.56777e-165	0.401685	0.486	0.257	EpC	0.299981	0.952367	0.916814	0.455075	0.693471	0.701987	0.250013	0.24815	0.291718
Tubb5	2.49481e-09	0.42931	0.652	0.695	SC	1.89076	1.4571	1.32502	1.35518	1.50951	1.62822	1.71204	1.57471	1.23845
Tubb5	3.32177e-15	0.251864	0.728	0.691	EC2	1.89076	1.4571	1.32502	1.35518	1.50951	1.62822	1.71204	1.57471	1.23845
Tubb4b	3.04959e-15	0.358531	0.513	0.426	EC2	1.01577	0.693077	0.706378	1.06739	0.480382	1.06438	1.2086	1.14962	1.10684
Tubb4b	2.17983e-15	0.277171	0.712	0.426	Per/EC*	1.01577	0.693077	0.706378	1.06739	0.480382	1.06438	1.2086	1.14962	1.10684
Tubb2b	2.92772e-09	0.524748	0.319	0.239	SC	1.0077	0.472194	0.308144	0.953979	0.140634	0.24034	0.107976	0.0600552	0.0519339
Tubb2b	0	0.590141	0.56	0.168	PnC	1.0077	0.472194	0.308144	0.953979	0.140634	0.24034	0.107976	0.0600552	0.0519339
Tubb2a	2.35206e-05	0.407557	0.396	0.378	SC	1.13186	0.668008	0.754167	0.769071	0.790203	1.00283	0.71169	0.520925	0.318433
Tubb2a	1.29194e-38	0.289488	0.57	0.361	EC1	1.13186	0.668008	0.754167	0.769071	0.790203	1.00283	0.71169	0.520925	0.318433
Tuba1c	1.68504e-37	0.295617	0.274	0.149	IC	0.147643	0.261256	0.085972	0.110409	0.640892	0.355303	0.220098	0.537394	1.26998
Tuba1c	1.53398e-236	0.986345	0.547	0.137	Per/VSMC	0.147643	0.261256	0.085972	0.110409	0.640892	0.355303	0.220098	0.537394	1.26998
Tuba1b	4.70807e-09	0.291111	0.756	0.771	SC	2.06791	1.56934	1.26969	2.2562	1.5521	1.7529	1.78899	1.8626	1.79776
Tuba1b	0	0.618568	0.929	0.734	PnC	2.06791	1.56934	1.26969	2.2562	1.5521	1.7529	1.78899	1.8626	1.79776
Tuba1a	2.59018e-93	1.00957	0.915	0.786	SC	3.06048	2.16115	2.44755	2.33392	0.864598	1.66749	1.54538	1.78532	1.97816
Tuba1a	8.45058e-49	0.370696	0.887	0.783	EnC	3.06048	2.16115	2.44755	2.33392	0.864598	1.66749	1.54538	1.78532	1.97816
Tuba1a	7.20331e-90	0.287797	0.913	0.762	PnC	3.06048	2.16115	2.44755	2.33392	0.864598	1.66749	1.54538	1.78532	1.97816
Ttyh2	3.3629e-31	0.426259	0.155	0.04	SC	0.513536	0.142606	0.122856	0.0275423	0.0204214	0.0158367	0.0302692	0.146204	0.135213
Ttyh1	0	0.955888	0.307	0.006	SC	0.968128	0.00655157	0	0.00965198	0.00532286	0.0144665	0.0748689	0.00386537	0.00936811
Ttll7	0	0.930155	0.603	0.036	EC1	0.0143773	0.00649232	0.0233541	0.0184021	0.0153535	1.03136	0.294259	0.373072	0.648815
Ttll7	3.29543e-83	0.463069	0.266	0.071	Per/VSMC	0.0143773	0.00649232	0.0233541	0.0184021	0.0153535	1.03136	0.294259	0.373072	0.648815
Ttc9	6.25363e-137	0.280644	0.104	0.003	SC	0.287194	0.00638201	0	0.000319003	0.00194478	0.0019614	0.0519403	0	0
Ttc28	1.04822e-57	0.28997	0.494	0.251	EC1	0.21644	0.493084	0.469641	0.480906	0.143687	0.783978	0.836635	0.796845	0.658948
Ttc28	9.47695e-19	0.341888	0.375	0.264	EC2	0.21644	0.493084	0.469641	0.480906	0.143687	0.783978	0.836635	0.796845	0.658948
Ttc28	2.8922e-18	0.281359	0.538	0.266	Per/EC*	0.21644	0.493084	0.469641	0.480906	0.143687	0.783978	0.836635	0.796845	0.658948
Tspo	1.78922e-71	0.256077	0.816	0.721	EpC	1.67324	1.86549	1.07052	1.48154	1.70003	2.06001	1.85928	1.64308	1.00144
Tspo	2.41147e-76	0.387534	0.909	0.742	EC1	1.67324	1.86549	1.07052	1.48154	1.70003	2.06001	1.85928	1.64308	1.00144
Tspan9	1.32021e-136	0.299104	0.323	0.077	EC1	0.024775	0.0736285	0.0882313	0.123003	0.0419613	0.457438	0.706578	0.527328	0.158848
Tspan9	4.24716e-134	0.56968	0.331	0.081	EC2	0.024775	0.0736285	0.0882313	0.123003	0.0419613	0.457438	0.706578	0.527328	0.158848
Tspan9	2.29591e-49	0.348252	0.386	0.092	Per/EC*	0.024775	0.0736285	0.0882313	0.123003	0.0419613	0.457438	0.706578	0.527328	0.158848
Tspan7	0	1.25581	0.568	0.098	EC2	0.359638	0.099723	0.183184	0.12863	0.060824	0.505208	1.467	1.10657	0.357214
Tspan7	8.10639e-99	0.761649	0.585	0.121	Per/EC*	0.359638	0.099723	0.183184	0.12863	0.060824	0.505208	1.467	1.10657	0.357214
Tspan6	1.54595e-285	0.470112	0.459	0.13	PnC	0.238763	0.280589	0.358519	0.730039	0.0365214	0.153645	0.440031	0.316688	0.292379
Tspan5	2.56699e-279	0.746084	0.647	0.191	EC1	0.14285	0.458663	0.285297	0.31887	0.146291	1.09575	0.489417	0.244224	0.0965371
Tspan4	8.0793e-96	0.406834	0.636	0.314	EC1	0.504746	0.775136	0.571659	0.274282	0.356374	1.07143	1.16036	1.14737	0.726566
Tspan4	1.47667e-50	0.496946	0.533	0.327	EC2	0.504746	0.775136	0.571659	0.274282	0.356374	1.07143	1.16036	1.14737	0.726566
Tspan4	3.09837e-33	0.452622	0.712	0.333	Per/EC*	0.504746	0.775136	0.571659	0.274282	0.356374	1.07143	1.16036	1.14737	0.726566
Tspan32	3.39258e-219	0.377003	0.155	0.011	IC	0.119655	0.00496036	0.0260672	0.04324	0.397421	0.00769873	0.0142821	0.0083197	0.00535726
Tspan31	2.88427e-05	0.260163	0.315	0.299	EnC	0.466239	0.564428	0.771531	0.526448	0.481174	0.377789	0.464866	0.474818	0.444595
Tspan3	4.1555e-22	0.571686	0.645	0.583	SC	1.71723	1.21519	1.51346	1.34038	0.721154	0.420296	0.522742	1.06252	1.37096
Tspan3	2.0103e-35	0.373347	0.676	0.578	EnC	1.71723	1.21519	1.51346	1.34038	0.721154	0.420296	0.522742	1.06252	1.37096
Tspan2	1.81257e-154	0.373631	0.313	0.068	EC1	0.0572793	0.0164274	0.0986755	0.161944	0.0233415	0.510015	0.408047	0.426788	0.489545
Tspan2	2.78127e-23	0.253762	0.178	0.082	EC2	0.0572793	0.0164274	0.0986755	0.161944	0.0233415	0.510015	0.408047	0.426788	0.489545
Tspan2	5.94735e-38	0.25897	0.331	0.084	Per/EC*	0.0572793	0.0164274	0.0986755	0.161944	0.0233415	0.510015	0.408047	0.426788	0.489545
Tspan2	1.16968e-38	0.340923	0.21	0.08	Per/VSMC	0.0572793	0.0164274	0.0986755	0.161944	0.0233415	0.510015	0.408047	0.426788	0.489545
Tspan18	1.82434e-07	0.301477	0.104	0.049	SC	0.405678	0.138123	0.0182235	0.0133376	0.0208001	0.106272	0.366741	0.215093	0.0345001
Tspan18	1.19457e-32	0.271533	0.137	0.045	EC2	0.405678	0.138123	0.0182235	0.0133376	0.0208001	0.106272	0.366741	0.215093	0.0345001
Tspan17	4.81236e-08	0.540297	0.28	0.209	SC	0.911695	0.250145	0.373889	0.455475	0.295232	0.437471	0.482777	0.567478	0.595319
Tspan15	0	1.23467	0.51	0.046	SC	1.34702	0.0151251	0.0399699	0.0338708	0.0236878	0.128107	0.58161	0.698302	0.204834
Tspan15	2.07754e-91	0.426103	0.224	0.05	EC2	1.34702	0.0151251	0.0399699	0.0338708	0.0236878	0.128107	0.58161	0.698302	0.204834
Tspan15	7.22137e-162	0.52078	0.492	0.053	Per/EC*	1.34702	0.0151251	0.0399699	0.0338708	0.0236878	0.128107	0.58161	0.698302	0.204834
Tspan13	0	1.98664	0.98	0.158	EC1	0.539958	0.084752	0.135922	0.251169	0.449426	2.67226	2.28206	2.02535	0.104767
Tspan13	0	1.35001	0.86	0.181	EC2	0.539958	0.084752	0.135922	0.251169	0.449426	2.67226	2.28206	2.02535	0.104767
Tspan13	9.13957e-135	0.94802	0.911	0.213	Per/EC*	0.539958	0.084752	0.135922	0.251169	0.449426	2.67226	2.28206	2.02535	0.104767
Tspan12	6.75724e-113	0.265017	0.345	0.097	EC1	0.0463833	0.117315	0.0916615	0.0333012	0.0200831	0.50277	0.79106	0.914438	0.790883
Tspan12	1.88742e-145	0.57952	0.385	0.098	EC2	0.0463833	0.117315	0.0916615	0.0333012	0.0200831	0.50277	0.79106	0.914438	0.790883
Tspan12	1.01135e-125	0.669674	0.614	0.108	Per/EC*	0.0463833	0.117315	0.0916615	0.0333012	0.0200831	0.50277	0.79106	0.914438	0.790883
Tspan12	3.09139e-91	0.575089	0.331	0.103	Per/VSMC	0.0463833	0.117315	0.0916615	0.0333012	0.0200831	0.50277	0.79106	0.914438	0.790883
Tslp	5.48569e-50	0.465356	0.211	0.092	IC	0.0773494	0.336728	0.0592715	0.0243608	0.655933	0.0725698	0.198234	0.133357	0.0732684
Tshz3	2.09923e-16	0.323682	0.185	0.105	EnC	0.0797233	0.213786	0.5185	0.369074	0.0378467	0.0629251	0.10631	0.127892	0.087689
Tshz2	0	0.537513	0.89	0.575	EpC	0.695423	1.95694	1.61594	1.1612	0.272018	1.91826	2.16857	1.87193	1.05713
Tshz2	1.95955e-57	0.29498	0.895	0.672	EC1	0.695423	1.95694	1.61594	1.1612	0.272018	1.91826	2.16857	1.87193	1.05713
Tshz2	2.19822e-81	0.566866	0.87	0.678	EC2	0.695423	1.95694	1.61594	1.1612	0.272018	1.91826	2.16857	1.87193	1.05713
Tsc22d4	3.67768e-130	1.38046	0.71	0.311	SC	1.95566	0.565864	0.690727	0.457852	0.811173	0.38911	0.5154	0.576745	0.646739
Tsc22d3	2.90855e-65	0.733772	0.714	0.542	EnC	1.21299	0.900938	2.04598	2.07336	1.03522	0.874251	1.16804	0.931129	0.965843
Tsc22d3	0	0.952726	0.896	0.473	PnC	1.21299	0.900938	2.04598	2.07336	1.03522	0.874251	1.16804	0.931129	0.965843
Tsc22d1	7.33388e-262	0.368623	0.901	0.529	PnC	0.662987	0.842497	1.26617	2.02444	0.434453	2.90073	1.81583	2.2979	2.55856
Tsc22d1	0	1.38705	0.98	0.565	EC1	0.662987	0.842497	1.26617	2.02444	0.434453	2.90073	1.81583	2.2979	2.55856
Tsc22d1	2.02597e-49	0.575675	0.975	0.593	Per/EC*	0.662987	0.842497	1.26617	2.02444	0.434453	2.90073	1.81583	2.2979	2.55856
Tsc22d1	8.53004e-184	0.909319	0.919	0.579	Per/VSMC	0.662987	0.842497	1.26617	2.02444	0.434453	2.90073	1.81583	2.2979	2.55856
Trpv2	1.04579e-74	0.331469	0.168	0.034	Per/VSMC	0.0675194	0.0340783	0.00751662	0.0684421	0.220916	0.0105861	0.00969144	0.2473	0.396569
Trps1	5.72641e-93	0.405283	0.25	0.081	IC	0.155038	0.176563	0.268247	0.0320889	0.579432	0.288267	0.198565	0.303322	0.231995
Trpc3	1.52351e-164	0.302357	0.121	0.006	Per/VSMC	0	0.00591841	0.036855	0.00556343	0.00160923	0.0132838	0.0352596	0.0650704	0.3138
Trp53inp2	1.02554e-92	0.454377	0.237	0.055	Per/VSMC	0.0855406	0.0498955	0.0923395	0.162838	0.0493106	0.115192	0.156504	0.329088	0.552195
Trp53i13	9.64736e-43	0.479881	0.348	0.19	EnC	0.613797	0.421543	0.825902	0.313391	0.164824	0.248108	0.32816	0.335592	0.25262
Trp53i11	3.87256e-54	0.402259	0.158	0.041	EC2	0.0686195	0.0117812	0.0119922	0.0661473	0.0435662	0.100931	0.492426	0.372329	0.549156
Trp53i11	2.55331e-34	0.25509	0.22	0.045	Per/EC*	0.0686195	0.0117812	0.0119922	0.0661473	0.0435662	0.100931	0.492426	0.372329	0.549156
Trp53i11	2.25489e-124	0.462067	0.224	0.037	Per/VSMC	0.0686195	0.0117812	0.0119922	0.0661473	0.0435662	0.100931	0.492426	0.372329	0.549156
Triobp	3.09857e-74	0.271014	0.43	0.287	EpC	0.654833	0.791798	0.493504	0.527965	0.268888	0.648511	0.754596	0.57516	0.348932
Trim47	1.47333e-90	0.375168	0.518	0.223	EC1	0.217044	0.52047	0.22834	0.161067	0.402508	0.832697	0.937745	0.858627	0.479444
Trim47	1.2471e-49	0.483765	0.432	0.235	EC2	0.217044	0.52047	0.22834	0.161067	0.402508	0.832697	0.937745	0.858627	0.479444
Trim47	8.60709e-36	0.37242	0.623	0.241	Per/EC*	0.217044	0.52047	0.22834	0.161067	0.402508	0.832697	0.937745	0.858627	0.479444
Trim37	8.63183e-85	0.377693	0.23	0.057	EC2	0.0951047	0.0645335	0.0754523	0.114032	0.049495	0.279824	0.481364	0.352093	0.0829471
Trim35	2.12583e-05	0.447971	0.425	0.429	SC	1.25664	0.968149	0.834978	0.589357	0.537973	0.744312	0.866534	0.854176	0.784069
Trim30a	1.5551e-17	0.265829	0.22	0.142	IC	0.0670077	0.341021	0.0956259	0.0238187	0.571721	0.735656	0.554548	0.480734	0.0578232
Trim30a	3.41374e-154	0.441996	0.44	0.124	EC1	0.0670077	0.341021	0.0956259	0.0238187	0.571721	0.735656	0.554548	0.480734	0.0578232
Trim3	4.23153e-238	0.325016	0.318	0.071	PnC	0.153126	0.119234	0.12727	0.458417	0.0852655	0.198467	0.173046	0.200185	0.141231
Trim25	5.3228e-118	0.451014	0.574	0.237	EC1	0.358167	0.378756	0.311043	0.469169	0.670931	0.948823	0.9687	0.972933	0.322239
Trim25	1.57349e-46	0.463154	0.446	0.252	EC2	0.358167	0.378756	0.311043	0.469169	0.670931	0.948823	0.9687	0.972933	0.322239
Trim25	2.65491e-41	0.439171	0.665	0.257	Per/EC*	0.358167	0.378756	0.311043	0.469169	0.670931	0.948823	0.9687	0.972933	0.322239
Trim24	2.5742e-98	0.318034	0.341	0.108	EC1	0.263275	0.179034	0.183513	0.270178	0.179022	0.536088	0.357847	0.352902	0.153787
Trim13	8.74283e-29	0.398758	0.138	0.035	SC	0.459801	0.0609172	0.0897751	0.0632697	0.0654475	0.0530762	0.0502364	0.0451805	0.0414379
Trim12a	7.86788e-68	0.312427	0.466	0.215	EC1	0.533432	0.446345	0.293288	0.366532	0.504627	0.759692	0.700008	0.588675	0.332144
Tril	3.22696e-32	0.432116	0.289	0.153	EnC	0.466613	0.295546	0.763742	0.0252328	0.0270952	0.717624	0.618633	0.759443	0.555919
Tril	4.45039e-132	0.388042	0.443	0.137	EC1	0.466613	0.295546	0.763742	0.0252328	0.0270952	0.717624	0.618633	0.759443	0.555919
Tril	1.56486e-13	0.27092	0.244	0.157	EC2	0.466613	0.295546	0.763742	0.0252328	0.0270952	0.717624	0.618633	0.759443	0.555919
Tril	2.02075e-47	0.400447	0.525	0.155	Per/EC*	0.466613	0.295546	0.763742	0.0252328	0.0270952	0.717624	0.618633	0.759443	0.555919
Trib2	0	1.14241	0.747	0.076	PnC	0.301497	0.0652674	0.234814	1.31348	0.0878038	0.332114	0.376866	0.492083	0.161859
Trib1	6.35925e-124	0.461755	0.222	0.052	IC	0.143629	0.107229	0.150486	0.0135501	0.576987	0.0950954	0.259167	0.184767	0.233342
Trf	6.63484e-123	1.3335	0.413	0.136	EnC	0.300934	0.147187	2.03293	0.0744443	2.13585	0.145855	0.215188	0.167694	0.0423949
Trf	0	1.63497	0.736	0.083	IC	0.300934	0.147187	2.03293	0.0744443	2.13585	0.145855	0.215188	0.167694	0.0423949
Trerf1	2.29142e-31	0.261591	0.19	0.093	IC	0.155201	0.275369	0.202512	0.125208	0.445849	0.0640939	0.0703579	0.126325	0.0684561
Trem2	0	0.886128	0.294	0.006	IC	0	0.00821765	0.0059381	0.00837951	0.897651	0.00937228	0.00767484	0.0992726	0.0318015
Trappc2	0.000481173	0.293145	0.186	0.141	SC	0.538475	0.212034	0.260426	0.312092	0.142877	0.292722	0.341568	0.227543	0.215014
Tram1	5.1125e-10	0.264905	0.495	0.484	EnC	0.807983	1.01782	1.13895	0.819708	0.749065	0.774812	0.842065	0.706775	0.512784
Traf1	1.14591e-70	0.296915	0.112	0.023	IC	0.0536421	0.0170084	0.021393	0.00810045	0.34037	0.113226	0.193628	0.0768723	0.040671
Trabd2b	1.6466e-95	0.373585	0.191	0.035	Per/VSMC	0.00810717	0.0767658	0.326503	0.0168536	0.0147028	0.0277022	0.025032	0.333009	0.448144
Tra2b	5.01376e-16	0.250168	0.797	0.481	Per/EC*	0.938603	0.77318	0.933608	0.898192	1.02942	0.969215	1.14355	1.16365	1.10486
Tra2a	5.82393e-31	0.401819	0.539	0.392	EC2	1.06735	0.715079	0.723617	0.533197	0.825362	0.982303	1.16193	1.04887	0.918592
Tra2a	1.36937e-15	0.261894	0.691	0.396	Per/EC*	1.06735	0.715079	0.723617	0.533197	0.825362	0.982303	1.16193	1.04887	0.918592
Tpt1	4.84443e-300	0.320957	0.98	0.963	EpC	2.4537	3.23115	2.54254	2.71369	3.38906	3.04484	2.99645	2.88801	2.56491
Tpt1	1.10961e-151	0.401939	0.991	0.967	IC	2.4537	3.23115	2.54254	2.71369	3.38906	3.04484	2.99645	2.88801	2.56491
Tpst2	3.85431e-62	0.310821	0.539	0.282	EC1	0.278661	0.442559	0.289096	0.666633	0.450538	0.826904	0.955553	0.6586	0.205043
Tpst2	5.08672e-38	0.446506	0.455	0.293	EC2	0.278661	0.442559	0.289096	0.666633	0.450538	0.826904	0.955553	0.6586	0.205043
Tpst1	1.93425e-161	0.353863	0.446	0.222	EpC	0.569857	0.786786	0.71319	0.408505	0.163329	0.223933	0.557686	0.725404	0.491733
Tprgl	3.52096e-38	0.433767	0.684	0.573	Per/VSMC	1.29343	0.952077	1.1374	1.15852	0.797955	1.22884	1.24748	1.33933	1.50037
Tppp3	0	0.696892	0.811	0.49	EpC	1.20403	2.26923	1.55807	2.10666	1.14211	0.36432	1.56968	1.05159	1.23339
Tppp3	3.73396e-89	0.27892	0.811	0.56	PnC	1.20403	2.26923	1.55807	2.10666	1.14211	0.36432	1.56968	1.05159	1.23339
Tpp1	1.38123e-14	0.283404	0.301	0.239	IC	0.479228	0.421195	0.286043	0.438185	0.697206	0.364337	0.482955	0.472048	0.359438
Tpm4	3.5202e-103	0.301204	0.809	0.595	PnC	0.894761	1.09647	1.17081	1.63485	0.963135	1.98446	1.86673	1.76101	1.33746
Tpm4	1.39005e-179	0.661531	0.898	0.612	EC1	0.894761	1.09647	1.17081	1.63485	0.963135	1.98446	1.86673	1.76101	1.33746
Tpm4	1.00565e-63	0.512389	0.801	0.624	EC2	0.894761	1.09647	1.17081	1.63485	0.963135	1.98446	1.86673	1.76101	1.33746
Tpm4	7.09269e-24	0.37139	0.911	0.63	Per/EC*	0.894761	1.09647	1.17081	1.63485	0.963135	1.98446	1.86673	1.76101	1.33746
Tpm3	2.38825e-94	0.475821	0.738	0.579	IC	0.952198	0.918101	0.896432	1.21752	1.60214	1.55701	1.60534	1.41181	0.691275
Tpm3	1.43662e-81	0.406615	0.825	0.576	EC1	0.952198	0.918101	0.896432	1.21752	1.60214	1.55701	1.60534	1.41181	0.691275
Tpm3	1.26792e-59	0.451453	0.762	0.585	EC2	0.952198	0.918101	0.896432	1.21752	1.60214	1.55701	1.60534	1.41181	0.691275
Tpm2	0	3.01111	0.965	0.249	Per/VSMC	0.534357	0.29909	0.47748	1.82517	0.348419	0.337239	0.408182	1.58776	3.90998
Tpm1	0	0.807362	0.871	0.433	PnC	1.15921	0.619376	0.790943	2.27708	0.510423	1.74358	1.01137	1.71577	3.2753
Tpm1	0	1.89331	0.953	0.488	Per/VSMC	1.15921	0.619376	0.790943	2.27708	0.510423	1.74358	1.01137	1.71577	3.2753
Tpi1	2.46877e-206	0.497217	0.776	0.458	PnC	0.916471	0.882493	0.76004	1.36965	0.736254	0.818553	0.710689	0.825158	1.28332
Tpi1	7.31217e-16	0.318644	0.576	0.515	Per/VSMC	0.916471	0.882493	0.76004	1.36965	0.736254	0.818553	0.710689	0.825158	1.28332
Tpd52l1	0	0.300273	0.267	0.029	PnC	0.0189412	0.0194361	0.0244424	0.35408	0.0146015	0.325247	0.0194483	0.00717675	0.00283128
Tpd52	9.20678e-291	0.411473	0.554	0.172	PnC	0.674452	0.0819628	0.182177	0.82466	0.941384	0.909742	0.281305	0.19482	0.226733
Tpd52	4.23421e-87	0.506244	0.431	0.221	IC	0.674452	0.0819628	0.182177	0.82466	0.941384	0.909742	0.281305	0.19482	0.226733
Tpd52	7.03435e-131	0.450814	0.566	0.215	EC1	0.674452	0.0819628	0.182177	0.82466	0.941384	0.909742	0.281305	0.19482	0.226733
Tpcn1	0	0.544416	0.495	0.135	PnC	0.253866	0.248049	0.448645	0.831387	0.28706	0.158758	0.387296	0.253407	0.387629
Top2b	1.48494e-25	0.308761	0.589	0.258	Per/EC*	0.466987	0.456452	0.458063	0.478851	0.451798	0.506795	0.551378	0.787278	0.559152
Tomm20	1.30668e-64	0.360018	0.727	0.501	EC1	0.950617	0.848795	0.77327	0.895597	0.978774	1.2653	1.11069	1.10659	0.922754
Tob2	5.29311e-17	0.338036	0.25	0.154	Per/VSMC	0.346712	0.242228	0.263635	0.242517	0.458551	0.300782	0.307562	0.434763	0.627529
Tob1	5.03411e-88	0.364665	0.47	0.198	EC1	0.744934	0.263731	0.300259	0.579454	0.201915	0.754044	0.553309	0.444451	0.408338
Tnxb	0	1.35417	0.845	0.279	EpC	0.714699	1.95187	0.687436	0.889728	0.344514	0.201196	0.461948	0.437099	0.388473
Tns3	8.17694e-06	0.403284	0.268	0.207	SC	0.851502	0.197194	0.113662	1.02502	0.38773	0.0839663	0.146259	0.405194	0.501186
Tns3	0	0.753562	0.638	0.109	PnC	0.851502	0.197194	0.113662	1.02502	0.38773	0.0839663	0.146259	0.405194	0.501186
Tns2	9.07854e-31	0.312616	0.564	0.22	Per/EC*	0.210268	0.465057	0.453198	0.366811	0.0621884	0.475439	0.608913	0.743076	0.720934
Tns2	4.23801e-14	0.305357	0.311	0.221	Per/VSMC	0.210268	0.465057	0.453198	0.366811	0.0621884	0.475439	0.608913	0.743076	0.720934
Tns1	0	0.667518	0.876	0.502	PnC	0.764748	0.931859	0.718602	1.7697	0.817508	1.19581	1.49524	1.71843	1.77889
Tns1	3.54573e-34	0.461903	0.924	0.566	Per/EC*	0.764748	0.931859	0.718602	1.7697	0.817508	1.19581	1.49524	1.71843	1.77889
Tns1	1.06155e-61	0.556241	0.75	0.561	Per/VSMC	0.764748	0.931859	0.718602	1.7697	0.817508	1.19581	1.49524	1.71843	1.77889
Tnrc6c	4.97954e-78	0.395883	0.546	0.265	EC1	0.763654	0.483328	0.424776	0.477421	0.358345	0.936688	0.885919	0.869065	0.756003
Tnrc6c	2.58064e-20	0.331394	0.403	0.281	EC2	0.763654	0.483328	0.424776	0.477421	0.358345	0.936688	0.885919	0.869065	0.756003
Tnrc6c	1.09694e-23	0.295104	0.619	0.282	Per/EC*	0.763654	0.483328	0.424776	0.477421	0.358345	0.936688	0.885919	0.869065	0.756003
Tnnt3	0	1.03268	0.498	0.026	PnC	0.0755068	0.0565132	0.0791278	1.08992	0.0408041	0.0408415	0.0607335	0.145783	0.0455622
Tnnt2	0	0.383739	0.235	0.004	PnC	0.0028175	0.00617512	0.00692177	0.391513	0.0145993	0.00921182	0.00983727	0.00562708	0.00514392
Tnni3	4.14895e-237	0.382066	0.138	0.007	PnC	0.00284672	0.0148425	0.00927775	0.397244	0.019581	0.010545	0.0310278	0.00895137	0.0133442
Tnip3	0	0.90066	0.188	0.003	IC	0.00528077	0.00499672	0.00268929	0.0238528	0.915745	0.0310947	0.0326948	0	0.0302257
Tnik	4.49434e-21	0.37018	0.114	0.031	SC	0.446625	0.0693525	0.352114	0.01272	0.0630487	0.0185442	0.0553727	0.068687	0.0771855
Tnik	7.05996e-61	0.283234	0.13	0.026	EnC	0.446625	0.0693525	0.352114	0.01272	0.0630487	0.0185442	0.0553727	0.068687	0.0771855
Tnfsf9	9.31304e-73	0.558602	0.147	0.037	IC	0.234794	0.141412	0.0755452	0.0341116	0.65457	0.0133464	0.0841512	0.0888478	0.0675435
Tnfsf15	0	0.296141	0.206	0.003	PnC	0.0112711	0.00523664	0.000706106	0.300866	0.00876352	0.0016812	0.00559873	0	0
Tnfsf13b	9.51156e-193	0.268524	0.156	0.017	EpC	0.0481087	0.31259	0.0476842	0.00643413	0.1531	0.0235335	0.0243222	0.00539839	0.00502119
Tnfsf12	1.28622e-11	0.321094	0.356	0.3	EnC	0.522249	0.614927	0.853863	0.378702	0.493619	0.402054	0.520387	0.780257	0.624181
Tnfsf10	2.07554e-206	0.319797	0.241	0.029	EC1	0.0204136	0.0152777	0.00286325	0.0102843	0.0305968	0.387692	0.475616	0.456345	0.0125773
Tnfsf10	4.29909e-133	0.410162	0.218	0.034	EC2	0.0204136	0.0152777	0.00286325	0.0102843	0.0305968	0.387692	0.475616	0.456345	0.0125773
Tnfsf10	2.89063e-117	0.365903	0.364	0.041	Per/EC*	0.0204136	0.0152777	0.00286325	0.0102843	0.0305968	0.387692	0.475616	0.456345	0.0125773
Tnfrsf21	1.70081e-134	0.550891	0.445	0.053	Per/EC*	0.121615	0.0545261	0.0272081	0.0254477	0.239429	0.0799748	0.0978853	0.698666	0.837131
Tnfrsf21	1.25266e-140	0.741172	0.263	0.047	Per/VSMC	0.121615	0.0545261	0.0272081	0.0254477	0.239429	0.0799748	0.0978853	0.698666	0.837131
Tnfrsf1b	4.35097e-109	0.484511	0.288	0.095	IC	0.155126	0.260286	0.02917	0.0115163	0.678038	0.246583	0.464243	0.312759	0.0208847
Tnfrsf1a	2.59401e-28	0.392287	0.503	0.368	EC2	0.506193	0.735377	0.622869	0.42546	0.670317	0.882527	1.09244	1.36024	0.880252
Tnfrsf1a	5.15265e-57	0.64555	0.818	0.369	Per/EC*	0.506193	0.735377	0.622869	0.42546	0.670317	0.882527	1.09244	1.36024	0.880252
Tnfrsf19	0	0.471836	0.309	0.005	EC1	0.00346597	0.00396633	0.00344542	0.00587578	0.00373012	0.48439	0.0026465	0.0182395	0.117622
Tnfrsf13b	0	0.426669	0.19	0.001	IC	0.00877054	0.00148779	0.00416835	0.00266552	0.429102	0.00130904	0.00391338	0.008478	0
Tnfrsf12a	0.000898478	0.294897	0.143	0.101	SC	0.504598	0.278396	0.101758	0.105517	0.0931474	0.403422	0.176095	0.122283	0.174372
Tnfrsf11a	9.1866e-109	0.326004	0.145	0.025	IC	0	0.00631546	0.0074538	0.00649921	0.371084	0.217629	0.13669	0.0676566	0.0864534
Tnfaip8l2	0	0.852861	0.385	0.005	IC	0.0138231	0.00542279	0.0139244	0.00689935	0.860483	0.00686812	0.00367605	0.0429517	0.00667108
Tnfaip8l1	3.6516e-30	0.376695	0.14	0.034	SC	0.441248	0.00702256	0.0500294	0.0051249	0.0233593	0.315359	0.235953	0.141352	0.0504319
Tnfaip8l1	1.07763e-188	0.260123	0.206	0.023	EC1	0.441248	0.00702256	0.0500294	0.0051249	0.0233593	0.315359	0.235953	0.141352	0.0504319
Tnfaip8	5.63329e-108	0.53072	0.428	0.199	IC	0.211323	0.256197	0.233904	0.608857	0.903705	0.0818756	0.336847	0.449514	0.722801
Tnfaip8	1.89809e-16	0.296577	0.319	0.218	Per/VSMC	0.211323	0.256197	0.233904	0.608857	0.903705	0.0818756	0.336847	0.449514	0.722801
Tnfaip6	1.91366e-237	0.43531	0.231	0.039	EpC	0.450516	0.551934	0.480577	0.0197567	0.0303091	0.0338851	0.0288833	0.0355333	0.0629661
Tnfaip3	9.253e-219	0.532067	0.196	0.021	IC	0.0872581	0.0455826	0.00637208	0.0250306	0.573594	0.0475375	0.0732587	0.0901412	0.0224812
Tnfaip2	1.04099e-11	0.305576	0.152	0.087	EC2	0.0462265	0.331871	0.0293243	0.0107124	0.106195	0.128303	0.496446	0.647043	0.0797431
Tnfaip2	4.06028e-44	0.443087	0.352	0.086	Per/EC*	0.0462265	0.331871	0.0293243	0.0107124	0.106195	0.128303	0.496446	0.647043	0.0797431
Tnfaip1	2.24068e-136	0.479179	0.534	0.201	EC1	0.253596	0.353875	0.264459	0.354748	0.184335	0.84946	0.702868	0.66182	0.453985
Tnfaip1	7.84738e-20	0.306342	0.337	0.221	EC2	0.253596	0.353875	0.264459	0.354748	0.184335	0.84946	0.702868	0.66182	0.453985
Tmtc1	4.27762e-185	0.294435	0.268	0.064	PnC	0.0691938	0.119154	0.032346	0.425203	0.0236274	0.260884	0.280165	0.200729	0.133707
Tmsb4x	0	1.21326	0.998	0.977	IC	3.41793	3.6819	2.57354	4.40508	5.28508	4.63034	4.77582	4.49124	3.48798
Tmsb4x	7.45847e-127	0.362648	1	0.978	EC1	3.41793	3.6819	2.57354	4.40508	5.28508	4.63034	4.77582	4.49124	3.48798
Tmsb4x	1.12874e-134	0.516608	0.999	0.978	EC2	3.41793	3.6819	2.57354	4.40508	5.28508	4.63034	4.77582	4.49124	3.48798
Tmsb10	2.21424e-151	0.259107	0.98	0.878	EpC	2.53443	3.44749	3.25934	3.69947	2.78279	3.12067	2.83885	2.3251	2.01977
Tmsb10	1.06528e-302	0.533403	0.988	0.898	PnC	2.53443	3.44749	3.25934	3.69947	2.78279	3.12067	2.83885	2.3251	2.01977
Tmprss5	4.98014e-164	0.387202	0.109	0.003	SC	0.391216	0.00400238	0.00415281	0.00398103	0.00379008	0.00572871	0.0032987	0.0133313	0
Tmpo	9.34937e-10	0.257831	0.325	0.255	EC2	0.64245	0.407439	0.311022	0.519185	0.413508	0.693947	0.727142	0.651084	0.425777
Tmod3	0	0.840556	0.803	0.291	PnC	0.414874	0.476318	0.41496	1.43521	0.408987	0.931769	1.09582	0.882619	0.478991
Tmod3	3.75887e-18	0.301531	0.497	0.381	EC2	0.414874	0.476318	0.41496	1.43521	0.408987	0.931769	1.09582	0.882619	0.478991
Tmod2	1.61468e-67	1.03056	0.543	0.253	SC	1.54202	0.558307	0.353925	0.909164	0.0806651	0.102761	0.388849	0.144234	0.120514
Tmod2	7.47379e-249	0.438626	0.552	0.195	PnC	1.54202	0.558307	0.353925	0.909164	0.0806651	0.102761	0.388849	0.144234	0.120514
Tmod1	2.36185e-106	0.314638	0.137	0.023	IC	0.177128	0.0203169	0.0189242	0.0110956	0.370673	0.0371864	0.0257364	0.194384	0.338433
Tmod1	2.36029e-56	0.260682	0.137	0.029	Per/VSMC	0.177128	0.0203169	0.0189242	0.0110956	0.370673	0.0371864	0.0257364	0.194384	0.338433
Tmem97	1.10209e-29	0.32156	0.185	0.08	EnC	0.283481	0.165895	0.468589	0.12664	0.165525	0.0755404	0.0622396	0.136715	0.167607
Tmem9	2.05341e-10	0.27084	0.276	0.212	EnC	0.333748	0.454638	0.638459	0.471121	0.161363	0.18855	0.180922	0.285575	0.268506
Tmem88	0	0.930638	0.628	0.063	EC1	0.0340782	0.0140614	0.0161211	0.0131677	0.166253	1.11878	1.08296	0.885493	0.0346995
Tmem88	0	0.861944	0.501	0.082	EC2	0.0340782	0.0140614	0.0161211	0.0131677	0.166253	1.11878	1.08296	0.885493	0.0346995
Tmem88	7.53276e-114	0.592196	0.585	0.101	Per/EC*	0.0340782	0.0140614	0.0161211	0.0131677	0.166253	1.11878	1.08296	0.885493	0.0346995
Tmem63b	6.85713e-05	0.250285	0.135	0.085	SC	0.402772	0.124008	0.0948952	0.225008	0.0733431	0.145242	0.229309	0.169492	0.203614
Tmem59	3.8695e-31	0.289921	0.865	0.83	EnC	1.99523	1.79541	2.09084	2.00408	1.42677	1.83863	1.84915	1.70009	1.45463
Tmem51	0	0.790306	0.395	0.04	Per/VSMC	0.00541089	0.0112184	0.0436746	0.118889	0.173785	0.0435611	0.0964716	0.199493	0.859207
Tmem50a	1.71369e-62	0.719788	0.848	0.767	SC	2.23404	1.52125	1.58564	1.58673	1.61295	1.31275	1.4829	1.39101	1.25921
Tmem47	0.0199926	0.313629	0.162	0.137	SC	0.574044	0.130653	0.303252	0.347335	0.0229556	0.456526	0.493945	0.540685	0.352266
Tmem47	4.92577e-27	0.274041	0.386	0.133	Per/EC*	0.574044	0.130653	0.303252	0.347335	0.0229556	0.456526	0.493945	0.540685	0.352266
Tmem45a	1.79367e-267	0.383898	0.309	0.069	EpC	0.0818713	0.559326	0.829301	0.0945776	0.0191728	0.0272669	0.0419913	0.0309314	0.0408843
Tmem45a	3.6584e-79	0.544182	0.36	0.142	EnC	0.0818713	0.559326	0.829301	0.0945776	0.0191728	0.0272669	0.0419913	0.0309314	0.0408843
Tmem44	7.81967e-179	0.310198	0.28	0.047	EC1	0.0299358	0.0161621	0.0182468	0.236765	0.0107516	0.403184	0.307218	0.18136	0.0229019
Tmem43	1.8288e-179	0.365531	0.364	0.148	EpC	0.404295	0.64542	0.395122	0.264632	0.229211	0.209566	0.291084	0.307478	0.277188
Tmem41b	1.56841e-05	0.281079	0.184	0.125	SC	0.510596	0.209066	0.341203	0.210721	0.199829	0.329872	0.197104	0.190418	0.23087
Tmem38b	0	0.899268	0.477	0.067	Per/VSMC	0.315249	0.105151	0.052495	0.139577	0.0635705	0.0556365	0.118904	0.389121	1.01452
Tmem37	0	0.673997	0.277	0.019	IC	0.0158783	0.0419463	0.00629791	0.0163195	0.710254	0.0622289	0.0410359	0.0560021	0.0597493
Tmem30a	5.86282e-12	0.253913	0.475	0.403	EC2	0.885031	0.659461	0.854434	0.8191	0.649523	0.889315	0.994496	0.883438	0.618961
Tmem263	6.01584e-11	0.294266	0.218	0.151	EnC	0.162195	0.377265	0.572003	0.337181	0.0526464	0.125278	0.228348	0.211275	0.140386
Tmem258	1.06888e-19	0.297201	0.646	0.614	EnC	1.23014	1.27882	1.44593	1.17544	1.1704	0.799575	0.761929	0.851472	0.963052
Tmem256	3.14462e-130	0.343453	0.849	0.631	PnC	1.45132	1.2562	1.49322	1.60001	1.29678	0.926397	1.15839	1.04514	1.30826
Tmem255b	3.26442e-291	0.765257	0.357	0.044	EC2	0.00689528	0.00471439	0.00846454	0.093554	0.00421851	0.28713	0.84367	0.676344	0.128292
Tmem255b	1.89642e-141	0.537296	0.47	0.057	Per/EC*	0.00689528	0.00471439	0.00846454	0.093554	0.00421851	0.28713	0.84367	0.676344	0.128292
Tmem252	1.98942e-156	0.504918	0.16	0.014	EC2	0.0201018	0.00809774	0.00255249	0.00683571	0.0111328	0.16813	0.53526	0.295595	0.0096288
Tmem238	3.16048e-68	0.279165	0.356	0.143	EC1	0.137549	0.265588	0.162851	0.249652	0.197474	0.541566	0.57062	0.486941	0.0800575
Tmem238	7.07526e-27	0.305351	0.279	0.152	EC2	0.137549	0.265588	0.162851	0.249652	0.197474	0.541566	0.57062	0.486941	0.0800575
Tmem237	0.000635291	0.311685	0.2	0.157	SC	0.590652	0.314868	0.338331	0.338828	0.125136	0.204462	0.231109	0.206181	0.226224
Tmem205	4.73275e-15	0.633397	0.42	0.322	SC	1.21056	0.589465	0.616618	0.727529	0.345732	0.552726	0.540044	0.483625	0.416932
Tmem204	0	0.793635	0.567	0.069	EC1	0.0553398	0.0725407	0.284999	0.0452611	0.0118103	0.978028	0.775945	0.817719	0.290264
Tmem204	4.8258e-109	0.542472	0.338	0.095	EC2	0.0553398	0.0725407	0.284999	0.0452611	0.0118103	0.978028	0.775945	0.817719	0.290264
Tmem204	3.6371e-98	0.551073	0.551	0.102	Per/EC*	0.0553398	0.0725407	0.284999	0.0452611	0.0118103	0.978028	0.775945	0.817719	0.290264
Tmem19	1.04362e-08	0.347216	0.171	0.097	SC	0.525685	0.199833	0.228043	0.150765	0.191943	0.111646	0.168739	0.193244	0.145469
Tmem189	0.0021853	0.254029	0.147	0.108	SC	0.454624	0.0975332	0.0983141	0.174757	0.365296	0.366347	0.363163	0.295163	0.185052
Tmem184b	3.05954e-102	0.314835	0.347	0.108	EC1	0.108768	0.217639	0.197503	0.137995	0.173144	0.532785	0.401036	0.428687	0.317376
Tmem182	1.92414e-293	0.444741	0.335	0.012	Per/EC*	0.00996659	0.00145283	0	0.000510977	0.00336826	0.00923363	0.112229	0.482999	0.376022
Tmem182	2.71474e-141	0.353009	0.135	0.01	Per/VSMC	0.00996659	0.00145283	0	0.000510977	0.00336826	0.00923363	0.112229	0.482999	0.376022
Tmem176b	1.08843e-08	0.333753	0.626	0.543	SC	1.87447	1.01683	0.418813	1.33726	2.45553	1.72808	1.87052	2.04556	1.69647
Tmem176b	2.30818e-295	1.10181	0.842	0.509	IC	1.87447	1.01683	0.418813	1.33726	2.45553	1.72808	1.87052	2.04556	1.69647
Tmem176b	5.84812e-20	0.343747	0.651	0.538	EC2	1.87447	1.01683	0.418813	1.33726	2.45553	1.72808	1.87052	2.04556	1.69647
Tmem176b	8.13142e-37	0.504105	0.924	0.538	Per/EC*	1.87447	1.01683	0.418813	1.33726	2.45553	1.72808	1.87052	2.04556	1.69647
Tmem176a	8.56246e-44	1.07382	0.652	0.446	SC	2.30377	0.606692	0.301121	1.12641	2.07139	1.32172	1.72223	1.99834	1.41642
Tmem176a	9.65766e-233	0.937256	0.76	0.415	IC	2.30377	0.606692	0.301121	1.12641	2.07139	1.32172	1.72223	1.99834	1.41642
Tmem176a	1.56752e-26	0.469336	0.576	0.444	EC2	2.30377	0.606692	0.301121	1.12641	2.07139	1.32172	1.72223	1.99834	1.41642
Tmem176a	4.01504e-54	0.726254	0.886	0.445	Per/EC*	2.30377	0.606692	0.301121	1.12641	2.07139	1.32172	1.72223	1.99834	1.41642
Tmem167	1.23919e-28	0.447343	0.57	0.499	EnC	0.607584	1.09175	1.35827	0.925512	0.767334	0.615368	0.715807	0.741439	0.612997
Tmem159	3.9658e-147	0.377047	0.44	0.235	EpC	0.412723	0.795301	0.573296	0.469982	0.302292	0.363116	0.44172	0.323823	0.337274
Tmem158	1.44053e-300	0.613625	0.424	0.141	EpC	0.190908	0.926574	0.379534	0.448433	0.108966	0.135236	0.536308	0.185768	0.155705
Tmem14a	7.87175e-06	0.329225	0.174	0.115	SC	0.538776	0.212257	0.395711	0.293002	0.0530938	0.120572	0.0892138	0.104366	0.224073
Tmem141	1.95422e-68	0.323012	0.188	0.061	IC	0.108217	0.0806301	0.131126	0.172016	0.429061	0.117792	0.0514821	0.0534387	0.0731602
Tmem140	1.90837e-20	0.331613	0.404	0.286	EC2	0.58557	0.538366	0.313845	0.637705	0.13509	0.578585	0.849853	0.871744	0.531198
Tmem140	2.57308e-22	0.335083	0.597	0.288	Per/EC*	0.58557	0.538366	0.313845	0.637705	0.13509	0.578585	0.849853	0.871744	0.531198
Tmem134	2.25259e-07	0.580204	0.425	0.417	SC	1.31123	0.693171	0.857395	0.845904	0.558457	0.607836	0.664101	0.830645	0.890963
Tmem123	3.21702e-53	0.265478	0.443	0.22	EC1	0.571647	0.35764	0.3166	0.336711	0.414598	0.688386	0.715884	0.718149	0.601584
Tmem123	2.41339e-17	0.290236	0.338	0.231	EC2	0.571647	0.35764	0.3166	0.336711	0.414598	0.688386	0.715884	0.718149	0.601584
Tmem123	7.41887e-19	0.276259	0.508	0.233	Per/EC*	0.571647	0.35764	0.3166	0.336711	0.414598	0.688386	0.715884	0.718149	0.601584
Tmem119	2.69618e-81	0.260031	0.212	0.094	EpC	0.050142	0.444346	0.292951	0.358349	0.051767	0.0262741	0.0403767	0.108833	0.124843
Tmem107	7.75571e-108	0.268959	0.298	0.138	EpC	0.347733	0.534911	0.53963	0.359796	0.113198	0.0433066	0.146772	0.184976	0.232844
Tmem106c	3.7606e-13	0.26755	0.234	0.159	EnC	0.319009	0.327908	0.538549	0.314186	0.242804	0.158294	0.1147	0.0889122	0.156057
Tmem106a	3.00928e-214	0.647033	0.342	0.079	IC	0.0489553	0.230265	0.114433	0.0756126	0.794862	0.066046	0.132481	0.133809	0.0617273
Tmem100	0	1.32585	0.709	0.133	EpC	0.269609	1.67352	0.90512	0.185034	0.115444	0.155605	0.240891	0.474196	0.639912
Tmeff2	0	0.892472	0.575	0.107	EpC	0.207671	1.13355	0.230329	0.474985	0.0768724	0.0508314	0.0751013	0.0594786	0.18101
Tmeff1	0	0.444872	0.299	0.025	EC1	0.0209477	0.101474	0	0.00965998	0.00108812	0.490825	0.00837086	0.00833112	0.00865137
Tmed9	8.25199e-49	0.410672	0.786	0.717	EnC	1.35225	1.54259	1.80128	1.3711	1.0899	1.29133	1.38797	1.30424	1.0675
Tmed5	2.18483e-37	0.412721	0.469	0.303	EC2	0.509509	0.535213	0.331343	0.486602	0.636341	0.764941	0.95388	0.86669	0.308127
Tmed5	2.87215e-20	0.298524	0.602	0.308	Per/EC*	0.509509	0.535213	0.331343	0.486602	0.636341	0.764941	0.95388	0.86669	0.308127
Tmed3	0	0.602768	0.784	0.489	EpC	0.838349	1.57603	1.72644	0.977616	0.767601	0.686266	0.839094	0.788561	0.547446
Tmed3	8.3934e-68	0.535977	0.736	0.587	EnC	0.838349	1.57603	1.72644	0.977616	0.767601	0.686266	0.839094	0.788561	0.547446
Tmed2	1.65311e-53	0.476324	0.724	0.624	EnC	1.30043	1.31527	1.63674	1.05178	0.964213	0.953498	1.13926	1.10119	0.998193
Tmed10	1.94381e-15	0.448838	0.746	0.761	SC	2.02392	1.46487	1.93846	1.7899	1.38067	1.73557	1.40063	1.44509	1.19807
Tmed10	4.80809e-48	0.375719	0.818	0.756	EnC	2.02392	1.46487	1.93846	1.7899	1.38067	1.73557	1.40063	1.44509	1.19807
Tmcc3	1.98964e-154	0.710674	0.402	0.105	EC2	0.316102	0.18735	0.213678	0.0565192	0.357154	0.282333	0.928629	0.855614	0.172043
Tmcc3	3.51607e-108	0.585729	0.606	0.115	Per/EC*	0.316102	0.18735	0.213678	0.0565192	0.357154	0.282333	0.928629	0.855614	0.172043
Tmcc1	9.5902e-191	0.777295	0.449	0.151	IC	0.430193	0.245247	0.333489	0.230049	1.0876	0.56916	0.424768	0.43932	0.252489
Tmbim6	8.96351e-28	0.537938	0.763	0.748	SC	2.03442	1.30437	1.47743	1.56195	1.57314	1.86271	1.68951	1.56862	1.34542
Tmbim6	2.64821e-79	0.380627	0.882	0.736	EC1	2.03442	1.30437	1.47743	1.56195	1.57314	1.86271	1.68951	1.56862	1.34542
Tma7	6.55976e-28	0.257933	0.734	0.706	IC	1.24549	1.34601	1.20669	1.44343	1.59227	1.32255	1.1682	1.31464	1.27678
Tm7sf3	8.20964e-17	0.62026	0.362	0.24	SC	1.05397	0.465068	0.657971	0.561843	0.153543	0.307644	0.331674	0.310949	0.266912
Tm6sf1	0	0.863538	0.501	0.095	IC	0.104551	0.023538	0.0282019	0.03567	1.09504	0.947621	0.695698	0.336948	0.0649912
Tm6sf1	0	0.648589	0.569	0.1	EC1	0.104551	0.023538	0.0282019	0.03567	1.09504	0.947621	0.695698	0.336948	0.0649912
Tm6sf1	1.66691e-43	0.351137	0.298	0.128	EC2	0.104551	0.023538	0.0282019	0.03567	1.09504	0.947621	0.695698	0.336948	0.0649912
Tm4sf1	0	0.489383	0.904	0.51	PnC	0.564403	0.809771	1.43512	2.32446	0.280119	3.22623	2.71914	2.56855	1.86688
Tm4sf1	0	1.54642	0.989	0.547	EC1	0.564403	0.809771	1.43512	2.32446	0.280119	3.22623	2.71914	2.56855	1.86688
Tm4sf1	1.75807e-131	0.858009	0.887	0.563	EC2	0.564403	0.809771	1.43512	2.32446	0.280119	3.22623	2.71914	2.56855	1.86688
Tm4sf1	2.62014e-46	0.637262	0.953	0.577	Per/EC*	0.564403	0.809771	1.43512	2.32446	0.280119	3.22623	2.71914	2.56855	1.86688
Tm2d2	9.99233e-10	0.27071	0.481	0.467	EnC	0.826832	0.859585	1.08667	0.955271	0.686239	0.700177	0.736272	0.667878	0.542155
Tlr7	2.50513e-253	0.287498	0.113	0.001	IC	0	0.002836	0	0.00156681	0.289412	0	0.00119881	0.0149175	0
Tlr2	1.33744e-105	0.421906	0.188	0.044	IC	0.0351248	0.145412	0.022869	0.00943307	0.500394	0.0366237	0.0859708	0.0540321	0.00760235
Tln2	4.02456e-238	0.383108	0.381	0.103	PnC	0.518772	0.14309	0.115877	0.601848	0.167203	0.451968	0.376542	0.243842	0.109108
Tln1	6.18212e-36	0.352427	0.544	0.434	IC	0.863556	0.600312	0.500667	0.986092	1.16679	0.829783	0.88117	1.10952	1.31054
Tln1	7.43027e-16	0.255133	0.75	0.44	Per/EC*	0.863556	0.600312	0.500667	0.986092	1.16679	0.829783	0.88117	1.10952	1.31054
Tln1	5.48512e-48	0.488868	0.603	0.436	Per/VSMC	0.863556	0.600312	0.500667	0.986092	1.16679	0.829783	0.88117	1.10952	1.31054
Tkt	7.87094e-08	0.424762	0.44	0.409	SC	1.18324	0.590287	0.59881	1.13927	0.873096	0.599814	0.513827	0.612154	0.675954
Tkt	1.52994e-221	0.471383	0.698	0.343	PnC	1.18324	0.590287	0.59881	1.13927	0.873096	0.599814	0.513827	0.612154	0.675954
Tjp2	1.37448e-274	0.566386	0.453	0.086	EC1	0.326389	0.0376732	0.0648298	0.371207	0.0828505	0.732508	0.367737	0.28551	0.0536267
Tjp1	0	0.725123	0.738	0.221	PnC	0.397512	0.297389	0.207601	1.27652	0.078324	1.47389	0.913938	0.8475	0.309708
Tjp1	6.26738e-280	0.843266	0.764	0.279	EC1	0.397512	0.297389	0.207601	1.27652	0.078324	1.47389	0.913938	0.8475	0.309708
Tiparp	2.55369e-17	0.530442	0.246	0.123	SC	0.795478	0.30016	0.209619	0.137026	0.446182	0.0709763	0.301435	0.249443	0.327635
Tinagl1	0	1.62983	0.963	0.262	EC1	0.343595	0.101807	0.113135	0.779686	0.161415	2.64997	2.18501	2.52178	2.33497
Tinagl1	8.18635e-209	0.975786	0.774	0.288	EC2	0.343595	0.101807	0.113135	0.779686	0.161415	2.64997	2.18501	2.52178	2.33497
Tinagl1	6.78461e-134	1.25417	0.975	0.308	Per/EC*	0.343595	0.101807	0.113135	0.779686	0.161415	2.64997	2.18501	2.52178	2.33497
Tinagl1	0	1.14527	0.917	0.281	Per/VSMC	0.343595	0.101807	0.113135	0.779686	0.161415	2.64997	2.18501	2.52178	2.33497
Timp4	1.46658e-302	1.45561	0.36	0.042	EC2	0.131467	0.0129792	0.0204783	0.0228698	0.0260448	0.120215	1.66461	1.68634	0.990045
Timp4	7.01478e-291	1.33013	0.636	0.052	Per/EC*	0.131467	0.0129792	0.0204783	0.0228698	0.0260448	0.120215	1.66461	1.68634	0.990045
Timp4	9.05803e-68	0.635821	0.208	0.053	Per/VSMC	0.131467	0.0129792	0.0204783	0.0228698	0.0260448	0.120215	1.66461	1.68634	0.990045
Timp3	1.67947e-33	0.59132	0.855	0.695	SC	2.71375	1.74398	1.74868	1.86189	0.596296	2.59324	2.71508	3.73509	2.99765
Timp3	1.25611e-156	0.49646	0.953	0.678	EC1	2.71375	1.74398	1.74868	1.86189	0.596296	2.59324	2.71508	3.73509	2.99765
Timp3	2.29994e-105	0.622247	0.916	0.685	EC2	2.71375	1.74398	1.74868	1.86189	0.596296	2.59324	2.71508	3.73509	2.99765
Timp3	1.16014e-131	1.66433	0.996	0.695	Per/EC*	2.71375	1.74398	1.74868	1.86189	0.596296	2.59324	2.71508	3.73509	2.99765
Timp3	2.82939e-132	0.94087	0.941	0.685	Per/VSMC	2.71375	1.74398	1.74868	1.86189	0.596296	2.59324	2.71508	3.73509	2.99765
Timp2	0	0.931558	0.968	0.705	EpC	1.85252	2.70395	1.69714	2.21662	1.78168	1.02682	1.44102	1.00119	1.04489
Timp1	8.64579e-149	0.295661	0.187	0.046	EpC	0.0414137	0.381658	0.137316	0.158014	0.0280503	0.0281328	0.0663775	0.0707251	0.0214621
Timm10b	1.4505e-103	0.516432	0.7	0.408	EC1	0.540893	0.740168	0.729815	0.75263	0.786852	1.25205	0.748989	0.742181	0.643238
Timeless	1.99574e-76	0.287014	0.141	0.024	EC2	0.0532605	0.027666	0.050158	0.00985003	0.0416706	0.143907	0.335094	0.292666	0.0684526
Timd4	0	0.484172	0.153	0.002	IC	0.00538316	0.00524878	0	0.00150516	0.48805	0.0063824	0.00546713	0	0.00260026
Tifab	0	0.332935	0.152	0.001	IC	0	0.000769479	0.00807511	0.00277838	0.334782	0.00177537	0.00188941	0	0
Tifa	0	0.617768	0.296	0.026	IC	0.057283	0.0211596	0.101245	0.00264951	0.674233	0.0700261	0.281906	0.157672	0.0466404
Tie1	0	0.762453	0.598	0.067	EC1	0.0748942	0.0245716	0.0336709	0.023696	0.0242301	0.964358	1.2087	0.831475	0.0329486
Tie1	0	1.02944	0.573	0.078	EC2	0.0748942	0.0245716	0.0336709	0.023696	0.0242301	0.964358	1.2087	0.831475	0.0329486
Tie1	8.24896e-123	0.552512	0.606	0.101	Per/EC*	0.0748942	0.0245716	0.0336709	0.023696	0.0242301	0.964358	1.2087	0.831475	0.0329486
Thy1	8.41389e-292	0.556892	0.35	0.086	EpC	0.132916	0.864973	0.644839	0.0471948	0.278522	0.0675523	0.705987	0.456782	0.407856
Thsd7a	8.56868e-51	0.331744	0.215	0.071	EC2	0.351213	0.247727	0.0748881	0.128131	0.0149229	0.0534418	0.489811	0.135356	0.0377032
Thsd4	0	0.421686	0.262	0.029	PnC	0.0395536	0.0301057	0.0484966	0.489797	0.0296627	0.0217765	0.0771396	0.0358815	0.394937
Thsd1	0	0.462548	0.341	0.025	EC1	0.0281421	0.0422999	0.0169641	0.0192168	0.0236581	0.515408	0.284729	0.156319	0.00355825
Thrsp	0	0.582538	0.446	0.049	EC1	0.0995344	0.0302182	0.0233117	0.0113857	0.0204285	0.772402	1.10359	1.03225	0.0287364
Thrsp	7.33969e-250	0.950883	0.381	0.06	EC2	0.0995344	0.0302182	0.0233117	0.0113857	0.0204285	0.772402	1.10359	1.03225	0.0287364
Thrsp	4.15095e-212	0.801695	0.636	0.071	Per/EC*	0.0995344	0.0302182	0.0233117	0.0113857	0.0204285	0.772402	1.10359	1.03225	0.0287364
Thra	1.21774e-14	0.339623	0.497	0.434	Per/VSMC	1.10117	0.87539	0.929831	0.888855	0.295122	0.68258	0.672807	0.805348	1.14686
Thoc2	5.09563e-13	0.279463	0.442	0.355	EC2	0.649874	0.604471	0.630513	0.701517	0.500737	0.800765	0.925954	0.807563	0.69548
Themis2	0	0.366156	0.16	0.002	IC	0	0.0026034	0.00227558	0.00296999	0.371652	0.00101727	0.0408627	0.0183766	0
Thbs4	4.82646e-181	0.608062	0.753	0.256	EnC	0.348772	0.679138	1.89648	2.44723	0.203491	0.180495	0.244702	0.127506	0.178331
Thbs4	0	1.73817	0.934	0.139	PnC	0.348772	0.679138	1.89648	2.44723	0.203491	0.180495	0.244702	0.127506	0.178331
Thbs3	0	0.835785	0.539	0.087	EpC	0.177837	1.00487	0.416982	0.217409	0.0839143	0.0595168	0.0775066	0.0824909	0.101301
Thbs2	0	0.763431	0.421	0.104	EpC	0.394287	1.00983	0.512864	0.365409	0.0845471	0.0759166	0.0586116	0.1686	0.108428
Thbs1	0	0.829551	0.618	0.128	PnC	0.112759	0.359873	0.609227	1.2373	0.10108	0.420575	0.313579	0.355285	0.957208
Thbd	3.83219e-57	0.282633	0.634	0.362	EC1	0.557508	0.893287	0.16527	0.884191	0.282506	1.10029	1.41297	1.35458	0.343846
Thbd	5.66718e-58	0.624888	0.576	0.37	EC2	0.557508	0.893287	0.16527	0.884191	0.282506	1.10029	1.41297	1.35458	0.343846
Thbd	7.99049e-33	0.523043	0.75	0.377	Per/EC*	0.557508	0.893287	0.16527	0.884191	0.282506	1.10029	1.41297	1.35458	0.343846
Thap2	1.12554e-06	0.348755	0.181	0.117	SC	0.575978	0.230896	0.324117	0.155592	0.189779	0.253708	0.267784	0.264793	0.275201
Tgm2	0	0.838209	0.738	0.219	EC1	0.120435	0.153914	0.461732	0.690987	0.0857492	1.37552	1.42025	0.939678	1.01254
Tgm2	3.02116e-190	0.867551	0.645	0.235	EC2	0.120435	0.153914	0.461732	0.690987	0.0857492	1.37552	1.42025	0.939678	1.01254
Tgm2	3.25274e-28	0.30541	0.61	0.255	Per/EC*	0.120435	0.153914	0.461732	0.690987	0.0857492	1.37552	1.42025	0.939678	1.01254
Tgm2	1.30578e-10	0.401592	0.332	0.257	Per/VSMC	0.120435	0.153914	0.461732	0.690987	0.0857492	1.37552	1.42025	0.939678	1.01254
Tgfbr3	0	0.558158	0.554	0.234	EpC	1.01065	1.05761	0.688255	0.316197	0.125715	0.589986	0.7484	0.746283	0.456492
Tgfbr2	1.15998e-89	0.332315	0.526	0.366	EpC	0.466619	1.04835	0.649513	0.701329	0.750649	0.971486	0.785024	0.629722	0.399722
Tgfbi	2.35808e-113	0.708792	0.758	0.461	EnC	0.566096	1.43481	2.06285	1.63704	1.87709	0.2118	0.532988	0.208086	0.147186
Tgfbi	1.10565e-188	0.271541	0.797	0.408	PnC	0.566096	1.43481	2.06285	1.63704	1.87709	0.2118	0.532988	0.208086	0.147186
Tgfbi	5.53786e-118	0.528039	0.735	0.45	IC	0.566096	1.43481	2.06285	1.63704	1.87709	0.2118	0.532988	0.208086	0.147186
Tgfb3	1.10323e-213	0.406245	0.427	0.138	PnC	0.0602047	0.421712	0.118665	0.711372	0.0463584	0.0357421	0.136286	0.195814	0.709303
Tgfb3	1.67708e-15	0.337998	0.283	0.187	Per/VSMC	0.0602047	0.421712	0.118665	0.711372	0.0463584	0.0357421	0.136286	0.195814	0.709303
Tgfb2	1.20659e-124	0.281204	0.265	0.102	EpC	0.111391	0.524548	0.0850983	0.033221	0.0375096	0.700822	0.275569	0.23643	0.527205
Tgfb2	3.77714e-83	0.383047	0.377	0.142	EC1	0.111391	0.524548	0.0850983	0.033221	0.0375096	0.700822	0.275569	0.23643	0.527205
Tgfb1i1	2.43797e-77	0.612582	0.49	0.248	Per/VSMC	0.367771	0.494594	0.442428	0.400513	0.046457	0.544656	0.540038	0.63174	1.04774
Tgfb1	1.83261e-213	0.706129	0.453	0.139	IC	0.192401	0.143783	0.213356	0.101877	0.997375	0.605957	0.867842	0.710683	0.266031
Tgfb1	9.65434e-83	0.51331	0.403	0.157	EC2	0.192401	0.143783	0.213356	0.101877	0.997375	0.605957	0.867842	0.710683	0.266031
Tgfb1	1.26527e-36	0.319394	0.504	0.167	Per/EC*	0.192401	0.143783	0.213356	0.101877	0.997375	0.605957	0.867842	0.710683	0.266031
Tgfa	0	0.282155	0.187	0.004	EC1	0.0822426	0.00174324	0.00275941	0.00142072	0.00283011	0.29284	0.0765956	0.00548575	0.00245329
Tesc	0	1.3043	0.48	0.011	Per/VSMC	0.0347447	0.032124	0.00392293	0.0069991	0.0186904	0.0117785	0.016384	0.124122	1.32689
Tes	3.94398e-156	0.286763	0.258	0.045	EC1	0.0315731	0.0364281	0.0130318	0.0429449	0.224485	0.384949	0.416848	0.152791	0.0810143
Tes	2.06849e-53	0.315917	0.185	0.054	EC2	0.0315731	0.0364281	0.0130318	0.0429449	0.224485	0.384949	0.416848	0.152791	0.0810143
Tep1	0	0.75464	0.38	0.051	IC	0.0859382	0.122139	0.0789818	0.0813802	0.852745	0.0511332	0.11079	0.114546	0.0749105
Tenm2	6.64163e-27	0.391413	0.272	0.147	EnC	0.0718296	0.0254097	0.785937	1.17079	0.0460618	0.069067	0.0566929	0.031572	0.0181611
Tenm2	0	1.04214	0.662	0.037	PnC	0.0718296	0.0254097	0.785937	1.17079	0.0460618	0.069067	0.0566929	0.031572	0.0181611
Tek	5.51142e-211	0.583399	0.559	0.161	EC1	0.06787	0.511576	0.0417798	0.0639049	0.0607088	0.93784	0.912087	0.667014	0.0410636
Tek	2.36689e-77	0.540594	0.42	0.178	EC2	0.06787	0.511576	0.0417798	0.0639049	0.0607088	0.93784	0.912087	0.667014	0.0410636
Tek	4.43792e-24	0.254171	0.483	0.189	Per/EC*	0.06787	0.511576	0.0417798	0.0639049	0.0607088	0.93784	0.912087	0.667014	0.0410636
Tef	1.75631e-147	0.35498	0.542	0.253	PnC	0.568142	0.489959	0.566657	0.858029	0.184283	0.632124	0.704847	0.639642	0.484689
Tecr	9.03628e-46	0.773726	0.708	0.585	SC	1.88683	1.05904	1.44765	1.41601	0.819433	0.873901	0.716007	0.840552	1.06375
Tecr	2.20226e-17	0.322335	0.615	0.588	EnC	1.88683	1.05904	1.44765	1.41601	0.819433	0.873901	0.716007	0.840552	1.06375
Tecr	1.50749e-139	0.338236	0.8	0.54	PnC	1.88683	1.05904	1.44765	1.41601	0.819433	0.873901	0.716007	0.840552	1.06375
Tecpr1	6.24717e-45	0.382038	0.27	0.113	EC2	0.272776	0.1625	0.25195	0.186512	0.197223	0.395185	0.598784	0.523726	0.211229
Tecpr1	3.62755e-38	0.282524	0.411	0.118	Per/EC*	0.272776	0.1625	0.25195	0.186512	0.197223	0.395185	0.598784	0.523726	0.211229
Tead1	1.08949e-14	0.512541	0.28	0.165	SC	0.820792	0.221548	0.167939	0.58109	0.0549392	0.337746	0.283291	0.375052	0.349321
Tead1	4.453e-197	0.319743	0.385	0.118	PnC	0.820792	0.221548	0.167939	0.58109	0.0549392	0.337746	0.283291	0.375052	0.349321
Tdrp	0	0.600376	0.407	0.024	EC1	0.00290212	0.0129732	0.00925204	0.0476436	0.0112192	0.648284	0.284309	0.269772	0.017614
Tcn2	3.43739e-41	0.498323	0.517	0.357	EC2	0.822001	0.502707	0.884429	0.797903	0.84239	0.809555	1.18679	0.803833	0.495902
Tcim	1.93143e-108	0.707343	0.297	0.078	EC2	0.248233	0.0142098	0.0047618	0.148348	0.149767	0.238057	0.888608	0.843652	0.793354
Tcim	3.88966e-106	0.611766	0.504	0.084	Per/EC*	0.248233	0.0142098	0.0047618	0.148348	0.149767	0.238057	0.888608	0.843652	0.793354
Tcim	5.34253e-126	0.594546	0.326	0.077	Per/VSMC	0.248233	0.0142098	0.0047618	0.148348	0.149767	0.238057	0.888608	0.843652	0.793354
Tcf7l2	8.47372e-151	0.381877	0.386	0.181	EpC	0.472867	0.74833	0.479048	0.212542	0.132563	0.493276	0.586666	0.718503	0.402962
Tcf7l1	2.01899e-79	0.453608	0.462	0.089	Per/EC*	0.123577	0.267141	0.137574	0.0219327	0.0224312	0.144831	0.348528	0.632758	0.255363
Tcf7	0	0.329099	0.244	0.006	EC1	0.0148337	0.00253586	0.00325743	0.0103162	0.0472175	0.344497	0.0134819	0.0590528	0.0506701
Tcf4	1.41321e-130	0.679476	0.867	0.615	EnC	0.626351	1.01534	2.18506	1.35257	1.19124	2.45652	2.31044	2.25097	1.16897
Tcf4	0	1.02449	0.957	0.603	EC1	0.626351	1.01534	2.18506	1.35257	1.19124	2.45652	2.31044	2.25097	1.16897
Tcf4	2.07896e-184	0.821531	0.928	0.612	EC2	0.626351	1.01534	2.18506	1.35257	1.19124	2.45652	2.31044	2.25097	1.16897
Tcf4	5.51368e-64	0.699348	0.983	0.626	Per/EC*	0.626351	1.01534	2.18506	1.35257	1.19124	2.45652	2.31044	2.25097	1.16897
Tcf15	4.7273e-291	1.05508	0.353	0.041	EC2	0.0370057	0.00862847	0.029517	0.0131833	0.0159058	0.0634989	1.20107	1.1389	0.899404
Tcf15	1.12342e-191	0.902413	0.525	0.053	Per/EC*	0.0370057	0.00862847	0.029517	0.0131833	0.0159058	0.0634989	1.20107	1.1389	0.899404
Tcf15	1.13513e-214	0.695727	0.324	0.045	Per/VSMC	0.0370057	0.00862847	0.029517	0.0131833	0.0159058	0.0634989	1.20107	1.1389	0.899404
Tcf12	2.34072e-17	0.375032	0.313	0.221	EnC	0.416838	0.374303	0.797628	0.335123	0.379162	0.632376	0.630618	0.58989	0.417538
Tceal9	3.99468e-38	0.396925	0.7	0.612	EnC	0.95882	1.30924	1.63665	1.02125	0.742123	1.88598	1.09031	1.17675	1.18886
Tceal9	1.21664e-96	0.693123	0.793	0.603	EC1	0.95882	1.30924	1.63665	1.02125	0.742123	1.88598	1.09031	1.17675	1.18886
Tcea3	3.35085e-173	0.289412	0.346	0.106	PnC	0.0940728	0.313392	0.334815	0.511491	0.0475164	0.0304605	0.0841946	0.0549564	0.290667
Tcap	0	0.420253	0.139	0.001	Per/VSMC	0	0.00182077	0.00476003	0.000553975	0.00283915	0.00271184	0	0.0160362	0.422329
Tbxas1	0	0.717279	0.329	0.003	IC	0.0342131	0.00338252	0.00887547	0.0080487	0.725861	0.013363	0.018744	0.00521823	0.0102156
Tbx3os1	0	0.574771	0.22	0.006	Per/VSMC	0.0139053	0.0119967	0.0047276	0.00345355	0.00493305	0.0108885	0.00977237	0.103471	0.585438
Tbx3	5.03765e-105	0.27285	0.236	0.054	EC1	0.0560479	0.108708	0.0428675	0.0248384	0.00948425	0.395563	0.195698	0.309396	0.551271
Tbx3	5.09924e-66	0.435982	0.215	0.059	Per/VSMC	0.0560479	0.108708	0.0428675	0.0248384	0.00948425	0.395563	0.195698	0.309396	0.551271
Tbx2	1.94547e-95	0.300889	0.309	0.035	Per/EC*	0.116467	0.0096459	0.0963039	0.0144785	0.0226941	0.0215135	0.0402338	0.414274	0.920042
Tbx2	0	0.884181	0.385	0.017	Per/VSMC	0.116467	0.0096459	0.0963039	0.0144785	0.0226941	0.0215135	0.0402338	0.414274	0.920042
Tbx18	2.25043e-62	0.483053	0.232	0.076	EnC	0.0235397	0.180489	0.637087	0.240695	0.0140352	0.0185732	0.0253505	0.341578	0.24955
Tbx1	0	0.506171	0.263	0.009	EC1	0.0221773	0.0024263	0.0175397	0.0033705	0.00510392	0.529381	0.222861	0.0212054	0.00583005
Tbrg1	9.88783e-102	0.296801	0.653	0.481	EpC	0.800328	1.19698	1.16623	0.994563	0.494136	0.990556	0.91227	0.863215	0.763929
Tbcb	5.68609e-107	0.293478	0.659	0.389	PnC	0.888648	0.648336	0.558839	1.02529	0.680224	0.942703	0.924741	0.864032	0.791212
Tbc1d10a	7.60102e-147	0.277442	0.425	0.169	PnC	0.772617	0.341027	0.452452	0.613513	0.186598	0.354272	0.263894	0.245108	0.188
Tbc1d1	8.66791e-56	0.25681	0.301	0.053	Per/EC*	0.0339626	0.0343644	0.0113878	0.056241	0.190735	0.218913	0.126243	0.37636	0.559203
Tbc1d1	6.71114e-105	0.47057	0.23	0.047	Per/VSMC	0.0339626	0.0343644	0.0113878	0.056241	0.190735	0.218913	0.126243	0.37636	0.559203
Tax1bp3	8.13096e-34	0.816157	0.556	0.391	SC	1.52397	0.821337	0.874836	0.461444	0.378095	0.836721	0.757505	0.769779	0.701066
Tapbp	6.78427e-18	0.287069	0.598	0.502	EC2	0.816813	1.10609	1.11002	0.634777	0.864304	1.18138	1.25023	1.09016	0.517151
Tap2	1.49017e-100	0.3764	0.423	0.155	EC1	0.430133	0.269728	0.287269	0.237044	0.302949	0.694263	0.667184	0.480755	0.32425
Tap2	1.39027e-33	0.338549	0.321	0.167	EC2	0.430133	0.269728	0.287269	0.237044	0.302949	0.694263	0.667184	0.480755	0.32425
Taok3	2.41382e-57	0.416649	0.368	0.207	IC	0.220022	0.414765	0.420627	0.3764	0.796547	0.159512	0.220611	0.567411	0.558613
Taok2	1.40451e-28	0.287589	0.236	0.114	EC2	0.222353	0.19833	0.208613	0.163686	0.127134	0.454463	0.496524	0.362709	0.109517
Tanc1	2.9673e-133	0.417121	0.434	0.136	EC1	0.147666	0.0955403	0.246459	0.399851	0.0626295	0.692272	0.785995	0.791293	0.349898
Tanc1	9.20323e-73	0.512426	0.366	0.146	EC2	0.147666	0.0955403	0.246459	0.399851	0.0626295	0.692272	0.785995	0.791293	0.349898
Tanc1	1.16878e-59	0.485747	0.551	0.154	Per/EC*	0.147666	0.0955403	0.246459	0.399851	0.0626295	0.692272	0.785995	0.791293	0.349898
Taldo1	2.84186e-17	0.538963	0.543	0.493	SC	1.43103	0.773613	0.613133	1.06114	0.993143	1.00123	0.930654	0.832586	0.89268
Tagln2	7.33636e-78	0.56873	0.72	0.597	IC	0.922265	1.30513	0.508324	0.962541	1.87182	1.77833	1.88325	1.7362	1.10421
Tagln2	8.60495e-94	0.439057	0.842	0.589	EC1	0.922265	1.30513	0.508324	0.962541	1.87182	1.77833	1.88325	1.7362	1.10421
Tagln2	5.48536e-71	0.546579	0.782	0.598	EC2	0.922265	1.30513	0.508324	0.962541	1.87182	1.77833	1.88325	1.7362	1.10421
Tagln2	5.10237e-22	0.360244	0.894	0.605	Per/EC*	0.922265	1.30513	0.508324	0.962541	1.87182	1.77833	1.88325	1.7362	1.10421
Tagln	0	0.916822	0.662	0.261	PnC	0.845498	0.243176	0.212554	2.8793	0.358271	1.98926	1.92741	2.25769	4.10026
Tagln	0	2.34789	0.883	0.301	Per/VSMC	0.845498	0.243176	0.212554	2.8793	0.358271	1.98926	1.92741	2.25769	4.10026
Taf9b	0.00017388	0.268329	0.111	0.069	SC	0.387767	0.0765874	0.0850893	0.160853	0.0593811	0.181818	0.201668	0.212827	0.16972
Taf7	2.74508e-24	0.257029	0.411	0.153	Per/EC*	0.275241	0.23579	0.310929	0.260593	0.252064	0.384608	0.469943	0.545555	0.36916
Taf1d	6.66301e-26	0.28356	0.547	0.223	Per/EC*	0.510205	0.381267	0.41805	0.315564	0.541763	0.623089	0.634887	0.733858	0.581659
Taf13	3.85795e-05	0.402296	0.242	0.193	SC	0.729599	0.255102	0.298296	0.487517	0.277395	0.304609	0.369373	0.308878	0.316176
Tacc1	1.20749e-15	0.252739	0.627	0.34	Per/EC*	0.706672	0.645361	0.677162	0.392808	0.906489	0.858725	0.891294	0.93925	0.764511
Syt7	4.08343e-257	0.287056	0.198	0.013	EC1	0.0199611	0.00426518	0.00365529	0.00853667	0.00512723	0.318431	0.286681	0.100129	0.00541035
Syt15	1.4177e-253	0.301283	0.244	0.023	EC1	0.00813817	0.00250732	0.00239742	0.00605342	0.0118967	0.36253	0.484448	0.332993	0.0762038
Syt15	1.3393e-116	0.429595	0.191	0.03	EC2	0.00813817	0.00250732	0.00239742	0.00605342	0.0118967	0.36253	0.484448	0.332993	0.0762038
Syt11	2.94431e-41	0.605508	0.254	0.079	SC	0.760819	0.213296	0.121152	0.0640329	0.12651	0.224156	0.109043	0.102841	0.124672
Sypl	1.9254e-159	0.358439	0.714	0.387	PnC	1.03945	0.559007	0.496895	1.15859	0.541417	1.40499	1.28072	1.03461	0.756288
Sypl	6.96886e-156	0.591308	0.793	0.417	EC1	1.03945	0.559007	0.496895	1.15859	0.541417	1.40499	1.28072	1.03461	0.756288
Sypl	1.93818e-50	0.438153	0.635	0.435	EC2	1.03945	0.559007	0.496895	1.15859	0.541417	1.40499	1.28072	1.03461	0.756288
Synpo2	3.48333e-186	0.655135	0.508	0.051	Per/EC*	0.0828744	0.0224857	0.0130681	0.042058	0.020893	0.173837	0.0550519	0.814098	1.11592
Synpo2	0	1.04787	0.439	0.035	Per/VSMC	0.0828744	0.0224857	0.0130681	0.042058	0.020893	0.173837	0.0550519	0.814098	1.11592
Synpo	1.66754e-65	0.372156	0.219	0.064	EC2	0.0444334	0.0852542	0.0331978	0.11702	0.0322813	0.190996	0.488292	0.413956	0.328247
Synpo	9.74573e-41	0.274089	0.305	0.07	Per/EC*	0.0444334	0.0852542	0.0331978	0.11702	0.0322813	0.190996	0.488292	0.413956	0.328247
Synm	2.2822e-146	0.750018	0.346	0.079	Per/VSMC	0.205157	0.212317	0.0550176	0.0134413	0.0191464	0.250433	0.407841	0.316406	0.914214
Synj1	6.63084e-46	0.287381	0.199	0.084	IC	0.106177	0.132501	0.110933	0.150137	0.446232	0.263705	0.304744	0.245113	0.0693528
Syngr2	2.35999e-61	0.469491	0.387	0.226	IC	0.457283	0.338582	0.302575	0.300658	0.861751	0.520375	0.514773	0.570661	0.617954
Syngr1	2.94438e-24	0.336868	0.126	0.033	SC	0.401543	0.0075314	0.0112217	0.242593	0.0572156	0.00591188	0.0126666	0.0103986	0.0156113
Syne2	6.54276e-25	0.330677	0.61	0.281	Per/EC*	0.779895	0.403172	0.508824	0.67114	0.195957	0.689835	0.720649	0.883381	0.95075
Syne2	6.58937e-26	0.422616	0.408	0.279	Per/VSMC	0.779895	0.403172	0.508824	0.67114	0.195957	0.689835	0.720649	0.883381	0.95075
Syne1	3.1945e-37	0.356221	0.22	0.09	EC2	0.214696	0.173949	0.160025	0.0569529	0.0866103	0.238948	0.544006	0.437923	0.584621
Syne1	1.96615e-51	0.398425	0.247	0.089	Per/VSMC	0.214696	0.173949	0.160025	0.0569529	0.0866103	0.238948	0.544006	0.437923	0.584621
Syn3	5.31157e-18	0.2565	0.109	0.043	Per/VSMC	0.255905	0.0595638	0.0745258	0.107671	0.0125374	0.164722	0.214651	0.219669	0.354018
Syk	0	0.512447	0.242	0.016	IC	0.0391047	0.049154	0.0114474	0.00792103	0.542678	0.0236847	0.0204891	0.0275371	0.020534
Swi5	1.16273e-34	0.360734	0.749	0.698	EnC	1.22684	1.43377	1.71836	1.57657	0.990163	1.12551	1.05466	1.16227	1.36848
Swap70	6.34782e-298	0.777086	0.628	0.166	EC1	0.243965	0.260783	0.367119	0.316845	0.494048	1.10607	0.546827	0.367399	0.146696
Svip	9.7712e-07	0.27351	0.133	0.074	SC	0.405602	0.0485655	0.032935	0.333852	0.0557418	0.16462	0.128871	0.042347	0.144321
Svil	1.29628e-69	0.359937	0.546	0.277	EC1	0.283911	0.699857	0.352608	0.508967	0.311572	0.902078	0.553819	0.469376	0.290751
Svep1	7.09501e-137	0.505664	0.299	0.132	EpC	0.117686	0.756597	0.0961342	0.59132	0.0427497	0.0461283	0.0594565	0.0813064	0.0347526
Susd6	4.11461e-205	0.356065	0.377	0.111	PnC	0.352827	0.207429	0.258669	0.598357	0.321413	0.199121	0.288307	0.252763	0.219886
Susd5	0	0.439751	0.168	0.002	Per/VSMC	0	0.00218473	0.0225033	0.0033355	0.00288414	0	0.00150628	0	0.443398
Susd4	0	0.488376	0.348	0.02	EC1	0.034901	0.00927754	0.0204016	0.0891477	0.000868997	0.523228	0.103937	0.0273104	0.0140061
Susd3	0	0.557916	0.25	0.005	IC	0.0148238	0.00548959	0.0070913	0.0139297	0.565729	0.00585503	0.0088113	0.00521823	0.00212221
Susd2	1.69565e-22	0.279523	0.174	0.08	Per/VSMC	0.0173368	0.118828	0.187979	0.331235	0.0170028	0.0288865	0.0986893	0.0921716	0.426628
Sun2	5.08291e-32	0.304514	0.19	0.076	Per/VSMC	0.170414	0.115552	0.127736	0.126602	0.263751	0.151527	0.172577	0.213571	0.452956
Sumo2	1.79158e-139	0.31097	0.924	0.807	PnC	1.88006	1.64982	1.78286	1.99896	1.4754	1.67595	1.79618	1.79274	1.8679
Sult5a1	0	0.579927	0.432	0.133	EpC	0.130743	0.941363	1.22445	0.3118	0.0844101	0.0602116	0.123951	0.128765	0.14021
Sult5a1	5.23115e-72	0.67403	0.456	0.227	EnC	0.130743	0.941363	1.22445	0.3118	0.0844101	0.0602116	0.123951	0.128765	0.14021
Sult1a1	4.15967e-76	0.415381	0.718	0.444	EC1	0.946153	0.641176	0.923755	1.13195	1.00078	1.39369	1.63803	1.55568	0.952925
Sult1a1	3.89769e-80	0.680931	0.699	0.451	EC2	0.946153	0.641176	0.923755	1.13195	1.00078	1.39369	1.63803	1.55568	0.952925
Sult1a1	4.09007e-36	0.549179	0.843	0.46	Per/EC*	0.946153	0.641176	0.923755	1.13195	1.00078	1.39369	1.63803	1.55568	0.952925
Sulf2	0	0.595367	0.608	0.184	PnC	0.372639	0.52214	0.23284	0.987176	0.530121	0.0548801	0.211252	0.113399	0.0666173
Sulf1	1.16113e-163	0.361963	0.376	0.163	EpC	0.101634	0.714981	0.955609	0.431628	0.0828778	0.0742235	0.26836	0.147903	0.177744
Sulf1	9.7186e-39	0.497765	0.385	0.23	EnC	0.101634	0.714981	0.955609	0.431628	0.0828778	0.0742235	0.26836	0.147903	0.177744
Suclg1	1.10131e-19	0.376476	0.438	0.345	Per/VSMC	0.553175	0.598742	0.54189	0.684262	0.408667	0.525185	0.548946	0.744727	0.960576
Sucla2	3.16884e-14	0.325237	0.35	0.27	Per/VSMC	0.474394	0.409034	0.497849	0.608311	0.286201	0.461949	0.491587	0.566419	0.787437
Sub1	3.0122e-97	0.599523	0.761	0.655	IC	1.33618	1.08332	1.22615	1.31087	1.83114	1.41851	1.33364	1.3964	1.29358
Stxbp6	0	0.981523	0.829	0.223	PnC	0.679993	0.536505	0.812631	1.46291	0.420716	0.0524057	0.349608	0.34486	0.323255
Stxbp2	7.10099e-257	0.339478	0.153	0.007	IC	0.028595	0.00600741	0.00579295	0.00778157	0.351681	0.0460168	0.00985482	0.0268032	0.0123066
Stx7	0.000406745	0.422542	0.341	0.326	SC	0.999031	0.408908	0.418293	0.679914	0.844887	0.726754	0.585873	0.530145	0.557958
Stx7	8.78446e-23	0.287026	0.403	0.317	IC	0.999031	0.408908	0.418293	0.679914	0.844887	0.726754	0.585873	0.530145	0.557958
Stx6	1.15811e-103	0.338735	0.366	0.119	EC1	0.403483	0.171983	0.231255	0.193101	0.273365	0.562745	0.369586	0.395191	0.186364
Stx3	0	0.542754	0.413	0.052	EC1	0.0528021	0.0949637	0.052105	0.0202226	0.116781	0.653177	0.40211	0.341209	0.101893
Stx3	7.64884e-34	0.252413	0.19	0.074	EC2	0.0528021	0.0949637	0.052105	0.0202226	0.116781	0.653177	0.40211	0.341209	0.101893
Stt3a	7.78585e-15	0.342116	0.427	0.371	EnC	0.526649	0.730941	0.99242	0.720071	0.441279	0.562772	0.573567	0.576443	0.537974
Strn3	1.15436e-68	0.341042	0.511	0.255	EC1	0.387492	0.462319	0.479535	0.512876	0.352255	0.826749	0.673972	0.65473	0.536618
Stra6	0	1.0196	0.55	0.029	PnC	0.0745306	0.0620673	0.11504	1.08598	0.0444041	0.119436	0.0647684	0.0325191	0.00740822
Stox2	4.08642e-91	0.477732	0.278	0.078	EC2	0.236094	0.134396	0.171108	0.0857628	0.0360604	0.406067	0.627456	0.296153	0.105695
Stom	1.2584e-246	0.656621	0.521	0.129	EC1	0.042847	0.0962814	0.0233079	0.312581	0.440502	0.903532	0.369569	0.354917	0.575111
Stom	5.95204e-16	0.272945	0.251	0.155	Per/VSMC	0.042847	0.0962814	0.0233079	0.312581	0.440502	0.903532	0.369569	0.354917	0.575111
Stmn4	6.28598e-248	0.349702	0.166	0.01	EpC	0.0472003	0.367675	0.0128386	0.0133941	0.0187152	0.0121749	0.0160724	0	0.0355699
Stmn2	0	0.989989	0.402	0.064	PnC	0.168499	0.0692826	0.0330786	1.29113	0.0488013	0.418366	1.31948	0.517714	0.0790884
Stmn2	3.91465e-92	0.822205	0.348	0.113	EC2	0.168499	0.0692826	0.0330786	1.29113	0.0488013	0.418366	1.31948	0.517714	0.0790884
Stmn1	0	1.97204	0.742	0.127	SC	2.34207	0.183561	0.581378	0.141155	0.66061	0.846851	0.503553	0.2681	0.177065
Stmn1	6.50003e-226	0.320447	0.501	0.116	EC1	2.34207	0.183561	0.581378	0.141155	0.66061	0.846851	0.503553	0.2681	0.177065
Stk4	3.55652e-44	0.273076	0.173	0.069	IC	0.261441	0.113187	0.108321	0.159911	0.402552	0.12674	0.106637	0.135097	0.104082
Stk39	0.000274935	0.272613	0.128	0.084	SC	0.420699	0.154341	0.0608801	0.194631	0.078532	0.0796917	0.0982472	0.275408	0.270202
Stk38l	4.62805e-43	0.294382	0.28	0.058	Per/EC*	0.0606585	0.103805	0.0439455	0.090933	0.0658552	0.0630819	0.174868	0.419719	0.517907
Stk38l	3.91607e-77	0.41762	0.214	0.052	Per/VSMC	0.0606585	0.103805	0.0439455	0.090933	0.0658552	0.0630819	0.174868	0.419719	0.517907
Stk24	5.35786e-19	0.349605	0.31	0.202	Per/VSMC	0.301977	0.357167	0.3166	0.242734	0.613452	0.422296	0.350808	0.384923	0.720419
Stk17b	1.53911e-261	0.713073	0.339	0.061	IC	0.0822954	0.219038	0.0301521	0.0646093	0.854054	0.100457	0.130013	0.109143	0.106851
Stim2	4.21378e-87	0.320834	0.331	0.111	EC1	0.412557	0.182304	0.291642	0.151991	0.187055	0.546169	0.520336	0.385903	0.143544
Stim2	6.20246e-24	0.28587	0.233	0.122	EC2	0.412557	0.182304	0.291642	0.151991	0.187055	0.546169	0.520336	0.385903	0.143544
Steap4	4.4946e-127	0.301311	0.31	0.127	EpC	0.139246	0.799918	1.12715	0.0459431	0.0628497	0.0950794	0.12738	1.57903	1.24801
Steap4	5.22968e-69	0.557491	0.407	0.178	EnC	0.139246	0.799918	1.12715	0.0459431	0.0628497	0.0950794	0.12738	1.57903	1.24801
Steap4	5.88861e-148	0.990717	0.856	0.181	Per/EC*	0.139246	0.799918	1.12715	0.0459431	0.0628497	0.0950794	0.12738	1.57903	1.24801
Steap4	1.13903e-26	0.687345	0.319	0.186	Per/VSMC	0.139246	0.799918	1.12715	0.0459431	0.0628497	0.0950794	0.12738	1.57903	1.24801
Steap3	0	0.565977	0.453	0.127	EpC	0.111511	0.859273	1.03999	0.247594	0.127765	0.0431222	0.124174	0.0478003	0.0585024
Steap3	1.36917e-65	0.549807	0.451	0.232	EnC	0.111511	0.859273	1.03999	0.247594	0.127765	0.0431222	0.124174	0.0478003	0.0585024
Steap2	0	0.561778	0.394	0.039	PnC	0.0437399	0.128781	0.113643	0.645445	0.0215538	0.0181582	0.042802	0.0143052	0.0530743
Steap1	0	0.337339	0.226	0.017	PnC	0.0205424	0.0510419	0.00322838	0.365314	0.00787471	0.0054536	0.00955264	0.00449715	0.01304
Stbd1	0	0.750096	0.458	0.051	PnC	0.548415	0.0960635	0.0354011	0.886823	0.087237	0.0279253	0.0477214	0.078489	0.476336
Stat3	2.08616e-53	0.29931	0.518	0.276	EC1	0.587504	0.526672	0.440067	0.455881	0.545814	0.839186	0.776006	0.780973	0.561907
Stat2	5.87774e-85	0.289777	0.322	0.106	EC1	0.283888	0.26058	0.130581	0.103209	0.248449	0.520999	0.427168	0.431012	0.165419
Stat1	1.54233e-134	0.390929	0.389	0.111	EC1	0.298409	0.211269	0.143381	0.146625	0.292682	0.62552	0.490192	0.393689	0.216679
Stard8	1.09851e-159	0.655163	0.3	0.078	IC	0.391088	0.0314825	0.0711451	0.145955	0.822798	0.253277	0.387159	0.538701	0.402922
Stard8	6.06899e-54	0.280042	0.419	0.096	Per/EC*	0.391088	0.0314825	0.0711451	0.145955	0.822798	0.253277	0.387159	0.538701	0.402922
Stard5	9.60957e-11	0.397356	0.193	0.105	SC	0.599959	0.178157	0.253057	0.232171	0.289351	0.23848	0.155473	0.103032	0.0535542
Stard3	1.22337e-06	0.314992	0.135	0.077	SC	0.459712	0.109364	0.15728	0.128754	0.288086	0.114428	0.183512	0.129681	0.111899
Stard13	1.58781e-29	0.6973	0.254	0.099	SC	0.895408	0.0708027	0.282242	0.487721	0.0262974	0.170031	0.127354	0.216468	0.16626
Stard13	2.96132e-244	0.327411	0.296	0.059	PnC	0.895408	0.0708027	0.282242	0.487721	0.0262974	0.170031	0.127354	0.216468	0.16626
Stap2	1.87683e-248	0.28537	0.233	0.021	EC1	0.0117195	0.00623244	0	0.00451176	0.00876933	0.330922	0.388381	0.255909	0.0150669
Stap2	6.15423e-111	0.342658	0.181	0.028	EC2	0.0117195	0.00623244	0	0.00451176	0.00876933	0.330922	0.388381	0.255909	0.0150669
Stap1	0	0.531922	0.209	0.002	IC	0.0342452	0.00241003	0.00839989	0.000674536	0.536648	0.00521896	0.00623811	0	0.00973701
Stac	3.0553e-247	0.341218	0.275	0.01	Per/EC*	0.0103576	0.00099268	0	0.00359463	0.00559655	0.00445371	0.0125781	0.367741	0.318017
Stac	1.02133e-154	0.305654	0.125	0.007	Per/VSMC	0.0103576	0.00099268	0	0.00359463	0.00559655	0.00445371	0.0125781	0.367741	0.318017
Stab1	0	0.992795	0.396	0.059	IC	0.171732	0.0348298	0.0257506	0.0362323	1.14581	0.293486	0.793731	0.250056	0.0666822
Stab1	7.14176e-84	0.512895	0.285	0.083	EC2	0.171732	0.0348298	0.0257506	0.0362323	1.14581	0.293486	0.793731	0.250056	0.0666822
St8sia6	0	0.43004	0.246	0.008	EC1	0	0.00215217	0.00921782	0.00465644	0.0357996	0.448933	0.125855	0.0916941	0.00580377
St8sia4	3.9436e-272	0.611064	0.304	0.046	IC	0.0510968	0.0127095	0.0198976	0.00934101	0.702897	0.409564	0.330574	0.317901	0.00833118
St8sia4	9.53874e-131	0.252581	0.271	0.057	EC1	0.0510968	0.0127095	0.0198976	0.00934101	0.702897	0.409564	0.330574	0.317901	0.00833118
St6galnac3	0	0.720486	0.436	0.022	EC1	0.0172037	0.0118331	0.00722777	0.0176511	0.0509327	0.771927	0.342871	0.28418	0.00357613
St6galnac2	0	0.654035	0.478	0.051	EC1	0.0870715	0.0268708	0.0305871	0.0229156	0.0201746	0.784077	0.595245	0.597759	0.454681
St6galnac2	5.51639e-78	0.426025	0.259	0.075	EC2	0.0870715	0.0268708	0.0305871	0.0229156	0.0201746	0.784077	0.595245	0.597759	0.454681
St6galnac2	2.19109e-72	0.40302	0.424	0.08	Per/EC*	0.0870715	0.0268708	0.0305871	0.0229156	0.0201746	0.784077	0.595245	0.597759	0.454681
St6galnac2	6.63177e-24	0.269494	0.182	0.081	Per/VSMC	0.0870715	0.0268708	0.0305871	0.0229156	0.0201746	0.784077	0.595245	0.597759	0.454681
St6gal1	6.90972e-06	0.364947	0.155	0.096	SC	0.570439	0.148048	0.171696	0.231269	0.362816	0.0855637	0.194337	0.170013	0.353608
St5	1.87437e-82	0.670239	0.348	0.125	Per/VSMC	0.19439	0.235425	0.373787	0.217932	0.0429584	0.423778	0.19052	0.275298	0.907185
St3gal6	5.09775e-21	0.29934	0.272	0.175	IC	0.0953125	0.11538	0.5611	0.051746	0.785339	1.55118	0.943692	0.72266	0.17616
St3gal6	0	1.20533	0.807	0.13	EC1	0.0953125	0.11538	0.5611	0.051746	0.785339	1.55118	0.943692	0.72266	0.17616
St3gal6	8.8049e-98	0.458059	0.463	0.166	EC2	0.0953125	0.11538	0.5611	0.051746	0.785339	1.55118	0.943692	0.72266	0.17616
St3gal4	5.43602e-294	0.454661	0.481	0.137	PnC	0.116738	0.180497	0.585242	0.733133	0.321836	0.318153	0.43355	0.414988	0.142663
St3gal2	2.26137e-97	0.263319	0.256	0.117	EpC	0.210069	0.464952	0.161326	0.28635	0.103907	0.148515	0.179963	0.286186	0.20204
St3gal1	8.3052e-141	0.291961	0.258	0.091	EpC	0.0794819	0.472988	0.212493	0.0758538	0.269668	0.205186	0.354942	0.264772	0.0664518
Ssu72	1.19142e-77	0.385168	0.665	0.379	EC1	0.700442	0.607057	0.535318	0.711359	0.812006	1.08789	0.999496	0.904703	0.741988
Ssu72	1.38615e-13	0.279747	0.474	0.397	EC2	0.700442	0.607057	0.535318	0.711359	0.812006	1.08789	0.999496	0.904703	0.741988
Ssr2	3.15051e-94	0.282472	0.645	0.485	EpC	1.09015	1.20541	1.45931	0.946166	0.636	0.81736	0.680851	0.879589	0.773971
Ssr2	4.43119e-47	0.463164	0.65	0.536	EnC	1.09015	1.20541	1.45931	0.946166	0.636	0.81736	0.680851	0.879589	0.773971
Ssr1	7.6093e-05	0.400578	0.379	0.366	SC	1.06541	0.738932	0.819584	0.622189	0.551913	0.49675	0.659806	0.620704	0.561494
Ssh2	3.36254e-34	0.339368	0.308	0.185	IC	0.278673	0.496832	0.549591	0.25844	0.73339	0.129125	0.511345	0.444188	0.144863
Ssfa2	4.4176e-102	0.272787	0.238	0.056	EC1	0.354199	0.0451557	0.0726678	0.0786296	0.191446	0.398797	0.297127	0.362002	0.238124
Ssc5d	7.23084e-297	0.365409	0.211	0.017	EpC	0.0187793	0.401522	0.139637	0.0180611	0.0264094	0.0196794	0.0360695	0.00569515	0.0266315
Ssbp4	4.25532e-35	0.375068	0.614	0.242	Per/EC*	0.270997	0.442282	0.41557	0.25826	0.536788	0.507519	0.648876	0.823057	0.628461
Ssbp3	1.49474e-200	0.387369	0.445	0.156	PnC	0.3143	0.350776	0.31771	0.69476	0.207641	0.281054	0.295698	0.365162	0.224106
Ssbp2	1.48457e-20	0.350384	0.4	0.299	EnC	0.86213	0.639551	0.915703	0.599218	0.313979	0.125783	0.485412	0.505103	0.770135
Ss18l2	6.43774e-16	0.635786	0.307	0.186	SC	0.971038	0.324317	0.554492	0.400241	0.229654	0.191324	0.22093	0.316126	0.399759
Srsf5	4.95916e-19	0.256566	0.722	0.668	EC2	1.41193	1.11109	1.19277	1.27273	1.44214	1.41958	1.53356	1.63057	1.52074
Srsf5	1.36448e-20	0.341915	0.911	0.667	Per/EC*	1.41193	1.11109	1.19277	1.27273	1.44214	1.41958	1.53356	1.63057	1.52074
Srsf2	1.87505e-18	0.287183	0.877	0.562	Per/EC*	1.2464	0.964143	0.976974	1.04188	1.21387	1.31551	1.22875	1.37469	1.18332
Srrm2	4.56777e-111	0.4628	0.877	0.667	EC1	1.49405	1.16253	1.17254	1.36472	1.26732	1.75754	1.46251	1.52435	1.55248
Srpx2	1.51772e-278	0.40538	0.274	0.051	EpC	0.0632855	0.504569	0.302646	0.114139	0.0202335	0.0195647	0.0344483	0.142726	0.112294
Srpx	0	0.652584	0.495	0.136	EpC	0.305401	1.13674	1.70913	0.165769	0.064795	0.0383784	0.0929686	0.148846	0.22149
Srpx	6.33417e-233	1.05581	0.678	0.237	EnC	0.305401	1.13674	1.70913	0.165769	0.064795	0.0383784	0.0929686	0.148846	0.22149
Srpr	4.19977e-07	0.277389	0.376	0.356	EnC	0.683697	0.567855	0.894477	0.79524	0.385889	0.668602	0.612025	0.565659	0.584556
Srpk2	2.32325e-15	0.289858	0.398	0.301	EC2	0.488938	0.532133	0.569318	0.559968	0.414504	0.684178	0.845142	0.680853	0.693324
Srp14	3.66437e-131	0.569745	0.865	0.67	EC1	1.36655	1.24909	1.18219	1.51142	1.14676	1.854	1.20729	1.13331	1.10732
Srm	1.07606e-22	0.439572	0.325	0.22	EnC	0.220506	0.56425	0.830881	0.334088	0.175409	0.26025	0.231213	0.262916	0.220802
Srgn	0	0.857306	0.905	0.373	PnC	0.568138	0.34793	0.755509	2.00882	1.68668	2.0105	1.91771	1.59373	0.156942
Srgn	1.28756e-54	0.351782	0.689	0.447	IC	0.568138	0.34793	0.755509	2.00882	1.68668	2.0105	1.91771	1.59373	0.156942
Srgn	9.32671e-224	0.713296	0.91	0.434	EC1	0.568138	0.34793	0.755509	2.00882	1.68668	2.0105	1.91771	1.59373	0.156942
Srgn	2.78391e-76	0.589715	0.739	0.455	EC2	0.568138	0.34793	0.755509	2.00882	1.68668	2.0105	1.91771	1.59373	0.156942
Srgap2	0.0205458	0.274674	0.196	0.171	SC	0.589899	0.258035	0.149598	0.344834	0.422228	0.514416	0.371934	0.333015	0.142605
Srebf2	0.00012418	0.280356	0.186	0.135	SC	0.533051	0.173281	0.348543	0.411759	0.28291	0.181663	0.122931	0.177662	0.256351
Srcin1	0	0.449889	0.303	0.006	PnC	0.0599291	0.0100586	0.0100293	0.46229	0.0108795	0.00716306	0.0148701	0	0.0135718
Srarp	0	0.749859	0.438	0.008	EC1	0.03844	0.00346941	0	0.00714578	0.00489238	0.769513	0.15938	0.101714	0.00208818
Sqle	7.45046e-31	0.587547	0.246	0.09	SC	0.774394	0.0681328	0.543996	0.354145	0.0985104	0.122513	0.0304119	0.0566995	0.240471
Sqle	4.01414e-38	0.360413	0.212	0.086	EnC	0.774394	0.0681328	0.543996	0.354145	0.0985104	0.122513	0.0304119	0.0566995	0.240471
Sptssa	2.56499e-37	0.426123	0.673	0.608	EnC	1.2581	1.06543	1.57364	1.42125	0.9193	1.2455	1.12538	0.963075	0.846535
Sptssa	9.66736e-105	0.302445	0.798	0.569	PnC	1.2581	1.06543	1.57364	1.42125	0.9193	1.2455	1.12538	0.963075	0.846535
Sptlc2	2.24863e-29	0.322414	0.315	0.176	EC2	0.542538	0.234659	0.214472	0.337969	0.393667	0.500647	0.635963	0.500165	0.153697
Sptbn1	2.07504e-287	0.827129	0.977	0.741	EC1	1.76829	1.59224	1.48131	1.93622	0.66117	2.53172	2.44835	2.34183	1.35839
Sptbn1	1.13026e-155	0.708639	0.943	0.748	EC2	1.76829	1.59224	1.48131	1.93622	0.66117	2.53172	2.44835	2.34183	1.35839
Sptbn1	5.62767e-48	0.549237	0.992	0.756	Per/EC*	1.76829	1.59224	1.48131	1.93622	0.66117	2.53172	2.44835	2.34183	1.35839
Sptan1	2.64516e-111	0.455628	0.622	0.29	EC1	0.667395	0.516125	0.365783	0.603377	0.248348	1.00821	0.987266	0.959054	0.449959
Sptan1	1.11852e-37	0.422266	0.478	0.306	EC2	0.667395	0.516125	0.365783	0.603377	0.248348	1.00821	0.987266	0.959054	0.449959
Sptan1	1.96543e-26	0.367935	0.648	0.311	Per/EC*	0.667395	0.516125	0.365783	0.603377	0.248348	1.00821	0.987266	0.959054	0.449959
Spry4	1.39133e-52	0.30476	0.147	0.037	EnC	0.0363024	0.0163302	0.392622	0.06642	0.0052978	0.0339646	0.131932	0.63198	0.454695
Spry4	8.60462e-167	0.533072	0.415	0.037	Per/EC*	0.0363024	0.0163302	0.392622	0.06642	0.0052978	0.0339646	0.131932	0.63198	0.454695
Spry4	7.57121e-64	0.369777	0.164	0.037	Per/VSMC	0.0363024	0.0163302	0.392622	0.06642	0.0052978	0.0339646	0.131932	0.63198	0.454695
Spry2	1.29269e-130	0.999799	0.38	0.112	EnC	0.428646	0.356195	1.28991	0.282017	0.102766	0.0496162	0.131043	0.475691	0.49568
Spry1	0	0.642686	0.488	0.08	PnC	0.0620319	0.127106	0.418537	0.837551	0.0591727	0.132384	0.332282	0.674645	0.321554
Spry1	3.45544e-38	0.329439	0.479	0.151	Per/EC*	0.0620319	0.127106	0.418537	0.837551	0.0591727	0.132384	0.332282	0.674645	0.321554
Spp1	0.00187114	0.737089	0.164	0.245	SC	1.80061	0.112444	2.2159	1.97186	0.157911	0.08955	0.243792	0.0813303	0.099933
Spp1	1.32546e-120	1.28227	0.533	0.221	EnC	1.80061	0.112444	2.2159	1.97186	0.157911	0.08955	0.243792	0.0813303	0.099933
Spp1	0	1.26682	0.872	0.095	PnC	1.80061	0.112444	2.2159	1.97186	0.157911	0.08955	0.243792	0.0813303	0.099933
Spop	8.71039e-50	0.323877	0.712	0.49	EC1	0.95557	0.878551	0.843195	0.884697	0.784878	1.23724	1.09655	1.04963	1.17189
Spon2	3.6245e-63	0.288375	0.23	0.12	EpC	0.263733	0.539554	0.02701	0.582761	0.0515714	0.0397822	0.082367	0.081135	0.0378533
Spon2	5.90652e-140	0.273882	0.34	0.119	PnC	0.263733	0.539554	0.02701	0.582761	0.0515714	0.0397822	0.082367	0.081135	0.0378533
Spon1	2.08413e-196	0.389894	0.162	0.019	EpC	0.0784786	0.437514	0.177726	0.0106415	0.0230095	0.0326124	0.034303	0.0929578	0.0501305
Spock2	0	2.41912	0.94	0.098	EC1	0.0913788	0.279034	0.423453	0.133584	0.08008	2.64299	0.25903	0.223034	0.170708
Spns2	1.03133e-236	0.281924	0.253	0.027	EC1	0.037762	0.00574031	0.00376768	0.00663197	0.0166581	0.349365	0.53344	0.358008	0.030114
Spns2	1.87841e-169	0.47956	0.237	0.032	EC2	0.037762	0.00574031	0.00376768	0.00663197	0.0166581	0.349365	0.53344	0.358008	0.030114
Spns2	1.48009e-65	0.269667	0.28	0.041	Per/EC*	0.037762	0.00574031	0.00376768	0.00663197	0.0166581	0.349365	0.53344	0.358008	0.030114
Spint2	3.80798e-260	0.348285	0.386	0.095	PnC	0.0142178	0.0151368	0.0289167	0.575889	0.0509483	0.64623	0.735433	0.284341	0.486884
Spint2	1.42933e-123	0.380471	0.407	0.126	EC1	0.0142178	0.0151368	0.0289167	0.575889	0.0509483	0.64623	0.735433	0.284341	0.486884
Spint2	5.09209e-49	0.471312	0.308	0.138	EC2	0.0142178	0.0151368	0.0289167	0.575889	0.0509483	0.64623	0.735433	0.284341	0.486884
Spink1	5.16537e-260	0.374598	0.127	0.002	PnC	0	0.00307819	0.0130317	0.379307	0	0.0088493	0.0128637	0.00471797	0.00149794
Spi1	0	1.46707	0.647	0.007	IC	0.0179684	0.0153056	0.0083589	0.00730134	1.48113	0.0123712	0.0343148	0.0240331	0.00863503
Speg	0	0.614975	0.275	0.008	Per/VSMC	0.0224448	0.0105334	0.0209674	0.00935792	0.00969495	0.0106593	0.0096531	0.10812	0.62839
Specc1	0	0.532516	0.412	0.05	PnC	0.284103	0.0203053	0.0731841	0.64285	0.195874	0.192272	0.124034	0.158262	0.245978
Spcs2	6.64055e-14	0.265722	0.654	0.65	EnC	1.42367	1.20314	1.47573	1.38206	1.05451	1.11963	1.09052	1.02537	1.08634
Spcs1	3.32408e-12	0.342687	0.681	0.712	SC	1.70079	1.38409	1.66828	1.49475	1.09136	1.16759	1.14821	1.23231	1.23084
Spcs1	7.4815e-28	0.322632	0.739	0.709	EnC	1.70079	1.38409	1.66828	1.49475	1.09136	1.16759	1.14821	1.23231	1.23084
Spats2l	0	0.581478	0.512	0.121	PnC	0.0703401	0.271153	0.5471	0.827381	0.0610651	0.136061	0.244778	0.288819	0.216288
Spata13	2.63826e-22	0.482093	0.159	0.053	SC	0.590854	0.0138559	0.0434124	0.0131696	0.095218	0.481464	0.289207	0.341198	0.117547
Spata13	0	0.391398	0.32	0.033	EC1	0.590854	0.0138559	0.0434124	0.0131696	0.095218	0.481464	0.289207	0.341198	0.117547
Sparcl1	0.000175596	0.250022	0.56	0.501	SC	2.21021	1.44394	2.66565	0.351537	0.319559	2.95497	2.23221	2.64494	3.12388
Sparcl1	4.74466e-201	0.773665	0.941	0.471	EnC	2.21021	1.44394	2.66565	0.351537	0.319559	2.95497	2.23221	2.64494	3.12388
Sparcl1	0	1.15084	0.985	0.46	EC1	2.21021	1.44394	2.66565	0.351537	0.319559	2.95497	2.23221	2.64494	3.12388
Sparcl1	1.55692e-46	0.284358	0.763	0.485	EC2	2.21021	1.44394	2.66565	0.351537	0.319559	2.95497	2.23221	2.64494	3.12388
Sparcl1	1.60199e-61	0.694186	0.987	0.494	Per/EC*	2.21021	1.44394	2.66565	0.351537	0.319559	2.95497	2.23221	2.64494	3.12388
Sparcl1	1.52921e-257	1.30864	0.93	0.475	Per/VSMC	2.21021	1.44394	2.66565	0.351537	0.319559	2.95497	2.23221	2.64494	3.12388
Sparc	4.50459e-32	0.353933	0.998	0.937	SC	4.30789	4.11431	4.63886	4.16232	1.5364	3.55018	3.2494	3.90467	3.71986
Sparc	1.27547e-199	0.744477	0.999	0.934	EnC	4.30789	4.11431	4.63886	4.16232	1.5364	3.55018	3.2494	3.90467	3.71986
Spag9	1.86996e-63	0.360517	0.59	0.329	EC1	0.895638	0.690029	0.516003	0.521245	0.439235	0.992438	0.897671	0.776185	0.482684
Spaar	3.87609e-106	0.494375	0.458	0.07	Per/EC*	0.0627349	0.0226238	0.356109	0.321663	0.0153561	0.0162809	0.356755	0.647065	0.256626
Sp110	4.88575e-25	0.273152	0.237	0.141	IC	0.0883958	0.383714	0.0344594	0.0188093	0.574321	0.682028	0.447571	0.312678	0.0901233
Sp110	1.91271e-119	0.385208	0.408	0.128	EC1	0.0883958	0.383714	0.0344594	0.0188093	0.574321	0.682028	0.447571	0.312678	0.0901233
Sp100	0	0.843627	0.726	0.197	EC1	0.11193	0.481308	0.142653	0.0698481	0.675845	1.29239	0.986484	0.83988	0.283178
Sp100	4.00576e-51	0.472681	0.434	0.227	EC2	0.11193	0.481308	0.142653	0.0698481	0.675845	1.29239	0.986484	0.83988	0.283178
Sp100	1.84991e-27	0.292908	0.585	0.234	Per/EC*	0.11193	0.481308	0.142653	0.0698481	0.675845	1.29239	0.986484	0.83988	0.283178
Sox9	0	1.11788	0.48	0.052	EnC	0.035524	0.0659284	1.2693	0.481695	0.0283627	0.0139745	0.0242317	0.0192036	0.0375989
Sox8	5.11731e-226	0.462741	0.177	0.011	EnC	0.197838	0.0156371	0.486901	0.0400695	0.00715345	0	0.000827057	0.00538125	0.0160183
Sox7	1.20878e-137	0.375717	0.166	0.019	EC2	0.0120469	0.00224894	0.00246964	0.000400022	0.00296852	0.214584	0.405929	0.298476	0.00453608
Sox6	2.31585e-35	0.327951	0.111	0.02	SC	0.379254	0.00740349	0.156404	0.0120483	0.0118774	0.0527087	0.0252151	0.00941577	0.356301
Sox6	5.40022e-107	0.314755	0.137	0.015	Per/VSMC	0.379254	0.00740349	0.156404	0.0120483	0.0118774	0.0527087	0.0252151	0.00941577	0.356301
Sox5	2.09629e-24	0.256142	0.141	0.057	EnC	0.0858269	0.158476	0.376811	0.0264338	0.0171818	0.0298994	0.0414604	0.253217	0.454709
Sox5	6.22054e-49	0.338667	0.184	0.055	Per/VSMC	0.0858269	0.158476	0.376811	0.0264338	0.0171818	0.0298994	0.0414604	0.253217	0.454709
Sox4	0.00156198	0.416427	0.196	0.156	SC	0.738237	0.370772	0.246074	0.340731	0.043659	0.202608	0.534197	0.616877	0.26856
Sox4	1.11024e-27	0.28423	0.428	0.152	Per/EC*	0.738237	0.370772	0.246074	0.340731	0.043659	0.202608	0.534197	0.616877	0.26856
Sox2ot	4.75291e-221	0.437364	0.143	0.003	SC	0.444172	0.00121389	0.00755448	0.0228573	0.00844961	0.002115	0	0.00739858	0
Sox2	3.0742e-188	0.409891	0.106	0.002	SC	0.414584	0.00303239	0	0.00590104	0.0184728	0	0	0.00449715	0.00276069
Sox18	0	0.522531	0.355	0.04	EC1	0.018065	0.00494452	0.00638302	0.00833136	0.00744491	0.661221	0.986116	0.676096	0.00591775
Sox18	0	0.882342	0.396	0.043	EC2	0.018065	0.00494452	0.00638302	0.00833136	0.00744491	0.661221	0.986116	0.676096	0.00591775
Sox18	1.32144e-114	0.493881	0.441	0.059	Per/EC*	0.018065	0.00494452	0.00638302	0.00833136	0.00744491	0.661221	0.986116	0.676096	0.00591775
Sox17	0	1.74736	0.875	0.067	EC1	0.0941235	0.0399463	0.0359742	0.0279117	0.0352377	2.04227	1.47096	1.37543	0.0623745
Sox17	3.13471e-220	0.943065	0.497	0.109	EC2	0.0941235	0.0399463	0.0359742	0.0279117	0.0352377	2.04227	1.47096	1.37543	0.0623745
Sox17	4.27448e-122	0.769607	0.678	0.124	Per/EC*	0.0941235	0.0399463	0.0359742	0.0279117	0.0352377	2.04227	1.47096	1.37543	0.0623745
Sox13	2.46727e-274	0.404754	0.281	0.029	EC1	0.11583	0.0364873	0.0121816	0.0278165	0.00822471	0.470358	0.281593	0.209541	0.165954
Sox10	0	1.42426	0.527	0.009	SC	1.4438	0.0165047	0.00595355	0.0256803	0.0265621	0.0242453	0.015214	0.00387421	0.0242516
Sostdc1	0	2.50781	0.705	0.063	SC	2.67896	0.055715	0.0898192	0.502186	0.0870662	0.0628201	0.0848853	0.107	0.0901159
Sort1	2.27906e-15	0.253903	0.116	0.039	SC	0.338971	0.0240635	0.0360152	0.0803597	0.0323872	0.02208	0.0345304	0.294467	0.539249
Sort1	3.94683e-171	0.482172	0.233	0.029	Per/VSMC	0.338971	0.0240635	0.0360152	0.0803597	0.0323872	0.02208	0.0345304	0.294467	0.539249
Sorcs2	1.77586e-81	0.480745	0.226	0.06	EnC	0.152269	0.0569576	0.593776	0.333616	0.0198587	0.00509655	0.0304817	0.0286989	0.0644278
Sorcs1	1.02544e-239	0.453645	0.143	0.003	SC	0.459342	0.00314271	0.00143991	0.00276813	0.0116931	0.00519557	0.00654773	0.0185096	0.0195316
Sorbs2	0	1.8899	0.947	0.114	EC1	1.05437	0.0641421	0.0756876	0.066277	0.0845146	2.40592	0.924899	0.755577	1.96967
Sorbs2	3.00846e-263	1.20462	0.637	0.153	Per/VSMC	1.05437	0.0641421	0.0756876	0.066277	0.0845146	2.40592	0.924899	0.755577	1.96967
Sorbs1	7.64643e-25	0.601834	0.449	0.274	SC	1.27553	0.133651	0.0933395	1.36569	0.0910068	0.553945	0.464916	0.715786	1.38726
Sorbs1	0	0.9143	0.774	0.164	PnC	1.27553	0.133651	0.0933395	1.36569	0.0910068	0.553945	0.464916	0.715786	1.38726
Sorbs1	7.44627e-118	0.753627	0.592	0.259	Per/VSMC	1.27553	0.133651	0.0933395	1.36569	0.0910068	0.553945	0.464916	0.715786	1.38726
Son	1.89502e-26	0.476924	0.809	0.797	SC	2.12021	1.45358	1.70353	1.71952	1.44438	1.86045	1.84948	1.96163	1.9401
Son	6.4661e-19	0.304935	0.958	0.794	Per/EC*	2.12021	1.45358	1.70353	1.71952	1.44438	1.86045	1.84948	1.96163	1.9401
Son	1.25094e-28	0.29788	0.859	0.793	Per/VSMC	2.12021	1.45358	1.70353	1.71952	1.44438	1.86045	1.84948	1.96163	1.9401
Sod3	0	1.0365	0.645	0.128	EpC	0.361594	1.35136	0.798989	0.154114	0.119748	0.0788659	0.202492	0.362292	0.674293
Sod2	3.01912e-142	0.334167	0.592	0.296	PnC	0.684898	0.43088	0.478421	0.898817	0.582096	0.640234	0.619455	0.733913	0.978165
Sod2	9.58758e-25	0.368154	0.464	0.345	Per/VSMC	0.684898	0.43088	0.478421	0.898817	0.582096	0.640234	0.619455	0.733913	0.978165
Sod1	2.45712e-68	0.35565	0.63	0.36	EC1	0.586835	0.588291	0.54382	0.797028	0.709429	1.03479	0.898345	0.899205	0.601606
Socs3	3.11703e-22	0.847191	0.5	0.346	SC	1.931	1.02311	1.50645	0.620236	1.52313	0.36613	1.35686	1.53702	1.16919
Socs3	0.000793783	0.414025	0.366	0.35	EnC	1.931	1.02311	1.50645	0.620236	1.52313	0.36613	1.35686	1.53702	1.16919
Socs3	8.02092e-51	0.457921	0.504	0.332	IC	1.931	1.02311	1.50645	0.620236	1.52313	0.36613	1.35686	1.53702	1.16919
Socs3	7.94876e-28	0.419604	0.691	0.344	Per/EC*	1.931	1.02311	1.50645	0.620236	1.52313	0.36613	1.35686	1.53702	1.16919
Socs2	0	0.66361	0.528	0.08	EC1	0.0801189	0.11215	0.0789973	0.0239735	0.121179	0.880613	1.05072	0.785758	0.0678185
Socs2	1.97339e-247	0.842993	0.463	0.092	EC2	0.0801189	0.11215	0.0789973	0.0239735	0.121179	0.880613	1.05072	0.785758	0.0678185
Socs2	1.02906e-78	0.505667	0.517	0.109	Per/EC*	0.0801189	0.11215	0.0789973	0.0239735	0.121179	0.880613	1.05072	0.785758	0.0678185
Snx8	3.78677e-59	0.300927	0.161	0.051	IC	0.111867	0.0829284	0.0905782	0.127556	0.388338	0.0474628	0.082862	0.0820329	0.0291322
Snx7	0.000129062	0.346567	0.203	0.156	SC	0.617498	0.397193	0.161247	0.269234	0.0697782	0.14893	0.2181	0.156456	0.1556
Snx5	0	1.17226	0.717	0.287	IC	0.39968	0.60091	0.378169	0.393462	1.67535	0.553088	0.509609	0.364717	0.347822
Snx3	3.09584e-184	0.662641	0.859	0.594	EC1	1.07954	0.949804	1.01672	1.08377	1.40319	1.77584	1.44564	1.34633	1.11039
Snx3	5.93087e-21	0.278304	0.687	0.611	EC2	1.07954	0.949804	1.01672	1.08377	1.40319	1.77584	1.44564	1.34633	1.11039
Snx21	9.20292e-203	0.410875	0.352	0.126	EpC	0.484752	0.665168	0.318779	0.120882	0.15808	0.305987	0.354034	0.374746	0.356916
Snx20	0	0.591219	0.288	0.007	IC	0.0144721	0.0143724	0.0199263	0.00598655	0.603581	0.0132494	0.010316	0.02169	0.00839789
Snx2	7.54605e-101	0.715136	0.536	0.336	IC	0.647608	0.632158	0.532355	0.523964	1.30288	0.507008	0.659039	0.619815	0.548325
Snx18	1.1564e-76	0.254664	0.336	0.193	EpC	0.500667	0.63709	0.596219	0.329823	0.315815	0.253183	0.21789	0.586137	0.561356
Snx16	5.82438e-31	0.573621	0.222	0.076	SC	0.71641	0.15038	0.205125	0.155548	0.084916	0.127613	0.146714	0.106855	0.112993
Snx10	0.020742	0.299407	0.191	0.165	SC	0.617437	0.303195	0.387472	0.34766	0.481678	0.246662	0.214775	0.200196	0.132607
Sntb2	8.88517e-153	0.368329	0.422	0.207	EpC	0.460136	0.808585	0.623227	0.182286	0.183969	0.621744	0.894549	0.690129	0.320913
Sntb2	1.64618e-23	0.328635	0.413	0.277	EC2	0.460136	0.808585	0.623227	0.182286	0.183969	0.621744	0.894549	0.690129	0.320913
Sntb1	9.00482e-155	0.294234	0.124	0.007	Per/VSMC	0.178515	0.0054059	0.00350349	0.00656778	0.0125646	0.01929	0.0048594	0.114998	0.310773
Snta1	9.31674e-29	0.717566	0.343	0.173	SC	1.03843	0.215468	0.0904666	0.575032	0.153767	0.108253	0.138236	0.306023	0.824334
Snta1	1.57569e-179	0.279001	0.393	0.129	PnC	1.03843	0.215468	0.0904666	0.575032	0.153767	0.108253	0.138236	0.306023	0.824334
Snta1	1.28155e-53	0.509335	0.357	0.167	Per/VSMC	1.03843	0.215468	0.0904666	0.575032	0.153767	0.108253	0.138236	0.306023	0.824334
Snrpb2	2.04613e-19	0.271357	0.471	0.398	IC	0.584917	0.713574	0.699988	0.665212	0.96876	0.703754	0.705303	0.730023	0.724475
Snrnp70	8.75554e-09	0.387286	0.546	0.551	SC	1.38975	0.940304	0.967814	1.0425	0.91042	1.05776	1.05325	1.15597	1.2205
Snrk	2.74258e-73	0.31587	0.541	0.258	EC1	0.510881	0.335158	0.447521	0.447881	0.333632	0.875972	1.16312	1.52744	1.04951
Snrk	3.575e-98	0.629521	0.552	0.262	EC2	0.510881	0.335158	0.447521	0.447881	0.333632	0.875972	1.16312	1.52744	1.04951
Snrk	2.26576e-125	0.967377	0.903	0.27	Per/EC*	0.510881	0.335158	0.447521	0.447881	0.333632	0.875972	1.16312	1.52744	1.04951
Snrk	1.9732e-37	0.498054	0.44	0.271	Per/VSMC	0.510881	0.335158	0.447521	0.447881	0.333632	0.875972	1.16312	1.52744	1.04951
Snn	6.55893e-253	0.345586	0.28	0.032	EC1	0.234746	0.0278806	0.0681937	0.0778096	0.0295682	0.414876	0.253052	0.127394	0.0197352
Snhg8	1.64061e-16	0.324453	0.725	0.471	Per/EC*	1.03065	0.910155	0.816132	0.797448	0.973132	0.92118	0.99596	1.24798	1.20589
Snhg8	6.28466e-08	0.296182	0.493	0.474	Per/VSMC	1.03065	0.910155	0.816132	0.797448	0.973132	0.92118	0.99596	1.24798	1.20589
Snhg18	2.78077e-38	0.439873	0.586	0.434	EnC	0.500716	1.01387	1.35619	1.28618	0.138731	0.0942991	0.179029	0.835155	1.32861
Snhg18	1.67163e-204	0.429108	0.738	0.376	PnC	0.500716	1.01387	1.35619	1.28618	0.138731	0.0942991	0.179029	0.835155	1.32861
Snhg18	3.48658e-27	0.405227	0.561	0.437	Per/VSMC	0.500716	1.01387	1.35619	1.28618	0.138731	0.0942991	0.179029	0.835155	1.32861
Snhg11	0	1.22563	0.665	0.02	PnC	0.0433461	0.0645383	0.0338747	1.27448	0.0340909	0.0286829	0.0607863	0.0147447	0.0245737
Sned1	1.27761e-23	0.306782	0.207	0.104	EnC	0.0706361	0.316101	0.546404	0.0454578	0.038889	0.504012	0.415731	0.279066	0.0758224
Sned1	4.35475e-88	0.264811	0.305	0.094	EC1	0.0706361	0.316101	0.546404	0.0454578	0.038889	0.504012	0.415731	0.279066	0.0758224
Sncg	2.82763e-08	0.825962	0.239	0.159	SC	1.45674	0.0589763	0.0568588	0.0607221	0.0704897	0.883205	1.20468	1.45162	2.14699
Sncg	3.91143e-169	0.583662	0.501	0.137	EC2	1.45674	0.0589763	0.0568588	0.0607221	0.0704897	0.883205	1.20468	1.45162	2.14699
Sncg	1.68242e-131	0.802053	0.754	0.15	Per/EC*	1.45674	0.0589763	0.0568588	0.0607221	0.0704897	0.883205	1.20468	1.45162	2.14699
Sncg	0	1.72516	0.647	0.13	Per/VSMC	1.45674	0.0589763	0.0568588	0.0607221	0.0704897	0.883205	1.20468	1.45162	2.14699
Sncaip	1.98172e-99	0.281523	0.143	0.019	EC2	0.020647	0.00592491	0.00118744	0.0045466	0.00685205	0.22946	0.31527	0.263253	0.00404813
Snca	0	1.31166	0.447	0.005	SC	1.32348	0.0055157	0.0127614	0.00755499	0.0147775	0.0160323	0.0440899	0.0402044	0.00573442
Snap47	2.64256e-135	0.265815	0.381	0.148	PnC	0.308363	0.347468	0.268447	0.541618	0.0743038	0.235813	0.255823	0.19343	0.248736
Snap23	4.98272e-27	0.287223	0.342	0.236	IC	0.359051	0.407892	0.537365	0.319284	0.702143	0.458213	0.501618	0.347949	0.479887
Snai1	7.16735e-39	0.271643	0.267	0.057	Per/EC*	0.0221667	0.163716	0.239572	0.0546976	0.00714098	0.0426036	0.157484	0.399053	0.305812
Smtnl2	0	0.423394	0.308	0.016	PnC	0.0466986	0.0287358	0.0931284	0.456362	0.0111014	0.0140707	0.0659671	0.0085692	0.0160224
Smtn	1.53292e-11	0.432591	0.244	0.145	SC	0.753503	0.146275	0.563853	0.237325	0.066927	0.363047	0.463603	0.386951	1.03627
Smtn	2.65069e-90	0.766237	0.371	0.133	Per/VSMC	0.753503	0.146275	0.563853	0.237325	0.066927	0.363047	0.463603	0.386951	1.03627
Smpdl3b	8.39402e-169	0.311855	0.123	0.009	IC	0	0.0188689	0.00739858	0.00223353	0.326344	0.032345	0.0262935	0.0157927	0.00385174
Smpd3	0	1.13975	0.42	0.038	EpC	0.238577	1.25152	0.223997	0.0255411	0.146377	0.11198	0.163734	0.037218	0.059349
Smpd1	4.69304e-275	0.443222	0.526	0.174	PnC	0.425413	0.322232	0.451956	0.772142	0.238121	0.272862	0.357176	0.382302	0.347718
Smox	7.17638e-09	0.314891	0.169	0.093	SC	0.497155	0.0671523	0.46758	0.250996	0.146577	0.353142	0.180287	0.127296	0.0636002
Smox	1.89015e-23	0.296652	0.184	0.089	EnC	0.497155	0.0671523	0.46758	0.250996	0.146577	0.353142	0.180287	0.127296	0.0636002
Smoc2	0	1.90703	1	0.528	EnC	0.994317	1.51832	4.36527	3.79331	0.739028	0.618905	0.880921	0.659651	0.61473
Smoc2	0	1.51632	0.994	0.46	PnC	0.994317	1.51832	4.36527	3.79331	0.739028	0.618905	0.880921	0.659651	0.61473
Smo	1.73994e-172	0.330027	0.369	0.122	PnC	0.331906	0.30135	0.278737	0.573035	0.131466	0.131519	0.137977	0.209115	0.24408
Smim5	2.57643e-226	0.306498	0.225	0.034	PnC	0.0796309	0.0383757	0.048746	0.392979	0.113216	0.00975947	0.0302788	0.0128091	0.462254
Smim5	1.71663e-37	0.334251	0.18	0.063	Per/VSMC	0.0796309	0.0383757	0.048746	0.392979	0.113216	0.00975947	0.0302788	0.0128091	0.462254
Smim4	5.86599e-164	0.338778	0.456	0.181	PnC	0.381584	0.377389	0.298592	0.69062	0.407834	0.264179	0.214135	0.239661	0.419769
Smim14	2.2273e-143	0.316846	0.853	0.69	EpC	1.10894	1.78133	1.41153	1.83109	1.02665	1.30781	1.41069	1.22151	1.25617
Smim14	4.30921e-101	0.303419	0.879	0.72	PnC	1.10894	1.78133	1.41153	1.83109	1.02665	1.30781	1.41069	1.22151	1.25617
Smim12	2.97078e-13	0.299538	0.286	0.204	Per/VSMC	0.291492	0.283283	0.287343	0.41698	0.342482	0.397241	0.413835	0.497322	0.643101
Smdt1	3.85065e-182	0.385	0.899	0.704	PnC	1.52014	1.32778	1.42624	1.7962	1.56907	1.44136	1.47228	1.34142	1.41366
Smco4	5.00824e-59	0.272026	0.447	0.212	EC1	0.208683	0.282361	0.513051	0.451114	0.0977883	0.713412	1.08553	1.16086	0.526007
Smco4	4.40654e-59	0.681743	0.418	0.219	EC2	0.208683	0.282361	0.513051	0.451114	0.0977883	0.713412	1.08553	1.16086	0.526007
Smco4	5.04748e-70	0.713339	0.691	0.223	Per/EC*	0.208683	0.282361	0.513051	0.451114	0.0977883	0.713412	1.08553	1.16086	0.526007
Smco3	0	0.595956	0.159	0.002	SC	0.599148	0.00432799	0.00379594	0.000741564	0.00512586	0.00306804	0	0.0108672	0.00107748
Smchd1	3.21972e-69	0.341006	0.468	0.218	EC1	0.495413	0.375931	0.410104	0.355604	0.500627	0.771289	0.655243	0.574968	0.497947
Smc4	1.48649e-17	0.264634	0.248	0.147	EC2	0.37803	0.212345	0.313507	0.200467	0.511876	0.465154	0.565938	0.492964	0.320939
Smc1a	7.80131e-47	0.270157	0.556	0.324	EC1	0.757956	0.580879	0.517366	0.604019	0.488755	0.878428	0.792343	0.709214	0.73333
Smarcd3	1.81736e-135	0.58385	0.292	0.06	Per/VSMC	0.170129	0.0930888	0.0494172	0.202312	0.0385628	0.0342312	0.0290538	0.173812	0.685877
Smarcd1	0.00125027	0.287746	0.155	0.115	SC	0.491601	0.135033	0.154809	0.204689	0.154026	0.373125	0.311172	0.374744	0.302938
Smap2	3.81534e-54	0.289116	0.188	0.07	IC	0.0835089	0.090789	0.123753	0.0814433	0.414568	0.218597	0.276694	0.257606	0.132137
Smagp	4.06305e-117	0.540148	0.319	0.107	IC	0.0268181	0.0166494	0.0719117	0.0156699	0.80371	0.862501	0.928085	0.756648	0.221559
Smagp	0	0.587387	0.532	0.094	EC1	0.0268181	0.0166494	0.0719117	0.0156699	0.80371	0.862501	0.928085	0.756648	0.221559
Smagp	2.65326e-162	0.647664	0.428	0.109	EC2	0.0268181	0.0166494	0.0719117	0.0156699	0.80371	0.862501	0.928085	0.756648	0.221559
Smagp	3.83805e-68	0.42716	0.534	0.123	Per/EC*	0.0268181	0.0166494	0.0719117	0.0156699	0.80371	0.862501	0.928085	0.756648	0.221559
Smad7	1.33172e-10	0.258261	0.177	0.11	Per/VSMC	0.0627455	0.138709	0.0710441	0.311598	0.095896	0.380424	0.355716	0.303358	0.46551
Smad1	1.35859e-159	0.420859	0.43	0.118	EC1	0.205068	0.230964	0.15949	0.115715	0.194062	0.670665	0.753267	0.473815	0.17426
Smad1	5.72902e-54	0.503656	0.308	0.132	EC2	0.205068	0.230964	0.15949	0.115715	0.194062	0.670665	0.753267	0.473815	0.17426
Slmap	7.42688e-158	0.3136	0.448	0.177	PnC	0.505594	0.311227	0.289534	0.679431	0.222243	0.287309	0.336964	0.401285	0.882778
Slmap	5.07428e-47	0.487572	0.401	0.217	Per/VSMC	0.505594	0.311227	0.289534	0.679431	0.222243	0.287309	0.336964	0.401285	0.882778
Slit3	2.45904e-213	0.35911	0.244	0.054	EpC	0.106604	0.484013	0.219316	0.0526356	0.0383534	0.0202227	0.114294	0.369809	0.403137
Slfn5	9.15575e-74	0.321334	0.646	0.334	EC1	0.234903	0.96909	0.402947	0.140394	0.634606	1.15204	1.66516	1.66067	0.593315
Slfn5	3.52565e-133	0.895889	0.679	0.337	EC2	0.234903	0.96909	0.402947	0.140394	0.634606	1.15204	1.66516	1.66067	0.593315
Slfn5	5.62839e-75	0.822848	0.873	0.35	Per/EC*	0.234903	0.96909	0.402947	0.140394	0.634606	1.15204	1.66516	1.66067	0.593315
Slfn2	2.73863e-221	0.644836	0.387	0.095	IC	0.0244765	0.183982	0.0219295	0.0163542	0.882364	0.605282	0.800117	0.247596	0.0379706
Slfn2	3.74414e-77	0.301472	0.319	0.109	EC1	0.0244765	0.183982	0.0219295	0.0163542	0.882364	0.605282	0.800117	0.247596	0.0379706
Slfn2	1.60699e-51	0.511064	0.286	0.115	EC2	0.0244765	0.183982	0.0219295	0.0163542	0.882364	0.605282	0.800117	0.247596	0.0379706
Slco3a1	3.27992e-93	0.293186	0.322	0.171	EpC	0.346772	0.634321	0.211247	0.406929	0.0974195	0.0800688	0.40723	0.733714	0.676501
Slco3a1	2.43362e-20	0.280933	0.508	0.221	Per/EC*	0.346772	0.634321	0.211247	0.406929	0.0974195	0.0800688	0.40723	0.733714	0.676501
Slco2b1	7.00826e-21	0.311178	0.248	0.164	IC	0.0766332	0.221713	0.256137	0.420501	0.63742	0.491757	0.626338	0.539942	0.0861079
Slco2b1	1.76342e-19	0.282213	0.277	0.165	EC2	0.0766332	0.221713	0.256137	0.420501	0.63742	0.491757	0.626338	0.539942	0.0861079
Slco2a1	0	0.746627	0.505	0.07	PnC	0.0716665	0.0590577	0.041951	0.952577	0.0556555	0.204136	0.932815	0.793325	0.0978957
Slco2a1	3.92202e-71	0.588138	0.353	0.139	EC2	0.0716665	0.0590577	0.041951	0.952577	0.0556555	0.204136	0.932815	0.793325	0.0978957
Slco2a1	1.09369e-27	0.405962	0.411	0.148	Per/EC*	0.0716665	0.0590577	0.041951	0.952577	0.0556555	0.204136	0.932815	0.793325	0.0978957
Slco1c1	4.7312e-198	0.309379	0.148	0.009	EC1	0	0.00592786	0.0117015	0.0488452	0.00665777	0.326196	0.00589041	0	0.0308227
Slco1a4	0	2.59263	0.941	0.02	EC1	0.0709965	0.0417913	0.0246563	0.0348602	0.05456	2.6384	0.0739869	0.07464	0.0565332
Slc9a9	1.92186e-242	0.530301	0.228	0.026	IC	0.0867423	0.0984908	0.00761008	0.00751834	0.583057	0.0167919	0.0327078	0.0463355	0.0114677
Slc9a3r2	0	1.62472	0.938	0.294	EC1	0.616909	0.256052	0.354443	0.789734	0.305296	2.39886	2.0474	1.90246	0.828767
Slc9a3r2	4.96969e-232	1.10815	0.773	0.318	EC2	0.616909	0.256052	0.354443	0.789734	0.305296	2.39886	2.0474	1.90246	0.828767
Slc9a3r2	1.05648e-88	0.861633	0.903	0.337	Per/EC*	0.616909	0.256052	0.354443	0.789734	0.305296	2.39886	2.0474	1.90246	0.828767
Slc9a3r1	1.60511e-20	0.511938	0.217	0.093	SC	0.710313	0.100132	0.0935813	0.0597656	0.412511	0.238854	0.145147	0.160453	0.698924
Slc9a3r1	4.86377e-87	0.519785	0.292	0.084	Per/VSMC	0.710313	0.100132	0.0935813	0.0597656	0.412511	0.238854	0.145147	0.160453	0.698924
Slc7a8	1.40839e-161	0.313105	0.122	0.009	IC	0.012603	0.0267765	0.0358536	0.0125929	0.332029	0.00589263	0.00322557	0.0127364	0.0119455
Slc7a5	0	1.42278	0.703	0.025	EC1	0.115301	0.0479306	0.115355	0.0298708	0.0320195	1.4714	0.0365903	0.0715878	0.0302152
Slc7a2	0	0.782183	0.633	0.081	PnC	0.724688	0.0786594	0.0689229	1.06426	0.0554514	0.157023	0.0783173	0.632263	1.23689
Slc7a2	2.35591e-76	0.828777	0.408	0.171	Per/VSMC	0.724688	0.0786594	0.0689229	1.06426	0.0554514	0.157023	0.0783173	0.632263	1.23689
Slc7a1	0	1.18087	0.653	0.063	EC1	0.0889513	0.0837342	0.125744	0.203975	0.0888778	1.30035	0.136158	0.119871	0.102125
Slc6a9	3.07029e-99	0.308612	0.128	0.014	Per/VSMC	0.054267	0.0269007	0.034264	0.016107	0.00982045	0.00928983	0.0503564	0.133727	0.335308
Slc6a8	0.00359551	0.33147	0.157	0.122	SC	0.563294	0.2917	0.255645	0.210961	0.0732958	0.126326	0.152942	0.234982	0.369433
Slc6a6	0	0.928907	0.74	0.293	PnC	0.408948	0.504579	0.219341	1.72524	0.974396	1.37916	1.41136	1.21623	0.399524
Slc6a6	3.00575e-13	0.363884	0.465	0.37	EC1	0.408948	0.504579	0.219341	1.72524	0.974396	1.37916	1.41136	1.21623	0.399524
Slc6a6	0.0225831	0.391745	0.374	0.378	EC2	0.408948	0.504579	0.219341	1.72524	0.974396	1.37916	1.41136	1.21623	0.399524
Slc6a13	0	0.864174	0.407	0.027	PnC	0.144849	0.0805718	0.0523097	0.929611	0.0649567	0.0294598	0.043497	0.0301683	0.026802
Slc52a3	0	0.626914	0.415	0.018	EC1	0.0140052	0.00912755	0.00249291	0.0167778	0.0300318	0.665609	0.287171	0.128254	0.0121213
Slc50a1	1.07367e-120	0.325393	0.693	0.411	PnC	0.814518	0.771779	1.03135	1.13361	0.413339	1.09292	1.04119	0.950664	0.502474
Slc4a8	7.47353e-92	0.272507	0.203	0.016	Per/EC*	0.0411788	0.00381604	0.00396061	0.0298169	0.00971453	0.00622111	0.0152634	0.314138	0.398617
Slc4a8	6.49933e-195	0.379147	0.164	0.01	Per/VSMC	0.0411788	0.00381604	0.00396061	0.0298169	0.00971453	0.00622111	0.0152634	0.314138	0.398617
Slc4a4	3.69581e-261	0.483374	0.418	0.115	PnC	0.0782358	0.434713	0.254473	0.747327	0.0547805	0.0392866	0.0801086	0.150742	0.0640197
Slc4a3	1.26267e-128	0.550664	0.284	0.059	Per/VSMC	0.161617	0.14528	0.162159	0.173707	0.0172253	0.0190358	0.0225985	0.0514225	0.668543
Slc4a11	3.3367e-280	0.403069	0.275	0.008	Per/EC*	0.0123613	0.00388196	0.00233538	0.0270146	0.00145243	0.00527836	0.0295779	0.419647	0.101449
Slc48a1	0	0.616111	0.646	0.235	PnC	0.531912	0.436813	0.41454	1.06386	0.506064	0.477775	0.449667	0.37323	0.370339
Slc44a2	9.55308e-05	0.312425	0.213	0.159	SC	0.621662	0.254089	0.502479	0.269252	0.159822	0.325853	0.527995	0.504447	0.399543
Slc44a1	3.73947e-43	0.850525	0.502	0.287	SC	1.37332	0.693666	0.602116	0.51685	0.235486	0.347249	0.323919	0.251435	0.23514
Slc43a3	0.00132169	0.480361	0.384	0.377	SC	1.47312	1.49115	0.646183	0.226377	0.141425	0.375948	1.249	1.01146	0.203021
Slc43a3	0	0.916932	0.655	0.216	EpC	1.47312	1.49115	0.646183	0.226377	0.141425	0.375948	1.249	1.01146	0.203021
Slc43a3	5.34303e-29	0.255164	0.557	0.364	EC2	1.47312	1.49115	0.646183	0.226377	0.141425	0.375948	1.249	1.01146	0.203021
Slc43a2	0	0.798057	0.381	0.052	IC	0.451469	0.0305894	0.173179	0.148155	0.910313	0.106178	0.122461	0.201891	0.145528
Slc3a2	2.75006e-15	0.346289	0.575	0.464	SC	1.55067	0.593321	0.986559	0.665982	1.14152	2.60443	1.61946	1.32548	0.702015
Slc3a2	0	1.70458	0.951	0.424	EC1	1.55067	0.593321	0.986559	0.665982	1.14152	2.60443	1.61946	1.32548	0.702015
Slc3a2	2.3933e-61	0.437422	0.674	0.453	EC2	1.55067	0.593321	0.986559	0.665982	1.14152	2.60443	1.61946	1.32548	0.702015
Slc39a8	3.20807e-163	0.295433	0.193	0.024	EC1	0.00544382	0.0178517	0.02891	0.106271	0.0199831	0.336777	0.0433733	0.0741773	0.0315417
Slc39a10	0	1.05244	0.629	0.074	EC1	0.232743	0.114753	0.139551	0.108161	0.159008	1.20126	0.348246	0.301869	0.12468
Slc38a2	0	0.689932	0.679	0.263	PnC	0.943996	0.479241	0.456921	1.24217	0.488735	0.664946	0.692347	0.648926	0.568325
Slc38a11	0	0.831179	0.332	0.007	Per/VSMC	0.0343197	0.00470809	0.00413454	0.0303199	0.00747355	0.00838534	0.0158396	0.0443605	0.844385
Slc36a2	9.69428e-281	1.18298	0.309	0.018	SC	1.23122	0.0963558	0.0305487	0.0272194	0.0101715	0.011622	0.00638615	0.00718408	0.0101615
Slc35f2	0	0.31516	0.216	0.003	EC1	0	0.00051012	0.00337255	0.0137628	0.00491631	0.32022	0.0109605	0	0.00521981
Slc35f1	0	0.775816	0.203	0.004	SC	0.786042	0.00433374	0.00687295	0.00851698	0.0124181	0.00515446	0.0329722	0.00766531	0.0326266
Slc35a2	0.0265579	0.275487	0.179	0.157	SC	0.551441	0.262516	0.475118	0.358086	0.155171	0.194278	0.239626	0.214323	0.209693
Slc30a1	0	0.685672	0.485	0.056	EC1	0.0643317	0.0694472	0.0291279	0.0829735	0.124289	0.802209	0.414845	0.443753	0.102871
Slc30a1	2.20961e-43	0.253841	0.36	0.086	Per/EC*	0.0643317	0.0694472	0.0291279	0.0829735	0.124289	0.802209	0.414845	0.443753	0.102871
Slc2a4	7.16558e-170	0.378355	0.343	0.024	Per/EC*	0.0479004	0.0066789	0	0.0114229	0.00576867	0.00570595	0.0101422	0.451253	0.727526
Slc2a4	0	0.707586	0.315	0.012	Per/VSMC	0.0479004	0.0066789	0	0.0114229	0.00576867	0.00570595	0.0101422	0.451253	0.727526
Slc2a1	0	1.38237	0.953	0.203	PnC	0.377464	0.221265	0.269893	2.47676	0.258748	2.87479	0.413678	0.265158	0.256316
Slc2a1	0	1.62441	0.965	0.289	EC1	0.377464	0.221265	0.269893	2.47676	0.258748	2.87479	0.413678	0.265158	0.256316
Slc29a1	1.40282e-135	0.303338	0.51	0.282	EpC	0.309197	0.971399	1.51342	0.239621	0.59318	0.437758	0.726886	1.01207	0.626226
Slc29a1	8.347e-124	0.805168	0.64	0.345	EnC	0.309197	0.971399	1.51342	0.239621	0.59318	0.437758	0.726886	1.01207	0.626226
Slc28a2	3.99283e-93	0.335502	0.119	0.014	EC2	0.0370108	0.00300717	0.0115277	0.00172918	0.205466	0.00353653	0.372157	0.260429	0.00419958
Slc27a3	1.00056e-33	0.297403	0.193	0.078	EC2	0.035772	0.117932	0.0399867	0.206131	0.162687	0.0978522	0.429198	0.384537	0.0188733
Slc27a1	1.3908e-30	0.560342	0.246	0.091	SC	0.74778	0.079416	0.479173	0.388042	0.1457	0.113001	0.0353308	0.0708347	0.0865018
Slc27a1	1.82715e-21	0.290004	0.182	0.09	EnC	0.74778	0.079416	0.479173	0.388042	0.1457	0.113001	0.0353308	0.0708347	0.0865018
Slc26a10	1.6306e-180	0.45099	0.129	0.006	EC2	0.00760999	0.00286094	0.0158876	0.0044395	0.00751246	0.0233241	0.463739	0.250812	0.00816608
Slc25a5	1.469e-81	0.262921	0.823	0.598	PnC	1.20272	0.997089	0.852442	1.58165	1.61487	1.50014	1.52108	1.60987	1.94974
Slc25a5	1.43791e-29	0.275019	0.691	0.635	IC	1.20272	0.997089	0.852442	1.58165	1.61487	1.50014	1.52108	1.60987	1.94974
Slc25a5	2.44291e-80	0.628209	0.79	0.631	Per/VSMC	1.20272	0.997089	0.852442	1.58165	1.61487	1.50014	1.52108	1.60987	1.94974
Slc25a4	0	0.786309	0.973	0.797	PnC	1.80602	1.9016	1.9309	2.63995	0.952192	1.6138	1.86122	1.95013	2.52208
Slc25a4	2.31258e-84	0.503973	0.91	0.825	Per/VSMC	1.80602	1.9016	1.9309	2.63995	0.952192	1.6138	1.86122	1.95013	2.52208
Slc25a3	4.27631e-90	0.272777	0.884	0.707	PnC	1.31839	1.34288	1.1833	1.70034	1.50294	1.47589	1.49914	1.57318	1.79595
Slc25a3	8.30133e-31	0.334957	0.78	0.738	Per/VSMC	1.31839	1.34288	1.1833	1.70034	1.50294	1.47589	1.49914	1.57318	1.79595
Slc25a12	3.06755e-171	0.257709	0.259	0.064	PnC	0.0251706	0.12478	0.112896	0.380221	0.115363	0.0862446	0.178604	0.165542	0.154004
Slc25a1	4.40994e-05	0.27228	0.138	0.087	SC	0.422895	0.128459	0.163877	0.183302	0.141591	0.179324	0.148916	0.164184	0.138231
Slc22a17	3.79275e-35	0.5535	0.213	0.065	SC	0.674126	0.0963454	0.237315	0.21389	0.0373346	0.0648436	0.0792693	0.0944392	0.0919304
Slc20a2	7.82554e-35	0.33376	0.21	0.085	Per/VSMC	0.422951	0.0881731	0.154569	0.286965	0.0883366	0.114123	0.136699	0.343534	0.494607
Slc1a5	2.47312e-282	0.50836	0.617	0.308	EpC	1.01325	1.14589	0.918167	0.69502	0.335912	0.168148	0.353107	0.828565	0.96169
Slc1a3	0	0.968378	0.449	0.05	EnC	0.0134585	0.330322	1.12168	0.0130165	0.0242101	0.0170212	0.0236048	0.00538125	0.0294326
Slc19a3	0	0.261558	0.162	0.001	EC1	0.0118402	0.000960951	0.00436366	0.00234876	0.00168666	0.264556	0.00733949	0	0.00928604
Slc16a9	0	0.452628	0.439	0.107	PnC	0.036416	0.371971	0.248749	0.687009	0.0313065	0.0756957	0.15027	0.115207	0.0744592
Slc16a4	0	1.19131	0.664	0.015	EC1	0.0184976	0.00919175	0.00906801	0.0682284	0.00407746	1.21785	0.0707197	0.0199415	0.0146238
Slc16a2	3.18744e-118	0.28279	0.249	0.095	EpC	0.0953507	0.498446	0.639928	0.0426351	0.0354464	0.324587	0.206341	0.352167	0.275204
Slc16a2	6.38945e-21	0.338478	0.248	0.145	EnC	0.0953507	0.498446	0.639928	0.0426351	0.0354464	0.324587	0.206341	0.352167	0.275204
Slc16a11	1.5798e-140	0.255635	0.104	0.005	Per/VSMC	0.142172	0.0029493	0	0	0	0.0334875	0.0340377	0.0247427	0.268134
Slc16a1	0	1.81486	0.884	0.075	PnC	0.237664	0.198334	0.103033	1.98049	0.128982	0.0772633	0.240838	0.234466	0.0624835
Slc15a3	0	0.589577	0.218	0.005	IC	0.00995395	0.00448996	0	0.00300948	0.599587	0.0141442	0.0531845	0.0485927	0.00984473
Slc15a2	1.12625e-155	0.369679	0.125	0.011	IC	0.0681392	0.0107282	0.023257	0.0143385	0.396103	0.0579852	0.0868874	0.0441982	0.0201079
Slc12a4	3.93312e-197	0.364186	0.451	0.16	PnC	0.550721	0.321233	0.377152	0.675454	0.106857	0.285385	0.295355	0.399164	0.380413
Slc12a2	1.29157e-205	0.392648	0.268	0.058	PnC	0.381333	0.0632624	0.281126	0.545535	0.0752347	0.0678806	0.118777	0.628534	0.422796
Slc12a2	2.37505e-47	0.397667	0.381	0.092	Per/EC*	0.381333	0.0632624	0.281126	0.545535	0.0752347	0.0678806	0.118777	0.628534	0.422796
Slc11a1	9.80443e-248	0.538635	0.26	0.035	IC	0.0466848	0.0347912	0.00659425	0.0539121	0.626166	0.0223841	0.00537657	0.283413	0.569208
Slc11a1	9.32351e-72	0.439484	0.204	0.05	Per/VSMC	0.0466848	0.0347912	0.00659425	0.0539121	0.626166	0.0223841	0.00537657	0.283413	0.569208
Slamf9	0	0.942231	0.352	0.007	IC	0.0280333	0.00691543	0.0108538	0.0197201	0.954395	0.00762245	0.015442	0.0223215	0.0122384
Slamf7	1.44814e-299	0.40637	0.138	0.002	IC	0	0.00386974	0	0.004237	0.410422	0.0056887	0.00771482	0.00701193	0.00416999
Sla	0	0.398839	0.174	0.002	IC	0	0.0057614	0.00383955	0.00428151	0.404523	0.00299515	0.00764549	0	0.0177931
Skp1a	7.61889e-97	0.279171	0.631	0.373	PnC	0.703066	0.706651	0.747595	0.979547	0.411398	0.80476	0.683492	0.70626	0.901538
Skint3	2.51817e-289	0.328578	0.128	0.001	IC	0	0.00127737	0	0.00160281	0.32987	0.00282662	0.00211898	0	0
Skap2	8.16513e-130	0.568889	0.401	0.161	IC	0.140803	0.260698	0.314053	0.237244	0.853447	0.437714	0.424272	0.313499	0.207763
Six1	0	0.39618	0.258	0.031	EpC	0.0701035	0.464388	0.207956	0.027953	0.0100689	0.0227191	0.022134	0.100342	0.20934
Siva1	0	0.655343	0.717	0.269	PnC	0.722032	0.503313	0.69117	1.1923	0.494217	0.351043	0.402244	0.605313	0.813239
Sirt2	1.1725e-57	0.991259	0.568	0.322	SC	1.54697	0.522451	0.463345	0.675565	0.492608	0.53075	0.575594	0.580841	0.570819
Sirpa	1.81918e-127	0.54524	0.35	0.123	IC	0.258877	0.387165	0.254516	0.0832721	0.790386	0.0383165	0.201541	0.109011	0.107404
Sipa1l2	1.26616e-12	0.342908	0.111	0.042	SC	0.430567	0.039862	0.0257506	0.0299137	0.0742028	0.284079	0.160761	0.166199	0.219124
Sipa1l1	1.2578e-83	0.607234	0.353	0.134	EnC	0.427476	0.0578749	0.869723	0.594436	0.153085	0.281851	0.263886	0.192812	0.234579
Sipa1l1	4.47724e-248	0.35297	0.38	0.096	PnC	0.427476	0.0578749	0.869723	0.594436	0.153085	0.281851	0.263886	0.192812	0.234579
Sipa1	4.71141e-26	0.256274	0.458	0.173	Per/EC*	0.329578	0.238377	0.412691	0.305946	0.48477	0.405351	0.445839	0.599569	0.488733
Sigmar1	6.68788e-98	0.280396	0.355	0.195	EpC	0.369357	0.625458	0.340105	0.378224	0.344963	0.265224	0.425416	0.294244	0.258587
Siglech	8.06073e-275	0.426661	0.121	0.001	IC	0	0.00215601	0.0148524	0.00323938	0.42994	0.000872808	0.00608374	0	0
Siglece	7.26652e-282	0.334084	0.128	0.001	IC	0.0178653	0.000731097	0	0.00326903	0.336361	0.00169786	0.00303191	0	0.00313566
Sigirr	0	0.485593	0.362	0.033	EC1	0.0152743	0.00820918	0.0238496	0.011644	0.0949102	0.557719	0.491294	0.331454	0.00450088
Sigirr	5.75303e-111	0.400856	0.236	0.048	EC2	0.0152743	0.00820918	0.0238496	0.011644	0.0949102	0.557719	0.491294	0.331454	0.00450088
Shtn1	5.83206e-09	0.256484	0.123	0.057	SC	0.388222	0.0120561	0.114725	0.0861866	0.508633	0.147774	0.230071	0.103431	0.00795724
Shtn1	4.35912e-174	0.423741	0.227	0.039	IC	0.388222	0.0120561	0.114725	0.0861866	0.508633	0.147774	0.230071	0.103431	0.00795724
Shroom4	1.29773e-295	0.393495	0.304	0.032	EC1	0.059097	0.0154676	0.00705638	0.0780897	0.00597217	0.454239	0.322765	0.310852	0.0117104
Shpk	1.20654e-65	0.519436	0.171	0.026	SC	0.569755	0.0487533	0.212305	0.0239555	0.0153097	0.0367792	0.0374185	0.0545072	0.0346642
Shox2	1.61753e-179	0.366162	0.328	0.118	EpC	0.0902318	0.644994	0.636119	0.189621	0.0356353	0.0652767	0.111232	1.10676	0.532916
Shox2	1.04075e-76	0.696516	0.661	0.186	Per/EC*	0.0902318	0.644994	0.636119	0.189621	0.0356353	0.0652767	0.111232	1.10676	0.532916
Shisa5	1.08577e-25	0.413464	0.59	0.517	IC	0.652367	1.17972	0.927659	0.54721	1.41696	1.15505	1.30942	1.03752	0.496083
Shisa5	2.57636e-15	0.271673	0.59	0.521	EC2	0.652367	1.17972	0.927659	0.54721	1.41696	1.15505	1.30942	1.03752	0.496083
Shisa4	8.33011e-44	0.489331	0.176	0.039	SC	0.562766	0.0626407	0.177075	0.0800764	0.0112275	0.0153884	0.0295797	0.120277	0.201338
Shisa3	1.37801e-68	0.564027	0.332	0.132	EnC	0.0811724	0.143267	0.854743	0.827322	0.0254849	0.0348202	0.0450152	0.00297998	0.0300813
Shisa3	0	0.643547	0.498	0.063	PnC	0.0811724	0.143267	0.854743	0.827322	0.0254849	0.0348202	0.0450152	0.00297998	0.0300813
She	0	0.548929	0.416	0.032	EC1	0.0142082	0.00620108	0	0.00929713	0.0118209	0.627829	0.614922	0.45898	0.0248687
She	9.56733e-155	0.521669	0.277	0.049	EC2	0.0142082	0.00620108	0	0.00929713	0.0118209	0.627829	0.614922	0.45898	0.0248687
She	1.27447e-76	0.328305	0.364	0.059	Per/EC*	0.0142082	0.00620108	0	0.00929713	0.0118209	0.627829	0.614922	0.45898	0.0248687
Sh3pxd2a	0	1.16964	0.787	0.128	PnC	0.53328	0.202895	0.333534	1.44691	0.217144	0.228497	0.338079	0.419563	0.505998
Sh3kbp1	2.30105e-15	0.282919	0.249	0.161	EnC	0.253039	0.392472	0.601546	0.0352558	0.56877	0.4364	0.0646435	0.220026	0.248156
Sh3kbp1	3.60609e-28	0.260002	0.263	0.156	IC	0.253039	0.392472	0.601546	0.0352558	0.56877	0.4364	0.0646435	0.220026	0.248156
Sh3glb1	2.44125e-61	0.328839	0.783	0.553	EC1	1.05934	1.03951	0.790435	0.774375	1.30023	1.38749	1.5319	1.41354	0.908726
Sh3glb1	1.55406e-56	0.481914	0.72	0.562	EC2	1.05934	1.03951	0.790435	0.774375	1.30023	1.38749	1.5319	1.41354	0.908726
Sh3glb1	1.65998e-19	0.330385	0.856	0.567	Per/EC*	1.05934	1.03951	0.790435	0.774375	1.30023	1.38749	1.5319	1.41354	0.908726
Sh3d19	1.32991e-249	0.427726	0.346	0.105	EpC	0.320024	0.6257	0.359851	0.237996	0.0754624	0.112543	0.172641	0.243953	0.132815
Sh3bp5	2.21655e-141	0.472923	0.518	0.181	EC1	0.638331	0.361617	0.395277	0.200691	0.365472	0.85687	0.882802	0.65074	0.0477577
Sh3bp5	1.27038e-51	0.491267	0.392	0.196	EC2	0.638331	0.361617	0.395277	0.200691	0.365472	0.85687	0.882802	0.65074	0.0477577
Sh3bp1	2.24006e-53	0.256793	0.157	0.052	IC	0.130291	0.12211	0.0830298	0.0701476	0.353598	0.0240644	0.0235567	0.0975273	0.188647
Sh3bgrl3	0	1.55448	0.941	0.607	IC	1.1484	1.12459	1.27069	1.08588	2.78107	1.58459	1.72015	1.38837	0.786223
Sh3bgrl	1.48422e-22	0.27161	0.542	0.46	IC	0.576882	0.691956	0.81996	0.686164	1.16524	1.4454	1.07423	1.03048	1.38414
Sh3bgrl	4.04746e-141	0.581581	0.784	0.441	EC1	0.576882	0.691956	0.81996	0.686164	1.16524	1.4454	1.07423	1.03048	1.38414
Sh3bgrl	1.18874e-38	0.495555	0.592	0.461	Per/VSMC	0.576882	0.691956	0.81996	0.686164	1.16524	1.4454	1.07423	1.03048	1.38414
Sh3bgr	3.26503e-258	0.599916	0.233	0.017	Per/VSMC	0.0115114	0.0150497	0.0154874	0.0762767	0.00470496	0.0260667	0.0117008	0	0.626789
Sh2d3c	9.31579e-164	0.27147	0.242	0.037	EC1	0.0843065	0.0181724	0.0244101	0.00931113	0.0751014	0.359867	0.479007	0.479573	0.152977
Sh2d3c	1.93156e-105	0.39704	0.217	0.043	EC2	0.0843065	0.0181724	0.0244101	0.00931113	0.0751014	0.359867	0.479007	0.479573	0.152977
Sh2d3c	2.278e-82	0.374112	0.339	0.049	Per/EC*	0.0843065	0.0181724	0.0244101	0.00931113	0.0751014	0.359867	0.479007	0.479573	0.152977
Sh2b3	3.45256e-37	0.273349	0.36	0.097	Per/EC*	0.128102	0.0857143	0.174499	0.0897659	0.342055	0.374456	0.382483	0.466782	0.36311
Sgpp2	0	0.476086	0.294	0.002	EC1	0.00457467	0.00326388	0	0.00179803	0.00490906	0.481005	0.0270748	0.0125904	0.00338335
Sgpp1	6.9432e-39	0.332559	0.263	0.141	IC	0.23365	0.376884	0.245371	0.211896	0.605566	0.115455	0.122662	0.167491	0.23363
Sgpl1	5.03666e-79	0.387238	0.219	0.073	IC	0.155737	0.158196	0.18867	0.146987	0.52523	0.0724841	0.0716685	0.100773	0.0861082
Sgms1	0	1.65156	0.889	0.158	EC1	0.381892	0.204112	0.192726	0.400159	0.476668	1.97448	0.571415	0.401584	0.21295
Sgk3	4.09821e-93	0.338086	0.186	0.047	IC	0.170354	0.0555194	0.0610873	0.0626716	0.43269	0.142082	0.332068	0.128146	0.0458091
Sgk1	1.80296e-145	0.857744	0.44	0.132	EC2	0.592086	0.286768	0.188813	0.144214	0.218884	0.459136	1.1534	1.0532	0.249789
Sgk1	2.48613e-83	0.689307	0.597	0.144	Per/EC*	0.592086	0.286768	0.188813	0.144214	0.218884	0.459136	1.1534	1.0532	0.249789
Sgip1	4.29968e-72	0.489818	0.227	0.065	EnC	0.0652866	0.0426379	0.639156	0.207619	0.0160785	0.0233188	0.157517	0.82152	0.58049
Sgip1	2.9412e-198	0.646538	0.602	0.066	Per/EC*	0.0652866	0.0426379	0.639156	0.207619	0.0160785	0.0233188	0.157517	0.82152	0.58049
Sgip1	6.42156e-45	0.420155	0.202	0.068	Per/VSMC	0.0652866	0.0426379	0.639156	0.207619	0.0160785	0.0233188	0.157517	0.82152	0.58049
Sgce	0.021967	0.332938	0.391	0.417	SC	1.13777	0.999049	1.20357	0.880552	0.208171	0.108422	0.413535	0.601921	0.60946
Sgce	4.49437e-139	0.303406	0.563	0.33	EpC	1.13777	0.999049	1.20357	0.880552	0.208171	0.108422	0.413535	0.601921	0.60946
Sgce	2.17461e-28	0.42123	0.524	0.408	EnC	1.13777	0.999049	1.20357	0.880552	0.208171	0.108422	0.413535	0.601921	0.60946
Sgcd	5.96894e-26	0.467539	0.152	0.045	SC	0.549749	0.0443876	0.0151878	0.276926	0.0105629	0.00442733	0.0220223	0.00379407	0.0248791
Sgcb	1.46101e-06	0.363395	0.22	0.152	SC	0.638868	0.275296	0.508766	0.382304	0.0923202	0.142146	0.171421	0.172872	0.239945
Sfxn3	1.61479e-43	0.262968	0.371	0.186	EC1	0.36356	0.365077	0.226786	0.244871	0.470554	0.610356	0.475067	0.399009	0.257076
Sfxn2	9.47918e-156	0.275191	0.274	0.076	PnC	0.199608	0.163758	0.403434	0.434923	0.129462	0.0693661	0.0804616	0.0907249	0.0742186
Sfxn1	6.62343e-109	0.285321	0.346	0.176	EpC	0.185945	0.628195	0.608012	0.322647	0.19968	0.166303	0.302577	0.505655	0.561726
Sft2d2	5.6903e-296	0.446976	0.436	0.111	PnC	0.130832	0.14204	0.219297	0.679881	0.428844	0.394055	0.304347	0.21219	0.113619
Sft2d1	1.56693e-22	0.284932	0.294	0.202	IC	0.421891	0.308379	0.391576	0.327988	0.64214	0.545706	0.435544	0.375566	0.276785
Sfswap	0.0193726	0.290981	0.176	0.152	SC	0.579305	0.241034	0.262818	0.272516	0.252087	0.459548	0.408991	0.336212	0.296752
Sfrp5	0	3.55197	0.991	0.347	PnC	2.17358	0.740449	0.698981	4.45865	0.858071	0.798262	1.05672	0.656986	0.756281
Sfrp4	0	2.78492	0.792	0.183	EpC	1.30627	3.38582	0.336643	0.457594	0.778612	0.430295	0.67712	0.345058	0.56518
Sfrp2	0	2.33993	0.568	0.076	EpC	0.401901	2.57397	0.137626	0.165489	0.333509	0.208646	0.290608	0.166675	0.245665
Sfrp1	2.41342e-129	0.821786	0.304	0.144	EpC	0.594537	1.1555	0.139943	0.690468	0.0647805	0.0488781	0.114144	0.0184933	0.0761088
Sfr1	6.29596e-122	0.317618	0.731	0.572	EpC	1.09711	1.40454	1.34521	1.1304	0.881478	1.04509	1.0819	1.11873	0.993237
Sfpq	1.31705e-59	0.332764	0.584	0.324	EC1	0.676158	0.560184	0.525183	0.606237	0.67077	0.950933	0.734014	0.781315	0.761662
Sf3b1	1.83272e-65	0.36223	0.776	0.552	EC1	1.15258	0.884374	0.966341	1.03751	1.09215	1.39703	1.3267	1.31215	1.26369
Sf3b1	5.51054e-19	0.277341	0.656	0.564	EC2	1.15258	0.884374	0.966341	1.03751	1.09215	1.39703	1.3267	1.31215	1.26369
Set	1.81488e-13	0.253815	0.661	0.392	Per/EC*	0.640956	0.678521	0.618255	0.652471	0.821948	0.952059	0.909245	0.985573	0.729489
Sesn1	7.06137e-13	0.272522	0.224	0.165	IC	0.580633	0.252029	0.238971	0.405937	0.572226	0.268741	0.292077	0.22252	0.189816
Sertad2	0.00139763	0.316134	0.203	0.164	SC	0.62266	0.21024	0.315167	0.20095	0.35379	0.540155	0.558403	0.580316	0.301362
Sertad2	2.85133e-14	0.259155	0.248	0.159	EC2	0.62266	0.21024	0.315167	0.20095	0.35379	0.540155	0.558403	0.580316	0.301362
Sertad2	1.73719e-23	0.267282	0.419	0.16	Per/EC*	0.62266	0.21024	0.315167	0.20095	0.35379	0.540155	0.558403	0.580316	0.301362
Serpini1	9.76352e-298	0.503286	0.188	0.007	Per/VSMC	0.00623211	0.00609718	0	0.0045902	0.0209309	0.0298414	0.0177815	0.133205	0.516083
Serpinh1	0	0.730478	0.966	0.736	EpC	2.17714	2.8405	3.26842	2.1444	0.52951	1.40636	1.74375	2.23588	1.88658
Serpinh1	2.66076e-244	0.925763	0.981	0.808	EnC	2.17714	2.8405	3.26842	2.1444	0.52951	1.40636	1.74375	2.23588	1.88658
Serping1	0	0.794535	0.982	0.683	EpC	2.08804	3.36164	2.85692	3.37881	0.880893	0.766249	1.1687	1.58773	2.0156
Serping1	0	0.583239	0.995	0.745	PnC	2.08804	3.36164	2.85692	3.37881	0.880893	0.766249	1.1687	1.58773	2.0156
Serpinf1	0	1.5449	0.959	0.468	EpC	1.16566	3.11567	2.88388	1.70396	0.897253	0.420754	0.707605	0.407086	0.47752
Serpinf1	7.0271e-134	0.501436	0.951	0.626	EnC	1.16566	3.11567	2.88388	1.70396	0.897253	0.420754	0.707605	0.407086	0.47752
Serpine2	1.56907e-08	0.594164	0.391	0.299	SC	1.52782	1.06214	1.60054	0.191077	0.0983465	0.155643	0.414769	1.28567	1.956
Serpine2	1.18174e-120	0.709128	0.622	0.278	EnC	1.52782	1.06214	1.60054	0.191077	0.0983465	0.155643	0.414769	1.28567	1.956
Serpine2	7.5843e-35	0.33282	0.729	0.294	Per/EC*	1.52782	1.06214	1.60054	0.191077	0.0983465	0.155643	0.414769	1.28567	1.956
Serpine2	1.57103e-259	1.11492	0.785	0.27	Per/VSMC	1.52782	1.06214	1.60054	0.191077	0.0983465	0.155643	0.414769	1.28567	1.956
Serpine1	1.84064e-35	0.356018	0.182	0.032	Per/EC*	0.0382235	0.0999961	0.508108	0.0324301	0.041128	0.0146009	0.0863743	0.507107	0.646993
Serpine1	1.92763e-46	0.530112	0.125	0.029	Per/VSMC	0.0382235	0.0999961	0.508108	0.0324301	0.041128	0.0146009	0.0863743	0.507107	0.646993
Serpinb8	6.87642e-249	0.587453	0.248	0.032	IC	0.135758	0.0537579	0.0110336	0.0778601	0.644898	0.0238081	0.103661	0.0484347	0.0182536
Serpinb6c	0	0.54907	0.362	0.013	PnC	0.00599185	0.0381885	0.0253578	0.574735	0.00976898	0.01596	0.0261555	0.00471797	0.00852945
Serpinb6a	3.38761e-306	0.559717	0.846	0.658	EpC	1.00482	1.98336	1.08553	1.73462	1.27388	1.37052	1.51133	1.20737	1.01604
Serpina3n	7.21824e-12	0.531222	0.162	0.078	SC	0.72076	0.377607	0.165289	0.0268062	0.031744	0.0161797	0.126048	0.0155854	0.0261676
Serpina3n	6.49197e-159	0.274754	0.167	0.03	EpC	0.72076	0.377607	0.165289	0.0268062	0.031744	0.0161797	0.126048	0.0155854	0.0261676
Serpina3c	0	0.419974	0.214	0.01	EpC	0.0338067	0.436406	0.00680979	0.0152996	0.0185858	0.0100971	0.0188737	0.0150244	0.0236001
Serp1	3.97949e-54	0.491699	0.528	0.392	IC	0.594894	0.710643	0.924354	0.818974	1.19667	0.508044	0.450397	0.541938	0.608456
Serinc5	4.44047e-07	0.388145	0.145	0.083	SC	0.548446	0.185141	0.260249	0.174032	0.076219	0.13042	0.159212	0.0832452	0.0529371
Serinc3	2.86819e-248	1.1194	0.84	0.613	IC	1.17235	0.804774	1.25405	1.07777	2.53306	2.42569	2.18878	1.90704	1.45304
Serinc3	0	0.926792	0.969	0.608	EC1	1.17235	0.804774	1.25405	1.07777	2.53306	2.42569	2.18878	1.90704	1.45304
Serinc3	1.15319e-133	0.626867	0.888	0.621	EC2	1.17235	0.804774	1.25405	1.07777	2.53306	2.42569	2.18878	1.90704	1.45304
Serinc3	5.70586e-27	0.294968	0.932	0.633	Per/EC*	1.17235	0.804774	1.25405	1.07777	2.53306	2.42569	2.18878	1.90704	1.45304
Serinc1	3.3032e-25	0.570995	0.657	0.596	SC	1.65699	1.09615	1.21578	1.15801	0.825058	1.02089	1.11726	1.02278	1.11987
Serf1	5.6508e-10	0.288483	0.3	0.241	EnC	0.676369	0.536156	0.726443	0.622959	0.148046	0.154258	0.11677	0.157922	0.180779
Serbp1	1.47571e-44	0.277608	0.827	0.676	EC1	1.23011	1.22732	1.06445	1.31136	1.37923	1.57916	1.53122	1.52483	1.45645
Sept9	1.02962e-21	0.323432	0.221	0.121	EnC	0.365291	0.0512816	0.567135	0.248782	0.537315	0.267195	0.445721	0.434693	0.249988
Sept9	2.02345e-41	0.306308	0.236	0.114	IC	0.365291	0.0512816	0.567135	0.248782	0.537315	0.267195	0.445721	0.434693	0.249988
Sept8	6.46423e-31	0.424287	0.413	0.265	Per/VSMC	0.569106	0.603095	0.599818	0.480627	0.335426	0.203202	0.203047	0.521142	0.914606
Sept7	1.78923e-183	0.375294	0.901	0.705	PnC	1.58605	1.35786	1.38646	1.87138	1.17852	1.6576	1.42947	1.65108	2.23764
Sept7	5.74412e-74	0.722168	0.831	0.737	Per/VSMC	1.58605	1.35786	1.38646	1.87138	1.17852	1.6576	1.42947	1.65108	2.23764
Sept6	0	0.859983	0.625	0.066	PnC	0.0480023	0.0685671	0.365486	1.00939	0.280505	0.0587675	0.153029	0.134564	0.254433
Sept4	3.20397e-137	0.53117	0.394	0.101	EC2	0.180397	0.0936772	0.263687	0.027856	0.0315459	0.509398	0.932549	1.62576	1.6365
Sept4	0	1.22311	0.903	0.106	Per/EC*	0.180397	0.0936772	0.263687	0.027856	0.0315459	0.509398	0.932549	1.62576	1.6365
Sept4	1.73846e-197	1.35242	0.438	0.1	Per/VSMC	0.180397	0.0936772	0.263687	0.027856	0.0315459	0.509398	0.932549	1.62576	1.6365
Sept3	4.40711e-196	0.607594	0.167	0.006	SC	0.62425	0.00550981	0.0086419	0.00396359	0.0999064	0.00356368	0.00212047	0.0221737	0.00659384
Sept11	6.8541e-110	0.267904	0.642	0.354	PnC	0.787035	0.729476	1.04036	1.07218	0.806256	0.499444	0.683522	1.07778	1.22056
Sept11	2.425e-23	0.388622	0.518	0.402	Per/VSMC	0.787035	0.729476	1.04036	1.07218	0.806256	0.499444	0.683522	1.07778	1.22056
Sema7a	0	0.788816	0.515	0.031	EC1	0.227397	0.010076	0.00928629	0.0117081	0.0277447	0.874445	0.544906	0.547814	0.0234438
Sema7a	2.47469e-53	0.39593	0.201	0.062	EC2	0.227397	0.010076	0.00928629	0.0117081	0.0277447	0.874445	0.544906	0.547814	0.0234438
Sema7a	1.96546e-85	0.37549	0.407	0.065	Per/EC*	0.227397	0.010076	0.00928629	0.0117081	0.0277447	0.874445	0.544906	0.547814	0.0234438
Sema6d	2.40806e-92	0.924691	0.341	0.075	SC	1.08598	0.072142	0.121215	0.100362	0.252507	0.229903	0.287163	0.495198	0.342385
Sema6d	9.37111e-55	0.290872	0.373	0.078	Per/EC*	1.08598	0.072142	0.121215	0.100362	0.252507	0.229903	0.287163	0.495198	0.342385
Sema6b	1.75497e-56	0.251662	0.135	0.03	EC2	0.0473131	0.0246879	0.0463537	0.0104206	0.0490061	0.222233	0.302706	0.258332	0.0154044
Sema6a	1.0841e-159	0.722393	0.436	0.121	EC2	0.246268	0.0786056	0.457876	0.424541	0.0522248	0.49469	0.96234	0.514742	0.0222876
Sema5a	1.42062e-103	0.437957	0.373	0.048	Per/EC*	0.186857	0.0660475	0.224694	0.144277	0.0146137	0.0172153	0.0504255	0.548371	0.387833
Sema5a	1.11702e-27	0.287403	0.137	0.048	Per/VSMC	0.186857	0.0660475	0.224694	0.144277	0.0146137	0.0172153	0.0504255	0.548371	0.387833
Sema4c	1.13064e-05	0.286	0.138	0.084	SC	0.452596	0.182243	0.166364	0.128033	0.0833214	0.196608	0.25459	0.279461	0.154374
Sema4a	0	0.771952	0.356	0.017	IC	0.0519687	0.0141425	0.0475564	0.0565394	0.804816	0.0155227	0.0194302	0.0533141	0.073026
Sema3g	0	0.563438	0.327	0.013	EC1	0.0729204	0.00596099	0.0157423	0.00463134	0.0125078	0.605572	0.312531	0.248673	0.0236684
Sema3f	3.40508e-114	0.387138	0.206	0.036	EC2	0.0629456	0.0114	0.00672599	0.0477889	0.0175935	0.255003	0.452014	0.418074	0.155955
Sema3f	9.6884e-78	0.329459	0.305	0.042	Per/EC*	0.0629456	0.0114	0.00672599	0.0477889	0.0175935	0.255003	0.452014	0.418074	0.155955
Sema3d	0	1.09144	0.697	0.064	PnC	0.1287	0.214752	0.0362011	1.23567	0.0407145	0.0536525	0.250543	0.0288799	0.0313241
Sema3c	0	1.279	0.628	0.126	EpC	0.636444	1.56461	0.213696	0.447337	0.17456	0.0993256	0.199659	0.0929143	0.148984
Sema3b	3.85027e-218	1.62575	0.693	0.172	SC	1.95712	0.344805	0.720332	0.520543	0.0750407	0.0622158	0.0756791	0.0396199	0.0989292
Sema3b	3.17191e-19	0.283897	0.285	0.182	EnC	1.95712	0.344805	0.720332	0.520543	0.0750407	0.0622158	0.0756791	0.0396199	0.0989292
Sem1	1.4912e-99	0.474474	0.882	0.853	IC	1.57646	1.79607	1.69257	1.72205	2.249	1.75161	1.84563	1.85486	1.90329
Selplg	0	1.05063	0.479	0.004	IC	0.0132915	0.00668866	0.00568481	0.00449667	1.05826	0.0128997	0.00758149	0.0163704	0.0122253
Selp	0	0.892319	0.217	0.008	EC2	0.0162791	0.00891131	0.00275941	0.0317693	0.0115492	0.00307265	0.913536	0.349538	0.00627119
Selenow	7.46843e-130	0.250759	0.952	0.879	EpC	1.88597	2.53495	2.23649	2.47361	1.70703	2.2401	2.26481	2.64895	2.55841
Selenow	1.96716e-18	0.271203	0.987	0.904	Per/EC*	1.88597	2.53495	2.23649	2.47361	1.70703	2.2401	2.26481	2.64895	2.55841
Selenos	1.45767e-134	0.794818	0.792	0.556	EnC	1.26444	1.19822	1.8699	1.32456	0.772829	0.491662	0.621479	0.763952	0.82456
Selenop	1.07264e-111	1.35149	0.838	0.864	IC	2.25497	2.29519	2.47795	2.35911	3.61616	2.12259	2.44168	2.04422	0.996578
Selenom	7.27848e-102	0.53377	0.915	0.766	EnC	2.01681	1.95518	2.29301	2.03264	0.750992	1.01675	1.40122	1.43631	1.58718
Selenom	2.5498e-124	0.286848	0.925	0.741	PnC	2.01681	1.95518	2.29301	2.03264	0.750992	1.01675	1.40122	1.43631	1.58718
Selenok	1.02936e-80	0.438074	0.92	0.857	EnC	2.08489	1.87795	2.29809	2.149	1.51059	1.55891	1.70275	1.7252	1.63911
Selenok	1.90983e-167	0.320951	0.94	0.843	PnC	2.08489	1.87795	2.29809	2.149	1.51059	1.55891	1.70275	1.7252	1.63911
Selenof	2.47417e-106	0.26223	0.924	0.81	PnC	1.97544	1.82849	1.90673	2.0213	1.32518	1.44724	1.72714	1.8509	1.98894
Selenbp1	7.84984e-09	0.260064	0.346	0.293	EnC	0.340861	0.534544	0.837425	0.827989	0.731001	0.117816	0.139062	0.384397	0.69706
Selenbp1	3.54373e-122	0.292767	0.514	0.246	PnC	0.340861	0.534544	0.837425	0.827989	0.731001	0.117816	0.139062	0.384397	0.69706
Secisbp2l	9.24431e-80	1.40356	0.505	0.203	SC	1.76474	0.252169	0.294116	0.582907	0.316194	0.363038	0.339287	0.428569	0.363806
Sec62	1.14737e-208	0.409541	0.931	0.735	PnC	1.82679	1.54044	1.79722	1.93696	1.10448	1.61446	1.56776	1.49003	1.36145
Sec14l1	1.03911e-78	0.376043	0.522	0.248	EC1	0.403437	0.484889	0.49098	0.433325	0.474848	0.8548	0.730009	0.658526	0.207491
Sec13	4.18297e-08	0.281023	0.396	0.367	EnC	0.556198	0.67974	0.912764	0.731657	0.367366	0.560915	0.585974	0.632304	0.611389
Sec11c	2.95979e-209	1.01697	0.71	0.331	EnC	0.926129	0.443178	1.63612	0.675967	1.05092	0.664953	0.451556	0.488266	0.349122
Sec11c	2.97904e-46	0.363926	0.484	0.342	IC	0.926129	0.443178	1.63612	0.675967	1.05092	0.664953	0.451556	0.488266	0.349122
Sec11a	7.42459e-111	0.717094	0.73	0.533	EnC	0.788467	1.11945	1.65421	0.79555	0.802592	0.783399	0.769363	0.87777	0.823931
Sdhc	4.83068e-72	0.650074	0.557	0.336	Per/VSMC	0.646919	0.493985	0.428066	0.803879	0.526162	0.495686	0.573362	0.654792	1.22836
Sdhb	5.40846e-19	0.30555	0.586	0.52	Per/VSMC	0.977688	0.829711	1.00161	1.11518	0.855579	0.912482	0.890093	0.970168	1.2346
Sdha	1.038e-144	0.382288	0.727	0.444	PnC	0.949368	0.75942	0.778039	1.21163	0.657423	0.895165	0.954062	0.905771	1.17299
Sdha	1.81176e-15	0.278767	0.561	0.494	Per/VSMC	0.949368	0.75942	0.778039	1.21163	0.657423	0.895165	0.954062	0.905771	1.17299
Sdf4	4.23173e-13	0.282119	0.594	0.578	EnC	1.05034	1.0706	1.35989	1.2699	0.876593	1.05671	1.11456	1.03464	0.767207
Sdf2l1	1.64676e-37	0.35993	0.374	0.246	IC	0.337952	0.608395	0.61281	0.488727	0.829152	0.0888728	0.212788	0.194706	0.100328
Sdcbp	8.60332e-70	0.443368	0.7	0.568	IC	0.802371	1.22349	1.16576	0.686357	1.5108	1.14645	1.17596	1.04798	0.779576
Sdc4	8.1719e-42	0.886514	0.577	0.351	SC	1.72724	0.599036	0.760192	1.49801	0.844921	0.103209	0.151034	0.416082	0.680612
Sdc4	0	0.830066	0.799	0.256	PnC	1.72724	0.599036	0.760192	1.49801	0.844921	0.103209	0.151034	0.416082	0.680612
Sdc3	1.92621e-41	0.391966	0.241	0.101	EnC	0.338286	0.0287837	0.630262	0.138552	0.740885	0.365514	0.380044	0.287763	0.0503725
Sdc3	8.66155e-151	0.547192	0.312	0.085	IC	0.338286	0.0287837	0.630262	0.138552	0.740885	0.365514	0.380044	0.287763	0.0503725
Sdc2	3.81125e-185	0.871442	0.846	0.493	EnC	0.666489	1.25755	2.0538	1.79805	0.151457	0.162928	0.20592	0.229964	1.19874
Sdc2	0	0.699481	0.851	0.44	PnC	0.666489	1.25755	2.0538	1.79805	0.151457	0.162928	0.20592	0.229964	1.19874
Sdc1	8.02328e-183	0.324055	0.329	0.095	PnC	0.0724586	0.0738451	0.325622	0.646426	0.0950799	0.193257	0.385053	0.544723	1.35253
Sdc1	3.2505e-88	1.0724	0.353	0.125	Per/VSMC	0.0724586	0.0738451	0.325622	0.646426	0.0950799	0.193257	0.385053	0.544723	1.35253
Scrn1	3.36173e-09	0.30524	0.126	0.06	SC	0.406736	0.158606	0.141545	0.130052	0.0104134	0.00628076	0.00717708	0.0150738	0.0148912
Scpep1	4.77387e-10	0.287038	0.403	0.356	EnC	0.510524	0.748483	0.975487	0.98938	0.739337	0.131091	0.179028	0.244365	0.285918
Scpep1	1.08516e-117	0.356164	0.579	0.308	PnC	0.510524	0.748483	0.975487	0.98938	0.739337	0.131091	0.179028	0.244365	0.285918
Scn7a	1.13685e-129	2.4918	0.556	0.169	SC	2.90817	0.655981	0.718466	0.115849	0.129269	0.122873	0.177119	0.294805	0.25064
Scn4b	0	0.437166	0.18	0.005	Per/VSMC	0	0.0028006	0.00630436	0.013191	0.00315814	0.00708591	0.00854577	0.119259	0.445554
Scn3a	7.55832e-135	0.25928	0.102	0.005	Per/VSMC	0.0150962	0.00175529	0	0.00071227	0.00725588	0.00866045	0.166203	0.055077	0.276168
Scn2b	1.08431e-43	0.283382	0.122	0.029	Per/VSMC	0.0187134	0.00341319	0.144553	0.136975	0.0254808	0.00817534	0.0155062	0.246998	0.335652
Scn1b	1.27616e-53	0.420066	0.325	0.14	EC2	0.246716	0.383531	0.270994	0.0798671	0.161852	0.210626	0.680459	0.372368	0.177268
Scly	7.85245e-37	0.277268	0.154	0.052	EnC	0.196701	0.0663339	0.380206	0.0668096	0.118116	0.129907	0.163409	0.220324	0.197675
Scimp	2.52109e-234	0.262004	0.101	0.001	IC	0	0.000568782	0	0.000731836	0.262818	0.00147897	0.000884569	0	0.00313566
Schip1	1.71218e-251	0.322168	0.211	0.016	EC1	0.301695	0.00674787	0.00372072	0.00410931	0.00769916	0.363778	0.178638	0.126331	0.110335
Scgb3a1	1.68249e-228	0.250225	0.124	0.003	EC1	0	0.00145384	0	0.00180693	0	0.258963	0.0781194	0.0874754	0
Scfd1	9.48181e-08	0.272314	0.314	0.271	EnC	0.627727	0.502611	0.75072	0.526734	0.304092	0.46406	0.496425	0.417282	0.393913
Scd2	2.09565e-87	1.06509	0.698	0.357	SC	1.87993	0.620724	0.743094	1.55398	0.167621	0.292418	0.474743	0.307792	0.308131
Scd2	0	0.934758	0.827	0.261	PnC	1.87993	0.620724	0.743094	1.55398	0.167621	0.292418	0.474743	0.307792	0.308131
Scd1	0	0.528433	0.542	0.147	PnC	0.37981	0.549707	0.287241	0.878189	0.0804946	0.062727	0.126438	0.161175	0.0803429
Sccpdh	1.76598e-15	0.430114	0.208	0.101	SC	0.609987	0.149753	0.264979	0.191297	0.0664424	0.354558	0.173982	0.157328	0.168648
Scarf1	0	0.438346	0.349	0.03	EC1	0.0405588	0.00944128	0.011243	0.011012	0.022714	0.505719	0.45594	0.413813	0.0816776
Scarf1	1.39309e-96	0.373609	0.214	0.045	EC2	0.0405588	0.00944128	0.011243	0.011012	0.022714	0.505719	0.45594	0.413813	0.0816776
Scarf1	6.77226e-78	0.308482	0.339	0.051	Per/EC*	0.0405588	0.00944128	0.011243	0.011012	0.022714	0.505719	0.45594	0.413813	0.0816776
Scarb2	1.02619e-10	0.630961	0.338	0.254	SC	1.10244	0.354867	0.267558	0.749829	0.481881	0.389996	0.530513	0.492354	0.355132
Scarb2	6.08141e-144	0.318024	0.473	0.207	PnC	1.10244	0.354867	0.267558	0.749829	0.481881	0.389996	0.530513	0.492354	0.355132
Scarb1	0	0.727658	0.635	0.125	EC1	0.458375	0.0664313	0.171517	0.1735	0.206724	1.18359	1.76703	1.53219	0.248021
Scarb1	0	1.415	0.608	0.136	EC2	0.458375	0.0664313	0.171517	0.1735	0.206724	1.18359	1.76703	1.53219	0.248021
Scarb1	3.51049e-161	1.02421	0.805	0.155	Per/EC*	0.458375	0.0664313	0.171517	0.1735	0.206724	1.18359	1.76703	1.53219	0.248021
Scara5	0	1.13509	0.758	0.132	EpC	0.330692	1.63142	1.69527	0.0937132	0.201488	0.139084	0.211511	0.165644	0.171453
Scara5	7.80374e-136	0.691976	0.721	0.335	EnC	0.330692	1.63142	1.69527	0.0937132	0.201488	0.139084	0.211511	0.165644	0.171453
Scara3	0	0.63224	0.45	0.117	EpC	0.188749	0.876969	0.56583	0.329602	0.0729022	0.150615	0.153991	0.0425199	0.124827
Scap	5.14074e-245	0.326854	0.325	0.072	PnC	0.233992	0.137535	0.299914	0.471441	0.0583218	0.156361	0.124362	0.157001	0.0960976
Scamp2	4.59916e-13	0.278369	0.31	0.23	EnC	0.476844	0.327584	0.718995	0.465896	0.917779	0.316644	0.269334	0.292427	0.23644
Scamp2	4.43452e-83	0.529313	0.412	0.214	IC	0.476844	0.327584	0.718995	0.465896	0.917779	0.316644	0.269334	0.292427	0.23644
Sc5d	2.76124e-14	0.528091	0.249	0.14	SC	0.791327	0.257135	0.471109	0.322432	0.162365	0.219503	0.198328	0.147462	0.181058
Sbspon	4.03356e-107	1.26779	0.604	0.222	SC	1.82721	0.0502561	0.208664	1.25796	0.0729229	1.03035	0.143103	0.0422433	0.528452
Sbspon	0	0.83941	0.727	0.119	PnC	1.82721	0.0502561	0.208664	1.25796	0.0729229	1.03035	0.143103	0.0422433	0.528452
Sbspon	6.21436e-107	0.433516	0.521	0.208	EC1	1.82721	0.0502561	0.208664	1.25796	0.0729229	1.03035	0.143103	0.0422433	0.528452
Sbsn	0	0.925677	0.292	0.024	EpC	0.0716238	0.980402	0.115993	0.0538677	0.0375228	0.0393797	0.027085	0.0741365	0.0519192
Sbno2	2.20007e-103	0.542896	0.324	0.12	IC	0.524959	0.199566	0.0913009	0.0846754	0.842947	0.246732	0.866806	0.825298	0.538396
Sbno2	3.97166e-46	0.536679	0.298	0.132	EC2	0.524959	0.199566	0.0913009	0.0846754	0.842947	0.246732	0.866806	0.825298	0.538396
Sbno2	1.35715e-59	0.459793	0.521	0.135	Per/EC*	0.524959	0.199566	0.0913009	0.0846754	0.842947	0.246732	0.866806	0.825298	0.538396
Sbds	5.78381e-248	0.500596	0.732	0.372	PnC	0.9203	0.684675	0.529712	1.21661	0.542058	0.935281	0.902703	0.723066	0.697182
Sat1	1.93276e-59	0.924303	0.754	0.567	SC	2.15506	0.990987	1.3986	0.832928	1.96423	1.44883	1.24969	1.23273	0.991859
Sat1	1.74604e-183	0.813794	0.784	0.547	IC	2.15506	0.990987	1.3986	0.832928	1.96423	1.44883	1.24969	1.23273	0.991859
Sash3	3.65274e-262	0.266213	0.118	0.001	IC	0.0105109	0.00129181	0	0.00234088	0.268214	0.00246576	0.00457727	0	0
Sash1	2.72432e-12	0.263695	0.371	0.285	EC2	0.613586	0.604268	0.524964	0.44069	0.53033	0.788684	0.828894	0.694926	0.367807
Saraf	1.59651e-17	0.531224	0.56	0.505	SC	1.44806	0.798616	0.932266	0.991458	0.822361	1.1823	1.08753	0.997148	0.845372
Saraf	1.77167e-36	0.267618	0.683	0.491	EC1	1.44806	0.798616	0.932266	0.991458	0.822361	1.1823	1.08753	0.997148	0.845372
Sar1a	5.07985e-18	0.326425	0.541	0.491	EnC	0.755839	1.05016	1.21912	0.95212	0.500844	0.765076	0.761412	0.736403	0.651967
Sap30	7.48375e-111	0.341103	0.171	0.035	IC	0.0585618	0.0223201	0.0127103	0.0482522	0.401139	0.215244	0.1244	0.151088	0.0405328
Samsn1	0	0.523099	0.197	0.005	IC	0.00577299	0.00358672	0.0275195	0.00120666	0.536466	0.00527554	0.103288	0	0.00947284
Samhd1	6.752e-111	0.626638	0.528	0.287	IC	0.411679	0.611643	0.16627	0.294056	1.19197	0.958654	0.826378	0.742297	0.414771
Samhd1	4.69305e-64	0.334117	0.557	0.292	EC1	0.411679	0.611643	0.16627	0.294056	1.19197	0.958654	0.826378	0.742297	0.414771
Samd9l	1.10507e-20	0.297901	0.273	0.186	IC	0.283353	0.369074	0.123176	0.236604	0.643685	0.559974	0.531127	0.450496	0.191403
Samd5	1.13653e-134	0.307346	0.129	0.01	EC2	0.253535	0.0121886	0.0109073	0.00643673	0.00350973	0.0544687	0.33393	0.129442	0.0219492
Samd4	0	0.474155	0.415	0.093	PnC	0.260497	0.192095	0.142787	0.67803	0.127839	0.102301	0.0920939	0.25057	0.585683
Samd4	1.64842e-13	0.293884	0.233	0.149	Per/VSMC	0.260497	0.192095	0.142787	0.67803	0.127839	0.102301	0.0920939	0.25057	0.585683
Samd12	0	0.541837	0.375	0.014	EC1	0	0.00433822	0.0065445	0.0206897	0.00490519	0.570568	0.224853	0.152931	0.00275602
S1pr4	0	0.376663	0.274	0.022	EC1	0.00768505	0.00555063	0.00273093	0.00373055	0.0976781	0.435269	0.401514	0.335798	0.00337545
S1pr4	3.18468e-80	0.331461	0.171	0.034	EC2	0.00768505	0.00555063	0.00273093	0.00373055	0.0976781	0.435269	0.401514	0.335798	0.00337545
S1pr3	1.11171e-173	1.15993	0.336	0.039	SC	1.27455	0.061858	0.146347	0.0239065	0.0410284	0.0359215	0.0430009	0.0813231	0.728931
S1pr3	7.25251e-176	0.592681	0.262	0.035	Per/VSMC	1.27455	0.061858	0.146347	0.0239065	0.0410284	0.0359215	0.0430009	0.0813231	0.728931
S1pr1	0	1.00775	0.677	0.079	EC1	0.103637	0.0159231	0.0377746	0.023384	0.363551	1.29259	1.39001	1.00437	0.0420454
S1pr1	0	1.09471	0.602	0.095	EC2	0.103637	0.0159231	0.0377746	0.023384	0.363551	1.29259	1.39001	1.00437	0.0420454
S1pr1	6.31213e-84	0.599736	0.564	0.121	Per/EC*	0.103637	0.0159231	0.0377746	0.023384	0.363551	1.29259	1.39001	1.00437	0.0420454
S100b	3.84194e-82	1.13899	0.5	0.183	SC	1.55274	0.421502	0.577752	0.800345	0.0506568	0.0290256	0.0645082	0.0645471	0.0431845
S100b	2.04994e-207	0.409923	0.428	0.139	PnC	1.55274	0.421502	0.577752	0.800345	0.0506568	0.0290256	0.0645082	0.0645471	0.0431845
S100a6	0	0.895352	0.99	0.866	EpC	3.44676	3.83466	3.31505	3.16738	2.88321	1.72306	2.514	3.07491	2.61606
S100a4	5.45587e-60	0.889413	0.42	0.147	SC	1.53052	0.393482	0.179834	0.156432	1.86973	0.115223	0.223298	0.136247	0.17154
S100a4	0	1.51061	0.505	0.112	IC	1.53052	0.393482	0.179834	0.156432	1.86973	0.115223	0.223298	0.136247	0.17154
S100a16	5.82809e-275	0.496594	0.788	0.517	EpC	1.30978	1.66926	1.1579	0.940948	0.246425	1.78646	1.85638	1.23702	0.316074
S100a16	1.58482e-97	0.447923	0.852	0.595	EC1	1.30978	1.66926	1.1579	0.940948	0.246425	1.78646	1.85638	1.23702	0.316074
S100a16	3.03687e-74	0.51603	0.803	0.603	EC2	1.30978	1.66926	1.1579	0.940948	0.246425	1.78646	1.85638	1.23702	0.316074
S100a13	0	0.653079	0.827	0.547	EpC	1.09842	1.81327	1.07686	0.685499	1.36217	1.44111	1.66784	1.52011	0.641869
S100a11	0	0.772922	0.945	0.781	EpC	1.9317	2.76148	1.95076	1.96134	1.80029	1.49613	2.08866	2.15125	2.58497
S100a11	1.06795e-23	0.258286	0.892	0.838	Per/VSMC	1.9317	2.76148	1.95076	1.96134	1.80029	1.49613	2.08866	2.15125	2.58497
S100a10	2.0055e-236	0.428949	0.961	0.828	EpC	1.7637	2.86504	2.08755	2.93383	2.45341	1.91029	2.4419	1.7964	1.14159
S100a10	1.97926e-245	0.410013	0.977	0.853	PnC	1.7637	2.86504	2.08755	2.93383	2.45341	1.91029	2.4419	1.7964	1.14159
S100a1	4.74032e-70	0.824541	0.801	0.317	Per/EC*	0.780711	0.60688	0.416557	0.532902	0.815856	0.580912	0.891375	1.46764	0.75494
Rxrg	3.42433e-252	0.697741	0.198	0.007	SC	0.713475	0.0196652	0.00948895	0.00487637	0.0123494	0.00266051	0.00440631	0	0.071374
Rusc1	3.64163e-103	0.285444	0.276	0.074	EC1	0.109388	0.106648	0.117715	0.152339	0.121299	0.419034	0.254368	0.213931	0.120989
Runx1t1	7.94519e-08	0.311424	0.262	0.212	EnC	0.1204	0.480838	0.72598	0.574857	0.0471483	0.144234	0.38396	0.445785	0.498815
Runx1	2.40473e-120	0.540525	0.293	0.091	IC	0.212685	0.119655	0.126994	0.444814	0.727709	0.0275913	0.0383336	0.0748194	0.102854
Rtp4	1.56768e-224	0.59337	0.553	0.146	EC1	0.215304	0.495356	0.0885032	0.0749287	0.554882	0.984948	0.571505	0.679903	0.319112
Rtn4rl1	7.54369e-65	0.304802	0.322	0.053	Per/EC*	0.0294765	0.157969	0.032322	0.0515093	0.0223751	0.0264904	0.0794708	0.416214	0.387902
Rtn4rl1	9.12622e-36	0.29035	0.158	0.052	Per/VSMC	0.0294765	0.157969	0.032322	0.0515093	0.0223751	0.0264904	0.0794708	0.416214	0.387902
Rtn4	2.76812e-18	0.271863	0.689	0.668	IC	1.39274	1.28697	1.12365	1.36959	1.52149	1.0535	1.14597	1.13201	1.04309
Rtl8b	6.51427e-96	0.4155	0.542	0.243	EC1	0.356038	0.325648	0.532933	0.545575	0.2497	0.885227	0.988789	0.808563	0.501366
Rtl8b	1.85122e-51	0.52185	0.448	0.255	EC2	0.356038	0.325648	0.532933	0.545575	0.2497	0.885227	0.988789	0.808563	0.501366
Rtl8b	2.40798e-22	0.303542	0.568	0.262	Per/EC*	0.356038	0.325648	0.532933	0.545575	0.2497	0.885227	0.988789	0.808563	0.501366
Rtl8a	5.97322e-113	0.531709	0.703	0.384	EC1	0.650399	0.605562	0.814208	0.831691	0.342215	1.27843	1.37128	1.20205	0.704685
Rtl8a	1.97984e-60	0.62408	0.599	0.397	EC2	0.650399	0.605562	0.814208	0.831691	0.342215	1.27843	1.37128	1.20205	0.704685
Rtl8a	4.69298e-25	0.408042	0.737	0.404	Per/EC*	0.650399	0.605562	0.814208	0.831691	0.342215	1.27843	1.37128	1.20205	0.704685
Rtkn	1.55673e-83	0.764905	0.316	0.071	SC	0.908373	0.140039	0.426355	0.12041	0.043093	0.0520463	0.192088	0.104285	0.113555
Rtkn	3.77049e-26	0.266194	0.169	0.072	EnC	0.908373	0.140039	0.426355	0.12041	0.043093	0.0520463	0.192088	0.104285	0.113555
Rsu1	2.24292e-12	0.467156	0.58	0.571	SC	1.51889	0.924179	1.07076	1.08569	0.837681	1.14936	1.21225	1.30643	1.46496
Rsu1	1.47269e-37	0.425863	0.676	0.565	Per/VSMC	1.51889	0.924179	1.07076	1.08569	0.837681	1.14936	1.21225	1.30643	1.46496
Rsrp1	2.38744e-50	0.607332	0.848	0.8	SC	2.2443	1.6793	1.84983	1.33313	1.70294	1.55563	1.64394	1.70108	1.84968
Rspo3	1.15339e-60	0.282922	0.121	0.025	EC1	0.0280132	0.113682	0.00777928	0.011906	0.0048243	0.337738	0.0437653	0.0104406	0
Rspo1	0	1.14271	0.611	0.038	PnC	0.0897504	0.134551	0.0414503	1.22701	0.025757	0.0321635	0.057473	0.0328503	0.0351476
Rsbn1l	7.75292e-12	0.275062	0.345	0.269	Per/VSMC	0.644078	0.39486	0.472569	0.515843	0.485687	0.6427	0.616258	0.727275	0.768642
Rsad2	0	1.10235	0.455	0.054	EC1	0.0727116	0.0802849	0.0263277	0.0288511	0.178154	1.29772	0.938294	0.853631	0.0941978
Rsad2	7.05886e-77	0.647135	0.256	0.075	EC2	0.0727116	0.0802849	0.0263277	0.0288511	0.178154	1.29772	0.938294	0.853631	0.0941978
Rsad2	5.77698e-99	0.516147	0.479	0.08	Per/EC*	0.0727116	0.0802849	0.0263277	0.0288511	0.178154	1.29772	0.938294	0.853631	0.0941978
Rras	8.99703e-110	0.49047	0.638	0.33	EC1	0.38978	0.656364	0.56022	0.460597	0.287077	1.11328	0.906722	1.0655	0.972699
Rras	1.91892e-14	0.251463	0.445	0.349	EC2	0.38978	0.656364	0.56022	0.460597	0.287077	1.11328	0.906722	1.0655	0.972699
Rras	3.31211e-27	0.400614	0.699	0.349	Per/EC*	0.38978	0.656364	0.56022	0.460597	0.287077	1.11328	0.906722	1.0655	0.972699
Rras	1.69381e-18	0.321681	0.451	0.349	Per/VSMC	0.38978	0.656364	0.56022	0.460597	0.287077	1.11328	0.906722	1.0655	0.972699
Rrad	5.94218e-63	0.252106	0.428	0.089	Per/EC*	0.241952	0.246927	0.108509	0.031372	0.264434	0.0691672	0.11519	0.637775	1.73443
Rrad	0	1.54976	0.499	0.069	Per/VSMC	0.241952	0.246927	0.108509	0.031372	0.264434	0.0691672	0.11519	0.637775	1.73443
Rpsa	0	0.50435	0.945	0.86	EpC	1.81973	2.59189	1.78899	1.80303	2.58227	2.17927	2.09985	2.0911	1.9698
Rpsa	3.16337e-42	0.319779	0.914	0.888	IC	1.81973	2.59189	1.78899	1.80303	2.58227	2.17927	2.09985	2.0911	1.9698
Rps9	0	0.338807	0.974	0.959	EpC	2.49946	3.29212	2.6951	2.50653	3.56202	3.16801	2.99178	2.9102	2.60932
Rps9	1.58744e-266	0.548104	0.991	0.961	IC	2.49946	3.29212	2.6951	2.50653	3.56202	3.16801	2.99178	2.9102	2.60932
Rps8	0	0.462627	0.987	0.968	EpC	2.59007	3.50185	2.85236	2.71191	3.29446	3.36299	3.20991	3.1882	2.99529
Rps7	0	0.438294	0.971	0.928	EpC	1.97702	3.05322	2.24731	2.28924	2.95205	2.9906	2.78507	2.68588	2.50703
Rps6ka1	8.31226e-151	0.30254	0.156	0.02	IC	0.0454992	0.00955106	0.0216381	0.00710294	0.335397	0.165342	0.0692671	0.100912	0
Rps6	0	0.386896	0.975	0.953	EpC	2.3022	3.28372	2.56234	2.49016	3.14843	3.43564	3.10678	2.96847	2.71768
Rps6	1.93279e-138	0.421736	0.994	0.958	EC1	2.3022	3.28372	2.56234	2.49016	3.14843	3.43564	3.10678	2.96847	2.71768
Rps5	0	0.57815	0.976	0.957	EpC	2.43683	3.53976	2.77701	2.59292	3.352	3.28155	3.15477	3.02827	2.66383
Rps4x	0	0.630609	0.98	0.956	EpC	2.42717	3.60271	2.83651	2.66008	3.38435	3.20121	3.11861	3.02253	2.67968
Rps3a1	0	0.516496	0.977	0.952	EpC	2.30893	3.35192	2.56204	2.60308	3.21073	3.08351	2.87796	2.82406	2.71718
Rps3	1.3488e-247	0.301005	0.971	0.945	EpC	2.1784	3.04849	2.34675	2.48142	3.05014	3.09988	2.96931	2.82189	2.55792
Rps3	1.73116e-71	0.255084	0.986	0.952	EC1	2.1784	3.04849	2.34675	2.48142	3.05014	3.09988	2.96931	2.82189	2.55792
Rps29	0	0.765325	0.995	0.986	IC	3.01337	3.75899	3.18243	3.58211	4.40021	3.82617	3.73838	3.53522	3.21433
Rps28	0	0.441909	0.982	0.956	EpC	2.28551	3.4344	2.73165	2.59476	3.62695	3.13247	3.07092	2.88291	2.63135
Rps28	7.70292e-220	0.52169	0.988	0.963	IC	2.28551	3.4344	2.73165	2.59476	3.62695	3.13247	3.07092	2.88291	2.63135
Rps27rt	1.12965e-24	0.300806	0.693	0.637	IC	0.988695	1.46763	1.10872	1.24529	1.69395	1.71624	1.5569	1.20237	1.12573
Rps27rt	2.17524e-35	0.315572	0.814	0.627	EC1	0.988695	1.46763	1.10872	1.24529	1.69395	1.71624	1.5569	1.20237	1.12573
Rps27a	0	0.32179	0.981	0.965	EpC	2.49449	3.37473	2.76817	2.77497	3.49555	3.32578	3.14816	3.02677	2.74622
Rps27a	1.81537e-115	0.358687	0.988	0.968	IC	2.49449	3.37473	2.76817	2.77497	3.49555	3.32578	3.14816	3.02677	2.74622
Rps27	8.29049e-80	0.292802	0.99	0.977	IC	2.82619	3.72618	3.2933	3.31651	3.87178	3.94212	3.70761	3.48737	3.09715
Rps27	8.03786e-156	0.36202	0.995	0.976	EC1	2.82619	3.72618	3.2933	3.31651	3.87178	3.94212	3.70761	3.48737	3.09715
Rps26	0	0.475586	0.951	0.883	EpC	1.88342	2.64484	1.9077	1.94273	2.62514	2.26716	2.21627	2.01615	1.98965
Rps26	3.82362e-59	0.290749	0.951	0.903	IC	1.88342	2.64484	1.9077	1.94273	2.62514	2.26716	2.21627	2.01615	1.98965
Rps25	1.87586e-92	0.296583	0.979	0.956	IC	2.13009	2.85862	2.41247	2.50004	3.00631	2.86967	2.82602	2.6621	2.4849
Rps24	0	0.406941	0.976	0.952	EpC	2.29507	3.31754	2.49133	2.61663	3.34881	3.20569	3.09087	2.93117	2.62034
Rps24	1.76703e-84	0.308099	0.984	0.958	IC	2.29507	3.31754	2.49133	2.61663	3.34881	3.20569	3.09087	2.93117	2.62034
Rps23	0	0.363151	0.981	0.971	EpC	2.75625	3.73123	3.14627	3.14059	3.6561	3.71316	3.54991	3.3897	3.03931
Rps21	1.20177e-105	0.354738	0.985	0.937	EC1	1.8983	2.5231	2.00545	2.3659	2.60265	2.7981	2.66793	2.41229	2.20478
Rps20	0	0.445704	0.973	0.919	EpC	1.88531	2.99579	2.16852	2.27051	2.7854	3.03405	2.80742	2.57268	2.23228
Rps20	1.86073e-94	0.328472	0.986	0.934	EC1	1.88531	2.99579	2.16852	2.27051	2.7854	3.03405	2.80742	2.57268	2.23228
Rps2	0	0.531201	0.97	0.936	EpC	2.32144	3.20204	2.42803	2.46493	2.86054	2.85274	2.85913	2.87516	2.70567
Rps19	0	0.392733	0.977	0.967	EpC	2.63255	3.64068	3.18408	2.81923	3.53882	3.68867	3.45124	3.38251	2.95926
Rps19	1.00402e-100	0.307763	0.991	0.969	EC1	2.63255	3.64068	3.18408	2.81923	3.53882	3.68867	3.45124	3.38251	2.95926
Rps18	0	0.510326	0.981	0.961	EpC	2.52367	3.55983	2.83984	2.74364	3.40199	3.37699	3.24731	3.12212	2.69871
Rps17	2.54301e-263	0.319867	0.966	0.934	EpC	2.08129	2.90978	2.19451	2.44518	2.77906	2.93566	2.77006	2.6155	2.42003
Rps16	3.3768e-74	0.296036	0.986	0.965	IC	2.44939	3.18172	2.60259	2.76114	3.31395	3.27109	3.10082	3.00426	2.76163
Rps15a	0	0.492702	0.97	0.94	EpC	2.29123	3.29011	2.55448	2.42825	3.22583	3.11076	2.92031	2.88589	2.55142
Rps15	0	0.368526	0.978	0.951	EpC	2.22623	3.08681	2.33652	2.44219	3.04663	3.01399	2.91576	2.81905	2.58867
Rps14	0	0.329101	0.979	0.974	EpC	2.86362	3.77563	3.16876	3.06146	3.81889	3.81924	3.69709	3.53504	3.14451
Rps14	5.81962e-89	0.272685	0.989	0.974	IC	2.86362	3.77563	3.16876	3.06146	3.81889	3.81924	3.69709	3.53504	3.14451
Rps14	6.54203e-82	0.263909	0.988	0.975	EC1	2.86362	3.77563	3.16876	3.06146	3.81889	3.81924	3.69709	3.53504	3.14451
Rps13	1.84323e-256	0.31074	0.966	0.927	EpC	2.06944	2.83279	2.1918	2.25558	3.00981	2.73906	2.58501	2.40604	2.22552
Rps13	1.01209e-144	0.417868	0.974	0.937	IC	2.06944	2.83279	2.1918	2.25558	3.00981	2.73906	2.58501	2.40604	2.22552
Rps12-ps3	1.69196e-34	0.25342	0.469	0.365	EpC	0.550784	1.10366	0.541747	0.677102	1.18981	1.05734	0.948128	0.725912	0.648305
Rps12-ps3	7.48905e-16	0.272993	0.464	0.396	IC	0.550784	1.10366	0.541747	0.677102	1.18981	1.05734	0.948128	0.725912	0.648305
Rps12	0	0.461541	0.958	0.896	EpC	1.77311	2.84857	1.91335	2.14986	2.82161	2.71597	2.52528	2.3373	1.99455
Rps12	2.46293e-68	0.273792	0.971	0.912	IC	1.77311	2.84857	1.91335	2.14986	2.82161	2.71597	2.52528	2.3373	1.99455
Rps11	2.91157e-155	0.429595	0.988	0.963	IC	2.42302	3.13781	2.41029	2.85813	3.44585	3.31565	3.2611	3.03838	2.59023
Rps11	3.14557e-79	0.267096	0.988	0.964	EC1	2.42302	3.13781	2.41029	2.85813	3.44585	3.31565	3.2611	3.03838	2.59023
Rps10	5.40865e-205	0.312933	0.945	0.889	EpC	1.81949	2.55993	1.77326	2.13058	2.6298	2.44296	2.25806	2.15237	2.07087
Rps10	4.77774e-56	0.293208	0.951	0.904	IC	1.81949	2.55993	1.77326	2.13058	2.6298	2.44296	2.25806	2.15237	2.07087
Rprd1a	0.000129398	0.345334	0.133	0.087	SC	0.510302	0.108963	0.151723	0.366055	0.0920832	0.0840559	0.12643	0.0949741	0.110462
Rpn2	2.86152e-94	0.303345	0.709	0.571	EpC	1.10253	1.39289	1.40493	1.15289	0.947009	0.98253	1.0522	0.977884	0.895506
Rplp2	1.29119e-137	0.38069	0.988	0.967	IC	2.37407	3.10674	2.43092	2.84705	3.34394	3.09118	3.04094	2.90592	2.82137
Rplp1	5.18078e-218	0.275376	0.981	0.969	EpC	2.57125	3.45409	2.78784	3.2985	3.47237	3.25062	3.1035	3.00147	2.72615
Rplp0	0	0.61975	0.974	0.952	EpC	2.86941	3.5428	2.91872	2.68414	3.13641	3.1497	3.06002	2.94767	2.63671
Rpl9-ps6	7.39424e-33	0.313401	0.676	0.471	EC1	0.876001	1.28727	1.07433	0.813981	1.36065	1.48945	1.34781	1.11387	1.10885
Rpl9	1.67202e-289	0.33519	0.97	0.948	EpC	2.34609	3.10901	2.61796	2.38666	2.94995	3.21014	3.02968	2.94394	2.64617
Rpl9	1.52993e-114	0.33224	0.986	0.954	EC1	2.34609	3.10901	2.61796	2.38666	2.94995	3.21014	3.02968	2.94394	2.64617
Rpl8	0	0.342482	0.97	0.937	EpC	2.2761	2.98411	2.32147	2.4688	2.8671	2.89234	2.75827	2.74928	2.59475
Rpl7a	7.69763e-211	0.336879	0.919	0.838	EpC	1.66206	2.25941	1.61293	1.78919	2.16704	2.07401	2.06362	1.99041	1.82182
Rpl7	4.18579e-193	0.265283	0.968	0.942	EpC	2.23775	2.87819	2.25774	2.49453	2.81337	2.91149	2.75819	2.62454	2.39934
Rpl6	0	0.371567	0.978	0.951	EpC	2.34402	3.17781	2.55265	2.54597	3.05896	3.13773	3.00759	2.89377	2.63268
Rpl5	8.26122e-177	0.341786	0.89	0.787	EpC	1.37486	2.05501	1.36942	1.47326	1.99189	1.9471	1.88264	1.82633	1.68217
Rpl41	0	0.349058	0.991	0.99	EpC	3.29967	4.09635	3.40701	3.63223	4.00565	3.93873	3.90636	3.77789	3.57776
Rpl4	0	0.406792	0.953	0.9	EpC	2.07945	2.71024	2.08509	2.12509	2.46591	2.57806	2.44368	2.36302	2.20495
Rpl39	0	0.471303	0.972	0.934	EpC	2.05137	3.08641	2.40844	2.45156	2.98344	2.74726	2.72411	2.5881	2.39518
Rpl38	9.15278e-141	0.386408	0.982	0.956	IC	2.34362	2.96499	2.41303	2.53586	3.1589	2.93554	2.73878	2.56146	2.50737
Rpl37rt	1.20176e-26	0.295066	0.677	0.492	EC1	0.765265	1.17067	0.800439	0.894763	1.27991	1.37293	1.147	0.961327	0.981683
Rpl37a	0	0.316985	0.983	0.98	EpC	2.83493	3.80309	3.16005	3.1893	3.9851	3.73196	3.60488	3.44312	3.13408
Rpl37a	2.0394e-177	0.427937	0.991	0.98	IC	2.83493	3.80309	3.16005	3.1893	3.9851	3.73196	3.60488	3.44312	3.13408
Rpl37	6.54608e-266	0.282531	0.983	0.97	EpC	2.70525	3.49206	2.87909	2.96359	3.46064	3.63287	3.36917	3.24245	2.96067
Rpl37	3.56583e-129	0.343803	0.994	0.973	EC1	2.70525	3.49206	2.87909	2.96359	3.46064	3.63287	3.36917	3.24245	2.96067
Rpl36al	2.37187e-37	0.312032	0.728	0.677	IC	0.968128	1.41194	1.01333	1.21453	1.60079	1.3271	1.20263	1.19335	1.2083
Rpl36a	0	0.446164	0.969	0.913	EpC	1.84924	2.8557	2.2014	2.20207	2.62618	2.72782	2.61851	2.50307	2.18348
Rpl36	0	0.336123	0.971	0.956	EpC	2.33448	3.19409	2.61565	2.65026	3.21904	3.07958	2.92366	2.86943	2.69358
Rpl36	6.2953e-67	0.255929	0.985	0.958	IC	2.33448	3.19409	2.61565	2.65026	3.21904	3.07958	2.92366	2.86943	2.69358
Rpl35a	4.83313e-296	0.308831	0.979	0.968	EpC	2.4735	3.38701	2.81516	2.78909	3.58547	3.23268	3.14997	3.03085	2.85857
Rpl35a	5.24537e-217	0.442125	0.992	0.969	IC	2.4735	3.38701	2.81516	2.78909	3.58547	3.23268	3.14997	3.03085	2.85857
Rpl35	0	0.502088	0.976	0.952	EpC	2.30964	3.40838	2.81348	2.65929	3.24868	3.15612	3.06359	2.87683	2.58637
Rpl34	1.18833e-254	0.288439	0.972	0.947	EpC	2.24603	3.10997	2.59469	2.57237	3.21026	3.07274	2.93309	2.8574	2.55729
Rpl34	1.47163e-106	0.312693	0.982	0.953	IC	2.24603	3.10997	2.59469	2.57237	3.21026	3.07274	2.93309	2.8574	2.55729
Rpl32	0	0.432295	0.98	0.958	EpC	2.47471	3.46612	2.6983	2.69106	3.54905	3.27548	3.16035	3.05441	2.70045
Rpl32	5.58292e-112	0.384632	0.986	0.963	IC	2.47471	3.46612	2.6983	2.69106	3.54905	3.27548	3.16035	3.05441	2.70045
Rpl31	1.60641e-173	0.263708	0.962	0.929	EpC	2.01337	2.79222	2.20582	2.37152	2.65368	2.90696	2.72844	2.54254	2.38858
Rpl31	7.21326e-88	0.302426	0.985	0.937	EC1	2.01337	2.79222	2.20582	2.37152	2.65368	2.90696	2.72844	2.54254	2.38858
Rpl3	3.3453e-258	0.322225	0.967	0.939	EpC	2.47432	3.05968	2.62082	2.28924	2.92649	3.19883	2.97778	2.93467	2.55515
Rpl3	2.40383e-112	0.367055	0.985	0.946	EC1	2.47432	3.05968	2.62082	2.28924	2.92649	3.19883	2.97778	2.93467	2.55515
Rpl28	1.81426e-303	0.36692	0.954	0.913	EpC	1.92278	2.68281	2.04457	2.19517	2.59075	2.49786	2.42421	2.33374	2.12605
Rpl27a	1.31815e-238	0.28062	0.981	0.956	EpC	2.22562	3.0372	2.49066	2.53083	3.03244	3.06364	2.87864	2.78686	2.6534
Rpl27	1.21685e-39	0.283248	0.895	0.859	IC	1.50416	2.05426	1.43262	1.7671	2.22689	2.18122	2.02909	1.99438	1.91014
Rpl26	0	0.35123	0.975	0.961	EpC	2.37301	3.26936	2.58711	2.7279	3.23843	3.20733	3.05707	2.90338	2.68333
Rpl24	0	0.383765	0.963	0.93	EpC	2.13328	2.77051	2.19431	2.27178	2.53714	2.59456	2.49022	2.35253	2.32601
Rpl23a	0	0.415392	0.979	0.973	EpC	2.74346	3.60831	3.03109	3.09817	3.44328	3.32933	3.27252	3.17658	3.03081
Rpl23	0	0.381778	0.981	0.955	EpC	2.27452	3.23951	2.40929	2.62624	3.24876	3.16042	3.02079	2.86075	2.57482
Rpl23	4.72993e-79	0.266663	0.985	0.962	IC	2.27452	3.23951	2.40929	2.62624	3.24876	3.16042	3.02079	2.86075	2.57482
Rpl22l1	0	0.511313	0.946	0.859	EpC	1.63478	2.56374	2.52468	2.08591	1.91264	1.91032	1.87172	2.01907	2.05713
Rpl22l1	3.42277e-27	0.27482	0.924	0.888	EnC	1.63478	2.56374	2.52468	2.08591	1.91264	1.91032	1.87172	2.01907	2.05713
Rpl22	9.04501e-134	0.260164	0.926	0.837	EpC	1.45947	2.227	1.5632	1.81009	2.29214	2.23121	2.11718	1.94743	1.70234
Rpl22	1.64935e-38	0.253074	0.905	0.865	IC	1.45947	2.227	1.5632	1.81009	2.29214	2.23121	2.11718	1.94743	1.70234
Rpl21	5.05784e-308	0.332607	0.977	0.962	EpC	2.42145	3.2327	2.55789	2.8521	3.03687	3.07467	2.97328	2.93891	2.95839
Rpl18a	0	0.342557	0.983	0.974	EpC	2.7758	3.6531	3.03177	2.98993	3.61071	3.74426	3.5361	3.36231	2.93976
Rpl18a	1.13178e-115	0.325582	0.992	0.976	EC1	2.7758	3.6531	3.03177	2.98993	3.61071	3.74426	3.5361	3.36231	2.93976
Rpl18	4.61475e-237	0.313856	0.958	0.922	EpC	2.12167	2.79253	2.11523	2.21248	2.75548	2.82085	2.64908	2.58589	2.33345
Rpl17	0	0.443723	0.966	0.944	EpC	2.3318	3.22064	2.48593	2.41891	3.15698	3.14707	2.93075	2.77204	2.54363
Rpl15	0	0.373434	0.963	0.931	EpC	2.185	2.9642	2.285	2.47214	2.70444	2.94279	2.74692	2.67073	2.39918
Rpl14	0	0.380536	0.974	0.951	EpC	2.44043	3.20547	2.69805	2.66146	3.04428	3.05881	2.89298	2.8774	2.69996
Rpl13	0	0.564493	0.991	0.98	EpC	2.9493	4.02903	3.36149	3.17804	3.74579	3.78332	3.58486	3.54718	3.29053
Rpl12	4.02746e-294	0.432855	0.905	0.79	EpC	1.39088	2.1958	1.57977	1.47003	2.14572	1.96318	1.86313	1.8174	1.62533
Rpl11	0	0.3513	0.978	0.952	EpC	2.30473	3.03301	2.46024	2.53151	3.01486	2.91461	2.74092	2.59881	2.35172
Rpl10a	0	0.469129	0.963	0.908	EpC	2.0116	2.77281	2.05319	2.09416	2.68551	2.43213	2.34368	2.341	2.19171
Rpl10	0	0.397205	0.982	0.969	EpC	2.66946	3.54827	3.05457	3.04191	3.58484	3.16014	3.11083	2.96161	2.85089
Rpl10	1.79731e-112	0.308185	0.989	0.972	IC	2.66946	3.54827	3.05457	3.04191	3.58484	3.16014	3.11083	2.96161	2.85089
Rp2	4.87356e-62	0.282055	0.164	0.051	IC	0.0890674	0.104332	0.0775811	0.10157	0.376161	0.0638401	0.061216	0.100389	0.104345
Romo1	1.14947e-166	0.38892	0.867	0.634	PnC	1.08913	1.31211	1.19683	1.61826	1.10386	1.07003	1.14481	1.18773	1.32736
Rock2	1.20705e-43	0.283999	0.664	0.431	EC1	0.777701	0.926204	0.599859	0.878955	0.595871	1.13529	0.949342	0.934148	0.854354
Rock1	1.05875e-76	0.696317	0.613	0.391	Per/VSMC	0.721106	0.576619	0.511695	0.93937	0.643818	0.855496	0.85145	1.02153	1.42119
Robo4	0	1.02932	0.662	0.048	EC1	0.0250693	0.0189339	0.0270053	0.0125715	0.0277581	1.16526	0.870281	0.806167	0.0306049
Robo4	4.15333e-167	0.654711	0.371	0.08	EC2	0.0250693	0.0189339	0.0270053	0.0125715	0.0277581	1.16526	0.870281	0.806167	0.0306049
Robo4	1.88529e-125	0.544252	0.576	0.09	Per/EC*	0.0250693	0.0189339	0.0270053	0.0125715	0.0277581	1.16526	0.870281	0.806167	0.0306049
Rnpepl1	7.78511e-18	0.277261	0.308	0.201	EC2	0.39695	0.302374	0.275817	0.317984	0.380256	0.570324	0.636642	0.55229	0.457326
Rnpep	3.55955e-38	0.356567	0.288	0.166	IC	0.298999	0.276872	0.286425	0.240056	0.658273	0.438022	0.409885	0.412209	0.292707
Rnf7	4.06715e-14	0.598163	0.563	0.559	SC	1.63244	0.849544	1.01971	1.36453	0.825113	1.22054	1.03378	0.975579	0.925088
Rnf7	2.84957e-165	0.389825	0.795	0.504	PnC	1.63244	0.849544	1.01971	1.36453	0.825113	1.22054	1.03378	0.975579	0.925088
Rnf5	1.41872e-05	0.322052	0.215	0.157	SC	0.602173	0.217751	0.351179	0.39291	0.33886	0.160773	0.196468	0.292535	0.316653
Rnf215	1.34339e-57	0.251208	0.343	0.145	EC1	0.527823	0.247137	0.218418	0.292619	0.151017	0.519448	0.411478	0.3191	0.224855
Rnf213	2.51177e-99	0.273933	0.296	0.083	EC1	0.13264	0.223085	0.0441722	0.0432129	0.22931	0.453986	0.342906	0.391065	0.122985
Rnf152	1.45645e-74	0.376777	0.301	0.043	Per/EC*	0.112434	0.0388115	0.0584255	0.09223	0.0576875	0.0841595	0.142448	0.468675	0.388946
Rnf152	2.14132e-53	0.31066	0.16	0.04	Per/VSMC	0.112434	0.0388115	0.0584255	0.09223	0.0576875	0.0841595	0.142448	0.468675	0.388946
Rnf150	7.07415e-201	0.393378	0.188	0.021	IC	0.0751093	0.0427228	0.00193675	0.0221989	0.438481	0.0179533	0.0134772	0.131624	0.190411
Rnf144b	3.5223e-256	0.383435	0.283	0.033	EC1	0.00931151	0.0154651	0.0168423	0.112614	0.118348	0.446511	0.166038	0.149915	0.0144025
Rnf144a	4.10514e-22	0.259286	0.153	0.067	EC2	0.0632864	0.0778446	0.153356	0.182142	0.0300631	0.223919	0.380858	0.406148	0.0875585
Rnf144a	1.02873e-43	0.270868	0.309	0.068	Per/EC*	0.0632864	0.0778446	0.153356	0.182142	0.0300631	0.223919	0.380858	0.406148	0.0875585
Rnf130	6.27612e-168	0.360662	0.585	0.268	PnC	0.865086	0.411473	0.388684	0.921	1.01741	0.491303	0.648423	0.561749	0.288246
Rnf130	5.94472e-46	0.436587	0.453	0.313	IC	0.865086	0.411473	0.388684	0.921	1.01741	0.491303	0.648423	0.561749	0.288246
Rnf13	1.68527e-15	0.559036	0.481	0.392	SC	1.26075	0.639004	0.758238	0.890032	0.843473	0.460699	0.649805	0.504838	0.462174
Rnf125	5.51351e-214	0.349322	0.271	0.036	EC1	0.134357	0.0565483	0.0305218	0.00311331	0.030357	0.43095	0.434799	0.357136	0.0181717
Rnf125	3.86682e-73	0.346232	0.193	0.046	EC2	0.134357	0.0565483	0.0305218	0.00311331	0.030357	0.43095	0.434799	0.357136	0.0181717
Rnf114	8.90757e-75	0.261728	0.322	0.114	EC1	0.148617	0.166107	0.147944	0.198041	0.373111	0.483575	0.369521	0.332504	0.234104
Rnf11	2.37716e-94	0.253154	0.42	0.204	PnC	0.237398	0.389246	0.362431	0.638759	0.180221	0.538052	0.46891	0.583653	0.411445
Rnd3	0.0116923	0.322653	0.191	0.162	SC	0.686584	0.332379	1.11826	0.162153	0.266924	0.289345	0.0582978	0.3306	0.404976
Rnd3	3.49474e-148	0.826889	0.444	0.142	EnC	0.686584	0.332379	1.11826	0.162153	0.266924	0.289345	0.0582978	0.3306	0.404976
Rnd1	3.02614e-241	0.476015	0.295	0.038	EC1	0.0308834	0.0151893	0.00762315	0.0396407	0.0222275	0.606437	0.796039	0.729724	0.13053
Rnd1	7.10888e-102	0.679062	0.225	0.048	EC2	0.0308834	0.0151893	0.00762315	0.0396407	0.0222275	0.606437	0.796039	0.729724	0.13053
Rnd1	6.49159e-104	0.564065	0.39	0.053	Per/EC*	0.0308834	0.0151893	0.00762315	0.0396407	0.0222275	0.606437	0.796039	0.729724	0.13053
Rnaset2b	8.48385e-21	0.262181	0.265	0.177	IC	0.341841	0.221963	0.267734	0.378125	0.583247	0.654185	0.319818	0.303235	0.216773
Rnaset2b	2.53909e-82	0.332986	0.415	0.166	EC1	0.341841	0.221963	0.267734	0.378125	0.583247	0.654185	0.319818	0.303235	0.216773
Rnaset2a	5.22783e-39	0.363356	0.304	0.18	IC	0.297405	0.313783	0.229109	0.317009	0.682116	0.451126	0.390356	0.33905	0.173509
Rnasel	5.35312e-132	0.496885	0.212	0.046	IC	0.0351215	0.115983	0.0487405	0.0801159	0.589014	0.0736945	0.043929	0.142764	0.121894
Rnase6	0	0.589399	0.235	0.003	IC	0.00354689	0.00571848	0.0106487	0.00273157	0.59448	0.00419884	0	0.00448762	0.00991615
Rnase4	0	0.824721	0.923	0.509	EpC	0.692392	2.19553	1.66797	1.83765	1.4988	0.358384	0.732142	0.434373	0.366108
Ripor2	0	0.404107	0.29	0.026	PnC	0.12918	0.0179948	0.0152793	0.468481	0.208603	0.0615913	0.0436158	0.00942905	0.115279
Ripor1	2.35203e-112	0.312478	0.326	0.091	EC1	0.121944	0.137777	0.0766963	0.15653	0.0614893	0.498939	0.607444	0.568009	0.209131
Ripor1	1.9342e-70	0.425767	0.289	0.098	EC2	0.121944	0.137777	0.0766963	0.15653	0.0614893	0.498939	0.607444	0.568009	0.209131
Ripor1	2.58587e-60	0.359643	0.453	0.104	Per/EC*	0.121944	0.137777	0.0766963	0.15653	0.0614893	0.498939	0.607444	0.568009	0.209131
Rinl	9.29603e-125	0.288912	0.123	0.015	IC	0.0354067	0.0132281	0.0299037	0.0232362	0.315979	0.0474171	0.0751056	0.0553282	0.0229302
Rin2	7.36991e-71	0.576681	0.373	0.2	IC	0.187724	0.516705	0.339647	0.153442	0.958082	0.378643	0.359762	0.35981	0.318356
Rilpl1	1.87219e-180	0.325412	0.414	0.145	PnC	0.268552	0.268229	0.289057	0.597719	0.0625575	0.257243	0.433561	0.437674	0.38597
Rida	3.74462e-44	0.425378	0.213	0.082	EnC	0.335383	0.099797	0.571711	0.199406	0.153116	0.14366	0.142072	0.208992	0.112621
Rian	2.25255e-171	0.342223	0.264	0.078	EpC	0.227601	0.554931	0.683305	0.106332	0.0707275	0.0367134	0.0976948	0.379555	0.347728
Rian	1.63724e-29	0.360645	0.265	0.138	EnC	0.227601	0.554931	0.683305	0.106332	0.0707275	0.0367134	0.0976948	0.379555	0.347728
Rhpn2	0	0.291258	0.222	0.018	PnC	0.0147802	0.03714	0.00881458	0.325206	0.0153164	0.0280699	0.098303	0.0636856	0.0123535
Rhot1	5.51549e-06	0.351544	0.198	0.136	SC	0.602224	0.191254	0.270101	0.262467	0.210171	0.265075	0.314974	0.392085	0.447084
Rhoq	4.70927e-174	0.331142	0.436	0.161	PnC	0.0818865	0.457455	0.161129	0.659203	0.290355	0.114303	0.132677	0.219154	0.346422
Rhoj	5.72284e-132	0.269774	0.674	0.446	EpC	0.491921	1.27371	1.76834	0.689124	0.173672	1.02853	1.10432	1.31038	1.41517
Rhoj	3.23578e-90	0.728222	0.71	0.516	EnC	0.491921	1.27371	1.76834	0.689124	0.173672	1.02853	1.10432	1.31038	1.41517
Rhoj	2.00675e-27	0.32726	0.646	0.522	Per/VSMC	0.491921	1.27371	1.76834	0.689124	0.173672	1.02853	1.10432	1.31038	1.41517
Rhoh	0	0.456461	0.187	0.003	IC	0.0288005	0.00500746	0.00482737	0.00148297	0.4637	0.0161957	0.019527	0.00332775	0.0047032
Rhog	9.86077e-41	0.330657	0.286	0.158	IC	0.338387	0.30261	0.238114	0.231609	0.610194	0.266161	0.357706	0.283655	0.224318
Rhoc	3.2808e-68	0.264643	0.671	0.548	EpC	1.11804	1.36323	1.07323	1.2486	0.598862	1.10753	1.15392	1.06417	1.24654
Rhobtb3	1.01763e-17	0.420074	0.174	0.07	SC	0.553844	0.191336	0.157391	0.0888624	0.0250333	0.0575639	0.120535	0.160705	0.177406
Rhobtb1	0	0.580723	0.416	0.037	EC1	0.00897149	0.0550596	0.0515699	0.00917339	0.271858	0.66703	0.198363	0.187439	0.0495312
Rhob	5.25932e-80	0.87218	0.911	0.402	Per/EC*	0.950736	0.600448	0.454272	0.949789	1.12418	1.03326	1.0996	1.79299	1.69251
Rhob	1.90591e-60	0.821372	0.592	0.4	Per/VSMC	0.950736	0.600448	0.454272	0.949789	1.12418	1.03326	1.0996	1.79299	1.69251
Rhbdf1	1.34378e-184	0.343325	0.437	0.156	PnC	0.585443	0.350968	0.375913	0.650164	0.138602	0.195959	0.201036	0.328511	0.305338
Rgs7bp	0	0.727935	0.314	0.015	Per/VSMC	0.016676	0.039306	0	0.0072158	0.0677227	0.0209643	0.108325	0.0175452	0.763652
Rgs6	1.352e-49	0.268773	0.122	0.027	Per/VSMC	0.013299	0.0651555	0.00681241	0.0680258	0.0184042	0.00718988	0.0149895	0.0770482	0.314746
Rgs5	0	2.06384	0.945	0.085	Per/EC*	0.158704	0.0613648	0.102549	0.0722115	0.111665	0.522625	1.01192	3.08313	3.22959
Rgs5	0	2.71374	0.646	0.065	Per/VSMC	0.158704	0.0613648	0.102549	0.0722115	0.111665	0.522625	1.01192	3.08313	3.22959
Rgs4	5.47767e-258	0.652747	0.593	0.048	Per/EC*	0.0404129	0.0215742	0.00832834	0.0185408	0.0120962	0.0342248	0.0347575	0.9233	1.72399
Rgs4	0	1.67316	0.603	0.023	Per/VSMC	0.0404129	0.0215742	0.00832834	0.0185408	0.0120962	0.0342248	0.0347575	0.9233	1.72399
Rgs3	5.03608e-275	0.618893	0.514	0.109	EC1	0.329917	0.136052	0.382892	0.064514	0.303082	0.876286	0.732321	0.729679	0.352355
Rgs3	1.03398e-58	0.442544	0.324	0.13	EC2	0.329917	0.136052	0.382892	0.064514	0.303082	0.876286	0.732321	0.729679	0.352355
Rgs3	1.34068e-62	0.41302	0.542	0.135	Per/EC*	0.329917	0.136052	0.382892	0.064514	0.303082	0.876286	0.732321	0.729679	0.352355
Rgs2	0	1.20682	0.47	0.041	IC	0.174421	0.0366785	0.252862	0.0331146	1.32538	0.14018	0.138044	0.134812	0.504169
Rgs19	1.28307e-59	0.292119	0.191	0.068	IC	0.0424701	0.123648	0.125112	0.0884812	0.410464	0.174834	0.190763	0.158775	0.0329828
Rgs18	0	0.605308	0.27	0.002	IC	0.0124441	0.00348979	0.0050161	0.00316234	0.609039	0.000835161	0.00907241	0	0
Rgs16	5.36443e-127	0.670834	0.369	0.039	Per/EC*	0.121583	0.012238	0.183729	0.108944	0.0066228	0.201473	0.354101	0.786719	0.37622
Rgs12	7.03164e-152	0.313479	0.266	0.05	EC1	0.0806092	0.0953037	0.0606649	0.0681974	0.0100599	0.407971	0.257091	0.321769	0.0888395
Rgs10	0	1.468	0.727	0.13	IC	0.115585	0.327206	0.527342	0.162481	1.7271	0.108725	0.225976	0.216282	0.0705836
Rgs1	6.54044e-213	0.561044	0.104	0.002	IC	0.0440939	0.00594094	0.00349088	0.00103729	0.567284	0.00396987	0.00186684	0.0178903	0.010372
Rgmb	4.97807e-125	0.709174	0.363	0.108	EnC	0.315929	0.241373	0.90793	0.243156	0.0923944	0.104576	0.144721	0.1574	0.0997638
Rgma	3.3925e-176	0.32666	0.377	0.123	PnC	0.124229	0.335418	0.472703	0.584183	0.0356723	0.0328368	0.0929081	0.211193	0.372641
Rgl2	1.17427e-40	0.330062	0.264	0.114	EC2	0.228683	0.187326	0.165937	0.116802	0.294566	0.399287	0.545259	0.430008	0.2188
Rgl1	1.6333e-06	0.270164	0.282	0.257	IC	0.394938	0.48233	0.330594	0.562761	0.72409	0.281355	0.484664	0.458972	0.249716
Rgcc	1.82373e-103	0.903235	0.403	0.09	SC	1.37077	0.0729965	0.308433	0.0353222	0.18462	0.304361	1.86915	1.7838	0.0626717
Rgcc	5.76229e-270	1.58435	0.437	0.076	EC2	1.37077	0.0729965	0.308433	0.0353222	0.18462	0.304361	1.86915	1.7838	0.0626717
Rgcc	1.77678e-248	1.31927	0.746	0.088	Per/EC*	1.37077	0.0729965	0.308433	0.0353222	0.18462	0.304361	1.86915	1.7838	0.0626717
Rftn1	1.78765e-32	0.363327	0.258	0.126	EC2	0.0359994	0.264445	0.0537369	0.0793948	0.354875	0.350722	0.598304	0.639622	0.236033
Rftn1	7.19935e-54	0.38464	0.487	0.128	Per/EC*	0.0359994	0.264445	0.0537369	0.0793948	0.354875	0.350722	0.598304	0.639622	0.236033
Rflnb	0	1.14882	0.73	0.084	EC1	0.025309	0.084968	0.0301943	0.0444148	0.0385825	1.47659	1.48339	1.53234	0.154749
Rflnb	8.16413e-280	1.1199	0.534	0.11	EC2	0.025309	0.084968	0.0301943	0.0444148	0.0385825	1.47659	1.48339	1.53234	0.154749
Rflnb	4.25208e-212	1.07556	0.831	0.125	Per/EC*	0.025309	0.084968	0.0301943	0.0444148	0.0385825	1.47659	1.48339	1.53234	0.154749
Rexo2	1.2146e-20	0.35796	0.595	0.544	EnC	0.838125	0.944398	1.39005	1.06225	0.754979	1.48756	1.02991	1.17145	1.13676
Rexo2	4.00307e-84	0.475627	0.759	0.528	EC1	0.838125	0.944398	1.39005	1.06225	0.754979	1.48756	1.02991	1.17145	1.13676
Rex1bd	1.05048e-10	0.287886	0.466	0.422	Per/VSMC	0.871502	0.770801	0.644167	0.865709	0.670756	0.522034	0.663842	0.666233	1.03351
Retreg1	7.56035e-219	0.875315	0.348	0.033	SC	0.951644	0.0642284	0.0366315	0.00789706	0.267181	0.0438521	0.0452969	0.0280932	0.109042
Retnla	5.91528e-225	4.24468	0.648	0.374	IC	1.05875	0.711772	0.587046	0.76686	4.98998	0.743238	0.905533	0.699341	0.664764
Rer1	1.65742e-09	0.250341	0.558	0.564	EnC	1.14552	1.04904	1.25048	1.11175	0.823291	0.848333	0.903691	0.881864	0.859466
Reps2	6.78934e-37	0.396324	0.213	0.09	EnC	0.0926369	0.144357	0.578724	0.312084	0.363789	0.0303598	0.0340912	0.0728497	0.0311644
Rem1	4.15672e-25	0.288284	0.176	0.079	EnC	0.0686216	0.0480305	0.460643	0.209744	0.168753	0.0437273	0.0461253	0.687107	0.715268
Rem1	4.86038e-95	0.504292	0.462	0.078	Per/EC*	0.0686216	0.0480305	0.460643	0.209744	0.168753	0.0437273	0.0461253	0.687107	0.715268
Rem1	3.11455e-53	0.566048	0.225	0.077	Per/VSMC	0.0686216	0.0480305	0.460643	0.209744	0.168753	0.0437273	0.0461253	0.687107	0.715268
Reln	7.89466e-155	0.674459	0.234	0.02	SC	0.792998	0.0179082	0.126463	0.0162655	0.0530551	0.0275449	0.855678	0.0992057	0.0290974
Reln	3.62045e-94	0.781848	0.137	0.019	EC2	0.792998	0.0179082	0.126463	0.0162655	0.0530551	0.0275449	0.855678	0.0992057	0.0290974
Rell1	0	0.544114	0.54	0.142	PnC	0.374901	0.207858	0.33824	0.844318	0.46247	0.279316	0.421245	0.409753	0.277303
Rela	5.15312e-51	0.270063	0.423	0.211	EC1	0.441042	0.401602	0.354101	0.327677	0.359051	0.657555	0.428333	0.553258	0.436526
Rel	1.50107e-138	0.42906	0.201	0.039	IC	0.10596	0.0322821	0.0636418	0.133002	0.498249	0.0779188	0.0957552	0.0765268	0.0240578
Reep5	1.864e-110	0.316284	0.853	0.638	PnC	1.52688	1.23355	1.41231	1.56953	1.36245	1.18906	1.1996	1.06599	0.952522
Rec114	0	0.307348	0.228	0.017	PnC	0.00485235	0.0594032	0.00753469	0.340108	0.0156188	0.006675	0.0141567	0	0.00973561
Rdx	0.00404029	0.2836	0.534	0.592	SC	1.44792	1.04343	0.965701	1.31753	0.693034	1.5706	1.55416	1.44085	0.878036
Rdx	2.26908e-72	0.440475	0.81	0.57	EC1	1.44792	1.04343	0.965701	1.31753	0.693034	1.5706	1.55416	1.44085	0.878036
Rdx	1.51229e-32	0.412555	0.686	0.583	EC2	1.44792	1.04343	0.965701	1.31753	0.693034	1.5706	1.55416	1.44085	0.878036
Rdx	1.43615e-13	0.271577	0.839	0.585	Per/EC*	1.44792	1.04343	0.965701	1.31753	0.693034	1.5706	1.55416	1.44085	0.878036
Rcsd1	8.12758e-26	0.322807	0.201	0.096	EnC	0.0842576	0.0216196	0.547801	0.21261	0.479089	0.19959	0.272165	0.442303	0.690028
Rcsd1	3.4855e-38	0.260359	0.201	0.091	IC	0.0842576	0.0216196	0.547801	0.21261	0.479089	0.19959	0.272165	0.442303	0.690028
Rcsd1	1.01419e-73	0.476023	0.288	0.091	Per/VSMC	0.0842576	0.0216196	0.547801	0.21261	0.479089	0.19959	0.272165	0.442303	0.690028
Rcn3	3.09123e-198	0.443783	0.784	0.541	EpC	1.10682	1.71923	2.23367	1.45548	0.746638	0.602335	0.672298	0.726036	0.910189
Rcn3	3.72831e-181	0.862148	0.863	0.613	EnC	1.10682	1.71923	2.23367	1.45548	0.746638	0.602335	0.672298	0.726036	0.910189
Rcn2	2.05987e-09	0.282537	0.455	0.428	EnC	0.73483	0.85935	1.03676	0.856585	0.389229	0.493028	0.602201	0.718828	0.793607
Rcn1	0.0044019	0.318919	0.374	0.374	SC	1.06331	0.961104	1.45176	0.584324	0.136426	0.291652	0.334663	0.390883	0.274059
Rcn1	1.83812e-179	0.345095	0.531	0.283	EpC	1.06331	0.961104	1.45176	0.584324	0.136426	0.291652	0.334663	0.390883	0.274059
Rcn1	8.22833e-111	0.772373	0.62	0.356	EnC	1.06331	0.961104	1.45176	0.584324	0.136426	0.291652	0.334663	0.390883	0.274059
Rcbtb1	4.82903e-60	0.262345	0.341	0.141	EC1	0.317374	0.272649	0.309346	0.264119	0.282789	0.543399	0.375228	0.379591	0.183854
Rcan2	0	1.38796	0.65	0.091	Per/VSMC	0.118445	0.293326	0.0839021	0.102163	0.0345636	0.0550011	0.123682	0.343631	1.56425
Rbpms2	0	1.11792	0.465	0.028	Per/VSMC	0.0655908	0.0260384	0.0676192	0.108079	0.0162329	0.0274152	0.0247849	0.185406	1.16788
Rbpms	2.33285e-116	0.387909	0.538	0.21	EC1	0.133622	0.259441	0.413714	0.284219	0.135802	0.858596	0.8128	1.07067	1.4573
Rbpms	6.88861e-35	0.329134	0.398	0.226	EC2	0.133622	0.259441	0.413714	0.284219	0.135802	0.858596	0.8128	1.07067	1.4573
Rbpms	1.26228e-72	0.575959	0.742	0.228	Per/EC*	0.133622	0.259441	0.413714	0.284219	0.135802	0.858596	0.8128	1.07067	1.4573
Rbpms	2.93352e-266	1.05781	0.676	0.209	Per/VSMC	0.133622	0.259441	0.413714	0.284219	0.135802	0.858596	0.8128	1.07067	1.4573
Rbpj	9.32394e-96	0.544715	0.477	0.253	IC	0.347342	0.709442	0.250992	0.263156	1.03333	0.33094	0.306953	0.33051	0.361455
Rbp7	0	1.75383	0.454	0.048	EC2	0.075835	0.0266403	0.0292366	0.0344477	0.047436	0.435511	1.95365	2.05679	0.0755336
Rbp7	0	1.65732	0.716	0.063	Per/EC*	0.075835	0.0266403	0.0292366	0.0344477	0.047436	0.435511	1.95365	2.05679	0.0755336
Rbp4	2.34908e-11	0.293502	0.226	0.148	EnC	0.123629	0.427928	0.781787	1.07671	0.0567452	0.0322719	0.0821164	0.0714107	0.0427633
Rbp4	1.28489e-238	0.760658	0.37	0.103	PnC	0.123629	0.427928	0.781787	1.07671	0.0567452	0.0322719	0.0821164	0.0714107	0.0427633
Rbp1	0	1.17289	0.912	0.378	PnC	0.460282	1.21925	0.436785	2.08567	0.211811	1.0083	0.717779	0.351248	0.364835
Rbmx	4.47744e-158	0.321268	0.347	0.117	PnC	0.349811	0.213335	0.279571	0.557599	0.146988	0.324826	0.238932	0.238961	0.280272
Rbms3	6.42125e-06	0.28606	0.283	0.247	EnC	0.421873	0.657485	0.773135	0.582222	0.0636398	0.0964417	0.15506	0.343983	0.509883
Rbm47	9.75464e-257	0.296856	0.117	0.001	IC	0	0.00385429	0.00254412	0.00184615	0.299567	0.00328993	0	0.0103395	0
Rbm39	9.67105e-77	0.315328	0.951	0.858	EC1	1.98361	1.6757	1.93231	1.6788	1.82962	2.12434	2.17027	2.1761	2.0091
Rbm39	2.54465e-57	0.35936	0.937	0.861	EC2	1.98361	1.6757	1.93231	1.6788	1.82962	2.12434	2.17027	2.1761	2.0091
Rbm39	1.61206e-28	0.344465	0.983	0.864	Per/EC*	1.98361	1.6757	1.93231	1.6788	1.82962	2.12434	2.17027	2.1761	2.0091
Rbm3	2.38227e-23	0.275066	0.698	0.676	IC	0.896349	1.33081	1.15323	1.17328	1.57376	1.42052	1.44136	1.40731	1.41364
Rbm25	6.57676e-41	0.298915	0.7	0.488	EC1	1.03157	0.854632	0.877989	0.859764	1.00592	1.23107	1.15526	1.15557	1.09406
Rbm24	0	0.573078	0.214	0.005	Per/VSMC	0.0321977	0.00220407	0.00366796	0.0238502	0.0113828	0.000569119	0.0141479	0.00991023	0.582813
Rbm18	1.83868e-21	0.313373	0.288	0.172	EC2	0.559138	0.290811	0.332199	0.272625	0.200741	0.503838	0.63512	0.563024	0.343476
Rbfa	1.40428e-14	0.252832	0.281	0.214	IC	0.289711	0.374096	0.312459	0.37937	0.609798	0.228647	0.319069	0.481859	0.427744
Rbbp6	1.79729e-26	0.345439	0.627	0.282	Per/EC*	0.603538	0.47339	0.573855	0.496796	0.469137	0.678131	0.696849	0.881572	0.649563
Rbbp4	0.0139811	0.321355	0.319	0.319	SC	0.885262	0.523578	0.577373	0.564542	0.515905	0.636531	0.600345	0.594426	0.703662
Rassf9	0	0.878431	0.349	0.026	EC2	0.0234997	0.031045	0.0077699	0.00914167	0.0244639	0.264807	0.933537	0.400486	0.0143245
Rassf9	1.48785e-52	0.261109	0.263	0.044	Per/EC*	0.0234997	0.031045	0.0077699	0.00914167	0.0244639	0.264807	0.933537	0.400486	0.0143245
Rassf8	2.50626e-147	0.275177	0.324	0.108	PnC	0.232296	0.293556	0.109108	0.489311	0.0784305	0.214675	0.138977	0.191858	0.132467
Rassf5	9.94932e-140	0.338021	0.153	0.021	IC	0.07535	0.0527584	0.0552358	0.0266822	0.374841	0.00145834	0.014377	0.022371	0.00514139
Rassf4	2.98005e-55	0.993052	0.321	0.1	SC	1.26069	0.0197286	0.0248602	0.201582	1.0601	0.100912	0.153636	0.227945	0.184273
Rassf4	0	0.882526	0.473	0.063	IC	1.26069	0.0197286	0.0248602	0.201582	1.0601	0.100912	0.153636	0.227945	0.184273
Rassf3	1.69645e-248	0.486487	0.412	0.074	EC1	0.0938089	0.0388884	0.0322557	0.0410117	0.242253	0.665741	0.608551	0.490283	0.625392
Rassf3	1.75475e-72	0.411948	0.279	0.09	EC2	0.0938089	0.0388884	0.0322557	0.0410117	0.242253	0.665741	0.608551	0.490283	0.625392
[truncated: 4,603 more rows]

## Sheet: 10x_P1 related to Figure 6
gene	p_val	avg_logFC	pct.1	pct.2	cluster	cluster_prol. SC	cluster_iSC	cluster_pmSC	cluster_prol. Fb	cluster_EpC	cluster_EnC	cluster_PnC	cluster_FbRel*	cluster_Per/VSMC	cluster_EC	cluster_IC
[truncated: 6,869 more rows]
